# Supplementary material for: Metabolomic analysis of a core collection of Brassica rapa and Brassica oleracea unveils unexpected chemical diversity with potential applications in chemical ecology and breeding
Source: BMC Plant Biol. 2026 Feb 17;26:569. doi: 10.1186/s12870-026-08269-4 (PMC13032581; doi:10.1186/s12870-026-08269-4)
Supplement: Supplementary file 1 — Supplementary Material 1. Table S1. Composition of the Brassica rapa and Brassica oleracea panel. [file 12870_2026_8269_MOESM1_ESM.xlsx]

## Sheet: Table_S1
Supplementary table 1 : Composition of the Brassica rapa and Brassica oleracea panel
Species	SUB-SPECIES	Code pop	Access Numb	Holding institute	Type	Name	Origin
B. rapa	pekinensis	PBD 09	CGN21731	CGN, Netherlands	Chinese cabbage	Kyoto Sang	China
	narinosa	PBD 06	CGN15171	CGN, Netherlands	Pak Choi (Wutacai)	BRA77/72	China
	rapa	PBD 04	CGN15220	CGN, Netherlands	Vegetable turnip	Terauchi-Kabu	Japan
	perviridis	PBD 05	CGN15202	CGN, Netherlands	Komatsuna	Komatsuna	Japan
	nipposinica	PBD 07	CGN17279	CGN, Netherlands	Mizuna	Round leaved Mibuna	Japan
	oleifera	PBD 02	CGN06841	CGN, Netherlands	Spring turnip rape	Sampad	Bangladesh
	oleifera	PBD 08	CGN07220	CGN, Netherlands	Winter turnip rape		Pakistan
	tricolaris	PBD 01	WUR 2012 H	WUR, Netherlands	Yellow Sarson	R500	USA
	rapa	PBD 03	CGN06859	CGN, Netherlands	Vegetable turnip	Soloveckaja	Soviet Union
	rapa	PBD 10	NAF FR00 0001	BRC BraCySol, France	Fodder turnip	Chicon	France
	pekinensis	Chiifu-401-42	Chiifu-401-42	Department of Agronomy, College of Agriculture, Chungnam National University, Daejeon, Republic of Korea	Chinese cabbage	Chiifu	China
B. oleracea	alboglabra	PBD 17	CGN14038	CGN, Netherlands	Chinese kale	Kailan	Thailand
	botrytis	PBD 15	FLH FR29 0001	BRC BraCySol, France	Cauliflower	nd 125	France
	capitata	PBD 13	PO CA00 0001	BRC BraCySol, France	Cabbage	Richelain	France
	capitata	PBD 14	PO FR29 0010	BRC BraCySol, France	Cabbage	po 29.10	France
	capitata sabauda	PBD 16	CGN11053	CGN, Netherlands	Savoy cabbage	Vertus-Verius	Danemark
	capitata alba	PBD 18	CGN14053	CGN, Netherlands	White cabbage	Balady	Egypte
	acephala	PBD 11	FO FR63 0002	BRC BraCySol, France	Kale	C10	France
	acephala	PBD 12	FO FR00 0032	BRC BraCySol, France	Kale	CB151	France
	acephala sabellica	PBD 19	CGN15147	CGN, Netherlands	Curly kale	Sel.Mars	Netherland
	oleracea	PBD 20	BOS FR76 0001	BRC BraCySol, France	Wild cabbage	Bos01 Le Hode	France
	italica	HDEM	BRO FR 00 0001	BRC BraCySol, France	Broccoli	HDEM	Italica
