# Supplementary material for: Metabolomic analysis of a core collection of Brassica rapa and Brassica oleracea unveils unexpected chemical diversity with potential applications in chemical ecology and breeding
Source: BMC Plant Biol. 2026 Feb 17;26:569. doi: 10.1186/s12870-026-08269-4 (PMC13032581; doi:10.1186/s12870-026-08269-4)
Supplement: Supplementary file 2 — Supplementary Material 2. Table S2. Overview of leaves and root sample identification, treatments, and pooling of experimental blocks. [file 12870_2026_8269_MOESM2_ESM.xlsx]

## Sheet: Table_S2_Root samples
	Supplementary Table 2 : Overview of root sample identification, treatments, and pooling of experimental blocks
	For each of the four biological replicates, plant samples from two blocks, each containing four plants, were pooled (exceptions are indicated in the column 'Comments')
					Block A		Block B		Comments
	Extraction number	Genotype	Biological replicate	Treatment	Number of seeds sown	Randomized experiment ID	Number of seeds sown	Randomized experiment ID
	143	PBD01	1	Control	4	6-PBD01_Control-1A	4	65-PBD01_Control-1B	Blocks A and B pooled (6–8 plants)
	144	PBD02	1	Control	4	1-PBD02_Control-1A	4	66-PBD02_Control-1B	Blocks A and B pooled (6–8 plants)
	145	PBD03	1	Control	4	20-PBD03_Control-1A	4	72-PBD03_Control-1B	Blocks A and B pooled (6–8 plants)
	146	PBD04	1	Control	4	21-PBD04_Control-1A	4	59-PBD04_Control-1B	Suboptimal germination, Block B only (4 plants)
	147	PBD05	1	Control	4	23-PBD05_Control-1A	4	54-PBD05_Control-1B	Blocks A and B pooled (6–8 plants)
	148	PBD06	1	Control	4	13-PBD06_Control-1A	4	56-PBD06_Control-1B	Blocks A and B pooled (6–8 plants)
	149	PBD07	1	Control	4	16-PBD07_Control-1A	4	49-PBD07_Control-1B	Blocks A and B pooled (6–8 plants)
	150	PBD08	1	Control	4	10-PBD08_Control-1A	4	61-PBD08_Control-1B	Blocks A and B pooled (6–8 plants)
	151	PBD09	1	Control	4	22-PBD09_Control-1A	4	52-PBD09_Control-1B	Blocks A and B pooled (6–8 plants)
	152	PBD10	1	Control	4	19-PBD10_Control-1A	4	62-PBD10_Control-1B	Blocks A and B pooled (6–8 plants)
	153	PBD11	1	Control	4	14-PBD11_Control-1A	4	69-PBD11_Control-1B	Blocks A and B pooled (6–8 plants)
	154	PBD12	1	Control	4	5-PBD12_Control-1A	4	58-PBD12_Control-1B	Suboptimal germination, Block B only (4 plants)
	155	PBD13	1	Control	4	7-PBD13_Control-1A	4	53-PBD13_Control-1B	Blocks A and B pooled (6–8 plants)
	156	PBD14	1	Control	4	8-PBD14_Control-1A	4	64-PBD14_Control-1B	Blocks A and B pooled (6–8 plants)
	157	PBD15	1	Control	4	9-PBD15_Control-1A	4	70-PBD15_Control-1B	Blocks A and B pooled (6–8 plants)
	158	PBD16	1	Control	4	24-PBD16_Control-1A	4	67-PBD16_Control-1B	Suboptimal germination, Block B only (4 plants)
	159	PBD17	1	Control	4	2-PBD17_Control-1A	4	55-PBD17_Control-1B	Blocks A and B pooled (6–8 plants)
	160	PBD18	1	Control	4	11-PBD18_Control-1A	4	51-PBD18_Control-1B	Blocks A and B pooled (6–8 plants)
		PBD19	1	Control	4	18-PBD19_Control-1A	4	57-PBD19_Control-1B	Suboptimal germination, no plants
		PBD20	1	Control	4	15-PBD20_Control-1A	4	50-PBD20_Control-1B	Suboptimal germination, no plants
	163	HDEM	1	Control	4	4-HDEM_Control-1A	4	71-HDEM_Control-1B	Blocks A and B pooled (6–8 plants)
	164	Chiifu	1	Control	4	17-Chiifu_Control-1A	4	63-Chiifu_Control-1B	Blocks A and B pooled (6–8 plants)
	165	Aviso	1	Control	4	3-Aviso_Control-1A	4	60-Aviso_Control-1B	Blocks A and B pooled (6–8 plants)
	166	Aviso	1	Control	4	12-Aviso_Control-1A	4	68-Aviso_Control-1B	Blocks A and B pooled (6–8 plants)
	167	PBD01	1	CuCl2	4	45-PBD01_CuCl2-1A	4	75-PBD01_CuCl2-1B	Blocks A and B pooled (6–8 plants)
	168	PBD02	1	CuCl2	4	36-PBD02_CuCl2-1A	4	83-PBD02_CuCl2-1B	Blocks A and B pooled (6–8 plants)
	169	PBD03	1	CuCl2	4	35-PBD03_CuCl2-1A	4	95-PBD03_CuCl2-1B	Blocks A and B pooled (6–8 plants)
	170	PBD04	1	CuCl2	4	34-PBD04_CuCl2-1A	4	73-PBD04_CuCl2-1B	Blocks A and B pooled (6–8 plants)
	171	PBD05	1	CuCl2	4	28-PBD05_CuCl2-1A	4	96-PBD05_CuCl2-1B	Blocks A and B pooled (6–8 plants)
	172	PBD06	1	CuCl2	4	46-PBD06_CuCl2-1A	4	93-PBD06_CuCl2-1B	Blocks A and B pooled (6–8 plants)
	173	PBD07	1	CuCl2	4	43-PBD07_CuCl2-1A	4	92-PBD07_CuCl2-1B	Blocks A and B pooled (6–8 plants)
	174	PBD08	1	CuCl2	4	30-PBD08_CuCl2-1A	4	86-PBD08_CuCl2-1B	Blocks A and B pooled (6–8 plants)
	175	PBD09	1	CuCl2	4	29-PBD09_CuCl2-1A	4	84-PBD09_CuCl2-1B	Blocks A and B pooled (6–8 plants)
	176	PBD10	1	CuCl2	4	44-PBD10_CuCl2-1A	4	82-PBD10_CuCl2-1B	Blocks A and B pooled (6–8 plants)
	177	PBD11	1	CuCl2	4	26-PBD11_CuCl2-1A	4	94-PBD11_CuCl2-1B	Suboptimal germination, Block B only (4 plants)
	178	PBD12	1	CuCl2	4	37-PBD12_CuCl2-1A	4	87-PBD12_CuCl2-1B	Blocks A and B pooled (6–8 plants)
		PBD13	1	CuCl2	4	32-PBD13_CuCl2-1A	4	80-PBD13_CuCl2-1B	Suboptimal germination, no plants
	180	PBD14	1	CuCl2	4	31-PBD14_CuCl2-1A	4	76-PBD14_CuCl2-1B	Blocks A and B pooled (6–8 plants)
	181	PBD15	1	CuCl2	4	33-PBD15_CuCl2-1A	4	77-PBD15_CuCl2-1B	Blocks A and B pooled (6–8 plants)
	182	PBD16	1	CuCl2	4	25-PBD16_CuCl2-1A	4	89-PBD16_CuCl2-1B	Blocks A and B pooled (6–8 plants)
	183	PBD17	1	CuCl2	4	47-PBD17_CuCl2-1A	4	74-PBD17_CuCl2-1B	Suboptimal germination, Block B only (4 plants)
	184	PBD18	1	CuCl2	4	40-PBD18_CuCl2-1A	4	85-PBD18_CuCl2-1B	Blocks A and B pooled (6–8 plants)
	185	PBD19	1	CuCl2	4	38-PBD19_CuCl2-1A	4	79-PBD19_CuCl2-1B	Blocks A and B pooled (6–8 plants)
	-	PBD20	1	CuCl2	4	41-PBD20_CuCl2-1A	4	81-PBD20_CuCl2-1B	Suboptimal germination, no plants
	186	HDEM	1	CuCl2	4	27-HDEM_CuCl2-1A	4	88-HDEM_CuCl2-1B	Blocks A and B pooled (6–8 plants)
	187	Chiifu	1	CuCl2	4	48-Chiifu_CuCl2-1A	4	78-Chiifu_CuCl2-1B	Blocks A and B pooled (6–8 plants)
	188	Aviso	1	CuCl2	4	42-Aviso_CuCl2-1A	4	90-Aviso_CuCl2-1B	Blocks A and B pooled (6–8 plants)
	189	Aviso	1	CuCl2	4	39-Aviso_CuCl2-1A	4	91-Aviso_CuCl2-1B	Blocks A and B pooled (6–8 plants)
	Extraction number	Genotype	Biological replicate	Treatment	Number of seeds sown	Randomized experiment ID	Number of seeds sown	Randomized experiment ID	Comments
	190	PBD01	2	Control	4	99-PBD01_Control-2A	4	155-PBD01_Control-2B	Blocks A and B pooled (6–8 plants)
	191	PBD02	2	Control	4	114-PBD02_Control-2A	4	163-PBD02_Control-2B	Blocks A and B pooled (6–8 plants)
	192	PBD03	2	Control	4	120-PBD03_Control-2A	4	146-PBD03_Control-2B	Blocks A and B pooled (6–8 plants)
	193	PBD04	2	Control	4	117-PBD04_Control-2A	4	148-PBD04_Control-2B	Blocks A and B pooled (6–8 plants)
	194	PBD05	2	Control	4	101-PBD05_Control-2A	4	159-PBD05_Control-2B	Blocks A and B pooled (6–8 plants)
	195	PBD06	2	Control	4	113-PBD06_Control-2A	4	166-PBD06_Control-2B	Blocks A and B pooled (6–8 plants)
	196	PBD07	2	Control	4	106-PBD07_Control-2A	4	157-PBD07_Control-2B	Blocks A and B pooled (6–8 plants)
	197	PBD08	2	Control	4	108-PBD08_Control-2A	4	156-PBD08_Control-2B	Blocks A and B pooled (6–8 plants)
	198	PBD09	2	Control	4	104-PBD09_Control-2A	4	145-PBD09_Control-2B	Blocks A and B pooled (6–8 plants)
	199	PBD10	2	Control	4	107-PBD10_Control-2A	4	147-PBD10_Control-2B	Blocks A and B pooled (6–8 plants)
	200	PBD11	2	Control	4	115-PBD11_Control-2A	4	162-PBD11_Control-2B	Blocks A and B pooled (6–8 plants)
	201	PBD12	2	Control	4	119-PBD12_Control-2A	4	160-PBD12_Control-2B	Blocks A and B pooled (6–8 plants)
	-	PBD13	2	Control	4	116-PBD13_Control-2A	4	161-PBD13_Control-2B	Suboptimal germination, no plants
	202	PBD14	2	Control	4	118-PBD14_Control-2A	4	165-PBD14_Control-2B	Blocks A and B pooled (6–8 plants)
	203	PBD15	2	Control	4	105-PBD15_Control-2A	4	154-PBD15_Control-2B	Blocks A and B pooled (6–8 plants)
	204	PBD16	2	Control	4	102-PBD16_Control-2A	4	164-PBD16_Control-2B	Blocks A and B pooled (6–8 plants)
	205	PBD17	2	Control	4	98-PBD17_Control-2A	4	151-PBD17_Control-2B	Blocks A and B pooled (6–8 plants)
	206	PBD18	2	Control	4	110-PBD18_Control-2A	4	152-PBD18_Control-2B	Blocks A and B pooled (6–8 plants)
	207	PBD19	2	Control	4	97-PBD19_Control-2A	4	168-PBD19_Control-2B	Blocks A and B pooled (6–8 plants)
	-	PBD20	2	Control	4	103-PBD20_Control-2A	4	149-PBD20_Control-2B	Suboptimal germination, no plants
	208	HDEM	2	Control	4	112-HDEM_Control-2A	4	153-HDEM_Control-2B	Blocks A and B pooled (6–8 plants)
	209	Chiifu	2	Control	4	100-Chiifu_Control-2A	4	167-Chiifu_Control-2B	Blocks A and B pooled (6–8 plants)
	210	Aviso	2	Control	4	109-Aviso_Control-2A	4	158-Aviso_Control-2B	Blocks A and B pooled (6–8 plants)
	211	Aviso	2	Control	4	111-Aviso_Control-2A	4	150-Aviso_Control-2B	Blocks A and B pooled (6–8 plants)
	212	PBD01	2	CuCl2	4	134-PBD01_CuCl2-2A	4	191-PBD01_CuCl2-2B	Blocks A and B pooled (6–8 plants)
	213	PBD02	2	CuCl2	4	140-PBD02_CuCl2-2A	4	179-PBD02_CuCl2-2B	Blocks A and B pooled (6–8 plants)
	214	PBD03	2	CuCl2	4	139-PBD03_CuCl2-2A	4	180-PBD03_CuCl2-2B	Blocks A and B pooled (6–8 plants)
	215	PBD04	2	CuCl2	4	142-PBD04_CuCl2-2A	4	183-PBD04_CuCl2-2B	Suboptimal germination, Block A only (4 plants)
	216	PBD05	2	CuCl2	4	137-PBD05_CuCl2-2A	4	184-PBD05_CuCl2-2B	Blocks A and B pooled (6–8 plants)
	217	PBD06	2	CuCl2	4	138-PBD06_CuCl2-2A	4	169-PBD06_CuCl2-2B	Blocks A and B pooled (6–8 plants)
	218	PBD07	2	CuCl2	4	133-PBD07_CuCl2-2A	4	173-PBD07_CuCl2-2B	Blocks A and B pooled (6–8 plants)
	219	PBD08	2	CuCl2	4	143-PBD08_CuCl2-2A	4	190-PBD08_CuCl2-2B	Blocks A and B pooled (6–8 plants)
	220	PBD09	2	CuCl2	4	128-PBD09_CuCl2-2A	4	182-PBD09_CuCl2-2B	Blocks A and B pooled (6–8 plants)
	221	PBD10	2	CuCl2	4	132-PBD10_CuCl2-2A	4	174-PBD10_CuCl2-2B	Suboptimal germination, Block A only (4 plants)
	222	PBD11	2	CuCl2	4	141-PBD11_CuCl2-2A	4	175-PBD11_CuCl2-2B	Blocks A and B pooled (6–8 plants)
	-	PBD12	2	CuCl2	4	129-PBD12_CuCl2-2A	4	185-PBD12_CuCl2-2B	Suboptimal germination, no plants
	223	PBD13	2	CuCl2	4	144-PBD13_CuCl2-2A	4	187-PBD13_CuCl2-2B	Suboptimal germination, Block B only (4 plants)
	224	PBD14	2	CuCl2	4	136-PBD14_CuCl2-2A	4	186-PBD14_CuCl2-2B	Blocks A and B pooled (6–8 plants)
	225	PBD15	2	CuCl2	4	127-PBD15_CuCl2-2A	4	170-PBD15_CuCl2-2B	Blocks A and B pooled (6–8 plants)
	226	PBD16	2	CuCl2	4	135-PBD16_CuCl2-2A	4	178-PBD16_CuCl2-2B	Blocks A and B pooled (6–8 plants)
	227	PBD17	2	CuCl2	4	126-PBD17_CuCl2-2A	4	189-PBD17_CuCl2-2B	Blocks A and B pooled (6–8 plants)
	228	PBD18	2	CuCl2	4	123-PBD18_CuCl2-2A	4	188-PBD18_CuCl2-2B	Blocks A and B pooled (6–8 plants)
	229	PBD19	2	CuCl2	4	124-PBD19_CuCl2-2A	4	177-PBD19_CuCl2-2B	Blocks A and B pooled (6–8 plants)
	-	PBD20	2	CuCl2	4	125-PBD20_CuCl2-2A	4	171-PBD20_CuCl2-2B	Suboptimal germination, no plants
	230	HDEM	2	CuCl2	4	122-HDEM_CuCl2-2A	4	181-HDEM_CuCl2-2B	Blocks A and B pooled (6–8 plants)
	231	Chiifu	2	CuCl2	4	121-Chiifu_CuCl2-2A	4	192-Chiifu_CuCl2-2B	Blocks A and B pooled (6–8 plants)
	232	Aviso	2	CuCl2	4	130-Aviso_CuCl2-2A	4	172-Aviso_CuCl2-2B	Suboptimal germination, Block A only (4 plants)
	233	Aviso	2	CuCl2	4	131-Aviso_CuCl2-2A	4	176-Aviso_CuCl2-2B	Blocks A and B pooled (6–8 plants)
	Extraction number	Genotype	Biological replicate	Treatment	Number of seeds sown	Randomized experiment ID	Number of seeds sown	Randomized experiment ID	Comments
	234	PBD01	3	Control	4	216-PBD01_Control-3A	4	254-PBD01_Control-3B	Blocks A and B pooled (6–8 plants)
	235	PBD02	3	Control	4	202-PBD02_Control-3A	4	262-PBD02_Control-3B	Blocks A and B pooled (6–8 plants)
	236	PBD03	3	Control	4	204-PBD03_Control-3A	4	247-PBD03_Control-3B	Blocks A and B pooled (6–8 plants)
	237	PBD04	3	Control	4	209-PBD04_Control-3A	4	250-PBD04_Control-3B	Blocks A and B pooled (6–8 plants)
	238	PBD05	3	Control	4	198-PBD05_Control-3A	4	264-PBD05_Control-3B	Blocks A and B pooled (6–8 plants)
	239	PBD06	3	Control	4	212-PBD06_Control-3A	4	257-PBD06_Control-3B	Blocks A and B pooled (6–8 plants)
	240	PBD07	3	Control	4	210-PBD07_Control-3A	4	263-PBD07_Control-3B	Blocks A and B pooled (6–8 plants)
	241	PBD08	3	Control	4	195-PBD08_Control-3A	4	255-PBD08_Control-3B	Blocks A and B pooled (6–8 plants)
	242	PBD09	3	Control	4	201-PBD09_Control-3A	4	248-PBD09_Control-3B	Suboptimal germination, Block A only (4 plants)
	243	PBD10	3	Control	4	205-PBD10_Control-3A	4	259-PBD10_Control-3B	Blocks A and B pooled (6–8 plants)
	244	PBD11	3	Control	4	200-PBD11_Control-3A	4	253-PBD11_Control-3B	Blocks A and B pooled (6–8 plants)
	245	PBD12	3	Control	4	199-PBD12_Control-3A	4	260-PBD12_Control-3B	Suboptimal germination, Block A only (4 plants)
	246	PBD13	3	Control	4	193-PBD13_Control-3A	4	244-PBD13_Control-3B	Blocks A and B pooled (6–8 plants)
	247	PBD14	3	Control	4	197-PBD14_Control-3A	4	252-PBD14_Control-3B	Blocks A and B pooled (6–8 plants)
	248	PBD15	3	Control	4	215-PBD15_Control-3A	4	243-PBD15_Control-3B	Blocks A and B pooled (6–8 plants)
	249	PBD16	3	Control	4	211-PBD16_Control-3A	4	258-PBD16_Control-3B	Blocks A and B pooled (6–8 plants)
	250	PBD17	3	Control	4	206-PBD17_Control-3A	4	242-PBD17_Control-3B	Blocks A and B pooled (6–8 plants)
	251	PBD18	3	Control	4	194-PBD18_Control-3A	4	256-PBD18_Control-3B	Suboptimal germination, Block B only (4 plants)
	252	PBD19	3	Control	4	207-PBD19_Control-3A	4	245-PBD19_Control-3B	Blocks A and B pooled (6–8 plants)
	253	PBD20	3	Control	4	214-PBD20_Control-3A	4	241-PBD20_Control-3B	Suboptimal germination, Block A only (4 plants)
	254	HDEM	3	Control	4	203-HDEM_Control-3A	4	249-HDEM_Control-3B	Blocks A and B pooled (6–8 plants)
	255	Chiifu	3	Control	4	196-Chiifu_Control-3A	4	261-Chiifu_Control-3B	Blocks A and B pooled (6–8 plants)
	256	Aviso	3	Control	4	213-Aviso_Control-3A	4	251-Aviso_Control-3B	Blocks A and B pooled (6–8 plants)
	257	Aviso	3	Control	4	208-Aviso_Control-3A	4	246-Aviso_Control-3B	Suboptimal germination, Block B only (4 plants)
	258	PBD01	3	CuCl2	4	222-PBD01_CuCl2-3A	4	272-PBD01_CuCl2-3B	Blocks A and B pooled (6–8 plants)
	259	PBD02	3	CuCl2	4	225-PBD02_CuCl2-3A	4	265-PBD02_CuCl2-3B	Blocks A and B pooled (6–8 plants)
	260	PBD03	3	CuCl2	4	226-PBD03_CuCl2-3A	4	287-PBD03_CuCl2-3B	Blocks A and B pooled (6–8 plants)
	261	PBD04	3	CuCl2	4	231-PBD04_CuCl2-3A	4	280-PBD04_CuCl2-3B	Blocks A and B pooled (6–8 plants)
	262	PBD05	3	CuCl2	4	229-PBD05_CuCl2-3A	4	268-PBD05_CuCl2-3B	Blocks A and B pooled (6–8 plants)
	263	PBD06	3	CuCl2	4	232-PBD06_CuCl2-3A	4	270-PBD06_CuCl2-3B	Blocks A and B pooled (6–8 plants)
	264	PBD07	3	CuCl2	4	233-PBD07_CuCl2-3A	4	283-PBD07_CuCl2-3B	Suboptimal germination, Block B only (4 plants)
	265	PBD08	3	CuCl2	4	228-PBD08_CuCl2-3A	4	273-PBD08_CuCl2-3B	Blocks A and B pooled (6–8 plants)
	266	PBD09	3	CuCl2	4	220-PBD09_CuCl2-3A	4	275-PBD09_CuCl2-3B	Blocks A and B pooled (6–8 plants)
	267	PBD10	3	CuCl2	4	227-PBD10_CuCl2-3A	4	271-PBD10_CuCl2-3B	Blocks A and B pooled (6–8 plants)
	268	PBD11	3	CuCl2	4	224-PBD11_CuCl2-3A	4	266-PBD11_CuCl2-3B	Blocks A and B pooled (6–8 plants)
	269	PBD12	3	CuCl2	4	217-PBD12_CuCl2-3A	4	279-PBD12_CuCl2-3B	Suboptimal germination, Block B only (4 plants)
	270	PBD13	3	CuCl2	4	221-PBD13_CuCl2-3A	4	288-PBD13_CuCl2-3B	Blocks A and B pooled (6–8 plants)
	271	PBD14	3	CuCl2	4	240-PBD14_CuCl2-3A	4	284-PBD14_CuCl2-3B	Blocks A and B pooled (6–8 plants)
	272	PBD15	3	CuCl2	4	223-PBD15_CuCl2-3A	4	267-PBD15_CuCl2-3B	Blocks A and B pooled (6–8 plants)
	273	PBD16	3	CuCl2	4	237-PBD16_CuCl2-3A	4	274-PBD16_CuCl2-3B	Blocks A and B pooled (6–8 plants)
	274	PBD17	3	CuCl2	4	236-PBD17_CuCl2-3A	4	276-PBD17_CuCl2-3B	Blocks A and B pooled (6–8 plants)
	275	PBD18	3	CuCl2	4	235-PBD18_CuCl2-3A	4	285-PBD18_CuCl2-3B	Blocks A and B pooled (6–8 plants)
	276	PBD19	3	CuCl2	4	238-PBD19_CuCl2-3A	4	286-PBD19_CuCl2-3B	Blocks A and B pooled (6–8 plants)
	277	PBD20	3	CuCl2	4	234-PBD20_CuCl2-3A	4	282-PBD20_CuCl2-3B	Suboptimal germination, Block B only (4 plants)
	278	HDEM	3	CuCl2	4	219-HDEM_CuCl2-3A	4	269-HDEM_CuCl2-3B	Blocks A and B pooled (6–8 plants)
	279	Chiifu	3	CuCl2	4	230-Chiifu_CuCl2-3A	4	277-Chiifu_CuCl2-3B	Blocks A and B pooled (6–8 plants)
	280	Aviso	3	CuCl2	4	239-Aviso_CuCl2-3A	4	281-Aviso_CuCl2-3B	Blocks A and B pooled (6–8 plants)
	281	Aviso	3	CuCl2	4	218-Aviso_CuCl2-3A	4	278-Aviso_CuCl2-3B	Blocks A and B pooled (6–8 plants)

## Sheet: Table_S2_Leaf Samples
	Supplementary Table 1b Overview of leaf sample identification, treatments, and pooling of experimental blocks
	For each of the four biological replicates, plant samples from two blocks, each containing four plants, were pooled (exceptions are indicated in the column 'Comments')
					Block A		Block B		Comments
	Extraction number	Genotype	Biological replicate	Treatment	Number of seeds sown	Randomized experiment ID	Number of seeds sown	Randomized experiment ID
	1	PBD01	1	Control	4	6-PBD01_Control-1A	4	65-PBD01_Control-1B	Blocks A and B pooled (6–8 plants)
	2	PBD02	1	Control	4	1-PBD02_Control-1A	4	66-PBD02_Control-1B	Blocks A and B pooled (6–8 plants)
	3	PBD03	1	Control	4	20-PBD03_Control-1A	4	72-PBD03_Control-1B	Blocks A and B pooled (6–8 plants)
	4	PBD04	1	Control	4	21-PBD04_Control-1A	4	59-PBD04_Control-1B	Blocks A and B pooled (6–8 plants)
	5	PBD05	1	Control	4	23-PBD05_Control-1A	4	54-PBD05_Control-1B	Blocks A and B pooled (6–8 plants)
	6	PBD06	1	Control	4	13-PBD06_Control-1A	4	56-PBD06_Control-1B	Blocks A and B pooled (6–8 plants)
	7	PBD07	1	Control	4	16-PBD07_Control-1A	4	49-PBD07_Control-1B	Blocks A and B pooled (6–8 plants)
	8	PBD08	1	Control	4	10-PBD08_Control-1A	4	61-PBD08_Control-1B	Blocks A and B pooled (6–8 plants)
	9	PBD09	1	Control	4	22-PBD09_Control-1A	4	52-PBD09_Control-1B	Blocks A and B pooled (6–8 plants)
	10	PBD10	1	Control	4	19-PBD10_Control-1A	4	62-PBD10_Control-1B	Blocks A and B pooled (6–8 plants)
	11	PBD11	1	Control	4	14-PBD11_Control-1A	4	69-PBD11_Control-1B	Blocks A and B pooled (6–8 plants)
	12	PBD12	1	Control	4	5-PBD12_Control-1A	4	58-PBD12_Control-1B	Suboptimal germination, Block B only (4 plants)
	13	PBD13	1	Control	4	7-PBD13_Control-1A	4	53-PBD13_Control-1B	Blocks A and B pooled (6–8 plants)
	14	PBD14	1	Control	4	8-PBD14_Control-1A	4	64-PBD14_Control-1B	Blocks A and B pooled (6–8 plants)
	15	PBD15	1	Control	4	9-PBD15_Control-1A	4	70-PBD15_Control-1B	Blocks A and B pooled (6–8 plants)
	16	PBD16	1	Control	4	24-PBD16_Control-1A	4	67-PBD16_Control-1B	Suboptimal germination, Block B only (4 plants)
	17	PBD17	1	Control	4	2-PBD17_Control-1A	4	55-PBD17_Control-1B	Blocks A and B pooled (6–8 plants)
	18	PBD18	1	Control	4	11-PBD18_Control-1A	4	51-PBD18_Control-1B	Blocks A and B pooled (6–8 plants)
	19	PBD19	1	Control	4	18-PBD19_Control-1A	4	57-PBD19_Control-1B	Blocks A and B pooled (6–8 plants)
	20	PBD20	1	Control	4	15-PBD20_Control-1A	4	50-PBD20_Control-1B	Suboptimal germination, Block A only (4 plants)
	21	HDEM	1	Control	4	4-HDEM_Control-1A	4	71-HDEM_Control-1B	Blocks A and B pooled (6–8 plants)
	22	Chifu	1	Control	4	17-Chifu_Control-1A	4	63-Chifu_Control-1B	Blocks A and B pooled (6–8 plants)
	23	Aviso	1	Control	4	3-Aviso_Control-1A	4	60-Aviso_Control-1B	Blocks A and B pooled (6–8 plants)
	24	Aviso	1	Control	4	12-Aviso_Control-1A	4	68-Aviso_Control-1B	Blocks A and B pooled (6–8 plants)
	25	PBD01	1	CuCl2	4	45-PBD01_CuCl2-1A	4	75-PBD01_CuCl2-1B	Blocks A and B pooled (6–8 plants)
	26	PBD02	1	CuCl2	4	36-PBD02_CuCl2-1A	4	83-PBD02_CuCl2-1B	Blocks A and B pooled (6–8 plants)
	27	PBD03	1	CuCl2	4	35-PBD03_CuCl2-1A	4	95-PBD03_CuCl2-1B	Blocks A and B pooled (6–8 plants)
	28	PBD04	1	CuCl2	4	34-PBD04_CuCl2-1A	4	73-PBD04_CuCl2-1B	Blocks A and B pooled (6–8 plants)
	29	PBD05	1	CuCl2	4	28-PBD05_CuCl2-1A	4	96-PBD05_CuCl2-1B	Blocks A and B pooled (6–8 plants)
	30	PBD06	1	CuCl2	4	46-PBD06_CuCl2-1A	4	93-PBD06_CuCl2-1B	Blocks A and B pooled (6–8 plants)
	31	PBD07	1	CuCl2	4	43-PBD07_CuCl2-1A	4	92-PBD07_CuCl2-1B	Blocks A and B pooled (6–8 plants)
	32	PBD08	1	CuCl2	4	30-PBD08_CuCl2-1A	4	86-PBD08_CuCl2-1B	Blocks A and B pooled (6–8 plants)
	33	PBD09	1	CuCl2	4	29-PBD09_CuCl2-1A	4	84-PBD09_CuCl2-1B	Blocks A and B pooled (6–8 plants)
	34	PBD10	1	CuCl2	4	44-PBD10_CuCl2-1A	4	82-PBD10_CuCl2-1B	Blocks A and B pooled (6–8 plants)
	35	PBD11	1	CuCl2	4	26-PBD11_CuCl2-1A	4	94-PBD11_CuCl2-1B	Blocks A and B pooled (6–8 plants)
	36	PBD12	1	CuCl2	4	37-PBD12_CuCl2-1A	4	87-PBD12_CuCl2-1B	Blocks A and B pooled (6–8 plants)
	37	PBD13	1	CuCl2	4	32-PBD13_CuCl2-1A	4	80-PBD13_CuCl2-1B	Blocks A and B pooled (6–8 plants)
	38	PBD14	1	CuCl2	4	31-PBD14_CuCl2-1A	4	76-PBD14_CuCl2-1B	Blocks A and B pooled (6–8 plants)
	39	PBD15	1	CuCl2	4	33-PBD15_CuCl2-1A	4	77-PBD15_CuCl2-1B	Blocks A and B pooled (6–8 plants)
	40	PBD16	1	CuCl2	4	25-PBD16_CuCl2-1A	4	89-PBD16_CuCl2-1B	Blocks A and B pooled (6–8 plants)
	41	PBD17	1	CuCl2	4	47-PBD17_CuCl2-1A	4	74-PBD17_CuCl2-1B	Blocks A and B pooled (6–8 plants)
	42	PBD18	1	CuCl2	4	40-PBD18_CuCl2-1A	4	85-PBD18_CuCl2-1B	Blocks A and B pooled (6–8 plants)
	43	PBD19	1	CuCl2	4	38-PBD19_CuCl2-1A	4	79-PBD19_CuCl2-1B	Blocks A and B pooled (6–8 plants)
		PBD20	1	CuCl2	4	41-PBD20_CuCl2-1A	4	81-PBD20_CuCl2-1B	Suboptimal germination, no plants
	44	HDEM	1	CuCl2	4	27-HDEM_CuCl2-1A	4	88-HDEM_CuCl2-1B	Blocks A and B pooled (6–8 plants)
	45	Chifu	1	CuCl2	4	48-Chifu_CuCl2-1A	4	78-Chifu_CuCl2-1B	Blocks A and B pooled (6–8 plants)
	46	Aviso	1	CuCl2	4	42-Aviso_CuCl2-1A	4	90-Aviso_CuCl2-1B	Blocks A and B pooled (6–8 plants)
	47	Aviso	1	CuCl2	4	39-Aviso_CuCl2-1A	4	91-Aviso_CuCl2-1B	Blocks A and B pooled (6–8 plants)
	Extraction number	Genotype	Biological replicate	Treatment	Number of seeds sown	Randomized experiment ID	Number of seeds sown	Randomized experiment ID	Comments
	48	PBD01	2	Control	4	99-PBD01_Control-2A	4	155-PBD01_Control-2B	Blocks A and B pooled (6–8 plants)
	49	PBD02	2	Control	4	114-PBD02_Control-2A	4	163-PBD02_Control-2B	Blocks A and B pooled (6–8 plants)
	50	PBD03	2	Control	4	120-PBD03_Control-2A	4	146-PBD03_Control-2B	Blocks A and B pooled (6–8 plants)
	51	PBD04	2	Control	4	117-PBD04_Control-2A	4	148-PBD04_Control-2B	Blocks A and B pooled (6–8 plants)
	52	PBD05	2	Control	4	101-PBD05_Control-2A	4	159-PBD05_Control-2B	Blocks A and B pooled (6–8 plants)
	53	PBD06	2	Control	4	113-PBD06_Control-2A	4	166-PBD06_Control-2B	Blocks A and B pooled (6–8 plants)
	54	PBD07	2	Control	4	106-PBD07_Control-2A	4	157-PBD07_Control-2B	Blocks A and B pooled (6–8 plants)
	55	PBD08	2	Control	4	108-PBD08_Control-2A	4	156-PBD08_Control-2B	Blocks A and B pooled (6–8 plants)
	56	PBD09	2	Control	4	104-PBD09_Control-2A	4	145-PBD09_Control-2B	Blocks A and B pooled (6–8 plants)
	57	PBD10	2	Control	4	107-PBD10_Control-2A	4	147-PBD10_Control-2B	Blocks A and B pooled (6–8 plants)
	58	PBD11	2	Control	4	115-PBD11_Control-2A	4	162-PBD11_Control-2B	Blocks A and B pooled (6–8 plants)
	59	PBD12	2	Control	4	119-PBD12_Control-2A	4	160-PBD12_Control-2B	Blocks A and B pooled (6–8 plants)
	60	PBD13	2	Control	4	116-PBD13_Control-2A	4	161-PBD13_Control-2B	Blocks A and B pooled (6–8 plants)
	61	PBD14	2	Control	4	118-PBD14_Control-2A	4	165-PBD14_Control-2B	Blocks A and B pooled (6–8 plants)
	62	PBD15	2	Control	4	105-PBD15_Control-2A	4	154-PBD15_Control-2B	Blocks A and B pooled (6–8 plants)
	63	PBD16	2	Control	4	102-PBD16_Control-2A	4	164-PBD16_Control-2B	Blocks A and B pooled (6–8 plants)
	64	PBD17	2	Control	4	98-PBD17_Control-2A	4	151-PBD17_Control-2B	Blocks A and B pooled (6–8 plants)
	65	PBD18	2	Control	4	110-PBD18_Control-2A	4	152-PBD18_Control-2B	Blocks A and B pooled (6–8 plants)
	66	PBD19	2	Control	4	97-PBD19_Control-2A	4	168-PBD19_Control-2B	Blocks A and B pooled (6–8 plants)
	67	PBD20	2	Control	4	103-PBD20_Control-2A	4	149-PBD20_Control-2B	Suboptimal germination, Block A only (4 plants)
	68	HDEM	2	Control	4	112-HDEM_Control-2A	4	153-HDEM_Control-2B	Blocks A and B pooled (6–8 plants)
	69	Chifu	2	Control	4	100-Chifu_Control-2A	4	167-Chifu_Control-2B	Blocks A and B pooled (6–8 plants)
	70	Aviso	2	Control	4	109-Aviso_Control-2A	4	158-Aviso_Control-2B	Blocks A and B pooled (6–8 plants)
	71	Aviso	2	Control	4	111-Aviso_Control-2A	4	150-Aviso_Control-2B	Blocks A and B pooled (6–8 plants)
	72	PBD01	2	CuCl2	4	134-PBD01_CuCl2-2A	4	191-PBD01_CuCl2-2B	Blocks A and B pooled (6–8 plants)
	73	PBD02	2	CuCl2	4	140-PBD02_CuCl2-2A	4	179-PBD02_CuCl2-2B	Blocks A and B pooled (6–8 plants)
	74	PBD03	2	CuCl2	4	139-PBD03_CuCl2-2A	4	180-PBD03_CuCl2-2B	Blocks A and B pooled (6–8 plants)
	75	PBD04	2	CuCl2	4	142-PBD04_CuCl2-2A	4	183-PBD04_CuCl2-2B	Suboptimal germination, Block A only (4 plants)
	76	PBD05	2	CuCl2	4	137-PBD05_CuCl2-2A	4	184-PBD05_CuCl2-2B	Blocks A and B pooled (6–8 plants)
	77	PBD06	2	CuCl2	4	138-PBD06_CuCl2-2A	4	169-PBD06_CuCl2-2B	Blocks A and B pooled (6–8 plants)
	78	PBD07	2	CuCl2	4	133-PBD07_CuCl2-2A	4	173-PBD07_CuCl2-2B	Blocks A and B pooled (6–8 plants)
	79	PBD08	2	CuCl2	4	143-PBD08_CuCl2-2A	4	190-PBD08_CuCl2-2B	Blocks A and B pooled (6–8 plants)
	80	PBD09	2	CuCl2	4	128-PBD09_CuCl2-2A	4	182-PBD09_CuCl2-2B	Blocks A and B pooled (6–8 plants)
	81	PBD10	2	CuCl2	4	132-PBD10_CuCl2-2A	4	174-PBD10_CuCl2-2B	Suboptimal germination, Block A only (4 plants)
	82	PBD11	2	CuCl2	4	141-PBD11_CuCl2-2A	4	175-PBD11_CuCl2-2B	Blocks A and B pooled (6–8 plants)
	83	PBD12	2	CuCl2	4	129-PBD12_CuCl2-2A	4	185-PBD12_CuCl2-2B	Blocks A and B pooled (6–8 plants)
	84	PBD13	2	CuCl2	4	144-PBD13_CuCl2-2A	4	187-PBD13_CuCl2-2B	Blocks A and B pooled (6–8 plants)
	85	PBD14	2	CuCl2	4	136-PBD14_CuCl2-2A	4	186-PBD14_CuCl2-2B	Blocks A and B pooled (6–8 plants)
	86	PBD15	2	CuCl2	4	127-PBD15_CuCl2-2A	4	170-PBD15_CuCl2-2B	Blocks A and B pooled (6–8 plants)
	87	PBD16	2	CuCl2	4	135-PBD16_CuCl2-2A	4	178-PBD16_CuCl2-2B	Blocks A and B pooled (6–8 plants)
	88	PBD17	2	CuCl2	4	126-PBD17_CuCl2-2A	4	189-PBD17_CuCl2-2B	Blocks A and B pooled (6–8 plants)
	89	PBD18	2	CuCl2	4	123-PBD18_CuCl2-2A	4	188-PBD18_CuCl2-2B	Blocks A and B pooled (6–8 plants)
	90	PBD19	2	CuCl2	4	124-PBD19_CuCl2-2A	4	177-PBD19_CuCl2-2B	Blocks A and B pooled (6–8 plants)
		PBD20	2	CuCl2	4	125-PBD20_CuCl2-2A	4	171-PBD20_CuCl2-2B	Suboptimal germination, no plants
	91	HDEM	2	CuCl2	4	122-HDEM_CuCl2-2A	4	181-HDEM_CuCl2-2B	Blocks A and B pooled (6–8 plants)
	92	Chifu	2	CuCl2	4	121-Chifu_CuCl2-2A	4	192-Chifu_CuCl2-2B	Blocks A and B pooled (6–8 plants)
	93	Aviso	2	CuCl2	4	130-Aviso_CuCl2-2A	4	172-Aviso_CuCl2-2B	Blocks A and B pooled (6–8 plants)
	94	Aviso	2	CuCl2	4	131-Aviso_CuCl2-2A	4	176-Aviso_CuCl2-2B	Blocks A and B pooled (6–8 plants)
	Extraction number	Genotype	Biological replicate	Treatment	Number of seeds sown	Randomized experiment ID	Number of seeds sown	Randomized experiment ID	Comments
	95	PBD01	3	Control	4	216-PBD01_Control-3A	4	254-PBD01_Control-3B	Blocks A and B pooled (6–8 plants)
	96	PBD02	3	Control	4	202-PBD02_Control-3A	4	262-PBD02_Control-3B	Blocks A and B pooled (6–8 plants)
	97	PBD03	3	Control	4	204-PBD03_Control-3A	4	247-PBD03_Control-3B	Blocks A and B pooled (6–8 plants)
	98	PBD04	3	Control	4	209-PBD04_Control-3A	4	250-PBD04_Control-3B	Blocks A and B pooled (6–8 plants)
	99	PBD05	3	Control	4	198-PBD05_Control-3A	4	264-PBD05_Control-3B	Blocks A and B pooled (6–8 plants)
	100	PBD06	3	Control	4	212-PBD06_Control-3A	4	257-PBD06_Control-3B	Blocks A and B pooled (6–8 plants)
	101	PBD07	3	Control	4	210-PBD07_Control-3A	4	263-PBD07_Control-3B	Blocks A and B pooled (6–8 plants)
	102	PBD08	3	Control	4	195-PBD08_Control-3A	4	255-PBD08_Control-3B	Blocks A and B pooled (6–8 plants)
	103	PBD09	3	Control	4	201-PBD09_Control-3A	4	248-PBD09_Control-3B	Blocks A and B pooled (6–8 plants)
	104	PBD10	3	Control	4	205-PBD10_Control-3A	4	259-PBD10_Control-3B	Blocks A and B pooled (6–8 plants)
	105	PBD11	3	Control	4	200-PBD11_Control-3A	4	253-PBD11_Control-3B	Blocks A and B pooled (6–8 plants)
	106	PBD12	3	Control	4	199-PBD12_Control-3A	4	260-PBD12_Control-3B	Suboptimal germination, Block A only (4 plants)
	107	PBD13	3	Control	4	193-PBD13_Control-3A	4	244-PBD13_Control-3B	Blocks A and B pooled (6–8 plants)
	108	PBD14	3	Control	4	197-PBD14_Control-3A	4	252-PBD14_Control-3B	Blocks A and B pooled (6–8 plants)
	109	PBD15	3	Control	4	215-PBD15_Control-3A	4	243-PBD15_Control-3B	Blocks A and B pooled (6–8 plants)
	110	PBD16	3	Control	4	211-PBD16_Control-3A	4	258-PBD16_Control-3B	Blocks A and B pooled (6–8 plants)
	111	PBD17	3	Control	4	206-PBD17_Control-3A	4	242-PBD17_Control-3B	Blocks A and B pooled (6–8 plants)
	112	PBD18	3	Control	4	194-PBD18_Control-3A	4	256-PBD18_Control-3B	Suboptimal germination, Block B only (4 plants)
	113	PBD19	3	Control	4	207-PBD19_Control-3A	4	245-PBD19_Control-3B	Blocks A and B pooled (6–8 plants)
	114	PBD20	3	Control	4	214-PBD20_Control-3A	4	241-PBD20_Control-3B	Blocks A and B pooled (6–8 plants)
	115	HDEM	3	Control	4	203-HDEM_Control-3A	4	249-HDEM_Control-3B	Blocks A and B pooled (6–8 plants)
	116	Chifu	3	Control	4	196-Chifu_Control-3A	4	261-Chifu_Control-3B	Blocks A and B pooled (6–8 plants)
	117	Aviso	3	Control	4	213-Aviso_Control-3A	4	251-Aviso_Control-3B	Blocks A and B pooled (6–8 plants)
	118	Aviso	3	Control	4	208-Aviso_Control-3A	4	246-Aviso_Control-3B	Blocks A and B pooled (6–8 plants)
	119	PBD01	3	CuCl2	4	222-PBD01_CuCl2-3A	4	272-PBD01_CuCl2-3B	Blocks A and B pooled (6–8 plants)
	120	PBD02	3	CuCl2	4	225-PBD02_CuCl2-3A	4	265-PBD02_CuCl2-3B	Blocks A and B pooled (6–8 plants)
	121	PBD03	3	CuCl2	4	226-PBD03_CuCl2-3A	4	287-PBD03_CuCl2-3B	Blocks A and B pooled (6–8 plants)
	122	PBD04	3	CuCl2	4	231-PBD04_CuCl2-3A	4	280-PBD04_CuCl2-3B	Blocks A and B pooled (6–8 plants)
	123	PBD05	3	CuCl2	4	229-PBD05_CuCl2-3A	4	268-PBD05_CuCl2-3B	Blocks A and B pooled (6–8 plants)
	124	PBD06	3	CuCl2	4	232-PBD06_CuCl2-3A	4	270-PBD06_CuCl2-3B	Blocks A and B pooled (6–8 plants)
	125	PBD07	3	CuCl2	4	233-PBD07_CuCl2-3A	4	283-PBD07_CuCl2-3B	Suboptimal germination, Block B only (4 plants)
	126	PBD08	3	CuCl2	4	228-PBD08_CuCl2-3A	4	273-PBD08_CuCl2-3B	Blocks A and B pooled (6–8 plants)
	127	PBD09	3	CuCl2	4	220-PBD09_CuCl2-3A	4	275-PBD09_CuCl2-3B	Blocks A and B pooled (6–8 plants)
	128	PBD10	3	CuCl2	4	227-PBD10_CuCl2-3A	4	271-PBD10_CuCl2-3B	Blocks A and B pooled (6–8 plants)
	129	PBD11	3	CuCl2	4	224-PBD11_CuCl2-3A	4	266-PBD11_CuCl2-3B	Blocks A and B pooled (6–8 plants)
	130	PBD12	3	CuCl2	4	217-PBD12_CuCl2-3A	4	279-PBD12_CuCl2-3B	Blocks A and B pooled (6–8 plants)
	131	PBD13	3	CuCl2	4	221-PBD13_CuCl2-3A	4	288-PBD13_CuCl2-3B	Blocks A and B pooled (6–8 plants)
	132	PBD14	3	CuCl2	4	240-PBD14_CuCl2-3A	4	284-PBD14_CuCl2-3B	Blocks A and B pooled (6–8 plants)
	133	PBD15	3	CuCl2	4	223-PBD15_CuCl2-3A	4	267-PBD15_CuCl2-3B	Blocks A and B pooled (6–8 plants)
	134	PBD16	3	CuCl2	4	237-PBD16_CuCl2-3A	4	274-PBD16_CuCl2-3B	Blocks A and B pooled (6–8 plants)
	135	PBD17	3	CuCl2	4	236-PBD17_CuCl2-3A	4	276-PBD17_CuCl2-3B	Blocks A and B pooled (6–8 plants)
	136	PBD18	3	CuCl2	4	235-PBD18_CuCl2-3A	4	285-PBD18_CuCl2-3B	Blocks A and B pooled (6–8 plants)
	137	PBD19	3	CuCl2	4	238-PBD19_CuCl2-3A	4	286-PBD19_CuCl2-3B	Blocks A and B pooled (6–8 plants)
	138	PBD20	3	CuCl2	4	234-PBD20_CuCl2-3A	4	282-PBD20_CuCl2-3B	Suboptimal germination, Block B only (4 plants)
	139	HDEM	3	CuCl2	4	219-HDEM_CuCl2-3A	4	269-HDEM_CuCl2-3B	Blocks A and B pooled (6–8 plants)
	140	Chifu	3	CuCl2	4	230-Chifu_CuCl2-3A	4	277-Chifu_CuCl2-3B	Blocks A and B pooled (6–8 plants)
	141	Aviso	3	CuCl2	4	239-Aviso_CuCl2-3A	4	281-Aviso_CuCl2-3B	Blocks A and B pooled (6–8 plants)
	142	Aviso	3	CuCl2	4	218-Aviso_CuCl2-3A	4	278-Aviso_CuCl2-3B	Blocks A and B pooled (6–8 plants)
