# Supplementary material for: Metabolomic analysis of a core collection of Brassica rapa and Brassica oleracea unveils unexpected chemical diversity with potential applications in chemical ecology and breeding
Source: BMC Plant Biol. 2026 Feb 17;26:569. doi: 10.1186/s12870-026-08269-4 (PMC13032581; doi:10.1186/s12870-026-08269-4)
Supplement: Supplementary file 3 — Supplementary Material 3. Table S3. Features detected in leaves of B. rapa and B. oleracea genotypes in ESI- and ESI+. [file 12870_2026_8269_MOESM3_ESM.xlsx]

## Sheet: Table_S3
Supplementary table 3 : Features detected in leaves of B. rapa and B. oleracea genotypes in ESI- and ESI+
Values for each feature are expressed in relative terms as ng apigenin equivalent per mg of dry matter.
Concat_ID	ID	Ionization	Experimental m/z	RT	PBD03_Soloveckaja_Tem_1	PBD03_Soloveckaja_Tem_2	PBD03_Soloveckaja_Tem_3	PBD10_Chicon_Tem_1	PBD10_Chicon_Tem_2	PBD10_Chicon_Tem_3	PBD01_R500_Tem_1	PBD01_R500_Tem_2	PBD01_R500_Tem_3	PBD02_Sampad_Tem_1	PBD02_Sampad_Tem_2	PBD02_Sampad_Tem_3	PBD08_Winter_turnip_rape_Tem_1	PBD08_Winter_turnip_rape_Tem_2	PBD08_Winter_turnip_rape_Tem_3	PBD04_Terauchikabu_Tem_1	PBD04_Terauchikabu_Tem_2	PBD04_Terauchikabu_Tem_3	PBD05_Komatsuna_Tem_1	PBD05_Komatsuna_Tem_2	PBD05_Komatsuna_Tem_3	PBD07_Round_leaves_Mibuna_Tem_1	PBD07_Round_leaves_Mibuna_Tem_2	PBD07_Round_leaves_Mibuna_Tem_3	PBD06_Wutacai_Tem_1	PBD06_Wutacai_Tem_2	PBD06_Wutacai_Tem_3	PBD09_Kyoto_Sang_Tem_1	PBD09_Kyoto_Sang_Tem_2	PBD09_Kyoto_Sang_Tem_3	Chiifu_Tem_1	Chiifu_Tem_2	Chiifu_Tem_3	PBD17_Kailan_Tem_1	PBD17_Kailan_Tem_2	PBD17_Kailan_Tem_3	PBD15_nd_125_Tem_1	PBD15_nd_125_Tem_2	PBD15_nd_125_Tem_3	HDEM_Tem_1	HDEM_Tem_2	HDEM_Tem_3	PBD13_Richelain_Tem_1	PBD13_Richelain_Tem_2	PBD13_Richelain_Tem_3
n1_372.043_1.17	n1	Negative	372.043	1.17	0.130523	0.261383	0.128619	0.753122	1.03651	0.924495	1.3231	1.21665	0.577311	0.564675	0.419798	0.316007	0.858057	1.0955	0.915519	0.700219	0.989798	0.586585	0.310998	0.590883	1.03753	0.380087	0.460198	1.04121	0.0754486	0.104419	0.212654	0.00916362	0.0278275	0.0509231	0.000418125	0.000929118	0.00181072	0.182196	0.198403	0.214199	0.000266565	0.000494164	0.000321239	0.00160579	0.00313268	0.00392329	0.00286013	0.0015108	0.00149718
n10_431.192_3.98	n10	Negative	431.192	3.98	0.134477	0.21379	0.255909	0.151444	0.163064	0.143468	0.262415	0.210857	0.115393	0.27879	0.323084	0.312292	0.235992	0.245438	0.182082	0.200693	0.200537	0.206032	0.162825	0.240433	0.264352	0.16387	0.22453	0.199557	0.19518	0.168535	0.211294	0.129432	0.132689	0.104873	0.192827	0.187742	0.13088	0.0871631	0.0577324	0.0465843	0.0777098	0.0926325	0.0287408	0.0824969	0.16123	0.0842384	0.0782888	0.0260655	0.0813413
n100_771.309_3.97	n100	Negative	771.309	3.97	0.000894323	0.00212457	0.0011356	0.000416383	0.00123612	0.000977065	0.0169235	0.00713655	0.00613964	0.0151817	0.0134509	0.0164525	0.00112731	0.00113482	0.000787229	0.000902168	0.00101318	0.00178071	0.00214939	0.00160846	0.001941	0.000541834	0.000935759	0.00170518	0.00157407	0.00082456	0.00127263	0.00299357	0.00196374	0.00158223	0.00116756	0.000725579	0.00101486	0.00139923	0.00107836	0.00121531	0.00121923	0.00105632	0.000566409	0.0012211	0.00214122	0.00144199	0.000897363	0.00060266	0.00135661
n1000_785.216_3.46	n1000	Negative	785.216	3.46	7.72207e-05	0.000129127	0.000194104	9.06973e-05	9.64491e-05	0.000107028	0.000130572	0.00010087	6.99884e-05	0.000172542	0.000134985	8.47424e-05	0.000123203	0.000110054	0.000110795	0.000132233	8e-07	5.39608e-05	0.000102197	0.000108653	7.22714e-05	8.24148e-05	7.45142e-05	7.12775e-05	0.000288456	0.000368368	0.000225023	0.000236047	8e-07	0.000104775	0.000272844	8.66926e-05	0.000130863	0.000153551	0.000155234	0.000187557	5.60393e-05	0.000580394	4.4875e-05	9.17593e-05	0.000342596	0.000111412	0.000136856	8.63315e-05	0.00021902
n1002_206.082_4.41	n1002	Negative	206.082	4.41	0.00182995	0.000650802	0.000819955	0.00467504	0.00339343	0.00282244	0.00302087	0.00145292	0.00108206	0.00203877	0.000783832	0.000897436	0.00356879	0.00410988	0.00169109	0.00139058	0.000979279	0.00088136	0.00390458	0.00228366	0.00276008	0.00146067	0.00163931	0.00116968	0.00366786	0.00615248	0.0020102	0.00128184	0.00193232	0.00112997	0.00266998	0.00202974	0.00108029	0.000262956	0.000384979	0.000216529	0.000322604	0.000368136	5.96509e-05	0.0010517	0.00133145	0.00104727	0.000270248	0.000335365	0.000346509
n1003_164.072_4.42	n1003	Negative	164.072	4.42	0.000867386	0.000382217	0.000556916	0.00215612	0.00129321	0.000958076	0.000940563	0.000713849	0.000382173	0.000624721	0.000452506	0.000232	0.00126899	0.000788419	0.000549603	0.000786997	0.000345041	0.000395713	0.00131396	0.00107295	0.000894789	0.000652305	0.00122342	0.00074019	0.00154175	0.00211263	0.00142514	0.0006206	0.000867537	0.000777188	0.000908891	0.00077081	0.000640961	0.000159309	0.000175931	0.000170784	0.00017872	0.00016251	6.89542e-05	0.000481736	0.000581375	0.000477479	0.000180165	0.000257334	0.000174889
n1004_480.065_4.5	n1004	Negative	480.065	4.5	0.000316066	0.000535448	0.000462585	0.00139344	0.00102354	0.000792355	0.00027221	0.000211439	7.45929e-05	0.000402598	0.000171799	0.000175042	0.00113963	0.000768574	0.000513157	0.000601445	0.000684099	0.000452944	0.00029037	0.000230889	0.000495575	0.000422595	0.000192351	0.000712775	0.000785793	0.00149543	0.000832583	0.000564324	0.000766295	0.00127984	0.000356115	0.00130604	0.00089334	0.000410749	0.000490538	0.000645014	0.000448314	0.00102647	0.000188256	0.00160049	0.00257726	0.00213592	0.000502384	0.000194246	0.000545915
n1005_322.094_1.89	n1005	Negative	322.094	1.89	0.000145462	0.000120519	0.000161451	0.00020613	0.000186993	0.000233046	0.000615239	0.000622678	9.94572e-05	0.000107095	0.000150324	0.000127808	0.000537988	0.000229129	0.000231795	0.000339113	0.000287202	0.000114462	0.000168707	0.000314319	0.000289086	0.000147295	0.000142097	0.000173625	0.000181528	0.000217118	0.000140014	8.12876e-05	0.000150117	7.69231e-05	7.61838e-05	0.00012627	0.000265732	0.000149712	0.000173862	0.000239402	0.000234759	0.000212258	9.13917e-05	0.000285866	0.000365955	0.000280121	0.000103942	0.000493086	0.000111144
n1006_195.033_2.48	n1006	Negative	195.033	2.48	0.00022807	0.000781651	0.000801814	0.000494713	0.000222423	0.000631813	0.000681631	0.000682812	0.000220095	0.000313352	0.000162595	0.000148647	0.000605749	0.000400524	0.000529193	0.00124981	0.00180299	0.00176763	0.000575873	0.00114086	0.00154179	0.00030511	0.00037777	0.000599462	0.000492364	0.000997766	0.000772577	0.000228231	0.000233903	0.000356764	0.000487222	0.000586117	0.000364547	0.00025144	0.00019042	0.00010674	0.000345323	0.000232158	3.22881e-05	0.000211752	0.000140153	0.000160751	0.000672156	0.000232431	0.000142199
n1008_297.944_1.61	n1008	Negative	297.944	1.61	0.000522586	0.000561273	0.000297506	0.000350422	0.000332651	0.000395314	0.000252292	0.000133847	0.000141819	0.00028162	0.000124247	0.000277844	0.000342916	0.000458257	0.000256578	0.000292191	0.000253296	0.000163518	0.000306592	0.00024059	0.000481809	0.000285822	0.000171556	0.00056291	0.000193962	0.000600123	0.00029503	0.000164139	0.0001763	0.000188329	0.0001754	0.000205424	0.000121516	0.000228407	0.00018628	0.000216529	8.63307e-05	0.00016251	6.51234e-05	0.000224104	0.000251756	0.00010982	0.000166307	0.00022745	0.000127489
n1010_195.033_7.33	n1010	Negative	195.033	7.33	0.00010775	9.29717e-05	9.07029e-05	0.000195824	0.000212582	9.8397e-05	0.000128359	0.000118328	6.07794e-05	0.000154693	8.28315e-05	5.6958e-05	0.00012731	9.56207e-05	0.000113711	0.000121569	0.000127645	6.86774e-05	0.000175195	7.76096e-05	0.000172075	0.000159569	8e-07	0.000109658	0.000144228	0.000165888	0.000132513	9.22302e-05	8.02951e-05	0.000188329	0.000235638	0.0001225	0.000106827	0.000138196	0.000120047	7.47179e-05	9.69328e-05	9.61796e-05	3.44771e-05	0.00011117	0.000103817	0.000144835	9.00827e-05	8.63315e-05	0.000101337
n1011_462.105_6.06	n1011	Negative	462.105	6.06	0.000639315	0.000454528	0.000493424	0.000366912	0.000497992	0.000348705	0.000101802	4.84952e-05	3.03897e-05	9.12291e-05	4.14158e-05	6.80718e-05	0.000657084	0.00109332	0.000905314	0.00107066	0.000997229	0.0009762	0.000935997	0.000906092	0.000777778	0.00222169	0.00216264	0.0021237	0.000957375	0.000583047	0.000792579	0.00106456	0.00128821	0.000929708	0.00162644	0.00136823	0.00192021	8e-07	0.000103489	3.96462e-05	3.93789e-05	6.63307e-05	1.42286e-05	8.29363e-05	7.00764e-05	7.63966e-05	6.7562e-05	4.15055e-05	7.68203e-05
n1013_348.976_0.97	n1013	Negative	348.976	0.97	0.00107929	0.00108467	0.000587755	0.00141405	0.00132273	0.000882121	0.00159342	0.0012376	0.000546094	0.00148743	0.00134218	0.00111971	0.000774127	0.00116008	0.000852832	0.00160599	0.00157363	0.00134902	0.00124583	0.00154831	0.0279862	0.0012257	0.00146256	0.00154252	0.00112647	0.00178329	0.00122512	0.00116929	0.00145579	0.00105968	0.00151305	0.00137012	0.000587548	0.00166987	0.00186073	0.00110247	0.00116471	0.00192691	0.000467903	0.00155285	0.00220611	0.00123349	0.00121785	0.0013232	0.000992126
n1015_909.751_4.59	n1015	Negative	909.751	4.59	4.66916e-05	3.27123e-05	0.000128798	9.89426e-05	9.25124e-05	5.8693e-05	0.000141638	8.53515e-05	5.06495e-05	0.000117011	0.000121179	9.30777e-05	0.000112936	3.78874e-05	6.1229e-05	9.59753e-05	9.77285e-05	4.08794e-05	4.21766e-05	9.89523e-05	0.00016175	3.33166e-05	3.63906e-05	8e-07	5.47071e-05	8e-07	6.25063e-05	8.44141e-05	9.77506e-05	6.49867e-05	8e-07	4.33463e-05	2.27007e-05	0.00438388	0.00446452	0.00435346	0.00414388	0.00926641	0.00211897	0.00851773	0.0122582	0.00817603	0.00328282	0.0120549	0.00191724
n1016_695.278_5.57	n1016	Negative	695.278	5.57	0.00010775	7.05896e-05	0.000168707	7.21456e-05	0.000149595	0.000150185	0.000442618	0.000339466	0.00010222	0.000192374	0.0001764	0.000161149	0.000250513	0.000126291	0.000185145	0.000304988	0.000131634	0.00013899	0.000209261	0.000106713	0.000144543	0.000138527	6.75826e-05	9.32091e-05	0.000166608	0.000273227	0.000312531	6.56554e-05	3.8402e-05	8.62069e-05	0.000152368	0.000128154	0.000145552	0.000113244	0.000140745	0.00016011	5.90684e-05	9.12048e-05	2.95518e-05	6.70549e-05	0.000132367	9.23126e-05	8.48857e-05	6.64089e-05	9.80685e-05
n1017_561.087_5.31	n1017	Negative	561.087	5.31	0.000646499	0.000545778	0.000671202	0.000966751	0.000590505	0.000749199	0.000783433	0.000649836	0.000430981	0.00109475	0.00150477	0.0010697	0.000644764	0.000761357	0.000338217	0.000951222	0.000887534	0.00113481	0.00409113	0.00475165	0.00458751	0.00100827	0.00181953	0.00101433	0.00252896	0.00197602	0.00131013	0.00162263	0.00432197	0.0014695	0.000947868	0.000812272	0.000404607	0.000107486	9.31402e-05	0.000181458	0.000143885	0.000140953	6.23871e-05	0.000148227	0.000189466	7.16218e-05	0.000107406	0.000164362	8.49927e-05
n1018_154.927_0.64	n1018	Negative	154.927	0.64	0.000321453	0.00343479	0.00181769	0.00327129	0.00430478	0.00346806	0.000298767	0.00215125	0.000806708	0.000650503	0.000506193	0.0015337	0.000940452	0.00103018	0.00214593	0.00271717	0.00325496	0.00196875	0.00284855	0.00221964	0.00700688	0.00284419	0.00544473	0.00522153	0.00332967	0.00249807	0.0049805	0.00493041	0.0048596	0.0029496	0.00301901	0.00351859	0.00361476	0.00240883	0.00340272	0.00421775	0.00275653	0.00516053	0.00233295	0.00353097	0.00923452	0.00565653	0.0014881	0.00262647	0.00203492
n1019_955.216_5.48	n1019	Negative	955.216	5.48	7.90165e-05	8.95283e-05	5.44218e-05	0.000136046	0.000151563	5.8693e-05	0.000181473	0.000192041	6.81466e-05	0.000109078	0.000164129	0.000208383	8.41889e-05	0.000193045	0.000102048	7.67802e-05	0.000135623	0.000143895	0.000188173	0.000194024	0.000178958	0.000220942	0.000727813	0.000305214	0.000258615	0.000629398	0.000535054	0.000125058	6.98219e-05	0.000180371	8.50424e-05	7.53848e-05	5.20781e-05	5.37428e-05	7.24423e-05	5.18451e-05	3.93789e-05	0.000116079	2.5721e-05	8e-07	0.000142748	4.29731e-05	4.85061e-05	7.80304e-05	3.92274e-05
n1020_317.197_5.58	n1020	Negative	317.197	5.58	9.69748e-05	0.000123962	8.88889e-05	0.000140169	8.07023e-05	0.000210604	0.000115081	9.69904e-05	7.55138e-05	0.000130894	9.97046e-05	0.000126419	0.000100616	0.000137116	2.6241e-05	0.000108772	7.3795e-05	8.3394e-05	6.97537e-05	0.000149399	0.000175516	0.000212174	0.000140364	0.000186418	0.000223802	0.000246392	0.000220022	6.87819e-05	6.63308e-05	3.31565e-05	0.000162998	8.29233e-05	7.34435e-05	0.000140115	0.000246304	7.77676e-05	6.36121e-05	7.13056e-05	2.90045e-05	4.94089e-05	0.00012458	4.13815e-05	0.000131659	8.13509e-05	8.98961e-05
n1021_631.152_1.73	n1021	Negative	631.152	1.73	0.000436387	0.000447641	0.000569615	0.00205718	0.000999921	0.00132232	0.00111097	0.000581942	0.000319552	0.00119391	0.000507727	0.000637652	0.000938398	0.00090569	0.000467964	0.00106639	0.00141008	0.00250509	0.00239758	0.00136205	0.0013766	0.000924098	0.000772868	0.000617738	0.00319291	0.00222973	0.00347035	0.00116148	0.00167747	0.00124403	0.000793729	0.000763271	0.000916041	5.56622e-05	0.000111768	7.77676e-05	0.000192351	0.000439441	0.000115471	0.000188812	0.000303665	0.000101862	0.000138589	0.000111235	0.000142199
n1025_404.105_0.66	n1025	Negative	404.105	0.66	0.0105918	0.00325917	0.00166349	0.0115474	0.00434808	0.00192306	0.0119905	0.0149676	0.00644538	0.0136566	0.00108755	0.00111554	0.0207207	0.00761537	0.00254829	0.00802353	0.0040308	0.000796331	0.00587229	0.00123205	0.00224041	0.00260922	0.000457482	0.00284379	0.0140473	0.0259004	0.0177118	0.00220415	0.00142437	0.000409814	0.00514152	0.00808502	0.00322083	0.00528023	0.00470047	0.00221714	0.00600832	0.00275438	0.000487057	0.0116781	0.00570993	0.00162184	0.00404506	0.00377534	0.00861695
n1026_801.15_3.47	n1026	Negative	801.15	3.47	0.000246029	0.000289245	0.000168707	0.000261786	0.000248012	0.000467818	0.000183686	8e-07	9.39318e-05	0.000148743	9.2035e-05	0.000120862	0.000158111	0.000110054	7.72651e-05	5.75852e-05	9.77285e-05	0.000119368	0.000123286	0.000100893	0.000182399	8.59218e-05	0.00010224	0.000164487	0.000188988	0.000200041	0.00010001	0.000215725	0.0001763	0.000251989	0.000370289	0.000586117	0.00108162	0.000357006	0.000312537	0.000349192	0.000527072	0.000769437	0.000281837	0.000601729	0.000994047	0.000482254	0.000129927	0.00157721	9.6434e-05
n1027_871.252_3.47	n1027	Negative	871.252	3.47	6.10582e-05	0.000156674	0.000275737	0.000105126	0.0001555	0.000136375	0.000143851	7.56525e-05	8.19601e-05	7.73464e-05	6.44245e-05	0.000112527	7.18686e-05	9.9229e-05	6.70603e-05	0.000147162	0.000171523	0.000170058	0.00014113	8e-07	0.000130777	4.38377e-05	4.33222e-05	0.0001389	0.000104441	0.000187843	0.00019502	0.000490852	0.000609196	0.000909814	0.000414582	0.000467386	0.00043799	0.00096929	0.00151094	0.00179323	0.00321696	0.00482722	0.00189624	0.000231163	0.000643665	0.000394716	0.000476399	0.000705594	0.000294206
n1028_901.263_3.54	n1028	Negative	901.263	3.54	0.00024962	0.000129127	0.000319274	0.000181395	0.000116133	8.28607e-05	0.000101802	6.78933e-05	4.51241e-05	0.000275671	0.000125781	0.000172263	8.41889e-05	9.20123e-05	4.66506e-05	0.000313519	0.000359002	0.000156977	0.000102197	4.46255e-05	8e-07	9.46894e-05	8.49115e-05	8.95538e-05	0.000208882	0.000351292	0.000277528	0.000650301	0.000944341	0.00127851	0.000848652	0.001127	0.0013794	0.00148752	0.00121703	0.00228271	0.000884512	0.0013631	0.000540688	0.00148403	0.00218535	0.00199268	0.00124903	0.00150582	0.00143017
n1029_119.05_3.32	n1029	Negative	119.05	3.32	0.00144385	0.000927995	0.00197007	0.00241379	0.0035076	0.00342145	0.000298767	0.000155185	0.000139056	0.000535475	0.000317521	0.00026673	0.000182752	9.38165e-05	0.00010059	0.000767802	0.000835678	0.000801236	0.000186551	0.000194024	0.000361357	0.000403307	0.000370838	0.000477011	0.00300143	0.00286644	0.00294029	0.00498825	0.00650042	0.00518568	0.0032759	0.00432709	0.00494342	0.00344914	0.0064453	0.00208295	0.0010284	0.000446074	0.00027527	0.00031057	0.000742291	0.000396307	0.000737985	0.00307307	0.000246806
n103_161.082_2.65	n103	Negative	161.082	2.65	0.00409808	0.00254467	0.00259955	0.00703111	0.00620424	0.00476794	0.0166601	0.00760987	0.00448662	0.0130696	0.00558039	0.00597642	0.00588706	0.00425061	0.00316058	0.0060827	0.00353817	0.0013016	0.00458103	0.00316065	0.00416765	0.00812751	0.00429583	0.00309418	0.00542098	0.00439603	0.00224522	0.00207752	0.00112762	0.000996021	0.00401471	0.00268182	0.00141279	0.000261036	0.000136606	0.00021348	0.000611888	0.000242107	7.33322e-05	0.000612317	0.000731909	0.000311953	0.00103075	0.000174323	0.000742052
n1030_391.08_3.78	n1030	Negative	391.08	3.78	0.00115651	0.00178368	0.00146032	0.000399893	0.00131683	0.00143107	0.00365602	0.00395915	0.00173682	0.0021419	0.000561414	0.000718227	0.000616016	0.000804657	0.000944675	0.000895769	0.000229363	0.000797966	0.000777023	0.000882809	0.0015762	0.000291082	0.000235673	0.000358215	0.000539611	0.000341534	0.000855086	0.00274346	0.00390304	0.00273873	0.000496081	0.000659617	0.000843933	0.00271209	0.0034524	0.00341415	0.00320333	0.0034691	0.00110765	0.00202576	0.0047626	0.00346172	0.00324125	0.00386666	0.00158544
n1033_999.26_4.23	n1033	Negative	999.26	4.23	0.00031427	0.000511344	0.000497052	9.48199e-05	0.000183056	0.000134649	0.00100474	0.000690572	0.000275349	0.000656453	0.000572151	0.000607089	0.000151951	0.0002598	0.000193892	0.000516134	0.000815733	0.000799601	0.000460699	0.000975941	0.00122861	0.000341934	0.000393366	0.000486149	0.000539611	0.000165888	0.000407541	0.00129904	0.00239314	0.00184748	0.00106126	0.000853733	0.00126323	0.00246449	0.00299497	0.0018771	0.00207951	0.00175445	0.000636458	0.00125816	0.00279527	0.00152157	0.000937207	0.00127505	0.000665231
n1034_759.192_7.53	n1034	Negative	759.192	7.53	0.000262191	0.00025309	0.000331973	0.00014223	0.000129911	8.28607e-05	0.000172621	0.000155185	7.64347e-05	0.000198324	0.000161061	0.000165317	0.000211499	0.000220108	0.000132663	0.000307121	0.000438781	0.000747275	0.00023846	0.000265813	0.000351032	0.000227956	0.000136898	0.000381974	0.000119361	0.000141493	0.000307531	0.00047522	0.0010386	0.000956233	0.000503168	0.000674694	0.000308463	0.00124184	0.00138675	0.00119854	0.00147217	0.0014029	0.000725114	0.000940533	0.00146382	0.00120961	0.000485061	0.00145933	0.000397177
n1035_709.199_6.11	n1035	Negative	709.199	6.11	0.000183175	0.000223821	0.00013424	0.000109249	0.000131879	8.80395e-05	0.000343029	0.000374383	0.000200756	0.000368883	0.000291444	0.000477892	0.000162218	0.000176808	0.000113711	0.000366839	0.000628254	0.000441497	0.000235216	0.000273574	0.00057473	0.000215681	0.000320584	0.000213833	0.000191475	0.000231755	0.000310031	0.000554945	0.000754076	0.000582228	0.000531515	0.000450424	0.000348523	0.00166027	0.00162892	0.00144251	0.00193563	0.00263996	0.00039676	0.000861126	0.00114977	0.000939042	0.000599397	0.00166022	0.000351412
n1036_887.263_5.94	n1036	Negative	887.263	5.94	8e-07	0.000156674	7.61905e-05	0.000181395	9.84174e-05	7.25031e-05	0.000205817	0.000164884	8.19601e-05	0.00022014	0.000188672	0.00017782	9.03491e-05	0.00010825	7.14338e-05	0.000151428	7.77839e-05	0.000104651	0.00012653	0.000133877	9.63618e-05	7.18938e-05	5.89182e-05	7.12775e-05	0.000176555	0.000182964	6.50065e-05	0.000139127	0.000174555	0.00018435	0.000205519	7.16156e-05	0.000189618	0.000641075	0.000987286	0.000594694	0.00046346	0.00124702	0.000148853	0.000259397	0.000991452	0.000472704	0.000500652	0.00117212	0.000274592
n1037_786.21_6.17	n1037	Negative	786.21	6.17	0.00023705	0.000454528	0.000380952	0.000232927	0.000222423	0.000163995	0.000404995	0.000226958	0.000104983	0.000257821	0.000294512	0.00019588	0.000427105	0.000337379	0.000240542	0.000462814	0.000857617	0.00069495	0.000392567	0.000521925	0.00100836	0.000364729	0.000506003	0.000544633	0.00035311	0.000346413	0.000342534	0.000534623	0.00103511	0.000896552	0.000651992	0.000793425	0.000721082	0.0012975	0.0014592	0.00105825	0.00137372	0.00143772	0.000544519	0.00115405	0.00216718	0.00135286	0.000779562	0.00130327	0.000483805
n1038_533.101_3.12	n1038	Negative	533.101	3.12	0.00029272	0.000258255	0.000235828	0.00298683	0.000419258	0.000618002	0.000126146	0.000126088	7.18302e-05	0.000178492	8.43654e-05	6.9461e-05	0.000275154	7.57749e-05	4.66506e-05	8.74441e-05	0.000105706	0.000107922	6.3265e-05	0.000114474	0.000227139	0.000196393	0.000135165	8.77262e-05	0.000111901	0.000200041	0.000330033	9.69199e-05	7.68041e-05	6.1008e-05	0.000162998	0.000118731	0.000129528	8.25336e-05	0.000159373	0.000144861	7.1185e-05	6.7989e-05	2.3532e-05	8e-07	0.000140153	7.79882e-05	0.000138589	6.30884e-05	0.000165082
n1039_648.153_3.32	n1039	Negative	648.153	3.32	0.000418428	0.000533726	0.00035737	0.00294148	0.00175183	0.00115832	0.000139425	0.000112509	3.31524e-05	0.000245922	0.000216282	9.44669e-05	0.000406571	7.39707e-05	0.00014141	0.000938425	0.000749916	0.000639354	0.000214128	0.000126116	0.000147984	0.000294589	0.000171556	0.000460562	0.000890234	0.000780648	0.000362536	0.000292323	0.000185028	0.00014191	8.50424e-05	9.80003e-05	0.000114839	0.000808061	0.000507096	0.000303446	0.000130253	0.000180751	3.83079e-05	0.000144697	0.00027771	5.72975e-05	0.000148983	8.46713e-05	0.000147103
n104_441.981_3.22	n104	Negative	441.981	3.22	0.00119423	0.00113288	0.000382766	0.0105168	0.0039426	0.00351467	0.0163171	0.00870974	0.00655773	0.00677079	0.00265061	0.00376895	0.00838604	0.00867803	0.00918143	0.00424424	0.00289994	0.00389335	0.00137074	0.000929375	0.00114946	0.00299499	0.00143137	0.00325866	0.000557018	0.000644035	0.000767577	0.000139127	0.000193756	0.000307692	0.000147052	0.000179039	0.000118845	0.00191171	0.000819633	0.00111619	0.000109049	8.78882e-05	3.39298e-05	7.58779e-05	0.000314046	0.000183034	0.00019056	8.9652e-05	0.000163448
n1043_177.034_5.22	n1043	Negative	177.034	5.22	0.000154441	0.00011191	0.000107029	0.000241172	8.26707e-05	0.000110481	0.000106228	0.000114449	0.000167604	8.52794e-05	0.000171799	9.72454e-05	0.000112936	0.000138921	0.000110795	0.000164224	0.000119667	0.000111192	9.0842e-05	0.000128056	0.000278761	0.00010521	6.58497e-05	0.000148038	0.000131794	0.000217118	0.000157516	0.000103173	8.02951e-05	0.000159151	0.00013465	0.000145116	7.61142e-05	0.000193858	0.000275281	0.00021043	8.48162e-05	0.000278589	0.000110546	0.000165873	0.000166107	0.000111412	9.87445e-05	8e-07	0.000240268
n1045_456.018_4.36	n1045	Negative	456.018	4.36	0.000132891	0.000208325	0.000145125	0.00239936	0.000242107	0.000348705	0.00145179	0.00187967	0.000202598	0.000267738	0.000111976	9.58562e-05	0.00303285	0.000431195	0.000858663	0.00153134	0.000209418	0.000330306	0.000191417	9.7012e-05	0.000285644	0.000352455	8e-07	0.000257696	0.000278509	0.000136613	0.000170017	8.91038e-05	9.77506e-05	5.17241e-05	0.00010276	0.000111193	0.000158905	0.000142035	0.000109698	0.000187557	8.48162e-05	6.63307e-05	3.28353e-05	5.64673e-05	7.78627e-05	4.77479e-05	8.6618e-05	8e-07	2.77861e-05
n1046_169.041_7.07	n1046	Negative	169.041	7.07	0.000102362	0.000125684	0.000121542	0.000117494	0.000114164	0.000138101	0.000132785	6.78933e-05	8e-07	0.000105112	7.3628e-05	4.02874e-05	0.000158111	0.0001299	0.000102048	0.000145029	0.000135623	9.3205e-05	9.24642e-05	3.49243e-05	0.000175516	0.00013502	9.35759e-05	9.86919e-05	0.00043517	0.000314699	0.000155016	8.12876e-05	8.72773e-05	7.02918e-05	0.000203747	0.000241231	0.000134869	0.000117083	0.000126257	0.000108265	0.000134797	9.2863e-05	3.77606e-05	0.000174696	0.000238779	9.70874e-05	0.000164574	0.000117876	0.000196137
n1047_329.048_1.48	n1047	Negative	329.048	1.48	0.000351983	0.000387382	0.000201361	0.00170264	0.000661365	0.000780271	0.000132785	0.000118328	4.32823e-05	0.00013486	0.000104306	0.000144479	0.000102669	0.0001299	0.000166193	0.000140764	6.58171e-05	0.000111192	0.000120041	7.95499e-05	0.00013766	0.000219188	0.00010224	0.000118796	0.000208882	0.000470828	0.000552555	0.000162575	0.000113461	8.75332e-05	0.000143509	0.000192231	0.000102821	0.000332054	0.000130396	0.000179933	8.33016e-05	0.000111104	5.74618e-05	0.000149991	0.000132367	0.000135286	0.00022001	8.63315e-05	0.000129124
n1048_622.128_6.73	n1048	Negative	622.128	6.73	3.95083e-05	8.09198e-05	0.000107029	8.65747e-05	5.70821e-05	0.000119112	6.86058e-05	3.68563e-05	3.03897e-05	7.13967e-05	8e-07	8.05747e-05	0.000102669	7.7579e-05	2.47831e-05	0.000117303	8e-07	5.39608e-05	9.24642e-05	6.01475e-05	8e-07	3.68236e-05	7.45142e-05	6.76223e-05	0.000136768	8.29439e-05	0.000115012	6.2529e-05	7.3313e-05	8e-07	7.44121e-05	6.03079e-05	6.67668e-05	0.000153551	3.10467e-05	2.89722e-05	8e-07	7.62804e-05	1.91539e-05	9.52885e-05	4.67176e-05	3.81983e-05	8.14209e-05	8e-07	8e-07
n105_284.932_0.73	n105	Negative	284.932	0.73	0.0221516	0.0158654	0.024205	0.0182508	0.0185517	0.00668927	0.0157041	0.0126417	0.013587	0.023432	0.0245764	0.0263479	0.0148522	0.0183159	0.015418	0.0168725	0.0157024	0.0350238	0.0172908	0.0180481	0.00415044	0.0147119	0.0118062	0.00632359	0.00474957	0.0074991	0.010366	0.0142644	0.0129904	0.00988727	0.0144625	0.00761952	0.0097573	0.0197505	0.0216334	0.00717139	0.026287	0.0175378	0.00260001	0.0148421	0.0176722	0.00381983	0.0117298	0.0189282	0.00740744
n1050_634.174_7.63	n1050	Negative	634.174	7.63	0.000377124	0.000321957	0.000448073	0.000781234	0.00111999	0.000854501	0.000104015	8e-07	4.42032e-05	6.74302e-05	7.82298e-05	0.000104191	0.000521561	0.000359028	0.000446097	0.00100454	0.00139812	0.00114299	0.000835422	0.000820722	0.000674533	0.000494489	0.000958287	0.00108013	0.000313323	0.000195162	0.00020252	0.000467404	0.000314198	0.000328912	0.00102051	0.000584232	0.000664997	9.59693e-05	7.86517e-05	2.89722e-05	8.78453e-05	8.45717e-05	3.11936e-05	0.000121758	8.30536e-05	8.43546e-05	6.40973e-05	9.62928e-05	8.17238e-05
n1051_634.08_1.13	n1051	Negative	634.08	1.13	0.000113137	0.000170448	0.000128798	0.000313318	0.000968428	0.000521332	0.000442618	0.000477193	0.000414405	0.00015271	0.000199409	0.000438993	0.000453799	0.000521403	0.000663314	0.000663296	0.000929418	0.000608285	0.000446099	0.0010031	0.000354474	0.000206914	0.000318851	0.000668912	0.000236235	0.000100021	0.000157516	0.000100046	5.23664e-05	8.09019e-05	6.9097e-05	0.00012627	0.000132198	0.000182342	8.4861e-05	8.3867e-05	0.000101476	5.14063e-05	1.86067e-05	8.82301e-05	0.000155725	8.2763e-05	0.000107406	0.000129497	0.000169985
n1054_209.067_0.67	n1054	Negative	209.067	0.67	0.00247824	0.00301986	0.00302222	0.00283017	0.00397213	0.00455216	0.00458552	0.00387186	0.00148357	0.00336159	0.00477662	0.00324661	0.00565708	0.00430654	0.0032845	0.00343592	0.00326094	0.00296948	0.00384619	0.00578968	0.0208692	0.00309494	0.00503057	0.00524529	0.00542347	0.00449361	0.00592559	0.00318585	0.00368136	0.00388064	0.00333614	0.00422344	0.00326223	0.00108445	0.00160408	0.00124123	0.00192805	0.00292187	0.00101297	0.00308629	0.00717635	0.00533185	0.0024842	0.0017781	0.0018061
n1055_277.075_4.65	n1055	Negative	277.075	4.65	0.000192154	9.64151e-05	0.000165079	0.000239111	0.000135816	0.000163995	0.000402782	0.000226958	9.02482e-05	0.000160643	0.000154926	0.00019588	0.000402464	0.000205675	0.000322181	0.000262332	0.000247313	0.00023056	0.000214128	0.000236709	0.000264995	0.00016483	0.000185419	0.00043132	0.000166608	0.000287864	0.000342534	0.000164139	0.000137898	0.000118037	0.000143509	0.000103654	0.000116174	0.000474088	0.00094589	0.000698384	0.00119348	0.00142943	0.000717452	0.00149638	0.00300031	0.00145949	0.000233869	0.00067571	0.000160179
n1056_174.056_7.33	n1056	Negative	174.056	7.33	0.000123912	7.74764e-05	0.000119728	0.000222621	0.000110228	8.80395e-05	0.000137212	8e-07	5.06495e-05	8e-07	7.51619e-05	8.61316e-05	0.000190965	8.65998e-05	6.70603e-05	0.000125834	8e-07	6.37719e-05	0.000108686	8e-07	0.000220256	8e-07	8e-07	0.000111485	0.000121848	0.000121976	9.0009e-05	9.53567e-05	0.000111715	8.48806e-05	8.85858e-05	9.80003e-05	0.000122851	3.45489e-05	8e-07	3.65965e-05	9.54182e-05	4.80898e-05	8e-07	0.00015705	8e-07	0.00010982	9.70122e-05	8e-07	8.00893e-05
n1057_348.079_7.05	n1057	Negative	348.079	7.05	9.87706e-05	6.54245e-05	8e-07	9.48199e-05	9.05441e-05	2.93465e-05	3.31963e-05	7.95321e-05	4.05196e-05	0.000115028	8e-07	8e-07	0.00012115	8e-07	5.2482e-05	0.000134365	8e-07	7.03126e-05	8.43533e-05	8e-07	8e-07	9.11824e-05	0.000103973	9.68643e-05	4.47604e-05	0.000117097	8.75088e-05	0.00010161	8.02951e-05	8e-07	0.000131107	0.000148885	0.000152228	6.71785e-05	0.000204908	5.94694e-05	6.51267e-05	9.45213e-05	3.44771e-05	0.000257632	0.000155725	0.000144835	6.92944e-05	0.000109575	7.68203e-05
n1058_504.028_5.81	n1058	Negative	504.028	5.81	3.77124e-05	0.000103302	9.2517e-05	9.89426e-05	6.88922e-05	7.94081e-05	0.000148277	5.43146e-05	3.22315e-05	0.000259805	0.000250028	0.000400095	0.000104723	7.03624e-05	7.87229e-05	8e-07	4.58725e-05	4.08794e-05	0.000107064	8.53706e-05	0.00013766	8e-07	8e-07	4.56907e-05	0.000156661	0.0001049	0.000117512	9.22302e-05	0.000132662	4.37666e-05	8.68141e-05	0.000105539	8e-07	0.000101727	8.27912e-05	7.62428e-05	5.75538e-05	8.45717e-05	1.91539e-05	8e-07	0.000147939	8.59462e-05	9.18151e-05	3.48647e-05	3.1055e-05
n1059_351.078_7.35	n1059	Negative	351.078	7.35	8.26082e-05	5.85377e-05	8e-07	0.000105126	2.95252e-05	6.38718e-05	4.8688e-05	0.00010087	5.5254e-05	7.53632e-05	3.37462e-05	8e-07	0.000172485	7.57749e-05	8e-07	8e-07	0.00011169	8e-07	4.70432e-05	4.26853e-05	0.000130777	5.78657e-05	7.27813e-05	9.86919e-05	0.000131794	0.000141493	8e-07	0.00014069	3.14198e-05	6.23342e-05	8.1499e-05	0.000109308	0.00016024	3.64683e-05	8.07215e-05	8e-07	8e-07	8e-07	3.28353e-05	0.000100582	0.000140153	0.000103454	7.27591e-05	5.47873e-05	6.5379e-05
n106_113.024_4.58	n106	Negative	113.024	4.58	0.00905278	0.00827792	0.0102023	0.00713623	0.00781435	0.0074143	0.0152482	0.0133924	0.00594625	0.0137597	0.0106883	0.0103955	0.0144867	0.0109314	0.00913769	0.0111331	0.0132791	0.0114675	0.00817902	0.00928017	0.0123618	0.0103264	0.0104701	0.00814026	0.0122718	0.0128075	0.0112886	0.0071455	0.00741159	0.00545623	0.0119166	0.0127382	0.00747655	0.00956046	0.00994737	0.00793992	0.00769858	0.00740085	0.00240355	0.00856891	0.0148666	0.00959892	0.00739545	0.00740293	0.00855648
n1061_493.09_7.07	n1061	Negative	493.09	7.07	2.87333e-05	5.50943e-05	7.25624e-05	0.000255602	9.64491e-05	7.94081e-05	0.000161555	0.000135787	8e-07	0.000132877	6.44245e-05	7.22394e-05	0.000106776	3.42791e-05	9.33013e-05	0.000136498	8e-07	9.81106e-05	6.97537e-05	3.10438e-05	0.000134218	6.31263e-05	0.000109172	9.86919e-05	0.000233749	0.000200041	0.000125013	9.0667e-05	5.06209e-05	9.28382e-05	0.000131107	0.000107423	0.000161576	9.40499e-05	0.000142815	8e-07	7.1185e-05	7.46221e-05	8e-07	0.000169402	0.000197252	0.000106637	8.48857e-05	8e-07	0.000112779
n1063_518.591_1.63	n1063	Negative	518.591	1.63	3.95083e-05	8e-07	3.80952e-05	4.32874e-05	3.73986e-05	8e-07	7.08188e-05	7.95321e-05	6.26212e-05	4.16481e-05	3.98818e-05	8e-07	3.6961e-05	3.60833e-05	7.14338e-05	3.62573e-05	8e-07	3.43387e-05	4.37988e-05	2.91036e-05	8e-07	8e-07	8.31786e-05	5.84841e-05	6.71406e-05	8e-07	0.000110011	8e-07	4.36387e-05	2.25464e-05	8.1499e-05	8e-07	8e-07	3.26296e-05	8e-07	8e-07	4.69518e-05	2.81906e-05	8.75609e-06	3.5292e-05	8.04581e-05	2.54655e-05	3.81119e-05	8e-07	8e-07
n1064_396.076_5.3	n1064	Negative	396.076	5.3	0.000181379	0.00017217	0.000123356	0.000119556	8.85757e-05	9.49445e-05	0.00126589	0.000413179	0.000352705	0.000337151	0.000409556	0.000552909	0.000117043	9.20123e-05	0.00010788	0.000104506	0.000195457	9.81106e-05	0.000413655	0.000178502	0.000261554	8.24148e-05	0.000109172	6.03117e-05	0.00038295	0.000934338	0.000125013	8.59773e-05	0.000357837	8.62069e-05	0.000302964	0.000120616	0.00014021	0.000142035	9.93495e-05	7.47179e-05	0.00014237	0.000119395	1.86067e-05	0.000102347	0.000129771	0.000148018	6.2365e-05	8.79917e-05	0.000122586
n1065_243.124_3.76	n1065	Negative	243.124	3.76	0.000140075	0.000141179	0.000159637	0.000113372	0.000120069	0.000112207	0.000192539	0.000116388	5.24913e-05	0.00022014	8.74333e-05	6.66825e-05	0.000147844	0.000160571	6.99759e-05	0.0001301	0.000131634	0.000124273	8.27311e-05	7.37291e-05	0.00020649	0.000117485	9.70417e-05	0.00010052	0.000149201	0.000168327	0.000157516	8.91038e-05	8.20407e-05	0.000125995	8.1499e-05	0.0001225	8.01202e-05	0.000145873	0.000167652	7.01433e-05	9.08745e-05	9.61796e-05	3.11936e-05	0.000102347	0.000155725	7.4805e-05	9.35475e-05	9.29724e-05	0.00010951
n1066_387.166_3.73	n1066	Negative	387.166	3.73	0.000260395	0.000301297	0.000386395	0.000156659	0.000281474	0.000267571	0.000407208	0.000333647	0.000138135	0.00051366	0.000274571	0.000165317	0.000320329	0.000248975	0.000260952	0.000241005	0.000261274	0.000129179	7.2998e-05	0.000207606	0.000203048	0.000212174	0.000216611	0.000197384	0.000216342	0.000648914	0.000547555	0.000173518	0.000298488	0.000339523	0.00016477	0.000196001	0.000156234	0.000230326	0.000219397	0.000164684	0.000171147	0.000262006	3.77606e-05	0.00017646	0.000327023	0.000270571	0.000143786	0.000335365	0.000205944
n1068_583.256_7.59	n1068	Negative	583.256	7.59	0.00019395	0.000106745	9.2517e-05	0.000230866	7.08606e-05	8.28607e-05	7.30319e-05	8.53515e-05	0.000535964	8e-07	0.000153392	0.00053346	0.000217659	6.85582e-05	0.000247831	0.000125834	0.000197451	0.000206032	0.000118419	0.000122235	0.000237463	0.000145541	6.75826e-05	7.12775e-05	0.00323021	0.0020736	0.00143264	0.000306392	0.000439878	0.000428382	8.50424e-05	0.000128154	8.01202e-05	0.000161228	0.00018628	0.000347667	6.20976e-05	8.12552e-05	7.11432e-05	7.41133e-05	9.86261e-05	7.32134e-05	5.89002e-05	0.000122856	0.000116048
n107_113.035_0.72	n107	Negative	113.035	0.72	0.00806687	0.000576769	0.000564172	0.00270855	0.000781435	0.000852774	0.0150866	0.000772043	0.000375727	0.00351232	0.000872799	0.000583472	0.00213552	0.000761357	0.000432976	0.00499285	0.00118072	0.00064753	0.00375859	0.000876989	0.000650442	0.00222871	0.000745142	0.000692671	0.00114139	0.000900185	0.00273277	0.0031499	0.00070171	0.000348806	0.00118351	0.000729348	0.000623602	0.00115931	0.000910704	0.000397987	0.00188716	0.000588685	0.000297707	0.00113993	0.00152092	0.000401082	0.00127328	0.000632544	0.000447846
n1075_554.136_4.85	n1075	Negative	554.136	4.85	0.000111341	0.000180778	9.61451e-05	0.000129862	0.000263759	0.00015709	0.000774581	0.000952446	0.000567274	0.000543408	0.000268435	0.000308407	0.000708419	0.000831719	0.000714338	0.000151428	0.000215401	0.00018968	0.000434744	0.00268529	0.00179646	0.000768036	0.000460948	0.000972298	0.000206395	0.000139053	0.000117512	0.000844141	0.00204404	0.00162865	0.000698056	0.00104973	0.00091337	0.000257198	0.000821703	0.000312595	0.00743353	0.00535621	0.00133476	0.000945827	0.00260581	0.00179214	0.00030836	0.000647486	8.82617e-05
n1076_628.155_4.48	n1076	Negative	628.155	4.48	0.000325045	0.0001825	0.000157823	0.000319502	0.000525549	0.000246856	0.00313152	0.00205426	0.00132886	0.00202687	0.00154159	0.00151286	0.00191992	0.00176267	0.00108608	0.000243137	0.000187479	0.000125909	0.00378779	0.0141075	0.00846952	0.00124499	0.000573586	0.00143834	0.000310836	0.000270787	0.000170017	0.00318898	0.00244027	0.00127188	0.00333083	0.00360151	0.00237957	0.000207294	0.000384979	0.000248551	0.0109776	0.00514229	0.0014256	0.00116287	0.00199588	0.00124304	8.31533e-05	0.000439959	7.51859e-05
n1078_807.198_7.67	n1078	Negative	807.198	7.67	0.000123912	0.000246203	0.000128798	0.000123678	0.000102354	7.25031e-05	0.000216883	0.000151305	4.23614e-05	0.000144777	7.51619e-05	5.41796e-05	8.41889e-05	8e-07	8.01808e-05	0.000121569	9.5734e-05	0.000176599	0.000120041	0.000149399	0.000120452	0.000115731	0.000103973	0.00017728	0.000129308	0.000112218	0.000192519	0.000225104	0.000443369	0.000251989	0.000214378	0.000233693	0.000152228	0.00107869	0.00147989	0.00118786	0.00269897	0.00367638	0.000646856	0.000386448	0.000565802	0.000342193	0.000384584	0.00174157	0.000102972
n1079_113.025_3.81	n1079	Negative	113.025	3.81	0.000598011	0.000915943	0.0008	0.000461732	0.000962523	0.00058693	0.00175498	0.00172449	0.000893273	0.00130101	0.00136979	0.0013142	0.00061191	0.000701819	0.000606458	0.00107706	0.000839667	0.000526527	0.000582362	0.000698487	0.00176205	0.0003998	0.000810991	0.000705465	0.00074352	0.000748934	0.000905091	0.000873842	0.00121315	0.0011618	0.000862826	0.00129097	0.000777166	0.000955854	0.00135985	0.00154773	0.00105111	0.00126194	0.000443277	0.000942298	0.00256687	0.00145472	0.00093201	0.00118706	0.00103135
n108_442.983_0.75	n108	Negative	442.983	0.75	0.0123894	0.00857061	0.00794739	0.0115577	0.0112176	0.00557756	0.0149848	0.0130491	0.00511468	0.0149755	0.0100978	0.00861594	0.0119651	0.0107546	0.00952985	0.0161004	0.0124374	0.00925673	0.0117867	0.0128657	0.0168186	0.0115696	0.00767496	0.00866296	0.0110608	0.0163399	0.0069582	0.0124651	0.0113513	0.00816048	0.0164699	0.0154313	0.00716541	0.0194031	0.0194973	0.00995273	0.016315	0.0115349	0.00314781	0.014198	0.0149496	0.00774789	0.0136787	0.0142281	0.0152611
n1081_969.249_4.22	n1081	Negative	969.249	4.22	0.000127504	0.000148066	0.00018322	0.000121617	9.84174e-05	0.000148459	0.00101138	0.000902011	0.000303897	0.000711984	0.000464777	0.000625149	0.000100616	0.000155158	0.000122458	7.67802e-05	0.000235346	0.000171693	0.000115175	0.000170741	0.00029941	8.06613e-05	0.000105706	7.49328e-05	0.000111901	0.000114658	0.000252525	0.000395496	0.000684254	0.000537135	0.000313594	0.000201654	0.000311133	0.000727447	0.0013702	0.000878317	0.00163877	0.00166324	0.000432332	0.0003988	0.00106672	0.000477479	0.00039671	0.00189929	0.00010951
n1082_450.055_3.26	n1082	Negative	450.055	3.26	0.00227352	0.00342446	0.00200272	0.00382372	0.00444256	0.00390826	0.00106892	0.00105138	0.000523071	0.000828995	0.000434099	0.0006057	0.0011807	0.000885844	0.000693928	0.000966151	0.000905484	0.000779979	0.00115824	0.000941017	0.00183432	0.00101353	0.000353509	0.00115506	0.00120107	0.00201261	0.0020077	0.000733152	0.00123934	0.00178382	0.00215618	0.00531086	0.00513837	0.00223417	0.00146954	0.00170784	0.00251571	0.00334307	0.00125157	0.00432504	0.00778108	0.00714945	0.000564749	0.0125828	0.000541011
n1088_519.081_4.09	n1088	Negative	519.081	4.09	0.000265783	0.000210047	0.000161451	0.000371035	0.000125974	0.000220962	8.63105e-05	0.000172643	8.2881e-05	0.000109078	0.000144188	5.14011e-05	0.000205339	0.000131704	0.000153072	0.000268731	0.000149584	0.000178234	0.000165462	0.000182383	0.000254671	0.000157816	9.53088e-05	0.000255868	0.000193962	0.000182964	0.000182518	0.000104736	0.000155354	0.00016313	9.92161e-05	0.000343001	0.000152228	0.00018618	8.07215e-05	7.01433e-05	0.000113593	0.000109446	2.73628e-05	0.000135874	0.000212825	9.0721e-05	9.52798e-05	0.000166022	8e-07
n109_783.049_1.16	n109	Negative	783.049	1.16	0.00114215	0.00256533	0.000692971	0.0120009	0.0163944	0.0116091	0.0146927	0.0159588	0.00766925	0.00672121	0.00500977	0.0029382	0.0159487	0.0153246	0.0167942	0.00916244	0.0125272	0.00692497	0.00341469	0.00615638	0.0129779	0.00508166	0.00473945	0.0129944	0.00043517	0.00056597	0.00152265	6.87819e-05	9.07684e-05	0.000212202	6.9097e-05	0.000118731	5.87548e-05	0.00136852	0.0016165	0.00172766	5.60393e-05	6.96473e-05	1.25869e-05	4.05858e-05	4.9313e-05	8.2763e-05	3.63796e-05	4.81464e-05	7.84548e-05
n1090_601.139_1.92	n1090	Negative	601.139	1.92	0.000132891	0.00021349	0.00025941	0.000156659	0.000129911	0.000132922	0.000223522	0.000265754	9.66945e-05	0.000253855	0.000237757	0.000237557	0.00011499	0.000124487	0.000121	0.000204747	8.37672e-05	0.00018968	0.000194661	0.000184323	0.000633235	0.000159569	0.000169823	0.00020835	9.44941e-05	0.000280545	0.000222522	0.000293886	0.000267069	0.000244032	0.000256899	0.000252539	0.000149558	0.00021881	0.000262862	0.000240927	0.000156001	0.00012437	8.97499e-05	0.00013411	0.000251756	0.000183034	9.35475e-05	0.000669069	0.000122586
n1092_187.04_3.51	n1092	Negative	187.04	3.51	0.000109546	0.000173891	9.61451e-05	0.000103065	0.000185025	0.000169174	0.000106228	8.34117e-05	6.35421e-05	9.71788e-05	0.000142654	6.52933e-05	0.000102669	0.000147941	7.58073e-05	8.10458e-05	0.000107701	0.000114462	7.94867e-05	0.000116414	0.000234022	0.000108717	0.00016809	0.000144383	0.000228775	0.000136613	0.000507551	9.53567e-05	0.000242631	0.000209549	0.000106303	0.000111193	9.08029e-05	0.000297505	0.000647842	0.000271424	0.000237788	0.000223866	8.81081e-05	0.000104112	0.000150535	0.000273755	8e-07	0.000112895	8e-07
n1093_257.13_6.11	n1093	Negative	257.13	6.11	0.000386103	0.000499292	0.000368254	0.000389586	0.000318873	0.000203699	0.000513437	0.000353045	0.000536885	0.000549358	0.000725543	0.00161983	0.000482546	0.000591766	0.000489832	0.000637702	0.000420831	0.000681868	0.000322814	0.000343423	0.000595379	0.000373497	0.000204481	0.000447769	0.000487391	0.00087335	0.000375038	0.000246989	0.000392748	0.000149867	0.000324224	0.00019977	0.000281756	0.00025144	0.000273211	0.000272949	0.000228701	0.000177435	6.34816e-05	0.000185283	0.000249161	9.39042e-05	0.000174968	0.000433318	0.000240268
n1098_199.098_6.55	n1098	Negative	199.098	6.55	0.0014205	0.0017854	0.00104853	0.000826583	0.000616093	0.000517879	0.000194752	0.000168763	5.06495e-05	0.000126927	0.000194807	7.64071e-05	0.000638604	0.000411349	0.000443181	0.000652632	0.00062626	0.000426781	0.000244949	0.00056073	0.00103245	0.000773297	0.000547593	0.000805984	0.000447604	0.000453752	0.000452545	0.000243863	0.00025485	0.000259947	0.000301192	0.000190347	0.000172258	0.000145873	0.000202839	7.01433e-05	7.26996e-05	0.000111104	7.22377e-05	0.00013411	0.000272519	9.0721e-05	0.00024946	9.13122e-05	0.000165082
n1099_635.332_6.71	n1099	Negative	635.332	6.71	8.79956e-05	6.71462e-05	8.88889e-05	0.000121617	0.000110228	6.73243e-05	0.000119507	7.56525e-05	4.32823e-05	7.53632e-05	0.000121179	6.9461e-05	8.41889e-05	7.21665e-05	5.10241e-05	0.000108772	6.9806e-05	3.59739e-05	0.000160596	0.000147458	0.000168633	9.29359e-05	7.79799e-05	8e-07	8e-07	4.14719e-05	7.25073e-05	7.6598e-05	6.63308e-05	8e-07	4.96081e-05	3.76924e-05	4.67368e-05	0.000117083	6.00237e-05	7.77676e-05	7.72433e-05	4.80898e-05	3.44771e-05	8e-07	7.78627e-05	3.66067e-05	9.35475e-05	8.13509e-05	5.55722e-05
n110_170.833_0.6	n110	Negative	170.833	0.6	0.00521509	0.00284424	0.00206984	0.002791	0.00260413	0.00148286	0.0146794	0.00224242	0.00128281	0.00617978	0.00197722	0.00149341	0.00472074	0.00378153	0.00216925	0.0118753	0.00315324	0.00327853	0.000621294	0.000601475	0.000457719	0.005499	0.00312266	0.000754811	0.00223056	0.00294695	0.00110011	0.00120056	0.000771532	0.000550398	0.00705852	0.00215224	0.000719746	0.00316699	0.00228711	0.0033867	0.00261113	0.00230831	0.000525913	0.00290277	0.002951	0.00200223	0.00455784	0.00145933	0.00179629
n1103_355.07_1.92	n1103	Negative	355.07	1.92	0.000323249	0.000249646	0.000527891	0.000169027	0.000444847	0.000220962	0.000354094	0.000430637	0.000173129	0.000450196	0.000845188	0.000648766	0.000501027	0.000299491	0.000338217	0.000656897	0.00113086	0.000876454	0.000676448	0.0015813	0.00221632	0.000282315	0.000485209	0.000314352	0.000203908	0.000578168	0.000407541	0.000200093	0.000603959	0.000645889	0.000290562	0.000456078	0.000265732	0.0001881	0.000194559	0.000231778	0.000193866	0.000114421	3.00991e-05	0.000130581	0.000121985	0.000218049	0.000235601	0.000171003	0.000240268
n1105_331.083_5.75	n1105	Negative	331.083	5.75	0.00333486	0.00290106	0.00335782	0.00149651	0.000958586	0.00122047	0.000276636	0.000242476	9.76154e-05	0.000234023	0.000161061	9.86346e-05	0.0011848	0.0017753	0.0017494	0.00156546	0.00109895	0.00129179	0.000965196	0.00186263	0.00228859	0.000106964	0.000109172	6.94499e-05	0.00196697	0.00251515	0.0019827	0.000542439	0.000219939	0.000309019	0.000476592	0.000386347	0.000233684	0.000153551	6.83028e-05	0.000125038	9.39036e-05	0.000157536	3.83079e-05	8.47009e-05	0.000140153	0.000116187	8.48857e-05	7.96906e-05	0.000184696
n1106_547.279_5.9	n1106	Negative	547.279	5.9	0.000104158	8.60849e-05	0.000121542	4.32874e-05	6.10188e-05	0.000112207	0.000181473	0.000128027	9.209e-05	9.51956e-05	7.97637e-05	5.14011e-05	0.000131417	6.31457e-05	7.58073e-05	0.000194083	0.00014759	9.48402e-05	0.000171951	6.59682e-05	0.000419862	8.06613e-05	0.000140364	0.00025404	0.000124334	9.51415e-05	0.000112511	8.12876e-05	0.000134407	0.000136605	0.000145281	0.00015077	7.07728e-05	9.98081e-05	7.86517e-05	0.000143336	0.000151457	0.000101154	4.65167e-05	0.000121758	0.000262138	0.000116187	7.27591e-05	9.46326e-05	0.000107875
n111_429.213_4.81	n111	Negative	429.213	4.81	0.00754608	0.0068317	0.0106177	0.00242822	0.00365522	0.00345425	0.0144714	0.012215	0.00895115	0.020479	0.0225026	0.0207674	0.00543532	0.00949531	0.0145521	0.00616588	0.00766071	0.00651618	0.0015508	0.00510089	0.00383727	0.00474324	0.0113591	0.00884389	0.0215098	0.0166254	0.0158566	0.00267468	0.00378958	0.00255172	0.00441335	0.00468894	0.00234485	0.0100345	0.00278179	0.00285605	0.00124952	0.0026068	0.000556012	0.00179284	0.00447191	0.00330415	0.000755309	0.00447264	0.000645618
n1110_685.253_10.96	n1110	Negative	685.253	10.96	0.000542341	0.000356391	0.000359184	0.000476161	0.000356271	0.000281381	0.000106228	9.69904e-05	3.59151e-05	6.34637e-05	7.66959e-05	6.11257e-05	0.000488706	0.000671149	0.000616663	0.000443619	0.000508587	0.00150927	0.000858132	0.000682965	0.00151082	0.000424349	0.000583983	0.000407561	0.000308349	0.000436675	0.000447545	0.000181334	8.55318e-05	0.000179045	0.000395093	0.000578579	0.000532799	0.000103647	0.000175931	6.40439e-05	6.81559e-05	4.80898e-05	1.75122e-05	7.58779e-05	8e-07	9.0721e-05	7.62239e-05	7.63702e-05	8.00893e-05
n1112_679.358_7.14	n1112	Negative	679.358	7.14	5.38749e-05	4.99292e-05	5.80499e-05	4.32874e-05	8.85757e-05	4.14303e-05	8e-07	8.72913e-05	2.7627e-05	7.93297e-05	8.74333e-05	5.41796e-05	8e-07	8e-07	3.64458e-05	8e-07	7.97783e-05	8.17588e-05	2.91992e-05	7.95499e-05	8e-07	5.08517e-05	8e-07	8e-07	8e-07	0.000119537	8e-07	6.2529e-05	8e-07	3.97878e-05	5.49232e-05	8e-07	8e-07	0.000107486	6.6233e-05	8e-07	6.0583e-05	8e-07	8e-07	0.00011117	0.00015313	2.54655e-05	2.59854e-05	8e-07	7.35514e-05
n1115_547.109_6.76	n1115	Negative	547.109	6.76	9.87706e-05	8.78066e-05	3.0839e-05	8.24521e-05	9.84174e-05	0.000124291	0.000112868	0.000131907	3.86778e-05	0.000156676	5.06193e-05	0.000100024	0.000119097	4.51041e-05	0.000135578	0.000123701	0.000149584	7.68533e-05	0.000188173	9.7012e-05	0.000192724	9.11824e-05	9.01102e-05	8.77262e-05	0.000149201	8e-07	0.000127513	7.19083e-05	0.000104733	0.000107427	8e-07	0.0001715	9.21382e-05	0.000172745	0.000136606	6.25191e-05	9.39036e-05	0.000112762	3.11936e-05	0.000139404	0.000111603	0.000101862	5.19708e-05	8e-07	8e-07
n1116_647.329_15.1	n1116	Negative	647.329	15.1	0.000499241	0.000259976	0.000195918	0.00072764	0.00022636	0.000372873	0.000721467	0.000457795	0.000294688	0.000991621	0.00118112	0.000251449	0.000683778	0.000672953	0.000207012	0.000729412	0.000215401	0.000209303	0.00065536	0.000304618	0.00057473	0.00070491	0.000253002	0.00050077	0.00081812	0.00066843	0.00069507	0.000565887	0.000377038	0.000352785	0.000575808	0.000324155	0.000194959	0.000451056	0.000407747	0.000372065	0.000384702	0.000217233	0.000116018	0.000257632	0.000303665	0.000178259	0.000239066	0.000263975	0.000377564
n1117_641.263_9.79	n1117	Negative	641.263	9.79	0.000633928	0.000334009	0.000272109	0.000327747	0.000289347	0.000124291	0.000112868	0.00010281	5.43331e-05	0.000107095	6.28906e-05	0.000109748	0.000398357	0.000306708	0.000307603	0.000371104	0.000315124	0.000891171	0.00149078	0.000743112	0.000605703	0.000466433	0.000190618	0.000206522	0.000164121	0.000163448	0.000210021	0.000162575	4.36387e-05	0.000116711	0.000191345	0.000131923	0.000303121	4.60653e-05	8e-07	8.08173e-05	8e-07	6.63307e-05	1.75122e-05	8e-07	8e-07	4.13815e-05	4.67737e-05	5.9768e-05	6.04756e-05
n1118_859.482_25.45	n1118	Negative	859.482	25.45	8.97915e-05	9.125e-05	0.000711111	0.0149383	8e-07	0.0023201	7.74581e-05	7.95321e-05	0.000994572	0.000426397	0.000197875	0.000390371	0.000365503	5.95374e-05	0.000199723	0.00117516	9.17451e-05	0.00901963	7.13759e-05	8.14901e-05	0.0138348	0.00156939	9.87746e-05	0.000104175	0.000248669	0.000114658	0.000422542	0.000228231	0.000101242	0.00274934	0.00671481	6.78463e-05	0.000104156	0.0192956	8.69308e-05	0.0015462	4.9981e-05	8e-07	8e-07	0.000202929	0.000347787	7.00302e-05	7.62239e-05	4.98066e-05	9.80685e-05
n1119_791.494_25.46	n1119	Negative	791.494	25.46	8e-07	7.57547e-05	0.000286621	0.00523983	0.000124006	0.000996054	8.40974e-05	6.20738e-05	0.000484393	0.000120978	0.000144188	0.000375089	0.00012115	8e-07	5.97711e-05	0.00045215	0.000109695	0.00314117	8.11089e-05	6.01475e-05	0.0074646	0.000306864	5.19866e-05	0.000135245	0.000124334	0.000136613	0.000205021	6.2529e-05	9.77506e-05	0.00114456	0.00165833	4.52309e-05	0.000124186	0.0104914	9.93495e-05	0.00073803	9.69328e-05	6.46725e-05	3.22881e-05	7.23487e-05	0.000207634	8e-07	6.92944e-05	8e-07	8.49927e-05
n112_341.109_0.65	n112	Negative	341.109	0.65	0.0146845	0.0271787	0.026585	0.013283	0.0212208	0.0304772	0.0142302	0.0267325	0.0137978	0.0301274	0.0346481	0.0353681	0.0144846	0.012299	0.0159603	0.0182524	0.0303696	0.0245162	0.0307322	0.051948	0.0810128	0.0108226	0.0217963	0.0236513	0.00399859	0.00700144	0.0179168	0.0106628	0.016738	0.0193926	0.00327768	0.00766664	0.0146553	0.0108733	0.0239888	0.0184324	0.0180916	0.0259519	0.00779565	0.0160296	0.0285523	0.0213592	0.00330708	0.0127439	0.00724073
n1121_209.949_0.66	n1121	Negative	209.949	0.66	0.011003	0.000197995	3.99093e-05	0.0149218	0.000334619	5.52404e-05	0.115944	0.0056817	0.00110324	0.00796073	0.000145722	7.36286e-05	0.156659	0.018305	0.000414024	0.0186128	0.000199446	0.000161882	0.000186551	7.17889e-05	0.000127335	0.00226027	8.66444e-05	0.000157176	0.0362907	0.044153	0.0030303	0.000483036	8.37862e-05	8.62069e-05	0.272922	0.0772525	0.000336505	0.00713436	0.00066647	0.00010979	0.00148883	0.000222208	2.73628e-05	0.0170319	0.000166107	4.29731e-05	0.0513472	0.00102602	0.0714642
n1122_225.927_0.65	n1122	Negative	225.927	0.65	0.00386642	9.64151e-05	0.000110658	0.00940573	0.00020274	0.00010185	0.0304809	0.00354791	0.00104522	0.00417274	8.28315e-05	0.00012503	0.0232053	0.00263227	0.00010059	0.00389446	0.00014759	7.52181e-05	7.94867e-05	0.000137757	0.000130777	0.000655812	4.15893e-05	7.8588e-05	0.0350349	0.0546259	0.00405541	0.000389243	4.53842e-05	6.6313e-05	0.0294761	0.01248	0.00027775	0.0024261	0.000178001	0.00015401	0.000583111	0.000116079	3.00991e-05	0.00462149	0.000160916	6.04807e-05	0.0163154	0.00117378	0.0199766
n1123_208.937_0.67	n1123	Negative	208.937	0.67	0.00281586	0.00173891	0.00257778	0.00471008	0.00118101	0.00137583	0.0141616	0.00330543	0.00122203	0.00306609	0.00204625	0.00158927	0.00859959	0.00210907	0.0017771	0.00432102	0.00262271	0.00300872	0.00105604	0.00149787	0.000671091	0.00203582	0.00100681	0.00127934	0.00513252	0.0157642	0.00243524	0.00177582	0.001667	0.00114854	0.00647031	0.00444017	0.000782507	0.00249328	0.00264518	0.00141049	0.00184021	0.001514	0.000248454	0.00280925	0.00213344	0.000592074	0.00672849	0.0022413	0.00941621
n1124_191.946_0.64	n1124	Negative	191.946	0.64	0.00296671	0.000643915	0.000658503	0.00370828	0.00166916	0.000409125	0.0115745	0.00340436	0.00208215	0.00445833	0.000466311	0.000220886	0.00795072	0.0022949	0.000874699	0.00284087	0.000676121	0.00032867	0.00116148	0.000510283	0.000578171	0.00243036	0.000211412	0.000593979	0.00824088	0.010729	0.00263026	0.00121775	0.000743603	0.000188329	0.00547283	0.00547294	0.000592889	0.00252591	0.00148817	0.000762428	0.00160393	0.00081421	0.000110546	0.00300159	0.000698169	0.000281713	0.00576529	0.00199393	0.00649704
n1125_198.909_0.66	n1125	Negative	198.909	0.66	0.00385565	0.000151509	7.61905e-05	0.00493888	0.000623967	0.000119112	0.0112137	0.00170315	0.00104706	0.00267539	0.000116578	9.02993e-05	0.0115914	0.00323306	0.000311976	0.00351909	0.000360997	0.00013899	0.000123286	0.000182383	0.0008294	0.000964429	8e-07	0.000442286	0.0140548	0.0162863	0.00333033	0.000573703	8.55318e-05	7.95756e-05	0.0162449	0.00958895	0.000488733	0.00299808	0.00066026	0.000283623	0.00125407	0.000494164	8.86554e-05	0.00469384	0.000467176	0.000456788	0.00962153	0.00127505	0.00818382
n1126_495.076_4.46	n1126	Negative	495.076	4.46	0.00308164	0.00554214	0.0014966	0.00205306	0.00180694	0.00222861	0.00201834	0.00121432	0.000234829	0.00115425	0.000845188	0.000786298	0.00274538	0.00237969	0.00176981	0.00551965	0.00232354	0.00132449	0.0020845	0.00158518	0.00177925	0.00267936	0.00207427	0.00208532	0.00315561	0.00704047	0.0039679	0.00100984	0.00177348	0.000697613	0.00198432	0.0023897	0.000866633	0.000934741	0.000842401	0.000439158	0.000590684	0.000809235	0.000211241	0.00075172	0.00123023	0.00049817	0.000945869	0.000571116	0.00122749
n1127_260.908_0.65	n1127	Negative	260.908	0.65	0.000520791	0.000411486	8e-07	0.00140169	8.26707e-05	0.00027275	0.000984825	0.000329767	0.000131689	0.000545391	0.000346665	0.000287568	0.00126489	0.000768574	8e-07	0.000377503	0.000309141	0.000243641	0.000123286	0.000287156	0.000901672	0.000489228	0.000110905	0.000296076	0.00850447	0.00923848	0.00147265	0.000126621	0.000228667	0.000246684	0.00323161	0.00224647	0.000248373	0.00028215	0.000327025	0.000172309	0.000177205	0.00017246	8e-07	0.00066702	0.000420459	6.04807e-05	0.00180165	0.000313782	0.00116048
n1128_415.161_4.14	n1128	Negative	415.161	4.14	0.000310679	0.000490684	0.000700227	0.000476161	0.000421227	0.000276202	0.000232374	0.000190101	0.00014366	0.000325252	0.000204011	0.00032091	0.000207392	0.000221912	0.000135578	0.000268731	0.000303158	0.000214208	0.000150863	0.000232829	0.000478368	0.000452405	0.000306721	0.000228454	0.000335703	0.000343973	0.000312531	0.000123495	0.000190265	0.00018435	0.000177172	0.000235578	0.000196294	0.00179271	0.0030819	0.00165904	0.00121772	0.00165661	0.000498003	0.00480501	0.00818337	0.0040156	0.00423562	0.0015025	0.00480209
n1130_501.162_4.95	n1130	Negative	501.162	4.95	0.000382512	0.000237594	0.000486168	0.000333931	0.000334619	0.000112207	0.000172621	0.000124148	7.27511e-05	0.000224106	0.000124247	0.000168096	0.000119097	0.0001299	0.000116627	0.000170623	0.000193462	0.000107922	0.000155729	0.000100893	0.000509341	0.000119238	0.00014383	0.000157176	0.000188988	0.000383006	0.000215022	0.000100046	0.000214702	6.36605e-05	0.000171857	0.0001715	0.000102821	0.00101152	0.00251892	0.00151266	0.0012677	0.00130008	0.000529743	0.00257632	0.00496764	0.00283304	0.00156259	0.00109409	0.0017211
n1131_299.019_5.88	n1131	Negative	299.019	5.88	0.000201133	0.000196274	0.000881633	0.000169027	0.000287379	0.000145006	0.00124818	0.000541206	0.000385857	0.00042243	0.000863595	0.00116	0.000437372	0.000653107	0.000724543	0.000420158	0.000566426	0.00119531	0.000499631	0.000671323	0.00103933	0.000527806	0.000665429	0.000453252	0.000370516	0.000148811	0.000342534	0.000711267	0.000364819	0.000653846	8e-07	9.4231e-05	8e-07	0.000101727	0.000107629	8e-07	0.000416508	0.000102813	8.42773e-05	8e-07	5.96947e-05	0.000128919	0.000230404	4.81464e-05	0.000374295
n1132_615.155_4.97	n1132	Negative	615.155	4.97	0.000100566	0.000125684	0.000110658	0.000109249	0.000159436	0.000100123	0.000157129	0.00020368	7.3672e-05	0.000166592	0.000222418	0.000101413	0.000209446	0.000101033	6.1229e-05	0.000149295	8.57617e-05	0.00013899	8.43533e-05	0.000126116	0.000237463	7.18938e-05	0.00010224	8.95538e-05	0.000166608	0.000212239	0.00020252	0.000100046	0.000186773	6.89655e-05	9.3901e-05	0.000105539	6.94375e-05	0.00164299	0.0026162	0.000878317	0.00118743	0.0012437	0.000337109	0.00203812	0.00338184	0.00106478	0.00215332	0.000997793	0.00172927
n1134_675.165_5.17	n1134	Negative	675.165	5.17	0.000136483	8.09198e-05	0.000145125	0.000249418	0.00078734	0.000331443	0.00275972	0.00244222	0.00106272	0.00198721	0.00177934	0.0013142	0.000700205	0.00061522	0.000704133	0.00015356	0.000125651	0.000124273	0.000712136	0.000941017	0.000839725	0.00121693	0.000497339	0.00116785	0.000109414	0.000200041	0.000112511	0.00205408	0.00230238	0.00206101	0.00109315	0.000904618	0.000827909	0.000961612	0.00108043	0.000756328	0.00323967	0.00196505	0.00101188	0.00137992	0.00255909	0.00118574	0.000422696	0.000644166	0.000205944
n1135_129.976_0.59	n1135	Negative	129.976	0.59	0.00619561	0.000946934	0.000560544	0.00980768	0.00432643	0.00066979	0.0143519	0.0094488	0.00239434	0.0074907	0.000987843	0.000352862	0.0121828	0.00267197	0.00100153	0.0033762	0.00164144	0.000395713	0.002589	0.000440435	0.000605703	0.00345616	0.000253002	0.000842537	0.0328292	0.0375272	0.0118137	0.00163044	0.000497481	0.000258621	0.0118953	0.0089821	0.00077583	0.00605758	0.00338616	0.0012763	0.00474819	0.00200319	0.000183331	0.0087789	0.00155206	0.000705077	0.0136891	0.00428337	0.0135939
n1136_192.959_0.67	n1136	Negative	192.959	0.67	0.00169706	0.000853962	0.00119184	0.00292293	0.000814896	0.000359063	0.0140177	0.00259546	0.000705409	0.00422034	0.00121179	0.000561245	0.00714784	0.00204773	0.000673518	0.00367692	0.000799778	0.00115443	0.000340657	0.000518044	0.000144543	0.00121518	0.000469613	0.000164487	0.00346893	0.00289084	0.000560056	0.000889474	0.000630142	0.000271883	0.00892059	0.00273647	0.000484727	0.00182726	0.00103489	0.000234828	0.000530101	0.000401301	2.3532e-05	0.00158108	0.0007371	0.000300812	0.00382505	0.000962928	0.00521398
n1139_931.252_5.23	n1139	Negative	931.252	5.23	0.000152646	0.000148066	0.000195918	0.000138107	0.000173215	0.000120838	0.000500158	0.000479133	0.000207202	0.00101344	0.000793035	0.000609867	0.000225873	0.0001732	0.000243458	0.000488408	0.000935401	0.000799601	0.000240082	0.000436554	0.000949853	0.000347194	0.000493873	0.000206522	0.000728599	0.000441554	0.000810081	0.000623726	0.000644107	0.000412467	0.000473048	0.000529578	0.000392589	0.000276392	0.000811354	0.000640439	0.000422566	0.000701448	0.000255021	0.0015705	0.00165848	0.00151202	0.000247728	0.000717216	0.000661962
n1140_223.025_3.81	n1140	Negative	223.025	3.81	0.000186766	0.000299575	0.000362812	0.000401954	0.000314936	0.000120838	0.000404995	0.000459734	0.000123401	0.000475978	0.000470913	0.000557077	0.000287474	0.000229129	0.000314892	0.0009043	0.000883545	0.000629543	0.000369857	0.000277454	0.000412979	0.000424349	0.0003899	0.000328973	0.000280996	0.000278106	0.000220022	0.000246989	0.000256595	0.000263926	0.000488994	0.000612502	0.000447338	0.000706334	0.000767889	0.000555047	0.00265959	0.00225525	0.00072785	0.000591142	0.000609925	0.000280121	0.000415766	0.000918102	0.00057697
n1141_425.103_7.04	n1141	Negative	425.103	7.04	0.000174195	0.000158396	7.25624e-05	0.000148414	0.000108259	9.1492e-05	0.000161555	0.000180402	3.6836e-05	0.000109078	7.82298e-05	5.55688e-05	0.000151951	0.000144333	0.000103506	0.000151428	5.78393e-05	8e-07	0.000136263	8e-07	8e-07	0.000101703	8.83773e-05	8.58985e-05	0.000129308	0.000197602	8.75088e-05	7.97244e-05	5.7603e-05	0.000118037	8.50424e-05	0.000105539	0.000144216	3.83877e-05	0.000109698	0.00010674	9.69328e-05	4.64315e-05	1.36814e-05	9.70531e-05	0.000137557	9.39042e-05	6.92944e-05	8e-07	9.47996e-05
n1143_415.092_5.18	n1143	Negative	415.092	5.18	0.000147258	0.000158396	0.000105215	0.000129862	5.90505e-05	0.000105302	0.000123933	8.92312e-05	4.6045e-05	0.000414497	0.000745484	0.0017782	0.000123203	7.39707e-05	6.70603e-05	0.000127967	0.000139612	0.000158612	8.75976e-05	0.000108653	0.000185841	0.00010521	8.66444e-05	7.31051e-05	0.000116874	8e-07	0.000220022	0.000104736	0.000136153	8.48806e-05	9.56727e-05	0.000137577	0.000158905	0.000197697	0.000126257	0.000182983	8.48162e-05	0.000159194	0.000171291	0.000188812	0.000391909	0.000224415	0.00261067	0.000615942	0.00203165
n1144_211.025_3.81	n1144	Negative	211.025	3.81	0.000677028	0.000800589	0.000507937	0.000486468	0.000724352	0.000253761	0.00103351	0.000874853	0.000341654	0.000902375	0.00065805	0.000584861	0.00137166	0.00136034	0.00156425	0.00111545	0.00100321	0.000945132	0.000371479	0.000958479	0.00177237	0.000113978	7.97128e-05	0.000124279	0.00123588	0.00101484	0.000950095	0.00102391	0.00117301	0.000667109	0.0010524	0.00156612	0.000858621	0.00447409	0.00296186	0.00257396	0.0021931	0.00164334	0.000369397	0.00013411	0.000171298	0.000101862	0.0013114	0.00417546	0.00125855
n1146_398.947_0.71	n1146	Negative	398.947	0.71	0.0193914	0.0142264	0.0195991	0.0133614	0.0134911	0.00427768	0.027792	0.0171945	0.0162014	0.0335644	0.0238279	0.0216024	0.011616	0.0109639	0.0089438	0.0214835	0.0229981	0.0217266	0.0192455	0.0211719	0.00189626	0.0176455	0.014331	0.007634	0.00189486	0.00283717	0.00445295	0.0200859	0.0130899	0.0102918	0.00721266	0.00504701	0.00736972	0.0183071	0.0172599	0.00821744	0.0163559	0.0135182	0.00147048	0.0141362	0.0127565	0.0014197	0.0128749	0.0218253	0.0062486
n1148_348.026_3.32	n1148	Negative	348.026	3.32	0.000391491	0.000380495	0.000297506	0.00198091	0.000905441	0.000666338	0.0066791	0.00520256	0.00165394	0.0014319	0.000466311	0.000602921	0.00471869	0.00266836	0.00336322	0.00292831	0.00112886	0.00128361	0.000387701	0.000291036	0.000361357	0.00102405	0.000393366	0.0013232	0.000273536	0.000402522	0.00029753	5.00232e-05	9.2514e-05	0.000124668	6.37818e-05	4.90001e-05	8.14555e-05	0.000284069	0.000206978	0.000230253	3.02915e-05	8e-07	8e-07	0.000183519	8e-07	8e-07	5.54355e-05	3.48647e-05	2.94206e-05
n1149_336.109_4.86	n1149	Negative	336.109	4.86	8.97915e-05	8e-07	4.89796e-05	0.000115433	0.000102354	9.8397e-05	0.000134998	0.000106689	4.42032e-05	0.000130894	0.000124247	0.00012503	0.000149897	0.000101033	0.000128289	9.38425e-05	9.97229e-05	0.000101381	3.73101e-05	7.37291e-05	0.000189282	0.000101703	6.06511e-05	6.94499e-05	0.000169095	0.0001049	9.50095e-05	7.50348e-05	9.2514e-05	6.1008e-05	9.3901e-05	7.53848e-05	8e-07	0.000138196	8e-07	0.000146386	8.78453e-05	0.000121054	2.07957e-05	8.99947e-05	0.000119389	6.84386e-05	8.6618e-05	7.80304e-05	8.33582e-05
n115_725.194_4.69	n115	Negative	725.194	4.69	0.000136483	0.000232429	0.000212245	0.000234989	0.000407448	0.000195068	0.0139115	0.0125137	0.00587903	0.00338936	0.0030663	0.00237973	0.000770021	0.00142709	0.000616663	0.000266598	0.000376953	0.000433322	0.00036499	0.000318199	0.000443953	0.000282315	0.000256467	0.000398423	0.000472471	0.000348852	0.000232523	0.0006206	0.000485262	0.000320955	0.00111441	0.000727464	0.000639626	0.000660269	0.00075754	0.000483379	0.00072851	0.00183239	0.000431785	0.000758779	0.000879849	0.000625497	0.000408837	0.000695633	0.00060639
n1150_179.056_1.69	n1150	Negative	179.056	1.69	0.000429203	0.000389104	0.000413605	0.000274153	0.000324778	0.000367694	0.000794499	0.000483012	0.000311264	0.000458129	0.000421827	0.00046261	0.000386037	0.000449237	0.000284277	0.000226075	0.000428809	0.000333576	0.00043961	0.00056073	0.00102557	0.000406814	0.000447085	0.000416699	0.000445117	0.000534256	0.000815082	0.000418944	0.000429404	0.00027321	0.00018603	0.000512617	0.000283091	0.00037428	0.000432584	0.000248551	0.000421052	0.000416225	0.000118754	0.000296453	0.000609925	0.000327869	0.000370725	0.000519649	0.000238633
n1152_502.859_0.57	n1152	Negative	502.859	0.57	0.00801658	0.00911639	0.00552925	0.0115928	0.0103988	0.00822565	0.00747139	0.0086302	0.0032563	0.00933115	0.00770487	0.00749067	0.0146324	0.00662308	0.00815803	0.00863991	0.0123936	0.0075725	0.0127098	0.0162321	0.0295452	0.00990731	0.0078933	0.0114318	0.0117297	0.0147299	0.0119512	0.0119931	0.0134041	0.00831034	0.00983657	0.0108102	0.00964246	0.0100441	0.0139151	0.0110857	0.0103355	0.0133656	0.00394079	0.0130757	0.0171687	0.0122585	0.00946562	0.0120067	0.0104443
n1153_232.886_0.66	n1153	Negative	232.886	0.66	0.000705761	0.000791981	0.000854422	0.000496774	0.000633808	0.00240814	0.00060196	0.000888432	0.000183259	0.00044028	0.000599762	0.000382035	0.000644764	0.000889452	0.0011167	0.000424424	0.000700055	0.000605015	0.000785134	0.000589833	0.0161853	0.000636523	0.00105186	0.00226991	0.00268314	0.00114902	0.004993	0.000792555	0.00170365	0.000583554	0.000214378	0.00113077	0.000640961	0.000610365	0.000887936	0.00131138	0.0006755	0.00082416	0.000494719	0.000585848	0.00216458	0.00206112	0.000585538	0.000956288	0.000773107
n1154_159.045_5.14	n1154	Negative	159.045	5.14	0.000105954	7.23113e-05	6.89342e-05	9.48199e-05	9.64491e-05	9.32182e-05	0.00012172	8e-07	8e-07	8e-07	7.3628e-05	8e-07	4.51745e-05	0.000104641	8e-07	8e-07	7.57894e-05	0.000124273	8e-07	8e-07	8e-07	9.29359e-05	8e-07	8e-07	0.000111901	0.000100021	8e-07	8.91038e-05	0.000122188	8e-07	8e-07	8e-07	8e-07	6.71785e-05	8e-07	8e-07	7.72433e-05	8.623e-05	2.95518e-05	6.88195e-05	8e-07	8e-07	7.27591e-05	0.000102934	0.00013893
n1155_433.208_4.86	n1155	Negative	433.208	4.86	0.000849427	0.000533726	0.000887075	0.000781234	0.000259822	0.000540321	0.000814417	0.000593581	0.000308501	0.000700084	0.000582888	0.000627927	0.000845996	0.000501557	0.000246374	0.000454283	0.000829695	0.000363009	0.000274148	0.000407451	0.000433628	0.000331413	0.000421092	0.000464218	0.000502311	0.000329336	0.000422542	0.000275127	0.000282779	0.000210875	0.000301192	0.000252539	0.000154899	0.0010096	0.00470254	0.00455932	0.000380158	0.000411251	0.000129152	0.00046409	0.000581375	0.000732134	0.000540496	0.00144439	0.000671769
n1156_255.114_5.01	n1156	Negative	255.114	5.01	0.000296312	0.000315071	0.000293878	0.000193762	0.000196835	0.000132922	0.000502371	0.000345286	0.000349942	0.000630671	0.000357403	0.000633484	0.000219713	0.000319337	0.000263868	0.000388167	0.000337063	0.000441497	0.000220616	0.000263873	0.000278761	0.000168337	0.000136898	0.000148038	0.000171581	0.000282985	0.000180018	0.000198529	9.07684e-05	0.000255968	0.000138194	0.000114962	0.000166917	0.000161228	0.000246304	0.000181458	6.36121e-05	0.000184068	6.01981e-05	0.000109405	0.000184275	0.000183034	0.000174968	0.000232431	0.000173254
n1157_501.073_1.03	n1157	Negative	501.073	1.03	0.000156237	0.000156674	0.000157823	0.000234989	0.000135816	7.94081e-05	0.000123933	0.000318128	5.06495e-05	0.000168576	9.05011e-05	9.44669e-05	0.000123203	9.56207e-05	0.000128289	7.25147e-05	9.37395e-05	6.05015e-05	0.000103819	0.000120295	0.000282203	0.00013502	9.53088e-05	0.000109658	0.000184015	0.000136613	0.000182518	8.59773e-05	9.94962e-05	0.000122016	0.00010276	9.98849e-05	8.01202e-05	0.000174664	0.000136606	7.3193e-05	8.33016e-05	0.000111104	3.72134e-05	0.000127051	0.000197252	0.000125736	9.18151e-05	6.47486e-05	0.000152006
n1158_739.21_6.1	n1158	Negative	739.21	6.1	0.00027117	0.000383939	0.000373696	0.000117494	0.000218487	0.000182984	0.002773	0.00114255	0.000854595	0.00264366	0.00230701	0.00231583	0.000472279	0.000218304	0.000234711	0.000853114	0.00174116	0.00196221	0.000788379	0.00180442	0.00133874	0.00063477	0.00066023	0.000604945	0.000666432	0.000534256	0.000675068	0.00179771	0.00203007	0.00153448	0.00130753	0.00177908	0.00122183	0.00255278	0.00216292	0.00197469	0.00106778	0.00162179	0.000394024	0.0017699	0.00332733	0.00166799	0.00127848	0.00205037	0.00131412
n1159_1049.278_4.93	n1159	Negative	1049.28	4.93	0.000411245	0.00107434	0.000721995	0.000138107	0.000194867	0.000243403	0.000325324	9.69904e-05	6.53839e-05	0.000117011	0.000142654	0.000113916	0.00050308	0.000460062	0.000406735	0.00209439	0.00440576	0.0039653	0.00187362	0.00239814	0.00253294	0.00123798	0.00151108	0.00107647	0.0011016	0.000795285	0.00159016	0.00374392	0.00724576	0.0046618	0.00274262	0.00316051	0.00270406	8.82917e-05	0.000163513	0.000114364	5.90684e-05	0.000102813	9.02972e-05	0.000135874	0.000142748	7.4805e-05	8e-07	0.000117876	4.08619e-05
n116_387.202_4.16	n116	Negative	387.202	4.16	0.00187305	0.00625321	0.0057034	0.0014223	0.00352334	0.00356128	0.0133139	0.0132392	0.00868409	0.00140215	0.000786899	0.000862705	0.00460164	0.00900999	0.00280924	0.00480303	0.00857617	0.00378543	0.00113066	0.00303842	0.00442232	0.00327029	0.00991558	0.00744028	0.00484158	0.00508885	0.00613561	0.00271219	0.00572888	0.00429973	0.00203039	0.00439305	0.00295376	0.00053167	0.000999704	0.00127173	0.000487693	0.00071803	0.000275817	0.00140286	0.00517527	0.00319433	0.000420964	0.00593363	0.00060639
n1160_299.114_3.38	n1160	Negative	299.114	3.38	0.00102901	0.000614646	0.00123719	0.000733824	0.000915282	0.000531689	0.00229276	0.00162168	0.000934713	0.0033497	0.00348659	0.00164484	0.00157495	0.00142529	0.00080035	0.000682491	0.000955346	0.000542878	0.00085651	0.000731471	0.00089823	0.00122395	0.0012962	0.00139814	0.00138011	0.00109291	0.0010201	0.000468967	0.000450351	0.000465517	0.000457103	0.00042404	0.000293774	0.00181574	0.00183797	0.00191064	0.00102688	0.000905415	0.000298254	0.00314805	0.00537253	0.00282349	0.000763971	0.00169177	0.000661962
n1161_277.124_3.91	n1161	Negative	277.124	3.91	0.000750657	0.000542335	0.00119184	0.00163461	0.00216912	0.00122047	0.00393487	0.00294657	0.0020223	0.00458525	0.00353721	0.00348694	0.00162218	0.00211448	0.00187915	0.00168277	0.00113086	0.00124437	0.00112093	0.00152891	0.00158653	0.00136072	0.00178834	0.00157359	0.00279006	0.00256638	0.00277028	0.00141315	0.00167223	0.000924403	0.000545689	0.00119485	0.00134335	0.00205374	0.00240302	0.00190149	0.00166149	0.00197666	0.000649045	0.00208752	0.00212046	0.00164571	0.0025587	0.00233427	0.00243046
n1162_762.138_2.72	n1162	Negative	762.138	2.72	0.000290924	0.0014996	0.00151655	0.000383402	0.000499961	0.000557583	0.000104015	0.000112509	3.86778e-05	6.14805e-05	3.83479e-05	3.05628e-05	7.18686e-05	8e-07	7.28916e-05	0.00193444	0.00196454	0.0025705	8.75976e-05	0.000195964	0.000347591	0.000231463	0.00014383	0.000738362	0.00124583	0.00132466	0.00149265	0.000548692	0.000459079	0.000925729	4.60646e-05	0.000220501	9.08029e-05	9.21305e-05	3.72561e-05	8e-07	3.78644e-05	8e-07	8e-07	0.000105876	8.5649e-05	8e-07	7.79562e-05	8e-07	0.00013893
n1163_537.164_7.76	n1163	Negative	537.164	7.76	8.79956e-05	4.13207e-05	8.88889e-05	0.000138107	7.28289e-05	9.66708e-05	0.000165982	0.00010087	4.32823e-05	0.000353017	0.000306783	0.000350083	0.000145791	4.14958e-05	4.81085e-05	0.00011517	0.000115679	0.000194586	6.65093e-05	0.000166861	0.000130777	0.000113978	0.000105706	0.000109658	9.20074e-05	3.90324e-05	0.000137514	8.75405e-05	4.18931e-05	7.42706e-05	0.000111618	6.59617e-05	8e-07	0.000577735	0.000372561	0.000759378	0.000237788	0.000388035	0.000106168	0.00026469	0.000142748	0.000101862	0.000171504	0.000400113	0.00021902
n1166_580.133_3.49	n1166	Negative	580.133	3.49	0.000114933	0.000153231	0.000150567	0.000197885	0.000283442	0.000255487	0.00756212	0.00499113	0.0021236	0.00791512	0.00493154	0.00322438	0.00179466	0.00151369	0.00095488	0.000170623	0.000177507	0.000104651	0.00505309	0.00310438	0.00441888	0.0019271	0.00141057	0.00172894	0.000139254	0.00010246	0.000137514	0.00430981	0.0031158	0.00227851	0.00402534	0.00352424	0.00248506	0.000940499	0.00253341	0.00167887	0.00170844	0.00179259	0.000454222	0.00297865	0.00478596	0.00338533	0.00137203	0.00176482	0.000323626
n1167_691.15_5.67	n1167	Negative	691.15	5.67	0.000156237	0.000303019	0.000190476	6.8023e-05	0.000397606	0.000352158	0.00246538	0.00228315	0.00100654	0.00387525	0.0012256	0.00160455	0.000117043	0.000126291	0.000106422	0.000234606	0.000347036	0.000271439	0.000223861	0.000188203	0.000258112	0.000149048	0.000181953	0.00014621	0.000263589	0.000121976	0.000230023	0.000343909	0.000202483	0.000221485	0.00022678	9.98849e-05	0.000289768	0.000228407	0.000217327	0.000102165	0.000266565	0.000329995	6.95015e-05	0.000340568	0.000314046	0.000326277	0.000206151	0.000214169	0.000346509
n1168_625.102_3.02	n1168	Negative	625.102	3.02	0.000199337	0.000256533	0.000321088	0.000486468	0.00041729	0.000295191	0.000278849	0.000112509	6.26212e-05	0.00021419	0.000128849	0.000126419	0.000422998	0.000200262	0.000167651	0.000191951	0.000676121	0.000178234	0.000206017	0.000188203	8e-07	0.00024023	0.000107439	8.95538e-05	0.00034565	0.000775769	0.000132513	0.000175081	0.000106478	0.000165782	0.000152368	0.000712387	0.00022033	7.67754e-05	0.000144885	8.69167e-05	0.000104506	0.000194017	3.00991e-05	0.000135874	0.000179084	0.000132102	0.000148983	0.000172663	0.000137296
n117_1253.302_3.72	n117	Negative	1253.3	3.72	0.000165216	0.000173891	0.000139683	0.0013955	0.0014054	0.000676695	0.0133073	0.00970292	0.0047104	0.014551	0.0151689	0.0107456	0.00399589	0.00347662	0.00268824	0.00015356	0.000193462	0.000176599	0.00560463	0.00570043	0.00771583	0.00431012	0.00167397	0.00296624	0.000191475	0.000246392	0.000192519	0.00742531	0.00588947	0.00528912	0.00855916	0.00660748	0.00628676	0.00235701	0.00264311	0.00149283	0.00687314	0.00509586	0.00165654	0.00483148	0.0074852	0.00396944	0.00122305	0.00278917	0.000693018
n1170_509.054_3.23	n1170	Negative	509.054	3.23	0.000105954	0.00016184	0.000161451	0.000160782	0.000157468	0.0001709	0.000170408	0.000308429	8.47228e-05	0.000273687	0.000161061	9.86346e-05	0.000213552	8.8404e-05	0.000103506	0.000157826	0.000117673	0.000103016	0.00014113	0.000145518	0.000213373	0.000138527	0.00014383	0.000210177	0.000425224	0.000292743	0.000322532	0.000445519	0.000228667	0.000133952	0.000325996	0.00027327	0.000174929	0.000205374	0.000254583	8.53919e-05	0.000249905	0.000116079	3.61189e-05	0.000534674	0.000197252	0.000136877	0.000221742	0.00014942	0.000152006
n1171_135.045_3.45	n1171	Negative	135.045	3.45	0.00077939	0.00100375	0.000647619	0.000985303	0.000598378	0.000478175	0.000739172	0.000612979	0.000259694	0.000523576	0.000782298	0.000429269	0.000831622	0.0012557	0.000736205	0.00196643	0.00170127	0.000757086	0.00103008	0.000679084	0.000812193	0.000682114	0.000443619	0.000456907	0.00078828	0.000902625	0.000850085	0.00193996	0.00134233	0.00120292	0.00251229	0.00351293	0.00189484	0.00107294	0.000803075	0.000638914	0.00160696	0.000872249	0.000260494	0.00155461	0.0011887	0.00131148	0.0011191	0.00113227	0.000581873
n1173_691.152_3.67	n1173	Negative	691.152	3.67	0.00123014	0.000120519	0.00019229	0.000884299	0.000171246	0.000127744	7.5245e-05	0.00020562	7.3672e-05	0.000126927	6.28906e-05	7.77963e-05	0.000186858	8.11873e-05	9.47591e-05	0.000213278	8.77562e-05	0.000104651	0.000139507	0.000157159	9.98033e-05	0.000254259	0.000100507	4.56907e-05	0.000348136	0.000221997	0.000247525	0.000589335	8.37862e-05	7.29443e-05	0.000318909	0.000254424	0.000109498	9.98081e-05	0.000115908	0.000141812	0.000205982	0.000122712	2.07957e-05	2.99982e-05	0.000228397	0.000108229	0.000187095	0.000242392	8.98961e-05
n1174_242.08_0.64	n1174	Negative	242.08	0.64	0.00106493	0.00105196	0.000957823	0.000789479	0.00123022	0.00127571	0.000292128	0.000762344	0.000280874	0.000537458	0.000512328	0.000575137	0.000349076	0.000472691	0.000597711	0.000784865	0.00132033	0.000668787	0.000642383	0.000686845	0.00128024	0.000429609	0.000928828	0.000789536	0.000484904	0.000287864	0.000552555	0.000512737	0.000635379	0.000818302	0.000446473	0.000589886	0.00106693	0.00100384	0.00206978	0.00175358	0.00092692	0.00134983	0.000655612	0.00113287	0.00342336	0.00239376	0.000687747	0.000639185	0.000665231
n1175_721.366_17.08	n1175	Negative	721.366	17.08	0.00185868	0.000451085	0.000950567	0.00168615	0.000740099	0.000792355	0.00167752	0.00113285	0.000476105	0.00224701	0.0027994	0.000741843	0.00199795	0.000974248	0.00061229	0.00116237	0.000692077	0.000596839	0.00109984	0.00056849	0.00153147	0.00156764	0.000596113	0.00089371	0.00256129	0.00123684	0.00123262	0.00150226	0.0011573	0.000550398	0.00110201	0.00120616	0.000612919	0.00154511	0.00100798	0.000645014	0.00089057	0.000782703	0.000319597	0.000776425	0.00144565	0.000841954	0.00104288	0.000635865	0.00134027
n1176_955.136_4.49	n1176	Negative	955.136	4.49	0.000100566	6.37028e-05	0.000128798	0.000247356	0.00019093	0.000207152	5.75403e-05	0.000139666	9.39318e-05	8.52794e-05	6.90263e-05	3.05628e-05	0.000135524	7.21665e-05	6.70603e-05	0.000110905	9.97229e-05	6.5407e-05	0.00011193	0.000128056	0.000192724	0.000157816	6.2384e-05	0.00020835	0.000248669	0.000387885	4.75048e-05	0.000187587	2.61832e-05	0.000340849	0.000115162	0.000539002	0.000300451	0.000126679	8e-07	0.000172309	8.02725e-05	0.000436125	3.77606e-05	0.000434092	0.000687787	0.000913576	0.0001178	9.79531e-05	8e-07
n1177_349.104_3.82	n1177	Negative	349.104	3.82	9.69748e-05	8.60849e-05	0.00018322	0.000113372	0.000116133	0.000105302	0.000203604	0.000195921	0.00011235	0.000418464	0.000210147	0.000181988	0.00013963	0.000178612	7.43494e-05	0.000172756	0.000149584	9.48402e-05	7.13759e-05	0.000147458	8e-07	0.000163076	6.93155e-05	8.77262e-05	0.000146715	0.000178085	0.000285029	0.00014538	0.000108224	0.000104775	0.000168313	0.000165847	0.000190953	0.000103647	8e-07	6.09942e-05	7.42142e-05	6.46725e-05	5.19893e-05	0.000112935	0.000166107	8.43546e-05	6.58297e-05	9.13122e-05	0.00021902
n1179_195.033_5.31	n1179	Negative	195.033	5.31	0.000141871	0.000196274	0.000199546	0.000228805	0.000185025	9.1492e-05	0.000316472	0.000257994	0.000104062	0.00022609	0.000124247	0.000158371	0.000443532	0.000236345	0.000142868	0.000469212	0.000217396	0.000268169	0.000202772	0.000300737	0.000178958	0.000213928	0.000123035	0.000122451	0.00039787	0.000690386	0.000342534	0.000450209	0.00023914	0.000316976	0.00105594	0.000680348	0.000441996	0.00012476	0.000120047	8.08173e-05	9.2389e-05	0.000122712	5.58201e-05	0.000296453	0.000147939	0.000132102	0.000530102	0.000116216	0.000223923
n118_723.14_3.81	n118	Negative	723.14	3.81	0.0105182	0.0114889	0.0130122	0.00896873	0.0113534	0.010273	0.0132321	0.0131112	0.00658075	0.0162348	0.0179315	0.0111263	0.00844353	0.00886385	0.00585903	0.0289355	0.0202477	0.0232751	0.0560982	0.0609139	0.0681003	0.010728	0.0175282	0.00986919	0.0190107	0.0127612	0.0196695	0.0132061	0.013912	0.00764324	0.00765204	0.00556905	0.00517176	0.000629559	0.000451212	0.000288198	0.000881482	0.00077607	0.000118754	0.00140462	0.00155466	0.000883336	0.000384584	0.000594359	0.000269688
n1180_545.051_4.5	n1180	Negative	545.051	4.5	0.000339412	0.000470023	0.000208617	0.000935832	0.000820802	0.000435018	0.000177047	0.000124148	5.70958e-05	0.000329218	0.000147256	0.000173652	0.000661191	0.000429391	0.000376121	0.000462814	0.000528531	0.000426781	0.000356879	0.000149399	0.000306293	0.000403307	0.000166357	0.000314352	0.000415277	0.00097825	0.000657566	0.000325151	0.000546356	0.000811671	0.000200204	0.001078	0.000423302	0.000303263	0.000447073	0.000382739	0.000233244	0.000620193	0.000114924	0.00143109	0.00157283	0.00129238	0.000504117	8.30111e-05	0.00021902
n1187_480.065_3.94	n1187	Negative	480.065	3.94	0.00046512	0.000370165	0.000353741	0.000882238	0.0012499	0.000989149	0.00110212	0.00090395	0.000457687	0.000620755	0.00047398	0.000290347	0.000291581	0.000611611	0.00027553	0.0011645	0.00173119	0.000838845	0.00199041	0.00180442	0.00208899	0.000731212	0.000341379	0.000846192	0.001681	0.00223948	0.00125513	0.00238392	0.00263578	0.00283156	0.00151127	0.00417255	0.00332632	0.000692898	0.000724423	0.00109637	0.000445285	0.00145264	0.000235867	0.00131639	0.00274077	0.00219004	0.000713732	0.000859995	0.000823776
n1188_629.263_9.99	n1188	Negative	629.263	9.99	0.000123912	9.98585e-05	7.98186e-05	0.000162843	0.000131879	0.000181258	0.000553272	0.000271573	0.000229304	0.00100154	0.000636576	0.000662658	0.000229979	0.000306708	9.91326e-05	0.000255934	0.000121662	0.000129179	0.000326058	0.000287156	0.000223697	0.000212174	4.6788e-05	0.000115141	0.00044263	0.000312259	0.000232523	0.00023761	0.000150117	0.000127321	9.74444e-05	0.000113077	5.07428e-05	0.000234165	0.000144885	0.00010064	0.000308973	0.000202309	4.59695e-05	9.88177e-05	0.000173893	4.93395e-05	0.000107406	0.000328724	7.51859e-05
n1189_955.135_3.93	n1189	Negative	955.135	3.93	0.000175991	0.000129127	9.07029e-05	0.000171088	0.00021455	0.00018471	0.000312046	0.000358864	6.90675e-05	8.52794e-05	6.28906e-05	2.5006e-05	0.00010883	7.57749e-05	6.26868e-05	0.000232473	0.000177507	0.000242006	0.000515853	0.000461777	0.000426745	8.24148e-05	6.06511e-05	0.000148038	0.000447604	0.000544014	0.000142514	0.000726899	0.00113111	0.00116578	0.000366745	0.00284012	0.00203372	0.00012476	0.000258723	0.00021043	4.54372e-05	0.000175776	1.03979e-05	0.000308805	0.000529466	0.000526818	0.000299698	0.000112895	0.000130758
n1190_747.138_3.23	n1190	Negative	747.138	3.23	0.000167012	0.00017217	0.000137868	8e-07	0.000108259	6.04192e-05	0.000261144	6.20738e-05	4.51241e-05	0.000162626	0.000107374	0.00010697	0.000137577	8e-07	7.43494e-05	9.17097e-05	3.78947e-05	8.82995e-05	9.73307e-05	9.31315e-05	0.000282203	8.41683e-05	9.35759e-05	8e-07	0.000149201	0.000212239	0.000257526	7.6598e-05	2.96743e-05	7.69231e-05	0.000132879	7.16156e-05	0.000213654	9.40499e-05	6.6233e-05	4.42208e-05	0.000131768	0.000243766	4.32332e-05	5.82319e-05	0.000171298	0.000160751	9.87445e-05	0.000127837	8.33582e-05
n1191_977.118_3.89	n1191	Negative	977.118	3.89	0.000224479	0.000705896	0.000507937	0.000995609	0.000314936	0.00150358	0.000241227	0.000230837	6.72257e-05	0.000130894	0.000823713	4.86227e-05	0.000166324	0.000153354	0.000500036	0.000324183	0.00213407	0.000977835	0.000442855	0.000294917	0.000474926	0.000182365	0.000790197	0.00124462	0.0013453	0.000807483	0.00111761	0.000667497	0.000417186	0.000557029	0.000907119	0.00225212	0.00139009	0.00012476	0.000136606	0.000204331	0.000230215	0.000228841	8.53719e-05	0.000404094	0.000721528	0.000466338	0.000221742	0.000146099	0.000264785
n1192_863.186_3.89	n1192	Negative	863.186	3.89	0.00040047	0.00077132	0.000703855	0.000183456	0.000438942	0.0003418	0.00118843	0.000678933	0.000342575	0.000545391	0.000363538	0.000258395	0.000149897	0.000207479	0.000189518	0.00063557	0.000504598	0.000297602	0.000671582	0.000762515	0.000657325	0.00046994	0.000613442	0.000625049	0.000629132	0.000441554	0.000410041	0.000547128	0.000879756	0.000801061	0.00031005	0.000456078	0.00089334	0.000368522	0.000534004	0.000591644	0.000286255	0.000525671	0.000163629	0.000702312	0.00121725	0.00102658	0.000401908	0.000380191	0.000243537
n1196_499.046_3.95	n1196	Negative	499.046	3.95	0.000283741	0.000194552	0.000248526	0.000597778	0.000771593	0.000360789	0.000783433	0.000382142	0.000219174	0.000327235	0.000271503	0.000269509	0.00036961	0.000434803	0.000199723	0.000857379	0.00077385	0.000451309	0.00104793	0.000834303	0.00101524	0.000427856	0.000308454	0.000636015	0.000959861	0.00126123	0.000717572	0.00105205	0.00154306	0.00121618	0.00127564	0.00235012	0.00168787	0.000508637	0.000683028	0.000399512	0.000302915	0.000616876	0.000180594	0.000907005	0.00180382	0.00109184	0.000497187	0.000426677	0.000622735
n1197_352.104_4.11	n1197	Negative	352.104	4.11	0.000703965	0.000275472	0.000495238	0.00096469	0.000295252	0.0003418	0.00141638	0.000659535	0.000272586	0.00116813	0.000865129	0.00102802	0.0018768	0.000544857	0.00050441	0.00125621	0.000536509	0.00046439	0.000593717	0.000211486	0.0003235	0.000822395	0.000207947	0.000654291	0.00102203	0.000541575	0.000492549	0.000132874	0.000214702	0.000238727	0.000301192	0.00180735	0.00130062	0.000424184	0.000399468	0.000460506	0.000814841	0.000847375	0.000250643	0.000284101	0.000378932	0.000245106	0.000228672	0.000923083	0.000287668
n1198_606.123_7.85	n1198	Negative	606.123	7.85	5.38749e-05	5.6816e-05	8.16327e-05	8e-07	0.000114164	0.000141554	6.19665e-05	5.62544e-05	4.78868e-05	0.000101145	7.51619e-05	6.52933e-05	4.72279e-05	8.47957e-05	6.99759e-05	0.000226075	8.17728e-05	8.3394e-05	8e-07	9.89523e-05	0.000110128	0.000122745	6.58497e-05	0.000148038	0.000124334	0.000136613	0.000155016	9.69199e-05	0.00016059	0.000200265	0.000216149	0.000384463	0.000393924	7.86948e-05	0.000144885	6.86185e-05	6.81559e-05	0.000112762	4.10442e-05	0.000206458	0.000275115	0.000332644	6.06326e-05	0.000293859	7.84548e-05
n1199_817.156_3.22	n1199	Negative	817.156	3.22	0.000177787	0.000173891	0.000179592	7.21456e-05	0.000342493	0.000317633	7.5245e-05	9.50506e-05	3.22315e-05	8.72626e-05	8e-07	4.30658e-05	9.85626e-05	0.000214695	4.22771e-05	9.38425e-05	0.000123656	0.000104651	9.0842e-05	0.000139697	0.000196165	0.000266533	7.62471e-05	0.000188246	0.000174068	0.000117097	0.000127513	0.000195403	0.000178046	0.000147215	8.85858e-05	0.000237462	0.000427308	0.000136276	0.000353933	0.000211955	0.000116622	0.000117737	0.000103431	0.000564673	0.00085649	0.000896069	8e-07	0.00299338	0.000122586
n120_1239.287_3.49	n120	Negative	1239.29	3.49	0.00022807	0.000196274	0.000206803	0.000272092	0.000586568	0.000236498	0.0125017	0.00959817	0.00418641	0.010416	0.00758675	0.00754068	0.00233881	0.00179153	0.00130768	0.000281527	0.000265263	0.000192951	0.00720247	0.00802289	0.00839036	0.00270917	0.00310014	0.00292421	0.000169095	0.000134174	0.000260026	0.0050117	0.00549673	0.00397745	0.00662091	0.00545409	0.00416758	0.00132821	0.00263483	0.0018893	0.00253994	0.00272288	0.000437804	0.00472737	0.00695054	0.00320707	0.00178953	0.00249033	0.000325261
n1202_113.024_1.69	n1202	Negative	113.024	1.69	0.000402266	0.000428703	0.000477098	0.000519448	0.00040548	0.000372873	0.000734745	0.000498531	0.000300213	0.000430363	0.000250028	0.000280622	0.000708419	0.00031212	0.000338217	0.000509735	0.00046072	0.000385902	0.000441233	0.000457897	0.000774336	0.000375251	0.000440153	0.000363698	0.00074352	0.000578168	0.000492549	0.000547128	0.000511445	0.000246684	0.000267529	0.000397655	0.00023769	0.000504798	0.000322886	0.000279048	0.000262021	0.000563811	0.000120396	0.00037586	0.000399695	0.000243514	0.000472934	0.000410075	0.000292571
n1204_242.052_0.64	n1204	Negative	242.052	0.64	0.0113604	0.00695049	0.00288073	0.0184342	0.0152567	0.004818	0.00454568	0.00825582	0.00367163	0.0061421	0.00097097	0.000548742	0.00834497	0.0103342	0.00270136	0.00812591	0.00655578	0.000886265	0.0140919	0.00238262	0.0022473	0.0156799	0.00159599	0.00904311	0.0165265	0.00390568	0.0258401	0.0149007	0.00632761	0.00206764	0.00686895	0.01395	0.00732833	0.0113724	0.00698551	0.00410034	0.00710487	0.00733286	0.00117496	0.0081754	0.00667543	0.00192583	0.00548638	0.0103697	0.00218856
n1206_581.091_4.73	n1206	Negative	581.091	4.73	0.000398674	0.000340896	0.000564172	0.0012945	0.00064365	0.00091492	6.63927e-05	0.000151305	4.42032e-05	5.55308e-05	6.13567e-05	8.75208e-05	0.000488706	0.000595374	0.000330928	0.000985346	0.000410858	0.000153707	0.000562896	0.000263873	0.000674533	0.00132039	0.000540661	0.00112765	0.000283482	0.000561091	0.000827583	0.000103173	0.000164081	7.69231e-05	0.000106303	8.66926e-05	5.60841e-05	0.000107486	9.52099e-05	5.94694e-05	0.000133283	9.61796e-05	1.97012e-05	9.17593e-05	8.30536e-05	7.32134e-05	5.19708e-05	0.000134478	8.66272e-05
n1208_460.058_3.42	n1208	Negative	460.058	3.42	0.0140524	0.00522191	0.00441723	0.000113372	0.0001555	0.000163995	0.000192539	9.89302e-05	8.74855e-05	0.000136844	5.82888e-05	0.000122251	0.000125257	0.000110054	8.01808e-05	0.000202614	0.000135623	8.99347e-05	0.000123286	9.31315e-05	0.000130777	0.000206914	8.14457e-05	7.67604e-05	0.000238722	0.000163448	0.000155016	7.97244e-05	8.20407e-05	6.89655e-05	0.000283475	0.000233693	7.47788e-05	0.000109405	0.000126257	6.40439e-05	0.000112079	0.000102813	1.47759e-05	8.47009e-05	4.9313e-05	0.000125736	0.000107406	9.29724e-05	8.33582e-05
n1209_365.145_3.81	n1209	Negative	365.145	3.81	0.011039	0.00721908	0.00509569	0.000154598	0.000192898	8.45869e-05	0.000416061	0.000310369	0.000231146	0.000372849	0.000225486	0.000263952	0.000310062	0.000860586	0.000421314	0.000418026	0.000396897	0.000204397	0.000105442	0.000211486	0.000351032	0.000187625	0.000164624	0.000193729	0.00113642	0.000846515	0.00116512	0.00201656	0.00116952	0.00127321	0.00655535	0.0052694	0.00476849	0.000318618	0.000248374	0.00010979	0.000140855	0.000119395	5.25365e-05	0.000280572	0.000410077	0.000128919	0.000211348	0.000195906	0.000194503
n121_383.19_25.22	n121	Negative	383.19	25.22	0.00860741	0.00371198	0.00204444	0.00629522	0.00371231	0.00163995	0.0124774	0.00595133	0.00131228	0.0100233	0.00291291	0.00124613	0.00761602	0.00225701	0.00136453	0.0106255	0.00447556	0.00149128	0.00741011	0.00372526	0.00318338	0.0080258	0.00318678	0.00131772	0.0105858	0.00569141	0.00172267	0.00543846	0.00257992	0.00151459	0.00602029	0.00196189	0.00268536	0.00470058	0.00422649	0.00713785	0.00446194	0.00465974	0.000588847	0.00503441	0.00341298	0.00301767	0.00495975	0.00392808	0.00230298
n1210_749.124_1.79	n1210	Negative	749.124	1.79	0.0103027	0.00969488	0.00696417	7.00843e-05	0.000102354	3.45253e-05	8e-07	9.50506e-05	3.95987e-05	0.000160643	0.000161061	0.000161149	5.74949e-05	4.69082e-05	8e-07	0.000104506	0.000215401	0.000170058	2.91992e-05	3.68646e-05	7.22714e-05	8.76754e-05	6.58497e-05	6.94499e-05	8.95207e-05	0.000121976	8e-07	2.8138e-05	8e-07	6.89655e-05	7.26404e-05	8.85772e-05	7.34435e-05	6.90979e-05	6.20934e-05	5.79445e-05	4.08935e-05	7.46221e-05	8e-07	6.88195e-05	8e-07	8e-07	7.96886e-05	8e-07	8e-07
n1212_442.045_1.8	n1212	Negative	442.045	1.8	0.00429742	0.00409764	0.00268481	0.00101622	0.000320841	0.000737115	0.000161555	0.000116388	8.38019e-05	0.000955922	0.000635042	0.000532071	0.000271047	0.000138921	0.00014141	0.000588648	0.000588365	0.000822493	0.000133019	0.000221187	0.000158309	0.00034018	0.000103973	0.000573875	0.000263589	0.000300062	0.00049505	0.000159449	0.000162336	0.000196286	0.000125792	0.00012627	0.000126857	9.40499e-05	8e-07	8.69167e-05	0.000107535	0.000154219	2.84573e-05	0.000109405	0.000230993	8.91294e-05	0.000194024	0.00015108	8.49927e-05
n1217_447.093_5.76	n1217	Negative	447.093	5.76	0.00250518	0.00125167	0.00216236	0.000828644	0.000842453	0.000604192	0.000250079	0.000269633	0.000120638	0.000331201	0.000205545	0.000219497	0.000880903	0.000828111	0.000989868	0.00143536	0.00121662	0.00097947	0.000901931	0.00145712	0.00185152	0.000357715	0.000329249	0.000339939	0.00139752	0.00180281	0.00143014	0.000465841	0.000350855	0.000356764	0.00018603	0.000295885	0.00018027	0.000119002	8.69308e-05	0.000138762	0.000168118	0.000159194	5.91036e-05	0.000224104	0.000256947	0.000144835	0.000142054	0.000104594	0.000106241
n1218_132.98_5.01	n1218	Negative	132.98	5.01	0.0018497	0.00126545	0.00159274	0.00155216	0.00130305	0.0015053	0.000143851	0.000116388	5.06495e-05	0.000166592	0.000108908	6.80718e-05	0.00128747	0.00117451	0.000817844	0.00152921	0.00114282	0.00115934	0.00106577	0.0014804	0.00164159	0.00111874	0.00126328	0.001495	0.00143233	0.00127831	0.00150515	0.00080975	0.00071742	0.000689655	0.000919521	0.000750079	0.000699716	0.000165067	3.51863e-05	8.23422e-05	0.00010602	7.79386e-05	2.3532e-05	9.70531e-05	8e-07	2.70571e-05	0.000122998	8.30111e-05	0.000173254
n1219_181.917_0.63	n1219	Negative	181.917	0.63	0.00665714	0.00108811	0.00103764	0.0076227	0.0018286	0.00060074	0.0144382	0.00602698	0.00348469	0.00663196	0.000484718	0.000382035	0.0104723	0.00558389	0.00158904	0.00690595	0.00188277	0.000443133	0.00103333	0.000271634	0.000540315	0.00338602	0.000285926	0.000996058	0.00673146	0.00813338	0.00372037	0.00206033	0.000588249	0.000310345	0.00889756	0.0073651	0.000818561	0.00446449	0.00299704	0.00101708	0.00292161	0.00131169	8.53719e-05	0.00488795	0.00162733	0.00053796	0.0104479	0.00371392	0.00874117
n122_727.194_2.95	n122	Negative	727.194	2.95	0.0083973	0.00831752	0.0102222	0.00496156	0.00487757	0.00584686	0.0124464	0.0117339	0.00707159	0.0136844	0.0117974	0.0125294	0.0136366	0.0130495	0.00936074	0.010954	0.00862803	0.00842116	0.00610426	0.00758246	0.0102935	0.0104632	0.0102691	0.00942143	0.0163823	0.0157935	0.0173842	0.00678752	0.00790733	0.00625995	0.0139151	0.0124291	0.0101846	0.00518426	0.00633353	0.00465386	0.00364407	0.00447235	0.00143436	0.00611435	0.0114406	0.00737227	0.00643052	0.00580081	0.00532675
n1220_233.934_0.71	n1220	Negative	233.934	0.71	0.00345158	0.000514788	0.000451701	0.00444417	0.00114164	0.000188163	0.00476035	0.00107271	0.000760663	0.00236601	0.000187138	0.000169485	0.00505133	0.00332327	0.000704133	0.00217544	0.00062626	0.000124273	0.000807845	0.000333721	0.000237463	0.00137826	0.000178487	0.000568392	0.00263092	0.00726735	0.00234523	0.000467404	0.000256595	0.000143236	0.00648094	0.00266862	0.000639626	0.00187332	0.00110526	0.000199756	0.00171601	0.000658333	0.000118207	0.00258691	0.000602138	0.000171892	0.00374536	0.00123686	0.00360892
n1221_167.035_3.62	n1221	Negative	167.035	3.62	0.00139177	0.000506179	0.001161	0.000472038	0.000259822	0.000334895	0.000551059	0.000539267	0.000236671	0.000598939	0.000294512	0.000304239	0.000529774	0.000434803	0.000546687	0.000396698	0.000337063	0.000199491	0.000465565	0.00032014	0.000681416	0.000633016	0.000337913	0.00050077	0.000422737	0.000414719	0.000380038	0.000443956	0.00022343	0.000332891	0.00409621	0.00506021	0.00187481	0.000424184	0.000447073	0.000562672	0.000308973	0.000233816	8.75609e-05	0.00026822	0.00034	0.0001894	0.000363796	0.000255674	0.000384102
n1222_562.133_4.77	n1222	Negative	562.133	4.77	0.000504628	0.000461415	0.00101587	0.00202008	0.00333438	0.00230284	0.000597534	0.000481072	0.000156553	0.000380782	0.00040342	0.000336191	0.00255852	0.00256552	0.00118813	0.00656684	0.0034205	0.00489572	0.000958707	0.00109236	0.00299066	0.000825902	0.000700087	0.000679878	0.00554283	0.00469609	0.00232023	0.000740968	0.000802951	0.000458886	0.00357887	0.00333955	0.00132732	0.000107486	0.000219397	0.000155535	0.000308973	0.000180751	6.23871e-05	0.000497618	0.000848703	0.000296037	9.87445e-05	8.9652e-05	3.1055e-05
n1224_203.129_4.22	n1224	Negative	203.129	4.22	0.000192154	0.000160118	9.79592e-05	0.00011131	0.000118101	7.59556e-05	0.000137212	0.000137726	7.64347e-05	0.000255838	7.97637e-05	6.66825e-05	0.00011499	0.000140725	8.01808e-05	0.000104506	0.00011169	8e-07	9.73307e-05	0.000195964	0.00020649	0.000222695	0.00010224	0.00010052	0.000136768	0.000151251	0.000125013	7.19083e-05	0.000120443	9.15119e-05	0.000159455	0.00019977	6.54315e-05	0.000119002	8e-07	0.000179933	9.08745e-05	9.45213e-05	4.54222e-05	0.000112935	0.000275115	0.000155976	9.52798e-05	0.000101274	0.000155275
n1225_100.04_0.94	n1225	Negative	100.04	0.94	0.0015911	0.000993419	0.00043356	0.00225094	0.00113967	0.00101159	0.000975972	0.000519868	0.000303897	0.000684218	0.000355869	0.000201437	0.001423	0.000835328	0.000370289	0.00229061	0.00156366	0.00106123	0.00118581	0.00116997	0.0024297	0.00302831	0.00129273	0.00187515	0.00183269	0.00233951	0.00242024	0.00100984	0.00065458	0.000442971	0.00161581	0.000998849	0.000855951	0.00050096	0.000507096	0.000271424	0.000251419	0.000515722	6.78597e-05	0.000989942	0.000877253	0.000525227	0.000197489	0.000212508	0.000287668
n1227_485.106_4.34	n1227	Negative	485.106	4.34	0.000179583	0.00020316	0.000576871	0.00023705	0.00017912	0.000374599	0.000657287	0.000246356	0.000243118	0.000378799	0.000299114	0.000432047	0.000190965	7.57749e-05	0.000151615	0.000381768	0.000281219	0.000191316	0.000228727	0.000467598	0.000753687	0.000196393	0.000202748	0.000279627	0.000512258	0.000497663	0.000305031	0.00023292	0.000333399	0.000147215	0.000352572	0.000288347	0.000267067	0.000214971	0.00018628	0.000190607	0.000156001	0.000578736	0.000182236	0.000217046	0.000269924	0.000187808	0.000150715	0.000194246	8.66272e-05
n1230_183.103_5.38	n1230	Negative	183.103	5.38	0.00150491	0.00132054	0.00213696	0.000538	0.000474372	0.000721578	0.000958267	0.000713849	0.000287321	0.000565224	0.000274571	0.000579305	0.000728953	0.000974248	0.000880531	0.00125621	0.000869584	0.00078652	0.000231972	0.00032208	0.00046116	0.000243737	0.0006481	0.000210177	0.000636592	0.000687946	0.00039754	0.000239173	0.00047828	0.000293103	0.000244497	0.000267616	0.000188282	0.000220729	0.000322886	0.000123513	0.000383187	0.000371452	0.000171838	0.000368802	0.000469772	0.000358109	0.000230404	0.000361928	0.000205944
n1231_431.229_6.87	n1231	Negative	431.229	6.87	0.00169885	0.00315587	0.00222222	0.000230866	0.000316904	0.000177805	0.00078122	0.000772043	0.000281795	0.00056919	0.000530735	0.000554299	0.000425051	0.000436608	0.00029594	0.000708084	0.000544487	0.000258358	0.000193039	0.000275514	0.0003235	0.000457665	0.000485209	0.000405734	0.000693786	0.000483026	0.000352535	0.000279817	0.000305471	0.000376658	0.000276388	0.000190347	0.000142881	0.000245681	0.000225606	0.000230253	0.000290798	0.000295172	9.96005e-05	0.000400565	0.000324428	0.000289671	0.000209616	0.000247373	0.00029584
n1232_433.244_6.59	n1232	Negative	433.244	6.59	0.00128043	0.002357	0.00170703	0.000204069	0.000242107	0.000108755	0.000367373	0.000356925	0.000226541	0.000420447	0.000395751	0.000401484	0.00038809	0.000384287	0.000220133	0.000563055	0.000450748	0.000452944	0.000123286	0.000275514	0.000320059	0.000313878	0.000201015	0.000336284	0.000348136	0.000378127	0.000375038	0.000192277	0.000136153	0.000160477	0.000230323	0.00029777	0.000188282	0.000195777	0.000413956	0.000301921	0.000233244	0.000417884	0.00011164	0.000326451	0.000573589	0.000340602	0.000200954	0.000295519	0.00023373
n1233_619.13_4.87	n1233	Negative	619.13	4.87	0.0144816	0.0126837	0.0155011	0.0190526	0.0160519	0.0130972	0.000108441	0.000131907	4.97286e-05	0.000160643	8.28315e-05	6.25149e-05	0.0104949	0.0102855	0.00679641	0.0209525	0.0114362	0.0107006	0.0123496	0.0122604	0.0154764	0.0137177	0.00709618	0.00820788	0.0135002	0.0083139	0.0110436	0.0125933	0.00872424	0.00596552	0.0100297	0.0086391	0.0052906	0.000105566	0.000163513	7.77676e-05	8.93599e-05	7.46221e-05	1.97012e-05	7.94071e-05	0.000199848	0.000124145	0.000129927	6.97293e-05	6.8648e-05
n1235_547.128_4.75	n1235	Negative	547.128	4.75	0.000310679	0.000414929	0.000319274	0.0013852	0.00123612	0.000852774	0.000327537	0.000259934	0.000103141	0.000182458	0.000159527	0.000216718	0.00185421	0.00397818	0.00155842	0.0064858	0.000793794	0.00177744	0.000798112	0.000766395	0.00167601	0.000476954	0.000280728	0.000409389	0.00406822	0.00259078	0.00132013	0.000295449	0.000281033	0.000251989	0.0020481	0.00157366	0.000710399	0.000122841	9.52099e-05	0.00015706	0.000265051	0.000223866	6.07454e-05	0.000338804	0.000451604	0.000412223	9.87445e-05	0.000141119	5.72066e-05
n1238_133.014_2.91	n1238	Negative	133.014	2.91	0.00156776	0.00302502	0.00217324	0.00146971	0.00150382	0.00162441	0.00066614	0.000583882	0.000366518	0.000785364	0.000467845	0.000238946	0.00139425	0.00123766	0.00104964	0.00296244	0.00218593	0.00114626	0.00155729	0.00152697	0.00182055	0.00153081	0.00163238	0.00218219	0.00147958	0.00186624	0.00163016	0.00104736	0.00118348	0.000708223	0.000995705	0.00147943	0.000887999	0.000854127	0.000623004	0.000486429	0.000507382	0.000447733	0.000122585	0.000432328	0.000560611	0.000440872	0.000414034	0.000549533	0.000276226
n1239_223.011_4.91	n1239	Negative	223.011	4.91	0.0018102	0.00204365	0.00189569	0.00149032	0.00188568	0.00167102	0.000132785	0.000108629	4.88077e-05	7.53632e-05	9.51029e-05	4.72335e-05	0.00177823	0.00149385	0.00167359	0.00215198	0.00201041	0.00170058	0.00174871	0.00203143	0.0031352	0.00168337	0.00130833	0.00187515	0.00282985	0.00223217	0.00240024	0.00128341	0.00108398	0.000852785	0.00138017	0.00121181	0.00087331	8e-07	9.93495e-05	5.94694e-05	6.51267e-05	8e-07	8e-07	8.64655e-05	8e-07	8e-07	4.50414e-05	8e-07	2.94206e-05
n124_499.107_3.84	n124	Negative	499.107	3.84	0.0040891	0.00462448	0.00243265	0.00229835	0.00485395	0.00354402	0.0118998	0.0086399	0.00349758	0.0127046	0.00887371	0.00667381	0.00301027	0.00235443	0.00225089	0.00418026	0.0030934	0.00260974	0.00513419	0.00365541	0.00594002	0.00139228	0.00221116	0.00326049	0.00646539	0.00526206	0.00468297	0.00572765	0.00522268	0.0040252	0.00288967	0.00239535	0.00220598	0.0071785	0.00725044	0.00470113	0.00672017	0.00611238	0.00169157	0.00981119	0.00938505	0.00470158	0.0062954	0.00670729	0.00478084
n1240_739.247_5.39	n1240	Negative	739.247	5.39	0.0001293	0.000123962	0.000272109	0.000117494	0.000171246	0.000158816	8e-07	0.000124148	8e-07	8e-07	8e-07	8e-07	0.00013963	0.000137116	0.000123916	0.000121569	0.000175512	0.000143895	0.000181684	8e-07	0.000175516	0.000215681	0.000145563	0.000179108	0.000109414	0.000185404	0.000325033	0.000162575	0.000181537	0.000153846	0.000373832	0.000218616	0.000229678	8e-07	0.000163513	0.000117414	4.54372e-05	8e-07	6.95015e-05	8e-07	8e-07	8e-07	0.000162842	2.65635e-05	0.000120951
n1241_483.112_5.38	n1241	Negative	483.112	5.38	0.000483078	0.000408042	0.000509751	0.000517387	0.000541296	0.00030037	0.000621878	0.000382142	0.00016392	0.000717933	0.000734746	0.000504287	0.0004846	0.000663932	0.000406735	0.00046708	0.000538504	0.000549419	0.000845155	0.000366705	0.00043707	0.00040506	0.000438421	0.000502598	0.000668919	0.000731858	0.000472547	0.000525243	0.000377038	0.000257294	0.000659079	0.00052204	0.000492739	0.000224568	0.000206978	0.000175358	0.000189322	0.000328337	7.9352e-05	0.000296453	0.000573589	0.000294445	0.000542229	0.000202547	0.000534473
n1246_197.082_6.01	n1246	Negative	197.082	6.01	0.0011206	0.00152198	0.00128435	0.00156041	0.00165144	0.00153465	0.000117294	6.0134e-05	5.89376e-05	0.000111062	7.82298e-05	0.000154203	0.00155441	0.00134049	0.00138202	0.00162518	0.00195257	0.00154524	0.000676448	0.00133295	0.00150737	0.00180962	0.00189058	0.00165766	0.00137016	0.00115877	0.00164766	0.000619037	0.00129869	0.000672414	0.000862826	0.000603079	0.000582207	9.78887e-05	9.52099e-05	7.62428e-05	8.33016e-05	8.29134e-05	3.11936e-05	0.000105876	0.000220611	6.84386e-05	0.000145518	9.13122e-05	0.000127489
n1249_593.151_11.3	n1249	Negative	593.151	11.3	0.000217295	0.00010158	0.000175964	0.000208192	0.000153531	9.49445e-05	0.000115081	8.53515e-05	4.23614e-05	0.000190391	7.51619e-05	6.25149e-05	0.000324435	0.000111858	7.87229e-05	0.000140764	0.000131634	4.08794e-05	0.000133019	0.000147458	0.000172075	0.000213928	0.000109172	9.32091e-05	0.000400357	0.000219557	0.000180018	0.000891038	0.000102987	0.000104775	0.000178943	4.90001e-05	9.74796e-05	0.000514395	0.000198699	0.000102165	0.000272623	0.000243766	3.94024e-05	0.000469384	0.00027771	7.63966e-05	0.000365528	0.000102934	0.000130758
n125_867.218_5.89	n125	Negative	867.218	5.89	0.00296491	0.00529422	0.00397279	0.00166966	0.00156877	0.00188853	0.0118599	0.00910352	0.00423982	0.011713	0.0106285	0.0101802	0.00458727	0.00327636	0.00286756	0.00617868	0.0107541	0.0112173	0.00580578	0.00712262	0.0103486	0.00270391	0.0031036	0.00245816	0.0053414	0.0043326	0.00621312	0.00864307	0.0118488	0.010695	0.0092838	0.0108799	0.0104757	0.017215	0.0172806	0.0110857	0.0111367	0.0125299	0.00421989	0.0138592	0.0219962	0.0130065	0.0112101	0.0128783	0.00934266
n1250_128.959_0.59	n1250	Negative	128.959	0.59	0.00585081	0.00521158	0.0033415	0.0157257	0.0108003	0.0109445	0.00183022	0.00364684	0.00168525	0.00305419	0.00242206	0.00171708	0.00604928	0.00294259	0.00791894	0.00167424	0.00393108	0.00163027	0.0145023	0.011818	0.0566883	0.0070228	0.00448991	0.0114154	0.0281394	0.0350779	0.034686	0.0066906	0.00747967	0.00811008	0.0016973	0.00385782	0.00592222	0.003881	0.0050958	0.00288045	0.00287163	0.00317393	0.00168062	0.00329451	0.00732688	0.00427184	0.00556088	0.00276095	0.00434934
n1252_305.013_0.67	n1252	Negative	305.013	0.67	0.0075784	0.00581934	0.00433197	0.00687032	0.00355681	0.00451418	0.00260702	0.00355179	0.000717381	0.00547771	0.00246194	0.00218941	0.0022115	0.00313203	0.00194621	0.00683771	0.00310537	0.00310683	0.00480814	0.00666667	0.00620501	0.00352455	0.00438767	0.00227723	0.000755953	0.000375687	0.000837584	0.00606844	0.0037058	0.00136605	0.00132879	0.000356193	0.00148623	0.00516891	0.0024175	0.00328911	0.00530253	0.0046133	0.000916653	0.00325393	0.00525833	0.00243833	0.00303856	0.00501387	0.00114086
n1253_227.129_9.43	n1253	Negative	227.129	9.43	0.000104158	9.29717e-05	0.000195918	0.000166966	0.000110228	0.000174353	0.000183686	0.000110569	4.69659e-05	0.000113045	9.51029e-05	7.36286e-05	0.000137577	0.00010825	0.00014141	0.000147162	3.59002e-05	0.000111192	8.11089e-05	0.000102833	0.000192724	9.81964e-05	0.000154227	0.000151693	0.000221315	0.000192723	0.000172517	0.000100046	9.94962e-05	6.89655e-05	7.44121e-05	0.000131923	8.27909e-05	0.000113244	0.000196629	8.99665e-05	5.90684e-05	8.78882e-05	3.66661e-05	4.58797e-05	0.000282901	0.000163934	0.000169771	0.000107914	8.17238e-05
n1254_168.952_0.72	n1254	Negative	168.952	0.72	0.0263771	0.0102166	0.0129088	0.028044	0.0152547	0.00590037	0.0113664	0.0114681	0.00562025	0.0180495	0.0111071	0.0111151	0.0179322	0.0135511	0.0170348	0.010457	0.00941185	0.0128754	0.0132889	0.0107606	0.00179646	0.0143735	0.00470306	0.0049346	0.00705971	0.0127319	0.00767327	0.0127106	0.00846765	0.00579178	0.0138194	0.00612313	0.00925255	0.0210557	0.0159187	0.00364593	0.0144384	0.00869928	0.00157664	0.00886007	0.0108073	0.00284577	0.0139853	0.00879917	0.00840611
n1255_645.018_4.07	n1255	Negative	645.018	4.07	0.00320196	0.00271856	0.00460045	0.00322388	0.00392882	0.00336449	9.73759e-05	5.23748e-05	3.77569e-05	8.13129e-05	8.12976e-05	5.27903e-05	0.004577	0.00392586	0.00345215	0.00629598	0.00312731	0.00311992	0.00498495	0.00701397	0.00961554	0.00495366	0.00407748	0.00491998	0.00805687	0.00733565	0.00982598	0.00159136	0.000958305	0.000822281	0.00153431	0.00156612	0.000937406	0.000138196	0.000151094	7.01433e-05	0.000148428	7.79386e-05	1.75122e-05	8.47009e-05	0.000205038	0.000151202	0.000103942	0.000131157	7.35514e-05
n1256_569.142_5.54	n1256	Negative	569.142	5.54	0.000253212	0.000478632	0.000279365	0.000742069	0.00113771	0.000854501	0.00072368	0.00155185	0.000347179	0.000275671	0.000406488	0.00046261	0.00161602	0.00284877	0.000628326	0.002329	0.00162149	0.00412718	0.000611561	0.00072371	0.00096706	0.000373497	0.000410694	0.000212005	0.00542098	0.00417647	0.00230023	0.000592462	0.000473043	0.000665782	0.00262923	0.0014342	0.00100551	0.000149712	0.000124187	0.000141812	0.000271109	0.000227183	9.13917e-05	0.000412917	0.000630688	0.000343785	6.7562e-05	0.000157721	0.000119317
n1257_146.082_1.81	n1257	Negative	146.082	1.81	0.000371737	0.000426981	0.00103039	0.000989426	0.000698764	0.000709494	0.00128802	0.000934987	0.000546094	0.00135852	0.00148483	0.00157676	0.00125873	0.00121059	0.000962169	0.00100454	0.001079	0.00117242	0.000399056	0.00105549	0.00221632	0.000738226	0.00116623	0.0010984	0.00237727	0.00305429	0.00308531	0.000989521	0.000633633	0.00114324	0.00105594	0.00124385	0.000843933	0.00116507	0.00125429	0.00161025	0.00107535	0.00136641	0.000549445	0.000986413	0.00234107	0.00191151	0.000696409	0.000684011	0.00120788
n1259_337.093_3.98	n1259	Negative	337.093	3.98	0.0102757	0.00544745	0.0213424	0.00582112	0.014554	0.011307	0.000506797	0.000515989	0.000161157	0.00205067	0.0025463	0.00146979	0.00063655	0.000335574	0.000249289	0.0058289	0.00596542	0.00610738	0.000257926	0.000411331	0.000684857	0.00206388	0.00183166	0.00184773	0.0195851	0.0244026	0.0236324	0.0381302	0.0375519	0.0326897	0.0405475	0.0408152	0.0353757	0.0232534	0.0348116	0.0160095	0.00506474	0.00520365	0.00221912	0.00199576	0.00252535	0.00155499	0.00376442	0.0438033	0.00338663
n126_325.094_4.75	n126	Negative	325.094	4.75	0.000276558	0.000334009	0.000246712	0.000228805	0.000275569	0.000163995	0.0116497	0.0144457	0.00770793	0.00427587	0.00280707	0.00277427	0.000784394	0.00155699	0.000753699	0.000390299	0.000486648	0.000408794	0.0004023	0.000432674	0.000881023	0.000308617	0.000192351	0.000283282	0.000497337	0.000300062	0.000752575	0.000279817	0.000329908	0.000319629	0.00121008	0.00117223	0.000507428	0.000756238	0.00102661	0.000388838	0.00115411	0.00425512	0.000963717	0.000615846	0.00132626	0.000426548	0.000580341	0.000914782	0.000776376
n1260_559.111_4.74	n1260	Negative	559.111	4.74	0.000210112	0.000106745	0.000234014	0.000847196	0.00035824	0.000602466	0.000108441	0.000188161	5.80167e-05	0.000113045	7.20941e-05	7.91855e-05	0.000293634	0.000283254	0.000139952	0.000516134	0.000139612	0.000248547	0.000437988	0.000141638	0.00039233	0.00105912	0.000440153	0.000782225	0.000395383	0.000397643	0.000640064	8.12876e-05	0.000118697	8.62069e-05	7.08687e-05	0.000254424	0.000156234	0.000203455	0.000184211	7.92925e-05	4.24081e-05	6.46725e-05	8e-07	0.000141168	5.96947e-05	8.59462e-05	0.000145518	9.96133e-05	0.000106241
n1261_454.136_4.35	n1261	Negative	454.136	4.35	0.000242437	0.000168726	0.000451701	0.00234164	0.00159043	0.00118767	0.000683844	0.000644016	0.000326919	0.000374833	0.000457107	0.000408431	0.00190144	0.00188355	0.00159487	0.00131593	0.0023036	0.00216824	0.000869488	0.000653861	0.00121485	0.000715431	0.000483476	0.000528185	0.00247425	0.00244684	0.00346285	0.000448645	0.000354346	0.000676393	0.000917749	0.000755733	0.000811884	0.000289827	0.000146954	0.000115889	0.000162059	0.000177435	8.81081e-05	0.000149991	0.000308855	8.59462e-05	0.000173236	0.000190925	9.9703e-05
n1262_431.066_2.94	n1262	Negative	431.066	2.94	9.69748e-05	0.000154953	9.61451e-05	0.000247356	9.25124e-05	0.000172626	0.000108441	0.000153245	5.15704e-05	0.000115028	0.000181002	9.86346e-05	0.00011499	9.02082e-05	6.85181e-05	0.00016849	8.17728e-05	4.25146e-05	0.000150863	8.14901e-05	0.00020649	0.000103457	8.83773e-05	0.000142555	0.000201422	0.00025859	0.000265027	0.000259495	7.68041e-05	6.76393e-05	7.97273e-05	9.04618e-05	5.34135e-05	0.000752399	4.34654e-05	0.000123513	0.00072851	0.000101154	2.68155e-05	0.00158461	0.000184275	0.000124145	0.00121092	0.000154401	8.17238e-05
n1263_459.261_7.71	n1263	Negative	459.261	7.71	8.97915e-05	0.000211769	0.0002322	0.000113372	8.26707e-05	0.000132922	0.000126146	9.50506e-05	2.7627e-05	4.75978e-05	4.90853e-05	9.58562e-05	0.000123203	2.70624e-05	4.66506e-05	7.46474e-05	8.77562e-05	8.82995e-05	8.27311e-05	9.50718e-05	0.000120452	8.94289e-05	9.53088e-05	9.86919e-05	0.000111901	0.000109779	0.000120012	8.59773e-05	6.98219e-05	6.1008e-05	8.85858e-05	0.000186577	8.94675e-05	0.000491363	0.00145506	0.0013556	0.000146914	0.000203967	7.60685e-05	0.000317628	0.00124321	0.000870603	0.000121265	0.000220809	4.24964e-05
n1264_434.062_3.77	n1264	Negative	434.062	3.77	0.000217295	0.000382217	0.000201361	0.000360728	0.000462562	0.000409125	0.000491306	0.000477193	0.000271665	0.000343101	0.000170265	0.000122251	0.000383984	0.000137116	0.000335301	0.000418026	0.00057241	0.000261628	0.00108686	0.000467598	0.00273255	0.000120992	0.000114371	0.000157176	0.000350623	0.000217118	0.000345035	0.0013475	0.00694553	0.00433156	0.00151127	0.00267616	0.00339843	9.59693e-05	0.000107629	0.00010064	8.48162e-05	7.29638e-05	3.88551e-05	9.35239e-05	0.000238779	0.00010982	7.79562e-05	8.79917e-05	8e-07
n1265_915.182_4.39	n1265	Negative	915.182	4.39	0.00166833	0.00120174	0.00153832	0.00161812	0.0015609	0.0018143	0.000331963	0.000310369	0.000173129	0.000755615	0.00116271	0.000659879	0.00148049	0.000838936	0.000533567	0.00227781	0.00684498	0.00623329	0.0025598	0.00206054	0.00271878	0.0048239	0.00541181	0.00353829	0.00471476	0.00398619	0.00244524	0.00175081	0.00502194	0.00149735	0.0013465	0.00111381	0.000791854	0.000412668	0.000451212	0.000555047	0.000260507	0.000281906	0.000149948	0.000248809	0.000391909	0.00014006	0.000582073	0.000388492	0.000245171
n1267_676.164_4.66	n1267	Negative	676.164	4.66	7.18332e-05	0.000139457	9.07029e-05	0.000187579	0.000728289	0.000372873	0.00279734	0.00195339	0.000488077	0.00231246	0.000908079	0.000868262	0.00123819	0.00071084	0.000587506	0.000147162	0.000149584	0.000106286	0.0016822	0.00418316	0.00268781	0.00183768	0.000991212	0.00135245	0.000218828	0.000236634	0.00019502	0.00254337	0.00351902	0.00226393	0.00120122	0.00111381	0.000769154	0.001119	0.000883797	0.000562672	0.00230215	0.00170304	0.000360094	0.00261161	0.00308855	0.00141652	0.000320487	0.000693973	0.000163448
n1268_668.156_4.77	n1268	Negative	668.156	4.77	0.000127504	0.000106745	8e-07	0.00015872	0.000535391	0.000207152	0.00272431	0.00150917	0.000687912	0.00150925	0.00105533	0.000677939	0.0017885	0.00187994	0.00152198	0.000100241	0.000173518	0.000114462	0.00153296	0.00307916	0.00326254	0.00136423	0.000944424	0.00136707	0.000169095	8.05044e-05	6.25063e-05	0.00380958	0.00350506	0.00290716	0.00125083	0.00210512	0.00103355	0.000856046	0.000631283	0.000640439	0.00443619	0.00212093	0.000684069	0.00206458	0.00247084	0.00170619	0.000116068	0.000342006	0.000119317
n1270_651.157_4.35	n1270	Negative	651.157	4.35	0.000255008	0.000165283	0.000293878	0.00023705	0.000265727	0.000132922	0.000478027	0.000527628	0.000173129	0.00102137	0.00081451	0.000936334	0.000468172	0.0010392	0.00067935	0.000302855	0.000169529	0.000361374	0.000579118	0.00750873	0.00229892	0.00168687	0.00146256	0.00134696	0.000425224	0.000317138	0.000457546	0.00262778	0.002744	0.00158753	0.000595297	0.000518271	0.000272409	0.000178503	0.000420166	0.000225679	0.00033775	0.000505772	9.19389e-05	0.000808188	0.000994047	0.000560242	0.00012473	0.000190925	0.000166716
n1271_739.135_3.59	n1271	Negative	739.135	3.59	0.000520791	0.0016184	0.000879819	0.000562736	0.000763719	0.000844143	0.00243661	0.00290001	0.00122664	0.00432743	0.0066572	0.00366476	0.000991786	0.00180958	0.000607916	0.000541727	0.0014739	0.00290244	0.00325409	0.00737485	0.00485939	0.00229885	0.00558856	0.00235033	0.00195205	0.00178817	0.00238024	0.00265748	0.00229888	0.00217639	0.000613014	0.000501309	0.000291103	0.000333973	0.000368421	0.000170784	0.000207497	9.45213e-05	3.88551e-05	0.000278807	0.000659238	0.000144835	0.000168039	0.000159381	0.000155275
n1273_562.135_4.44	n1273	Negative	562.135	4.44	0.000210112	0.000185943	0.00018322	0.000249418	0.000474372	0.000424661	0.00100917	0.00144516	0.000914454	0.000872626	0.000733212	0.0010058	0.000989733	0.000907494	0.000835338	0.0002602	0.000239335	0.000323765	0.0013383	0.00715367	0.00527237	0.00126077	0.00136032	0.00326963	0.000221315	0.000280545	0.000175018	0.00321868	0.00307042	0.00224801	0.00171502	0.00294189	0.00170923	0.00037428	0.00047398	0.000396462	0.00285497	0.00236137	0.000379795	0.00143639	0.00199848	0.00129078	0.000140321	0.000652467	0.000209213
n1274_666.165_4.27	n1274	Negative	666.165	4.27	0.000197541	0.000197995	8.34467e-05	0.000162843	0.000462562	0.00012947	0.00100253	0.000942747	0.000479789	0.00344886	0.00212601	0.00235473	0.000924025	0.00131343	0.00124499	0.000162092	0.000199446	8.50291e-05	0.000992773	0.00651727	0.00344838	0.00313878	0.00554524	0.00394402	0.00034565	0.000180525	0.000220022	0.00407533	0.00393795	0.00259682	0.000662622	0.00062004	0.000247037	0.000349328	0.000482259	0.000585544	0.000521014	0.000532304	6.62179e-05	0.000882301	0.00244748	0.00127487	0.000519708	0.000508028	0.000169985
n1276_545.113_3.45	n1276	Negative	545.113	3.45	0.000217295	8.78066e-05	0.000179592	0.000154598	0.000100386	0.000141554	0.00036516	0.000246356	0.000118796	0.000212207	0.000222418	0.000111138	0.000326489	0.000110054	0.000135578	0.000241005	9.37395e-05	0.000124273	0.000129774	0.000190144	0.000264995	0.000147295	0.000164624	0.000126106	0.00131546	0.00107583	0.000255026	0.000200093	0.000214702	0.000179045	0.00011339	0.000188462	0.000188282	0.000314779	0.000320816	0.000312595	0.000234759	0.000522355	6.78597e-05	0.000225869	0.000381527	0.000281713	0.000317022	0.000131157	0.000297475
n1278_465.034_4.17	n1278	Negative	465.034	4.17	0.000341208	0.000189387	0.00019229	0.000457609	0.000196835	0.000151911	9.51628e-05	0.000126088	8.01183e-05	0.000237989	0.000306783	0.000468167	0.000186858	0.000185829	9.47591e-05	0.000324183	0.000135623	0.00013572	0.000340657	0.000236709	0.0005059	0.000533066	0.000367372	0.000511736	0.000430197	0.000507421	0.00060006	0.000253242	0.000153608	6.49867e-05	0.000152368	0.000209193	0.000185612	0.000205374	0.000101419	0.000166209	9.84473e-05	0.00024874	5.25365e-05	7.76425e-05	0.000134962	0.000135286	0.000140321	0.000192586	0.000194503
n1279_537.165_7.12	n1279	Negative	537.165	7.12	8.79956e-05	0.000127406	0.00012517	7.83295e-05	0.000122038	3.62515e-05	0.000130572	9.89302e-05	0.000127084	0.000168576	0.000236223	0.000237557	0.000129363	8.8404e-05	0.000137036	9.17097e-05	5.58448e-05	0.000134084	9.24642e-05	7.95499e-05	0.000165192	0.000108717	0.000171556	0.000164487	0.000186502	0.000148811	0.000155016	2.8138e-05	5.58575e-05	8e-07	4.96081e-05	7.91541e-05	6.81022e-05	0.000193858	0.000219397	0.00026685	0.000237788	0.000378085	0.000168555	0.00024528	0.000534657	0.000374025	0.000155912	0.00097455	0.000102972
n128_369.082_4.74	n128	Negative	369.082	4.74	0.0002155	0.000309906	0.000157823	0.000375157	0.000285411	0.00018471	0.011424	0.0108435	0.00604939	0.00342506	0.00250795	0.00237557	0.00101027	0.00133508	0.000930097	0.000356175	0.00047867	0.000418605	0.000390945	0.000580132	0.000616028	0.00027004	0.000400297	0.000290593	0.000343163	0.000726979	0.00059756	0.000236047	0.000296743	0.000218833	0.00111264	0.000840541	0.000463362	0.000378119	0.000560911	0.000550473	0.000628548	0.00237132	0.000815958	0.000577025	0.00110825	0.000544326	0.000434822	0.000889879	0.000563894
n1280_885.171_4.52	n1280	Negative	885.171	4.52	0.00146719	0.000655967	0.00120272	0.00272092	0.00258247	0.00255142	0.000360733	7.75923e-05	0.000230225	0.000493827	0.000469379	0.00033758	0.00201232	0.00202427	0.000641446	0.00555164	0.00446958	0.00459484	0.00460699	0.003409	0.00530334	0.00848697	0.00451071	0.0038435	0.00798973	0.00873838	0.005003	0.00280755	0.00859682	0.00216048	0.001428	0.000996964	0.000774495	0.000654511	0.000484329	0.000486429	0.000625519	0.000837426	0.000392382	0.000148227	0.000241374	0.000238739	0.000575144	0.000609301	0.000235364
n1284_122.025_1.6	n1284	Negative	122.025	1.6	0.0018964	0.00146344	0.00177596	0.00291674	0.00159239	0.0011894	0.000143851	0.000133847	4.88077e-05	0.000130894	8.89672e-05	8.33532e-05	0.00121561	0.000793832	0.000552518	0.000575852	0.000400886	0.000215843	0.00063265	0.000345363	0.000512783	0.000829409	0.000400297	0.000975954	0.00196448	0.00683067	0.00179268	0.000909796	0.000308962	0.000293103	0.00105417	0.00081981	0.000618261	0.000205374	0.000120047	0.000108265	0.000119651	8.12552e-05	5.47256e-05	0.000116464	8.04581e-05	0.000111412	0.0001178	9.79531e-05	0.000119317
n1285_484.036_6.12	n1285	Negative	484.036	6.12	8e-07	0.000117075	0.000112472	9.89426e-05	8e-07	4.66091e-05	8.63105e-05	0.000106689	7.82765e-05	0.000230056	8.74333e-05	6.11257e-05	0.000104723	3.96916e-05	5.39398e-05	7.8913e-05	6.58171e-05	8e-07	5.19097e-05	5.82072e-05	6.19469e-05	8e-07	6.41168e-05	8e-07	0.000104441	0.000182964	0.000125013	7.19083e-05	8e-07	2.25464e-05	8e-07	6.78463e-05	5.34135e-05	0.000115163	8e-07	3.35468e-05	8e-07	8e-07	1.58704e-05	9.35239e-05	8e-07	8e-07	9.35475e-05	8e-07	8e-07
n1286_1175.286_3.72	n1286	Negative	1175.29	3.72	0.000113137	0.000204882	0.000190476	0.000589533	0.000669239	0.000486806	0.00383528	0.00445768	0.00228475	0.00513461	0.00512022	0.00444411	0.00151951	0.0022967	0.00146221	0.000302855	0.000249307	0.000271439	0.00222725	0.00293558	0.00459784	0.0013502	0.000734744	0.00173442	0.000196448	0.000190283	0.000155016	0.0033281	0.00291332	0.002813	0.0037897	0.00327924	0.00338641	0.00105374	0.00108043	0.000655688	0.0029822	0.00217067	0.000860833	0.00201165	0.00316382	0.00169982	0.000453878	0.00107416	0.000321992
n1288_521.253_16.66	n1288	Negative	521.253	16.66	0.00138638	0.00101064	0.000758277	0.00154392	0.0014054	0.00142244	0.00275972	0.00235493	0.000721986	0.00244137	0.00355255	0.00106553	0.00197536	0.00143972	0.000902398	0.0010472	0.000861606	0.000384266	0.00167571	0.00117191	0.00113569	0.00180085	0.000835252	0.00101616	0.00251901	0.00269324	0.00265527	0.0013006	0.00104209	0.000896552	0.00114807	0.00104031	0.00114572	0.0019904	0.00124394	0.000977432	0.000858764	0.000757829	0.000394571	0.00070937	0.00101741	0.00098679	0.000947601	0.000564475	0.00152497
n1289_499.255_7.87	n1289	Negative	499.255	7.87	0.000154441	7.91981e-05	4.89796e-05	0.000420506	0.000568853	0.0003418	0.00271767	0.00190101	0.00131873	0.00276464	0.00314606	0.00263813	0.000186858	0.000281449	0.000244916	0.000149295	0.000402881	0.000176599	0.000673204	0.000267753	0.000602262	0.000266533	0.000235673	0.000365526	0.00139752	0.0011173	0.00139764	0.000694071	0.0010386	0.00113528	0.00178943	0.0026592	0.00146353	0.000191939	8.27912e-05	9.30162e-05	7.26996e-05	5.63811e-05	2.95518e-05	9.88177e-05	8e-07	8.2763e-05	0.000209616	9.13122e-05	0.000155275
n129_353.097_2.98	n129	Negative	353.097	2.98	8e-07	0.000969316	8e-07	0.00745779	8e-07	0.0008873	0.0112757	0.0106903	0.00579891	0.0109058	0.00988303	0.0108818	0.00189938	0.00291914	0.00339821	0.00127754	0.00352221	0.00383776	0.00249978	0.0037369	0.0030767	0.00194113	0.00438767	0.00176732	8e-07	0.00153202	0.00662316	8e-07	8e-07	8e-07	8e-07	8e-07	8e-07	8e-07	8e-07	0.00452425	8e-07	8e-07	0.000707054	8e-07	8e-07	8e-07	0.00190386	8e-07	0.00798114
n1290_485.134_8.54	n1290	Negative	485.134	8.54	5.92624e-05	8e-07	0.000105215	0.000121617	9.25124e-05	9.32182e-05	0.000106228	7.95321e-05	4.23614e-05	0.00124151	0.00204778	0.00238946	0.000367556	0.000104641	6.99759e-05	0.000117303	8.37672e-05	4.74201e-05	0.000115175	0.000110594	0.000120452	9.29359e-05	8.49115e-05	9.86919e-05	0.000141741	0.000121976	0.00010001	6.72186e-05	7.3313e-05	3.71353e-05	4.60646e-05	6.9731e-05	8.94675e-05	0.000232246	0.000194559	0.000324794	0.000227186	0.000320046	7.7163e-05	0.000354685	0.000570993	0.000386758	0.00101343	0.0011771	0.000931651
n1292_289.017_0.7	n1292	Negative	289.017	0.7	0.0105954	0.0111291	0.0104472	0.00790097	0.0094717	0.00555857	0.0249813	0.0204165	0.00688741	0.0192731	0.0110933	0.00710864	0.0135688	0.014307	0.00785626	0.0211018	0.0213068	0.0124355	0.0148154	0.0147381	0.00959489	0.0190904	0.0115982	0.0110334	0.0132913	0.0091531	0.0108186	0.0218851	0.0232175	0.0145212	0.0135377	0.0211304	0.0140384	0.0279271	0.0278841	0.0202989	0.0125043	0.0116195	0.00195261	0.0231251	0.0204623	0.00761261	0.023451	0.0155546	0.0202528
n1293_525.162_3.53	n1293	Negative	525.162	3.53	0.000831469	0.000988254	0.000694785	0.000360728	0.000480277	0.000281381	0.00680746	0.00534417	0.00320842	0.00487877	0.00216742	0.00200742	0.000977413	0.00150106	0.00114877	0.00109412	0.00128643	0.000451309	0.00186875	0.00254754	0.00350688	0.00123272	0.00229608	0.00188063	0.0011961	0.000741616	0.0010326	0.00114897	0.000818661	0.000801061	0.00162821	0.00140781	0.00107094	0.000986564	0.000769959	0.00063434	0.000505868	0.000535621	0.000227111	0.00026822	0.000207634	0.000170301	0.000964925	0.00283898	0.000568797
n1294_517.156_3.14	n1294	Negative	517.156	3.14	0.000617765	0.00166488	0.000676644	0.000290644	0.000478309	0.000376326	0.00469617	0.00472537	0.00221937	0.00482919	0.00291291	0.00354112	0.000392197	0.000306708	0.000212844	0.000400963	0.000656177	0.000441497	0.0012507	0.00157742	0.00195133	0.000352455	0.000329249	0.000347249	0.000557018	0.000414719	0.000427543	0.00338594	0.0049172	0.00285013	0.00138371	0.000718041	0.00151561	0.00141267	0.00156682	0.00189844	0.00174933	0.00216238	0.000740984	0.00157755	0.00309634	0.00169028	0.00201647	0.00158717	0.00169168
n1295_585.198_4.95	n1295	Negative	585.198	4.95	0.000741678	0.000383939	0.0011356	0.00098118	0.00103535	0.000933909	0.00346348	0.00400376	0.00245328	0.0032188	0.00239444	0.00171569	0.0013039	0.00115827	0.000809097	0.000908566	0.000640221	0.000855197	0.000395812	0.000746993	0.00112537	0.00120466	0.0012962	0.00112399	0.00131546	0.00120513	0.00146015	0.000429887	0.000349109	0.000362069	0.000682111	0.000889541	0.000427308	0.00107294	0.000912774	0.000640439	0.000411964	0.000688182	0.000158704	0.000735839	0.000840917	0.000555467	0.000466005	0.000406754	0.00065379
n1296_693.205_5.08	n1296	Negative	693.205	5.08	0.000102362	0.000144623	0.000152381	8.45134e-05	0.000212582	7.25031e-05	0.00254063	0.00355761	0.00104614	0.00142397	0.00111516	0.000916885	0.000199179	0.000122683	0.000193892	0.000106639	0.000155568	0.000199491	0.000355257	0.00024253	0.000512783	0.000173597	0.000152494	8.40709e-05	0.000243695	8.29439e-05	0.000125013	0.00080975	0.00170889	0.00115915	0.000508483	0.000269501	0.000559506	0.000247601	0.000542283	0.000442208	0.000734569	0.000913706	0.000226564	0.000248809	0.000962902	0.000420181	0.000647903	0.000313782	0.000344874
n1297_470.011_1.19	n1297	Negative	470.011	1.19	0.000251416	0.000642193	0.000324717	0.00205512	0.00258838	0.00258076	0.00437528	0.00352463	0.00166315	0.00161039	0.000954096	0.000530682	0.00283984	0.00300934	0.00262118	0.00170409	0.00217994	0.00116425	0.00063265	0.0012825	0.00279794	0.000852204	0.000980814	0.00255502	0.000251155	0.000217118	0.00020002	5.94025e-05	0.000101242	0.00012069	9.92161e-05	9.23464e-05	3.20481e-05	0.00043762	0.000455352	0.00026075	6.0583e-05	8.623e-05	3.17408e-05	8.11717e-05	0.000158321	0.000116187	8.6618e-05	6.97293e-05	9.80685e-05
n1298_641.225_6.9	n1298	Negative	641.225	6.9	0.00016342	0.000115354	0.000230385	0.000350422	0.0010137	0.00100296	0.00235694	0.00311339	0.0012119	0.000916258	0.00146642	0.00165595	0.000669405	0.00211448	0.000586049	0.000328449	0.000480664	0.000403888	0.000170329	0.000537447	0.000863815	0.000157816	0.00057012	0.000477011	0.000320783	0.000275666	0.000427543	0.000109426	0.000294997	9.54907e-05	0.000393321	0.000836772	0.000400601	7.86948e-05	0.000293909	0.000259225	7.42142e-05	0.000112762	3.17408e-05	6.70549e-05	0.000254352	0.000132102	7.79562e-05	0.000303821	0.000125855
n1299_745.199_8.53	n1299	Negative	745.199	8.53	2.87333e-05	0.00010158	9.61451e-05	0.000101004	0.000131879	0.000217509	0.0033993	0.00307847	0.00135833	0.000571174	0.000134985	0.000216718	0.000283368	0.000265212	0.000408193	0.000119436	6.78116e-05	5.5596e-05	0.000144374	9.7012e-05	0.000330383	0.000128006	8.31786e-05	0.000149866	0.000139254	9.7581e-05	0.000145015	0.000245426	0.000410203	0.000285146	0.00036143	0.000529578	0.000325822	0.000168906	0.000418096	0.000242452	0.000608859	0.000713056	0.000317955	0.000329981	0.000661833	0.000286487	0.000122998	0.000303821	0.000184696
n13_146.962_0.58	n13	Negative	146.962	0.58	0.0682613	0.0391944	0.0370177	0.101633	0.0389221	0.0310089	0.215854	0.0747757	0.0242694	0.0817076	0.0287855	0.028861	0.118932	0.0400651	0.02612	0.0743766	0.0469954	0.0354653	0.045215	0.0362088	0.0496023	0.0598244	0.0366662	0.038128	0.197279	0.216876	0.065184	0.0517458	0.0345863	0.0250133	0.155902	0.0965981	0.0209367	0.0653493	0.0618326	0.0251601	0.0472971	0.0369097	0.00932742	0.0903864	0.050564	0.0289718	0.136096	0.0365149	0.120119
n130_111.009_4.28	n130	Negative	111.009	4.28	0.00347134	0.00165455	0.00203175	0.00292087	0.00183647	0.00236326	0.0107844	0.00893475	0.00470304	0.00717933	0.0117007	0.00805053	0.00832033	0.00578054	0.00538377	0.00272783	0.00257684	0.00155015	0.00200501	0.00138339	0.00290806	0.00544639	0.00472039	0.00215295	0.00697516	0.00900185	0.0130088	0.00165389	0.00196549	0.0011565	0.00455863	0.0052694	0.00304323	0.00320154	0.00417889	0.0013129	0.00210677	0.00111104	0.000350791	0.00215105	0.00344932	0.00156772	0.00234215	0.00124019	0.00327385
n1303_408.089_3.4	n1303	Negative	408.089	3.4	0.000682415	0.00146516	0.00119728	0.000787418	0.000962523	0.0010254	0.000298767	0.000257994	0.000100378	0.000418464	0.00144648	0.000679328	0.00129158	0.000851565	0.000536482	0.000818989	0.00426016	0.00338808	0.000824067	0.00118355	0.00228515	0.00369464	0.0097059	0.00378502	0.00125578	0.00253955	0.00370287	0.000730026	0.00126727	0.000575597	0.000364974	0.000382578	0.000255049	0.000429942	0.00134122	0.000426959	0.000183264	0.000217233	4.81585e-05	0.000896418	0.00177008	0.00121439	5.37032e-05	0.000204207	6.37445e-05
n1305_1093.229_3.39	n1305	Negative	1093.23	3.39	0.00057287	0.0011191	0.00115918	0.00085338	0.000765688	0.00091492	0.000216883	9.69904e-05	8.10392e-05	0.00051366	0.00108908	0.000704334	0.00127926	0.000685582	0.00050441	0.000936292	0.00325496	0.00361047	0.000765668	0.00129026	0.00202016	0.00413652	0.00800421	0.00212919	0.00180285	0.00169791	0.00258026	0.000619037	0.000637125	0.000732095	0.000272844	0.000388232	0.000232349	0.000485605	0.000573329	0.000253126	7.87579e-05	0.000242107	4.37804e-05	0.000711135	0.00195176	0.000701894	8.31533e-05	0.00014942	5.88411e-05
n1306_1107.245_3.66	n1306	Negative	1107.24	3.66	0.000547728	0.00109156	0.00107937	0.00121617	0.000950713	0.000797534	0.000210243	0.000226958	5.06495e-05	0.000515643	0.0013207	0.000697388	0.00135934	0.00157864	0.00104818	0.000462814	0.00260875	0.00251981	0.00108037	0.00189173	0.002588	0.00301603	0.00710831	0.00310331	0.00138508	0.00129539	0.00184768	0.00071283	0.00100194	0.000932361	0.000201976	0.000265732	0.0001776	0.000472169	0.000720284	0.000242452	0.000372585	0.000348236	0.000103431	0.00161814	0.0018687	0.000728951	0.0001178	0.000142779	0.000160179
n1307_1063.219_3.44	n1307	Negative	1063.22	3.44	0.000544136	0.00103474	0.00102494	0.00171088	0.00149791	0.00131196	0.000230161	0.000215319	8.84064e-05	0.000275671	0.000452506	0.000232	0.0023922	0.00234902	0.000698302	0.00123915	0.00314127	0.00342242	0.00153783	0.00221575	0.00290806	0.00593913	0.00639782	0.00273413	0.00479433	0.00364709	0.00533553	0.00085821	0.000982743	0.000606101	0.00048545	0.000280809	0.000401936	0.000602687	0.000846541	0.000340043	0.000663384	0.000538937	0.000166366	0.00196047	0.00359726	0.00149133	0.000100477	0.000219149	0.000150372
n1308_847.216_3.41	n1308	Negative	847.216	3.41	0.000526178	0.00156158	0.0012517	0.00139344	0.00116133	0.00138964	0.000183686	0.000190101	4.05196e-05	0.0013962	0.00254784	0.00193935	0.00165092	0.00218484	0.00343611	0.000725147	0.00253496	0.0023939	0.00152809	0.0032208	0.00363078	0.0038016	0.00567521	0.00433879	0.00211368	0.00210775	0.00270277	0.0030733	0.00180839	0.00337135	0.00218098	0.00185258	0.00210716	0.00146449	0.00298048	0.0010979	0.000630063	0.000399643	0.000174027	0.000615846	0.00161435	0.000579341	0.000197489	0.000215829	0.000225558
n1309_965.33_4.44	n1309	Negative	965.33	4.44	0.00144205	0.00258599	0.00266122	0.00113784	0.00146445	0.00142072	0.000170408	0.00020174	0.000172208	0.000126927	0.000286842	0.000202826	0.00220534	0.00332507	0.00226547	0.00124768	0.000967312	0.00111519	0.000751069	0.00119519	0.000994592	0.00157465	0.0036252	0.0021566	0.000601778	0.000495224	0.000482548	0.00085821	0.00103162	0.000590186	0.000398636	0.000731233	0.000890669	0.000761996	0.00120461	0.00141964	0.00019538	0.000434466	0.000171291	0.000234692	0.000438627	0.000211682	0.000188827	0.000184285	0.000120951
n1310_373.187_5.26	n1310	Negative	373.187	5.26	0.00193231	0.00219516	0.00154195	0.000579226	0.00100976	0.000531689	0.00106228	0.000514049	0.000364676	0.000430363	0.000351267	0.000382035	0.00134292	0.00210005	0.000982579	0.00088084	0.0018349	0.00064753	0.000218994	0.000302678	0.000361357	0.00181137	0.00319718	0.00053915	0.00154423	0.000556212	0.000610061	0.000295449	0.000518427	0.000196286	0.000379147	0.000356193	0.000225672	0.000214971	0.000200769	0.000158585	0.000137826	0.000228841	6.40289e-05	0.000291159	0.000350382	0.000366067	0.000103942	0.000200887	8.98961e-05
n1311_933.071_3.25	n1311	Negative	933.071	3.25	0.000694986	0.000824693	0.000489796	0.000923464	0.000905441	0.000973613	0.000265571	8.72913e-05	5.5254e-05	9.51956e-05	9.05011e-05	9.30777e-05	0.000188912	8.8404e-05	0.000109337	8e-07	0.00014759	6.05015e-05	0.000170329	0.000195964	0.000213373	0.000177104	9.01102e-05	0.000180935	0.000308349	0.000317138	0.000377538	0.000186024	0.000118697	0.000291777	0.00031005	0.00130793	0.0017987	0.000481766	0.000254583	0.000353766	0.000684588	0.000872249	0.000316314	0.0014805	0.00190245	0.00178418	0.000126462	0.00308635	5.39377e-05
n1312_531.008_3.25	n1312	Negative	531.008	3.25	0.000791961	0.00103302	0.000879819	0.00111929	0.000899535	0.00094254	0.000648435	0.000285152	9.94572e-05	0.000404581	0.000181002	0.000201437	0.0004846	0.000359028	0.000176398	0.000383901	0.000374958	0.000348292	0.000437988	0.000512224	0.00121829	0.000573397	0.000154227	0.000332628	0.00044263	0.00107339	0.000467547	0.000273564	0.00036831	0.000335544	0.00076361	0.00156235	0.00138608	0.00107869	0.000534004	0.000757853	0.000730025	0.00125033	0.000371039	0.00183872	0.00251756	0.00115072	0.000363796	0.00252686	0.000238633
n1313_655.113_3.8	n1313	Negative	655.113	3.8	0.000138279	5.6816e-05	6.53061e-05	0.000160782	7.47973e-05	6.5598e-05	0.000165982	0.000112509	5.15704e-05	0.000210224	0.00014879	0.000176431	0.000188912	0.000106446	0.000109337	0.000228208	0.000275235	2.61628e-05	0.000116797	0.000153279	0.000261554	0.000115731	8.49115e-05	0.000168142	0.000151688	0.000141493	5.0005e-05	8.91038e-05	8.72773e-05	7.82493e-05	0.000116933	0.000118731	6.40961e-05	0.000213052	0.000244234	0.000274474	0.000187807	0.000157536	4.15914e-05	8.64655e-05	0.000262138	0.000117778	0.000152448	9.96133e-05	0.000117682
n1314_493.058_3.95	n1314	Negative	493.058	3.95	0.00033582	0.000296132	0.000214059	0.00037928	0.000232265	0.000303822	0.00103573	0.00115807	0.000128005	0.000579107	0.000331326	0.000329245	0.000308008	0.000292274	0.000155988	0.000469212	0.000408864	0.000271439	0.00032768	0.000291036	0.000715831	0.000301603	0.000183686	0.000345422	0.000507284	0.000500103	0.00049755	0.000606531	0.000535883	0.000393899	0.000373832	0.000791541	0.000500751	0.000535509	0.000734772	0.000526075	0.000307459	0.000401301	0.000134625	0.000483501	0.000721528	0.000509311	0.000569947	0.000539572	0.000572066
n1315_741.113_4.13	n1315	Negative	741.113	4.13	0.000122116	0.000123962	0.000185034	6.18391e-05	0.000206677	0.000127744	8.85236e-05	0.000141606	7.82765e-05	0.00014081	0.000104306	0.000131976	0.00012115	9.56207e-05	8e-07	0.0001301	0.000139612	7.52181e-05	0.000142752	0.000155219	8.94789e-05	7.54008e-05	7.45142e-05	9.32091e-05	0.000111901	0.000236634	0.000220022	9.0667e-05	7.3313e-05	6.89655e-05	0.000100988	0.000135693	8.67969e-05	5.9501e-05	0.000366351	0.000143336	0.000140855	0.00012437	2.73628e-05	0.000149991	0.000132367	0.00010982	9.00827e-05	0.000144439	0.000165082
n1316_701.194_3.4	n1316	Negative	701.194	3.4	7.54248e-05	5.33726e-05	0.000121542	0.000109249	8.66074e-05	0.00010185	0.000285488	3.29767e-05	4.88077e-05	0.000101145	0.000118112	2.77844e-05	3.49076e-05	9.56207e-05	9.76748e-05	0.000123701	0.000141607	8.66643e-05	8.27311e-05	9.89523e-05	0.000165192	8e-07	7.27813e-05	6.3967e-05	0.000129308	0.000214678	0.000277528	0.000159449	0.00014488	8.09019e-05	0.000108075	0.000152654	0.000122851	0.000245681	0.000341514	0.000465081	0.000227186	0.000212258	8.97499e-05	0.000118228	0.000399695	0.000235556	9.00827e-05	0.00343168	6.21101e-05
n1318_166.96_0.63	n1318	Negative	166.96	0.63	0.000750657	0.000167005	0.000112472	0.000900789	0.000108259	5.8693e-05	0.00844736	0.000471373	9.11691e-05	0.000598939	3.06783e-05	5.55688e-05	0.0212895	0.00397998	0.000161819	0.00240365	6.38227e-05	0.000224019	0.000110308	0.000195964	0.000292527	0.000182365	5.54524e-05	7.8588e-05	0.00172327	0.00291523	0.000385039	0.000240737	0.000109969	7.95756e-05	0.0168791	0.00633798	0.00016024	0.000666027	5.38143e-05	0.000141812	0.000101476	9.61796e-05	1.36814e-05	0.00264337	0.00012458	6.52555e-05	0.00485927	9.62928e-05	0.00552126
n132_147.03_0.77	n132	Negative	147.03	0.77	0.00689419	0.00550255	0.0034195	0.00637973	0.00594638	0.00467472	0.0104657	0.00637227	0.00292017	0.00891467	0.00627065	0.00492756	0.0068501	0.0061522	0.0041971	0.00861858	0.00670337	0.00633631	0.00633136	0.00619713	0.0123446	0.00676328	0.00663869	0.00449048	0.00809168	0.00791382	0.0050105	0.00607313	0.00501496	0.00377719	0.00450016	0.00537305	0.0031968	0.00822265	0.00785896	0.00209973	0.00565542	0.00707086	0.0025524	0.00703547	0.00749039	0.00545918	0.0063543	0.00791096	0.00470239
n1320_242.898_0.64	n1320	Negative	242.898	0.64	0.000316066	0.000151509	0.000179592	0.000665801	0.000145658	0.000119112	0.000692697	0.000329767	0.000142739	0.000176509	0.000136519	0.000102802	0.000921971	0.000321141	0.000132663	0.000204747	0.000203435	0.000122638	6.97537e-05	9.50718e-05	0.000127335	0.000226202	0.000114371	0.000228454	0.00417763	0.00601343	0.000970097	0.000114115	9.60051e-05	5.70292e-05	0.00194889	0.00106293	6.00901e-05	0.000220729	0.000107629	7.77676e-05	0.000143885	0.000150902	6.34816e-05	0.000522322	0.000155725	0.000141652	0.00074838	0.000131157	0.000943092
n1321_519.086_3.37	n1321	Negative	519.086	3.37	0.00042202	0.000222099	0.000219501	0.00071115	0.000145658	0.00019852	0.000190326	0.000120268	4.97286e-05	0.000228073	8.28315e-05	9.72454e-05	0.000299795	0.000104641	0.000306145	0.000183419	0.000133629	0.000116097	0.00023846	0.000129996	0.000330383	0.000341934	8.66444e-05	0.00018459	0.000231262	0.000302501	0.00019502	0.000306392	8.90229e-05	8.48806e-05	0.000533287	0.000277039	0.000532799	0.000435701	0.000157303	0.000208905	0.000667927	0.000106129	7.00487e-05	0.00184401	0.00036855	0.000206908	0.000322219	0.000388492	0.000217385
n1322_260.944_0.56	n1322	Negative	260.944	0.56	0.000730903	0.000614646	0.000370068	0.000713211	0.000521612	0.000417756	0.0053601	0.00029873	0.000212728	0.000555308	0.000371208	0.000376479	0.0119548	0.00263949	0.000427145	0.00176595	0.000265263	0.000250182	0.000353635	0.000599534	0.0013353	0.000476954	0.000533729	0.000586669	0.000934994	0.00197602	0.00113511	0.000356415	0.000600468	0.000519894	0.00842629	0.00272328	0.000316475	0.000383877	0.000596097	0.000623666	0.000275653	0.000397984	0.000129152	0.00147874	0.000516489	0.000549101	0.00334346	0.000537912	0.00366776
n1323_708.193_5.18	n1323	Negative	708.193	5.18	8.26082e-05	6.19811e-05	6.53061e-05	0.000261786	8e-07	0.000124291	0.000183686	0.000178462	7.91974e-05	0.00022014	0.000237757	0.000140311	8e-07	8.65998e-05	3.93615e-05	7.8913e-05	9.97229e-05	9.3205e-05	6.97537e-05	0.000116414	0.000244346	0.000220942	9.1843e-05	9.68643e-05	0.000223802	0.000190283	0.000132513	0.000229794	0.000116952	6.89655e-05	9.03576e-05	0.000173385	9.74796e-05	0.000445298	0.00111354	0.00141507	0.000807268	0.00159194	0.000301538	0.000795836	0.00148199	0.00105682	0.000200954	0.00090316	0.000130758
n1324_807.136_3.34	n1324	Negative	807.136	3.34	0.00129838	0.0013171	0.000879819	0.00187579	0.002612	0.00218372	8.18843e-05	0.000193981	8.74855e-05	0.000190391	8.89672e-05	9.72454e-05	0.000219713	0.000283254	0.00018806	9.38425e-05	0.000137618	0.000217478	5.83984e-05	8.14901e-05	0.000185841	0.000410321	8e-07	8e-07	0.00075844	0.00156374	0.00124762	0.000894164	0.0010386	0.00163528	0.00211011	0.00381259	0.00268002	0.00221497	0.00185659	0.00172766	0.000233244	0.000557178	8e-07	0.000335274	0.000376336	8.59462e-05	9.35475e-05	0.0036309	0.000145468
n1329_576.158_2.63	n1329	Negative	576.158	2.63	0.000167012	0.000156674	0.000199546	0.000210253	0.000177151	8.80395e-05	0.000402782	0.000126088	0.000136293	0.00015271	7.66959e-05	0.000145868	0.000135524	0.000128096	0.000115169	0.000110905	0.000113684	7.35829e-05	0.000103819	0.000114474	0.000209931	0.000198146	0.000107439	0.000171797	0.000263589	0.000163448	0.000162516	0.000142253	0.00012917	0.000265252	8.50424e-05	0.000135693	0.000108162	0.000113244	0.000153164	0.000149436	0.000234759	0.00016251	5.69146e-05	8.64655e-05	9.34352e-05	6.20723e-05	8.48857e-05	6.14282e-05	6.8648e-05
n133_521.203_5.07	n133	Negative	521.203	5.07	0.00145103	0.00103818	0.000892517	0.00103477	0.00174593	0.00209741	0.0102864	0.0094585	0.00488077	0.00149933	0.00314913	0.00206438	0.00148049	0.00283073	0.00146658	0.000639835	0.00168133	0.00107104	0.000783512	0.00281335	0.00427434	0.00145892	0.00329075	0.00201039	0.0014945	0.00131246	0.00130263	0.00061591	0.00106129	0.000587533	0.000391549	0.000533348	0.000419296	0.00075048	0.00075961	0.00110857	0.000360469	0.00130837	0.000348055	0.00206282	0.00566581	0.00340124	0.000677353	0.00190759	0.000956168
n1331_869.17_3.32	n1331	Negative	869.17	3.32	0.00141332	0.00202472	0.00206259	0.001614	0.00210613	0.00252725	0.000168195	0.000129967	0.000147344	0.000416481	0.000783832	0.000548742	0.001423	0.00127554	0.000880531	0.00310747	0.00380144	0.00270949	0.00285828	0.00233411	0.00522075	0.00355436	0.00432702	0.00412496	0.00149201	0.00203456	0.0020227	0.00127246	0.00140342	0.0015809	0.000754751	0.000974349	0.000941412	0.000873321	0.0011508	0.00103538	0.00176599	0.00367472	0.00116456	0.00143815	0.0026655	0.00167118	0.00080728	0.0018279	0.000513225
n1337_585.239_4.21	n1337	Negative	585.239	4.21	8.08123e-05	0.000103302	6.34921e-05	0.000101004	6.49555e-05	0.00018471	0.000132785	7.37127e-05	4.42032e-05	0.000158659	7.51619e-05	7.22394e-05	0.000151951	0.000110054	5.39398e-05	0.000102374	0.000189474	7.35829e-05	4.5421e-05	0.000145518	0.00013766	5.78657e-05	9.01102e-05	8e-07	0.000169095	0.000124416	0.000120012	8.91038e-05	0.00012917	8.22281e-05	0.000141737	0.000105539	0.00013754	0.000109405	7.24423e-05	0.000111314	7.1185e-05	0.000117737	5.3631e-05	0.000141168	0.000134962	7.00302e-05	0.000143786	9.29724e-05	0.000114413
n1340_236.092_1.43	n1340	Negative	236.092	1.43	0.000210112	0.000208325	0.00018322	0.000298889	0.000265727	0.000110481	0.000117294	0.000209499	5.80167e-05	0.000239972	0.000168731	0.000127808	0.000180698	0.000202066	8.16386e-05	0.000121569	0.000107701	7.03126e-05	0.000317947	0.000124175	0.000344149	0.000357715	0.000131699	0.000206522	0.000248669	0.00015369	0.000572557	0.000248553	0.000319435	0.000169761	0.000184259	0.000241231	0.00029778	0.000107486	0.000111768	0.000117414	9.54182e-05	0.000131003	4.43277e-05	0.000162343	0.000116794	0.000101862	0.000218277	9.62928e-05	0.000107875
n1341_403.198_7.21	n1341	Negative	403.198	7.21	0.000149054	9.125e-05	7.61905e-05	8e-07	8.4639e-05	8.45869e-05	0.000172621	0.000112509	8.65646e-05	0.000117011	8.43654e-05	9.58562e-05	0.000125257	0.000122683	0.000126831	8.10458e-05	0.000131634	0.000212573	0.000123286	0.000133877	0.000110128	0.000101703	0.000116103	0.000235764	0.000129308	0.000117097	0.000157516	9.84831e-05	0.000125679	7.95756e-05	9.3901e-05	0.000107423	6.27608e-05	0.000669866	0.00138054	0.000600793	0.000275653	0.000361503	0.000121491	0.000769367	0.000685192	0.000447239	0.000656565	0.000539572	0.000545915
n1342_595.261_3.53	n1342	Negative	595.261	3.53	0.000100566	0.000118797	0.000126984	0.000160782	0.00016731	0.000108755	0.000108441	0.00010475	0.00013353	0.000164609	0.000127315	0.000193102	0.000100616	0.000147941	4.51928e-05	6.82491e-05	0.000103712	5.23256e-05	8.92198e-05	6.40279e-05	0.000120452	0.000110471	0.000135165	0.000157176	0.000176555	9.02625e-05	8.75088e-05	0.000151633	6.63308e-05	7.1618e-05	9.74444e-05	0.000116846	7.87848e-05	0.00068906	0.00422856	0.00353309	0.000127224	0.000257032	4.7064e-05	0.00015352	0.000342596	8.75378e-05	0.000214813	0.000909801	0.00023373
n1343_619.033_0.77	n1343	Negative	619.033	0.77	0.00164857	0.00163733	0.00118458	0.00256426	0.00221439	0.000870037	0.00403667	0.00251011	0.00116586	0.00334771	0.00277025	0.00185461	0.00149487	0.00181679	0.000666229	0.00315865	0.0016933	0.00191152	0.00216561	0.00221187	0.00716519	0.00261623	0.00208986	0.00117882	0.000957375	0.00187356	0.00181518	0.00228856	0.00177348	0.00105438	0.00210126	0.00162077	0.000843933	0.00323992	0.00246097	0.0018527	0.00344414	0.00308272	0.000586658	0.00311805	0.00292245	0.00151361	0.00181551	0.00241562	0.00176033
n1344_521.333_11.38	n1344	Negative	521.333	11.38	0.000202929	6.88679e-05	8.52608e-05	0.000105126	0.000145658	9.32182e-05	0.000154916	0.000180402	4.78868e-05	0.000218157	0.000130383	0.000126419	0.000112936	5.95374e-05	0.000144325	0.000134365	0.000161551	0.000209303	0.000165462	8.34303e-05	0.000178958	0.000166583	0.000149028	0.000164487	8.45474e-05	0.0001049	0.000120012	0.000134437	3.14198e-05	0.000159151	0.00011339	7.35002e-05	0.000164246	0.000190019	0.000225606	0.000297347	0.000154487	0.000175776	7.33322e-05	0.000409388	0.000519085	0.000399491	0.00019056	0.000287218	0.00021902
n1345_559.313_19.27	n1345	Negative	559.313	19.27	0.000589032	0.000227264	0.000397279	0.0014594	0.000273601	0.00058693	0.000506797	0.000878733	0.000420851	0.00057514	0.00105533	0.000705724	0.000868583	0.000274233	0.00071288	0.000494806	0.000408864	0.000487282	0.000295236	0.00024059	0.00140069	0.000571643	0.000370838	0.000515391	0.00108917	0.000578168	0.00119262	0.000650301	0.000537628	0.000255968	0.000563406	0.000493771	0.000463362	0.00173321	0.000765819	0.000253126	0.000483149	0.000414567	0.000124774	0.000753485	0.00115756	0.000429731	0.000805548	0.000594359	0.00152987
n1346_272.089_1.85	n1346	Negative	272.089	1.85	0.000262191	0.000325401	0.00018322	0.000692598	0.000360208	0.000321085	0.000327537	0.000418998	0.000180496	0.000232039	0.000315987	0.000345916	0.000540041	0.000297687	0.000263868	0.00065903	0.000462714	0.000423511	0.000986284	0.000261932	0.000664208	0.000915331	0.000178487	0.000614083	0.00139503	0.00126611	0.00115012	0.00071283	0.000583013	0.000360743	0.00031005	0.000476809	0.000324487	0.00112284	0.00118391	0.000612992	0.000631578	0.000699789	0.000168007	0.0016252	0.00105893	0.00101703	0.00219144	0.000767022	0.00139257
n1347_159.066_3.92	n1347	Negative	159.066	3.92	0.00104876	0.000724835	0.00173968	0.00064931	0.000460594	0.000252035	0.000258931	0.000283212	9.66945e-05	0.000452179	0.000259232	0.000151425	0.00050924	0.000521403	0.000246374	0.000846715	0.000983268	0.000488918	0.00047692	0.000937136	0.00104966	0.00139579	0.000873375	0.00102713	0.000380463	0.00040984	0.000620062	0.000293886	0.000216448	0.000139257	0.000203747	0.000188462	0.000125522	0.000255278	0.000324956	0.000138762	8.78453e-05	0.000121054	4.4875e-05	0.000139404	0.000399695	0.000128919	0.000206151	0.000295519	9.47996e-05
n1348_191.056_4.2	n1348	Negative	191.056	4.2	0.00192333	0.0014359	0.00347755	0.00164904	0.00469845	0.00200592	0.000464749	0.000364684	0.000181417	0.00273489	0.00198029	0.00220608	0.000390144	0.000267016	0.000202639	0.00156973	0.0038493	0.00183957	0.000115175	0.000147458	0.000306293	0.000362976	0.000355242	0.000734707	0.00349877	0.00564994	0.00370037	0.00664839	0.00600119	0.00510477	0.0110661	0.0112776	0.0101806	0.00576967	0.00321644	0.00555505	0.00518287	0.0065369	0.00182674	0.000799365	0.000843513	0.000685978	0.0052733	0.00137466	0.00622735
n1349_183.066_4.78	n1349	Negative	183.066	4.78	0.000287333	0.000211769	0.000270295	0.000983242	0.000812928	0.000279655	0.000134998	8e-07	5.34122e-05	8e-07	9.05011e-05	2.77844e-05	0.000195072	0.000564703	0.000447554	0.000266598	0.0007918	0.000349928	0.000154107	0.00032596	0.000698623	0.000333166	0.000242604	0.000272317	0.000561991	0.00141005	0.00050005	0.00180865	0.00181537	0.00130902	0.00401117	0.00523359	0.00300584	0.000119002	0.000103489	8e-07	9.2389e-05	8.95465e-05	8e-07	8.64655e-05	9.86261e-05	7.79882e-05	0.000119533	4.4826e-05	8.66272e-05
n135_346.029_3.32	n135	Negative	346.029	3.32	0.000538749	0.000475188	0.000440816	0.00234782	0.000901504	0.000904562	0.0102377	0.00784458	0.00235474	0.00179483	0.000547608	0.00087243	0.008154	0.00322043	0.00611852	0.00347004	0.00161352	0.00176599	0.00058074	0.000349243	0.000715831	0.00191834	0.000568387	0.00157176	0.000646539	0.000697704	0.000272527	0.000143817	8.20407e-05	0.000116711	6.73252e-05	0.000103654	6.67668e-05	0.000619962	0.000511236	0.00031107	8e-07	8.45717e-05	1.97012e-05	0.000181754	0.000114199	7.4805e-05	6.7562e-05	3.32044e-05	5.23032e-05
n1350_565.193_4.65	n1350	Negative	565.193	4.65	0.000944606	0.00573325	0.00312018	0.000488529	0.00217306	0.00161924	0.000566551	0.00135981	0.00071646	0.000370866	0.00218276	0.00146007	0.000383984	0.00149385	0.000561265	0.000646234	0.00195656	0.000593569	0.000554785	0.00277454	0.00383727	0.000727705	0.00275009	0.00254771	0.000930021	0.000541575	0.00162266	0.000389243	0.000883247	0.00068435	0.000141737	0.000271385	0.000309798	0.000502879	0.000743051	0.000654163	0.000181749	0.000388035	0.000339298	0.000194106	0.000441222	0.000127328	0.000138589	0.000166022	0.00024844
n1351_611.219_4.27	n1351	Negative	611.219	4.27	0.00105954	0.00513238	0.0043356	0.000325686	0.000433037	0.000504069	0.000378438	0.000283212	0.000154711	0.000327235	0.000346665	0.00033758	0.000379877	0.000165983	0.000142868	0.000213278	0.000374958	0.000430051	0.00135614	0.0022468	0.00310767	0.00033492	0.000483476	0.000551944	0.000303376	0.000246392	0.000182518	0.000253242	0.00120792	0.000809019	0.000692741	0.000661502	0.000709064	0.000178503	0.00018628	0.000225679	0.000146914	0.000217233	7.2785e-05	0.000104112	0.000134962	5.41143e-05	0.000166307	0.000184285	6.8648e-05
n1352_637.235_5.07	n1352	Negative	637.235	5.07	0.00147078	0.00486035	0.00384399	0.000647249	0.00182269	0.00120148	0.00108663	0.000824418	0.000431902	0.00159254	0.00173026	0.00209911	0.00110267	0.0011258	0.000795976	0.000857379	0.00131634	0.000902617	0.00211532	0.00258246	0.00286676	0.000548848	0.00149722	0.00119344	0.000718653	0.000861153	0.000765077	0.0015726	0.00176649	0.00167772	0.00126855	0.00182808	0.00176665	0.000472169	0.00258516	0.0010857	8e-07	0.000281906	7.16905e-05	0.000294689	0.000166107	0.000128919	6.06326e-05	0.000290539	8e-07
n1353_485.03_1.61	n1353	Negative	485.03	1.61	0.000809919	0.00261182	0.00129161	0.000488529	0.00128927	0.00125154	0.00033639	0.000273513	0.000216411	0.00022609	0.000398818	0.000188934	0.00026694	0.000467278	0.000333844	0.00015356	0.000566426	0.000145531	0.00047692	0.000954598	0.00185841	0.000166583	0.000244337	0.000736534	0.000380463	0.000624519	0.000692569	0.000186024	0.00038402	0.00031565	0.000212606	0.000469271	0.000579536	0.000115163	0.000411886	0.000391888	9.39036e-05	0.000237132	9.13917e-05	0.000208223	0.00094733	0.000810123	9.00827e-05	0.000923083	0.000147103
n1355_397.187_5.47	n1355	Negative	397.187	5.47	0.00593881	0.000444198	0.000275737	0.00322594	0.000501929	0.000233046	0.00584255	0.000529568	0.000371123	0.00478953	0.000566015	0.000298682	0.00967967	0.00073249	0.000306145	0.00785504	0.000476676	0.000295967	0.00517637	0.00048118	0.000674533	0.0160025	0.000410694	0.000595807	0.0215596	0.000519619	0.000592559	0.00481473	0.000193756	0.000102122	0.0086885	0.000295885	0.000122851	0.00335317	0.000254583	0.000186032	0.00286255	0.000331654	5.41783e-05	0.000704076	0.000661833	0.00052841	0.00336944	0.000202547	0.00015691
n1356_925.101_4.06	n1356	Negative	925.101	4.06	0.00402984	0.00181983	0.00287528	0.00254571	0.00225179	0.00175561	4.8688e-05	0.00020368	4.23614e-05	8e-07	5.5221e-05	7.36286e-05	0.00578645	0.00377431	0.00233399	0.00629598	0.00228964	0.00228271	0.00436366	0.00521731	0.00711013	0.00510621	0.00313999	0.00305762	0.0084995	0.00460826	0.00559806	0.00141941	0.000726147	0.000328912	0.00171857	0.001127	0.000464697	0.000113244	0.000140745	5.64196e-05	2.42332e-05	5.30646e-05	3.55716e-05	7.76425e-05	0.000163512	7.16218e-05	8.48857e-05	7.30497e-05	7.84548e-05
n1357_401.182_4.73	n1357	Negative	401.182	4.73	0.00195925	0.000347783	0.000324717	0.00188609	0.000330683	0.000220962	0.00178596	0.00030261	0.000241276	0.000850811	0.000165663	0.000188934	0.00259343	0.000267016	0.000236169	0.00328875	0.00018349	0.000256723	0.00185577	0.000281335	0.000464602	0.00226553	0.00022181	0.00021566	0.00848955	0.000326896	0.000277528	0.00117398	0.000164081	0.000197613	0.00220224	0.000339232	0.00016024	0.000740883	0.000209048	0.000129613	0.000442256	7.62804e-05	4.4875e-05	0.000197635	0.000254352	5.88891e-05	0.000845392	0.000129497	0.000140565
n1358_355.177_5.46	n1358	Negative	355.177	5.46	0.00137561	0.000201439	0.000223129	0.000898728	0.000120069	0.000120838	0.00146728	0.000296791	0.000157474	0.00120779	0.000134985	0.000136144	0.00276181	0.000214695	0.000274072	0.00278968	0.000119667	0.000248547	0.0012069	0.000258052	0.000364798	0.00297745	0.00018022	0.00018459	0.00432186	0.000197602	0.000232523	0.000983268	0.000116952	0.000136605	0.00164238	0.000190347	0.000114839	0.000988484	0.000153164	0.000219579	0.00108141	0.000111104	4.9253e-05	0.000127051	0.000293283	0.000141652	0.000706803	0.000182624	9.15306e-05
n1359_453.27_7.91	n1359	Negative	453.27	7.91	0.00105954	0.000542335	0.00174875	0.0023437	0.00149004	0.000870037	0.00208252	0.00188549	0.000390462	0.00186821	0.000855926	0.00153648	0.00148871	0.00155158	0.00125228	0.00225862	0.00180897	0.00182322	0.000463943	0.000797439	0.00102901	0.000650551	0.00126501	0.00104358	0.00366289	0.000902625	0.00224022	0.000493979	0.00104384	0.00047878	0.00131816	0.000947964	0.000486062	0.000763916	0.000923122	0.00079445	0.00044377	0.000787678	0.000158157	0.000626434	0.00103298	0.000713035	0.00103075	0.000459881	0.000745321
n136_365.136_4.48	n136	Negative	365.136	4.48	0.00487388	0.00372575	0.00627846	0.0067116	0.00560979	0.00460567	0.0102355	0.00601534	0.00389909	0.00756012	0.00702227	0.006057	0.00849897	0.00805739	0.0056491	0.00722161	0.00608709	0.00544677	0.00620159	0.00760186	0.00639774	0.00156764	0.0040047	0.00146028	0.0165887	0.0131271	0.0131863	0.00453648	0.00482469	0.00348939	0.0111547	0.00884264	0.00563913	0.00040691	0.000573329	0.000404087	0.000124195	0.000144269	9.08444e-05	0.000102347	0.000179084	8.2763e-05	0.000956263	0.000951307	0.000926747
n1361_400.075_3.75	n1361	Negative	400.075	3.75	0.000213704	0.000156674	0.00286803	0.000243234	0.000133848	0.0001709	0.000289915	0.000448096	0.000217332	0.000166592	8e-07	8.89101e-05	0.000205339	0.000153354	0.00018806	0.00299016	0.00785617	0.0106793	0.00233431	0.00460225	0.00565093	8.24148e-05	8e-07	8e-07	0.0028771	0.00301525	0.00276778	0.000117242	0.000157099	0.00018435	7.61838e-05	0.0001715	0.000102821	4.9904e-05	8e-07	7.62428e-05	8e-07	8.45717e-05	8.20883e-06	9.35239e-05	8e-07	0.000146427	7.79562e-05	8e-07	7.02824e-05
n1363_1031.227_3.53	n1363	Negative	1031.23	3.53	0.00336179	0.00366894	0.00262676	0.00476367	0.00445044	0.00473687	0.000413848	0.000296791	0.000162999	0.00112251	0.00231621	0.00138227	0.00356057	0.00281449	0.00226256	0.00548339	0.00435191	0.00337337	0.00351039	0.00329259	0.00443953	0.00454509	0.0048053	0.003096	0.00454815	0.00415451	0.00477548	0.00151633	0.00204054	0.00120159	0.00108783	0.000934772	0.000482056	0.000163148	0.00047605	0.000428484	0.000386217	0.000772753	0.00014557	0.00167108	0.00211527	0.00114277	0.000372457	0.000320423	0.000145468
n1371_179.035_3.57	n1371	Negative	179.035	3.57	0.0023687	0.00213663	0.00492154	0.00119762	0.003047	0.00173317	0.000513437	0.000318128	0.000150107	0.000666369	0.000733212	0.00096134	0.000498973	0.000416762	0.000344048	0.00149508	0.00165141	0.00144877	0.000814334	0.000551028	0.000987709	0.000768036	0.000691422	0.00111668	0.00253145	0.00332751	0.00373037	0.00481786	0.00523489	0.00406101	0.00732605	0.00653963	0.00570856	0.00504031	0.00581815	0.00767917	0.00443922	0.00484712	0.00145242	0.00720134	0.013356	0.0084466	0.0068792	0.00790763	0.00660655
n1372_769.206_4.24	n1372	Negative	769.206	4.24	0.0022376	0.0018009	0.00255057	0.000997671	0.00149988	0.00191097	0.00307177	0.00271185	0.00171195	0.0020943	0.00209993	0.00168373	0.00292197	0.00270985	0.00240397	0.00224369	0.00255091	0.00281741	0.00214128	0.00263873	0.00353441	0.00261273	0.00284887	0.00215295	0.00408563	0.00291767	0.00426043	0.00256369	0.0020196	0.00225729	0.00190991	0.00201466	0.0017079	0.00183685	0.00232643	0.00213937	0.00157667	0.0019949	0.000823072	0.00264867	0.00654825	0.00335031	0.00151408	0.00182624	0.000761665
n1373_301.034_4.73	n1373	Negative	301.034	4.73	0.00120141	0.00117248	0.00133152	0.00237462	0.00161995	0.00218027	0.000146064	6.59535e-05	5.43331e-05	9.91621e-05	8e-07	8e-07	0.000870637	0.00192324	0.000963627	0.00191951	0.00073795	0.00107595	0.00168707	0.00080326	0.00155556	0.00172545	0.00164971	0.00167959	0.0015691	0.00252735	0.00232023	0.000261058	0.000214702	0.0001313	0.000189574	0.000271385	0.00010015	0.000111324	8.4861e-05	8.84416e-05	7.26996e-05	8.78882e-05	2.68155e-05	9.35239e-05	0.000163512	8e-07	9.00827e-05	7.30497e-05	4.57653e-05
n1376_288.9_1.01	n1376	Negative	288.9	1.01	0.000210112	0.00028408	0.000273923	0.000406077	0.000159436	0.000293465	0.000205817	0.000124148	0.000152869	0.000170559	0.000162595	0.000130587	0.000151951	0.000250779	0.000274072	0.000300723	0.000380942	0.000273074	0.000137885	0.000234769	0.000378564	0.000136774	0.000149028	0.000175452	0.000248669	0.00025859	0.000440044	0.000165702	0.000251359	0.000167109	0.000405723	0.000269501	8.54615e-05	0.00025144	0.000209048	0.000243977	0.000205982	0.000150902	5.30838e-05	0.000321158	0.000184275	0.000146427	0.000112603	0.000234091	0.000158544
n1377_171.078_0.93	n1377	Negative	171.078	0.93	0.000202929	0.000222099	0.000284807	0.000234989	0.000362176	0.000224414	0.000172621	0.000254115	0.000107745	0.000327235	0.000196341	8.75208e-05	0.000197125	0.000344595	0.000125374	0.000270864	0.000171523	0.000111192	0.000162218	0.000213426	0.000357915	0.0001999	0.000287659	0.000266834	0.00036057	0.000141493	0.000142514	0.000192277	9.77506e-05	0.000169761	0.000200204	0.000167731	0.000309798	0.000207294	0.00018628	0.000169259	0.000115108	0.000150902	7.66158e-05	0.000135874	0.000282901	0.000318319	0.000194024	0.000101274	0.000134027
n1378_526.184_4.61	n1378	Negative	526.184	4.61	0.000201133	0.000165283	0.000286621	0.000329809	0.000421227	0.000455734	0.000697123	0.00070803	0.000754217	0.00114036	0.00111209	0.00186017	0.000361396	0.000431195	0.000619579	0.000366839	0.000343047	0.000469295	0.000374723	0.000558789	0.000767453	0.000222695	0.000303255	0.000334456	0.000845474	0.000653793	0.000715072	0.000207909	0.0003526	0.000190981	0.000393321	0.000218616	0.000164246	0.000667946	0.000418096	0.00062824	0.000414993	0.000358186	0.000146664	0.000231163	0.000456795	0.000232373	0.00044002	0.000883238	0.000212482
n1379_1073.276_8.56	n1379	Negative	1073.28	8.56	0.000238845	0.000120519	0.000108844	0.000245295	0.000192898	0.000245129	0.000776794	0.000539267	0.000428218	0.000769498	0.000469379	0.000475113	0.000225873	0.000196654	0.000118084	0.000292191	0.000351025	0.000222384	0.000244949	0.000221187	0.000426745	0.000136774	0.000129967	0.00024673	0.000285969	0.000385445	0.000357536	0.000318898	0.000246122	0.000298408	0.000341941	0.000263847	0.000364547	0.000145873	0.00038291	0.000193657	0.000252934	0.000366477	0.000104526	0.000448209	0.000968093	0.000410632	0.000450414	0.000489765	0.000429867
n138_415.198_5.6	n138	Negative	415.198	5.6	0.00227711	0.000488962	0.00468209	0.00106363	0.000980238	0.00121356	0.00968005	0.00644404	0.00426653	0.00958501	0.0100548	0.0171513	0.00366119	0.00471067	0.00712297	0.00701899	0.00904487	0.00761174	0.0176493	0.0159294	0.0200708	0.0061022	0.00727986	0.00591786	0.01028	0.00680872	0.0114236	0.00885566	0.0076036	0.00796154	0.0079745	0.0110514	0.00839793	0.000466411	0.000579539	0.000495578	0.000661869	0.0006318	0.000251738	0.0010517	0.0012458	0.000738501	0.000618453	0.000695633	0.000426598
n1380_375.07_3.48	n1380	Negative	375.07	3.48	0.00114215	0.000934882	0.0010068	0.00104508	0.00145461	0.00111171	0.000112868	7.56525e-05	6.26212e-05	0.00116218	0.00115504	0.000937723	0.000168378	0.000124487	0.000109337	0.00110265	0.00143202	0.00092878	0.000100575	9.50718e-05	0.000203048	0.000331413	0.000251269	0.000456907	0.00133784	0.00151495	0.00172767	0.00214005	0.00231459	0.00111406	0.00236524	0.0024387	0.00145151	0.00192706	0.00128326	0.00183288	0.00214161	0.00277263	0.00102829	0.00160049	0.00201145	0.00117937	0.00232829	0.00165192	0.00218856
n1381_739.694_4.29	n1381	Negative	739.694	4.29	7.90165e-05	3.27123e-05	4.53515e-05	8e-07	4.72404e-05	3.10727e-05	0.00045147	0.00040736	0.000107745	0.00036095	0.000395751	0.000537628	0.000168378	8e-07	7.14338e-05	8e-07	4.58725e-05	8e-07	0.000222238	0.000261932	0.000295969	0.000180611	0.000197549	0.000120623	0.000164121	0.000129295	8e-07	0.000148506	0.000111715	0.000197613	0.000193117	0.00019977	0.000138875	0.0212073	0.0230056	0.0234675	0.00342748	0.0159443	0.00382586	0.0395994	0.0567126	0.0434506	0.0118788	0.0402039	0.0146743
n1382_636.165_3.43	n1382	Negative	636.165	3.43	0.000138279	7.57547e-05	9.61451e-05	9.06973e-05	8e-07	8e-07	0.000256718	0.000128027	0.000116954	0.000196341	0.000217816	0.000118084	0.00012731	0.000187633	9.47591e-05	0.000113038	7.97783e-05	6.21367e-05	0.000142752	0.000184323	0.000172075	0.000156062	0.000110905	0.00010783	0.000149201	0.000214678	0.000112511	0.000115679	9.94962e-05	0.000103448	9.21293e-05	0.000180924	7.34435e-05	0.00121113	0.00337167	0.00116651	0.00184324	0.00305287	0.00111093	0.00270513	0.0113212	0.00673404	0.000791689	0.000705594	0.000379198
n1386_636.08_1.07	n1386	Negative	636.08	1.07	0.000152646	9.64151e-05	8.16327e-05	0.00068023	0.000186993	0.000352158	0.000338603	0.000271573	0.000121559	0.000111062	0.00010584	0.00014309	0.00110062	0.000144333	0.000486916	0.000432955	0.00018349	0.000165153	0.00011193	0.000157159	0.000227139	0.000285822	7.27813e-05	0.000175452	8.70341e-05	9.51415e-05	0.000212521	7.50348e-05	8e-07	5.43767e-05	8.68141e-05	8e-07	6.00901e-05	0.00012476	9.10704e-05	0.000131138	6.66413e-05	4.80898e-05	2.29847e-05	0.000104112	0.000166107	7.79882e-05	0.000122998	6.80691e-05	7.19169e-05
n1388_711.125_8.05	n1388	Negative	711.125	8.05	0.00101824	5.6816e-05	0.000107029	0.000416383	6.49555e-05	5.8693e-05	7.74581e-05	9.69904e-05	4.32823e-05	8.32961e-05	9.66368e-05	6.9461e-05	0.000870637	0.000301295	0.00014141	0.000202614	9.17451e-05	6.05015e-05	0.000220616	0.000114474	0.000165192	0.00023497	0.000103973	0.000142555	0.000298402	0.000278106	0.000120012	0.000312645	8.90229e-05	4.77454e-05	0.0001754	8.66926e-05	8e-07	8.4453e-05	7.86517e-05	7.3193e-05	6.66413e-05	8e-07	8e-07	8.82301e-05	8.30536e-05	8e-07	8.48857e-05	8e-07	8e-07
n1389_735.177_5.67	n1389	Negative	735.177	5.67	0.000813511	0.000781651	0.0010576	0.00237462	0.00142312	0.00135339	0.000265571	0.000250235	5.61749e-05	0.000299469	0.000116578	0.000112527	0.000782341	0.00120699	0.00123624	0.000816856	0.000799778	0.000938591	0.000210883	0.000500582	0.000481809	0.000943387	0.000798861	0.000966815	0.000584372	0.000592805	0.000875088	0.000359542	0.000357837	0.000167109	0.000721089	0.000987541	0.000460691	6.14203e-05	8e-07	5.03202e-05	5.90684e-05	9.61796e-05	1.91539e-05	8.82301e-05	0.000223206	6.52555e-05	6.2365e-05	8e-07	8e-07
n139_391.033_0.84	n139	Negative	391.033	0.84	0.00716895	0.00498259	0.0067737	0.0046874	0.0030037	0.00511147	0.00956054	0.00730532	0.000896957	0.0152948	0.00730758	0.00364531	0.00916016	0.00232557	0.0011546	0.00974682	0.00420432	0.00365625	0.00294263	0.00254948	0.0124238	0.00580762	0.0041624	0.00305031	0.00681601	0.00254199	0.00194519	0.00254337	0.00121665	0.00185279	0.00174691	0.00113266	0.000881322	0.00432246	0.00333235	0.00250686	0.00318969	0.00248409	0.000914464	0.00277925	0.00303924	0.00328346	0.00282548	0.0034433	0.00221145
n1390_360.045_3.97	n1390	Negative	360.045	3.97	0.000134687	0.000485519	0.000502494	0.000138107	8.07023e-05	0.000150185	0.000325324	0.000240536	5.43331e-05	0.000122961	5.98228e-05	6.25149e-05	0.000182752	0.000209283	0.00022888	0.00185979	0.000825706	0.00130814	0.000358501	0.000209546	0.000117011	0.000208667	7.97128e-05	0.000124279	0.000624159	0.000390324	0.000320032	0.000182897	0.000139644	0.00012069	8e-07	9.23464e-05	0.000101486	9.02111e-05	3.72561e-05	8.3867e-05	6.20976e-05	8e-07	2.791e-05	9.88177e-05	4.67176e-05	8e-07	5.19708e-05	9.62928e-05	3.26895e-05
n1393_329.117_4.36	n1393	Negative	329.117	4.36	0.000668049	0.000311627	0.000239456	0.000760621	0.000354303	0.000464365	0.000245653	0.00124148	0.000690675	0.00157866	0.00182536	0.00344388	0.00100821	0.00165803	0.000972374	0.00100241	0.00018349	0.00119531	0.0008338	0.000430733	0.00087414	0.00122044	0.000381235	0.000645153	0.000785793	0.00162472	0.000220022	0.000228231	0.000249613	0.00029443	0.000155911	0.000533348	4.67368e-05	0.00129942	0.00128119	0.00118786	0.000964784	0.000790994	0.000255021	0.000746427	0.00112641	0.000533185	0.000857518	0.000913122	0.000648887
n1394_285.126_4.36	n1394	Negative	285.126	4.36	0.000188562	0.000268585	0.000103401	0.000230866	0.000212582	0.000196794	0.000409421	0.000386022	0.000601348	0.000454162	0.000812976	0.00216302	0.000314168	0.000449237	0.000473795	0.000121569	0.00016554	0.000336846	0.000236838	0.000246411	0.000708948	0.000187625	0.000272063	0.000310697	0.000753466	0.000212239	0.000377538	0.000211035	0.000261832	0.000233422	0.00013465	0.000196001	0.000144216	0.000760077	0.000606446	0.000472705	0.000204468	0.000510747	0.000215619	0.000285866	0.000410077	0.000294445	0.000223474	0.000473163	0.000356316
n1395_401.145_3.4	n1395	Negative	401.145	3.4	0.000143666	0.000175613	0.000419048	0.000294766	0.000183056	0.000193342	0.000210243	0.00030067	0.000129847	8e-07	0.000130383	0.000109748	0.000211499	0.0002598	0.000211386	0.000462814	0.000325097	0.000302508	0.000186551	0.000236709	0.000240905	0.000198146	0.000277262	0.000255868	0.000213855	0.000214678	0.000132513	0.000214162	0.000315944	0.000310345	0.000184259	0.000301539	0.000307127	0.000485605	0.000747191	0.000536749	0.000811812	0.00156872	0.000563126	0.00138874	0.00198031	0.0015916	0.000535299	0.00109575	0.000158544
n1397_103.055_1.4	n1397	Negative	103.055	1.4	0.000481282	0.000428703	0.00037551	0.000676107	0.000448784	0.000510974	0.000380651	0.000327828	0.000209044	0.00044028	0.000478582	0.000376479	0.000616016	0.00059357	0.000223048	0.000477744	0.000416842	0.000232195	0.000549918	0.000422972	0.000485251	0.000466433	0.000544127	0.000252213	0.000373003	0.000595244	0.000722572	0.000300139	0.000289761	0.000189655	0.000699828	0.000382578	0.000459356	0.000424184	0.000314607	0.000257701	0.000181749	0.000366477	0.000155968	0.000841715	0.000812368	0.000224415	0.000174968	0.00022579	0.000282764
n14_672.181_4.99	n14	Negative	672.181	4.99	0.000140075	0.00016184	0.0002322	0.00330633	0.0139005	0.00800123	0.180296	0.1625	0.0744529	0.162071	0.15008	0.135666	0.0290903	0.0249678	0.0183745	0.000232473	0.000299169	8e-07	0.00885223	0.0219519	0.0308392	0.02827	0.0169113	0.0290483	0.000338189	0.000292743	0.000377538	0.050378	0.0518288	0.0775491	0.0196359	0.0186822	0.0248239	0.0619424	0.0651567	0.0441979	0.117274	0.0767215	0.0424424	0.122213	0.18461	0.13029	0.0158719	0.0531055	0.0166292
n140_513.209_4.22	n140	Negative	513.209	4.22	0.000468712	0.000800589	0.000453515	0.000618391	0.0013306	0.000838964	0.00954948	0.00863602	0.00435494	0.0094323	0.00478582	0.00572081	0.00170637	0.0011276	0.000851374	0.00136072	0.00105706	0.000668787	0.000900309	0.000917734	0.00122173	0.000273547	0.000641168	0.000498943	0.00163873	0.00133198	0.00185269	0.000231357	0.000108224	0.000262599	0.00320504	0.0025367	0.00109231	0.00251056	0.00308811	0.00262428	0.000481635	0.000815868	0.000228206	0.000517028	0.00108489	0.000703486	0.00339196	0.00203875	0.00475959
n1401_449.978_1.4	n1401	Negative	449.978	1.4	0.00127504	0.00210391	0.00141134	0.00034836	0.000651524	0.000334895	0.000604173	0.000541206	0.000218253	0.000920224	0.00180542	0.00137811	0.000533881	0.000342791	0.000311976	0.00058225	0.000719999	0.00069495	0.000689426	0.00056849	0.00137316	0.0017728	0.00128927	0.000840709	0.00147212	0.000897746	0.00230523	0.000600278	0.0012149	0.000746684	0.000494309	0.000657733	0.000599566	0.000341651	0.00038291	0.000419335	0.000157516	0.000358186	0.000128605	0.000178225	0.000461985	0.000165526	0.0001178	0.000401774	0.000241902
n1402_431.192_4.43	n1402	Negative	431.192	4.43	0.00243874	0.00570054	0.00723447	0.0013213	0.00176167	0.00138619	0.01776	0.0192041	0.0093987	0.00360553	0.00221958	0.00330356	0.00386242	0.00436608	0.00613164	0.00561349	0.00434592	0.00589481	0.00402138	0.00356422	0.00438102	0.00350701	0.00381928	0.00333908	0.00421742	0.00312991	0.00742574	0.00168203	0.00175602	0.00165915	0.00433716	0.0032962	0.00206042	0.004881	0.00157303	0.0018161	0.000693675	0.000931947	0.000288951	0.000832892	0.00194138	0.00284577	0.000507582	0.00175983	0.000339971
n1404_969.743_3.96	n1404	Negative	969.743	3.96	0.00010775	9.29717e-05	0.00012517	0.000109249	0.000125974	0.000136375	0.000123933	7.17729e-05	3.49942e-05	0.000115028	9.51029e-05	9.58562e-05	0.000125257	9.38165e-05	2.18675e-05	0.000125834	0.000133629	0.000119368	0.000107064	7.17889e-05	0.000237463	0.000182365	0.000201015	0.000244902	0.000134281	0.000107339	8e-07	6.72186e-05	9.07684e-05	6.1008e-05	8e-07	8e-07	5.20781e-05	0.000145873	6.20934e-05	7.62428e-05	0.000154487	0.000140953	8.20883e-05	0.000188812	0.000321833	4.45647e-05	2.94501e-05	8e-07	0.000107875
n1405_869.165_4.46	n1405	Negative	869.165	4.46	0.000418428	0.000258255	0.000277551	0.00049059	0.000375955	0.000374599	0.000566551	0.000612979	0.000267061	0.000541425	0.000338996	0.000163928	0.000488706	0.000378874	0.000240542	0.000799794	0.000380942	0.000484012	0.000233594	0.000207606	0.000423304	0.00046994	0.000278995	0.000197384	0.000256129	0.000687946	0.000350035	0.000229794	0.000385766	0.000179045	0.000517341	0.000320386	0.000221666	0.000596929	0.000461561	0.000336993	0.000289284	0.000262006	7.98993e-05	0.00026469	0.000508703	0.000214866	0.000394978	0.000267296	0.00046746
n1408_309.101_5.3	n1408	Negative	309.101	5.3	0.00065009	0.000461415	0.000562358	0.000748253	0.00060822	0.000654254	0.00114195	0.000519868	0.000312185	0.000751649	0.00047398	0.000390371	0.000790554	0.000828111	0.00103798	0.000539594	0.000749916	0.000618096	0.000514231	0.000741172	0.00117011	0.000806613	0.000521599	0.000935746	0.0014199	0.0011173	0.00140264	0.000534623	0.000511445	0.000465517	0.00054746	0.00057104	0.000526123	0.000690979	0.000511236	0.000625191	0.000967813	0.00103144	0.000437257	0.00190224	0.00318718	0.00144994	0.00134258	0.00112895	0.00118336
n1409_599.162_3.21	n1409	Negative	599.162	3.21	0.000147258	0.000170448	7.61905e-05	0.000121617	0.000135816	0.000100123	0.000265571	8.72913e-05	9.39318e-05	0.000212207	9.81707e-05	5.6958e-05	0.000135524	0.000102837	2.18675e-05	8.95769e-05	0.00014759	6.37719e-05	0.000113552	9.89523e-05	0.000172075	7.89078e-05	6.93155e-05	9.68643e-05	0.000377976	0.0005123	0.000335034	9.53567e-05	0.000102987	4.37666e-05	0.000118705	8.48079e-05	7.47788e-05	8.63724e-05	0.000128326	6.09942e-05	6.51267e-05	0.000177435	9.30334e-06	0.000104112	0.000171298	0.000135286	2.59854e-05	7.80304e-05	9.47996e-05
n141_363.109_3.55	n141	Negative	363.109	3.55	0.00136124	0.00195929	0.00132789	0.000480284	0.000761751	0.000529963	0.00928169	0.00972232	0.0052215	0.00680649	0.00518157	0.00397873	0.00202669	0.00241758	0.001331	0.00111758	0.00120665	0.000943496	0.00296696	0.00469732	0.00432252	0.00124674	0.00251789	0.00233936	0.00140995	0.000985568	0.00183268	0.00121619	0.00143658	0.00104111	0.00194889	0.00214847	0.00195894	0.00144146	0.00129775	0.000988106	0.000783035	0.00127687	0.000410442	0.000381154	0.000378932	0.000394716	0.00153834	0.00493252	0.00114904
n1410_385.063_5.58	n1410	Negative	385.063	5.58	0.000141871	8.26415e-05	7.25624e-05	0.000133985	0.000129911	3.97041e-05	0.000146064	0.00010087	2.30225e-05	0.000186425	0.000187138	0.000165317	7.3922e-05	8e-07	7.72651e-05	0.000183419	0.000141607	0.000109557	8.75976e-05	6.79084e-05	0.000168633	0.000138527	0.000109172	6.76223e-05	0.000211368	0.000109779	0.00010001	9.53567e-05	5.41119e-05	4.77454e-05	0.000200204	0.000222385	6.27608e-05	0.00015739	9.93495e-05	8.53919e-05	0.000110564	0.000213917	2.46265e-05	0.000285866	0.000184275	0.000154385	0.000107406	0.000303821	0.000204309
n1412_169.041_10.89	n1412	Negative	169.041	10.89	0.00019395	9.64151e-05	6.89342e-05	0.00025354	0.000127943	6.38718e-05	0.000159342	0.000126088	5.80167e-05	0.000118994	0.000104306	8e-07	0.000271047	0.000106446	9.03856e-05	0.000147162	0.000107701	8e-07	9.73307e-05	8e-07	0.000178958	0.000128006	8e-07	8.04157e-05	0.000144228	0.00020736	0.000115012	8.91038e-05	0.000122188	9.01857e-05	0.000166541	0.000235578	0.000128192	0.000111324	0.000111768	9.30162e-05	0.000101476	0.000154219	4.32332e-05	0.000312335	0.000314046	0.000108229	0.000107406	0.000194246	0.000132392
n1413_457.099_3.44	n1413	Negative	457.099	3.44	0.000754248	0.000907335	0.0014712	0.000694659	0.000411385	0.000583477	0.000765729	0.000418998	0.000256931	0.00036095	0.000265368	0.000261173	0.000946612	0.000683778	0.000672061	0.0010408	0.000634238	0.000865008	0.00203421	0.00162398	0.00217158	0.00153958	0.00139844	0.00171797	0.00124832	0.00066843	0.00122262	0.00043614	0.00036831	0.000393899	0.000729947	0.000582348	0.000323151	0.000176583	0.000157303	0.000105215	0.000168118	0.00018241	2.62683e-05	0.000148227	0.000205038	8.59462e-05	0.000145518	8.13509e-05	0.000117682
n1414_343.068_3.21	n1414	Negative	343.068	3.21	0.000260395	0.000230707	0.000331973	0.000129862	0.000127943	0.000100123	0.000599747	0.000634317	0.00030666	0.000809163	0.00151398	0.00157954	0.00123409	0.00124487	0.000294482	0.000541727	0.00055047	0.000394077	0.00290857	0.00230695	0.00532743	0.000196393	0.000291125	0.000550116	0.00037549	0.000178085	0.000432543	0.000481473	0.000338636	0.000668435	0.000735262	0.00064454	0.000479386	0.000128599	0.000178001	0.000128088	0.000234759	0.00012437	5.19893e-05	0.000211752	0.000223206	0.00014006	0.000258122	9.46326e-05	0.000129124
n1416_487.145_1.94	n1416	Negative	487.145	1.94	6.82415e-05	0.000142901	0.000103401	0.000103065	8.85757e-05	9.66708e-05	0.000146064	8.53515e-05	5.80167e-05	0.000190391	0.000187138	0.000276455	0.000180698	0.00010825	7.87229e-05	0.000119436	0.000245318	0.000158612	8.43533e-05	0.000199845	0.000165192	8.94289e-05	9.87746e-05	9.68643e-05	0.000146715	0.000121976	0.000165017	0.000306392	0.000279287	0.000267905	0.000166541	0.000203539	0.000188282	0.000107486	0.000227676	0.000245502	5.90684e-05	0.000170802	4.37804e-05	0.000137639	0.000179084	0.00011937	0.000140321	0.000398453	0.000179792
n1418_265.072_3.84	n1418	Negative	265.072	3.84	0.000923056	0.00183877	0.000936054	0.000570981	0.00170656	0.00205771	0.00662599	0.00654879	0.00309883	0.00556101	0.00436246	0.00515123	0.000889117	0.000902082	0.0011546	0.00114317	0.00135224	0.000923874	0.00146807	0.00122429	0.00199263	0.000489228	0.000778067	0.00107099	0.0012881	0.00178817	0.00148515	0.00212598	0.0027632	0.00222812	0.000772469	0.00108931	0.00188817	0.00279271	0.00395121	0.00407289	0.00231881	0.00293348	0.00110819	0.00289218	0.00412413	0.00351743	0.00195583	0.00413063	0.00407311
n1419_268.954_0.73	n1419	Negative	268.954	0.73	0.00378022	0.0026738	0.00304762	0.00307753	0.00349185	0.00186091	0.00501043	0.00374189	0.00294688	0.00455154	0.00475054	0.00528876	0.00237372	0.00318615	0.00267658	0.00300296	0.00251501	0.00445912	0.00328653	0.0033605	0.000918879	0.00333692	0.00274663	0.00113496	0.00170835	0.00226388	0.00216272	0.00285757	0.00218368	0.000948276	0.00296585	0.00163774	0.0013567	0.00370058	0.00363661	0.000957609	0.0037622	0.00245092	0.000476112	0.00192165	0.00318718	0.000744867	0.00186748	0.00265967	0.00175216
n142_959.283_7.56	n142	Negative	959.283	7.56	0.00132353	0.0016029	0.00131338	0.00292499	0.00239351	0.00330234	0.00927727	0.0104342	0.00642696	0.00859339	0.00788894	0.00721144	0.00278645	0.00276217	0.00219404	0.00307121	0.00609307	0.00639681	0.00316811	0.00378153	0.00732006	0.00155361	0.0014383	0.00180021	0.00674141	0.00513764	0.00824082	0.00568388	0.00401301	0.00664721	0.00537716	0.00574621	0.00633216	0.00120537	0.00585334	0.00348887	0.00432108	0.00665463	0.00286817	0.0138415	0.0304755	0.0215104	0.00696755	0.00875103	0.00860388
n1425_439.086_2.89	n1425	Negative	439.086	2.89	0.000127504	0.000120519	0.000297506	0.000263847	0.000100386	0.000103576	0.000429339	0.00020562	0.000131689	0.000307402	0.000285309	0.000138922	0.000295688	0.000200262	0.000180771	0.000204747	0.000227368	0.000148801	0.000209261	0.00016492	0.000154867	8.59218e-05	0.000121302	0.000241247	0.000126821	0.000270787	0.000250025	0.000179771	0.000155354	0.00015252	0.000356115	0.000263847	0.000209648	0.000209213	0.000235955	0.000195181	7.1185e-05	0.000104471	2.791e-05	8.47009e-05	0.000176489	5.09311e-05	0.00015418	0.00029884	9.15306e-05
n1426_487.146_2.8	n1426	Negative	487.146	2.8	0.000253212	0.000220377	0.000217687	0.000171088	0.000259822	0.000205425	0.000274423	0.000223078	0.000104062	0.000505727	0.000526134	0.000405652	0.000213552	0.000369853	0.00014141	0.000132233	0.000396897	0.00018968	0.000306592	0.00032402	0.000516224	0.000138527	0.000282461	0.000237592	0.000176555	0.00025859	0.000372537	0.000357978	0.000308962	0.000391247	0.000244497	0.000250655	0.00035787	0.00031094	0.000223536	0.000289722	0.000277167	0.000613559	0.000174575	0.000289395	0.00070336	0.000517269	0.000273713	0.00107582	0.000336702
n1427_547.104_2.14	n1427	Negative	547.104	2.14	5.56707e-05	4.99292e-05	0.000101587	7.21456e-05	7.67656e-05	7.42293e-05	8.85236e-05	2.90971e-05	3.59151e-05	7.13967e-05	4.44836e-05	0.000119473	9.44559e-05	7.57749e-05	8.16386e-05	6.39835e-05	0.000145595	7.84884e-05	0.00014113	5.23865e-05	0.000175516	4.20842e-05	0.000100507	0.000131589	0.000129308	0.000124416	0.000150015	4.2207e-05	8e-07	6.1008e-05	7.44121e-05	0.000133808	3.73894e-05	6.71785e-05	5.38143e-05	7.47179e-05	8e-07	7.13056e-05	1.09451e-05	8e-07	8.5649e-05	9.39042e-05	6.40973e-05	9.13122e-05	0.000120951
n1428_721.365_17.49	n1428	Negative	721.365	17.49	0.00065009	0.000199717	0.000290249	0.00119762	0.000208645	0.000440197	0.000805564	0.000676993	0.000265219	0.00094204	0.00167197	0.000405652	0.00106571	0.000331966	0.000317807	0.000398831	0.000351025	0.000297602	0.00047692	0.000281335	0.000739921	0.000606713	0.000334447	0.000497115	0.00102203	0.000590365	0.000667567	0.000686255	0.000460824	0.000257294	0.000614786	0.000471155	0.000416625	0.00119962	0.000618865	0.000376639	0.000437712	0.000280247	0.00011766	0.000617611	0.000384123	0.000372434	0.000867912	0.000255674	0.000655425
n1429_229.144_5.63	n1429	Negative	229.144	5.63	0.000826082	0.000272028	0.000718367	0.000319502	0.000141721	0.000362515	0.000234587	0.000244416	6.17003e-05	0.00013486	3.06783e-05	0.000155593	0.000250513	0.000523207	0.000223048	0.000396698	0.00011169	0.000165153	9.89529e-05	0.000145518	0.000240905	0.000359469	0.000145563	0.000188246	0.000785793	0.000595244	0.000482548	0.000228231	0.000197247	0.000355438	0.000481907	0.000292116	0.000224337	0.000109405	0.000277351	8.3867e-05	0.000166603	9.45213e-05	6.07454e-05	0.000119993	0.000233588	0.000170301	0.0001178	0.000112895	0.000120951
n143_377.182_4.44	n143	Negative	377.182	4.44	0.00567303	0.00470368	0.00621859	0.00259518	0.00374774	0.00266708	0.00906481	0.0060522	0.00291096	0.00242352	0.00120106	0.00100163	0.00274127	0.00438772	0.0025133	0.00181713	0.00371169	0.00131468	0.000337413	0.000428793	0.000960177	0.00185346	0.00488154	0.000533668	0.00457053	0.001049	0.00159766	0.000209472	0.00108573	0.000648541	0.000223236	0.000337347	0.000193624	0.00025144	0.000324956	0.000338518	0.000296857	0.000263665	5.1442e-05	0.000465855	0.000381527	0.000494986	0.000195757	0.00029718	0.000132392
n1430_693.334_15.51	n1430	Negative	693.334	15.51	0.000434591	0.000194552	0.000212245	0.000459671	0.000251949	0.000151911	0.00066614	0.000748766	0.000126163	0.00120184	0.00162442	0.000219497	0.000544148	0.000227325	8.60121e-05	0.000541727	0.000159557	6.5407e-05	0.00116959	0.000283275	0.000113569	0.00102229	0.000188885	0.000199212	0.000748493	0.00041228	0.000452545	0.000437703	0.000289761	0.000148541	0.000379147	0.000165847	0.000145552	0.000428023	0.000161443	0.000158585	0.000243847	0.000114421	3.99497e-05	0.000171166	0.000114199	0.000125736	0.000188827	0.000116216	0.000155275
n1432_297.17_13.82	n1432	Negative	297.17	13.82	0.00015085	0.000258255	0.000212245	0.000338054	0.000253917	0.000281381	0.000196965	0.000161004	0.000135372	0.000305419	0.000185604	0.000238946	0.00025462	0.000196654	0.000138494	0.000236739	9.37395e-05	9.48402e-05	0.000222238	0.000184323	0.000351032	0.000215681	0.000149028	0.000137072	0.000266076	0.000317138	0.000232523	9.69199e-05	0.000218193	0.000180371	0.000157683	0.000133808	0.000118845	0.000132438	0.0002877	0.000141812	0.000145399	0.000147586	5.85563e-05	0.00017646	0.000376336	0.000138469	0.000195757	0.000114555	0.000241902
n1434_118.966_0.56	n1434	Negative	118.966	0.56	0.00433513	0.00296993	0.00340317	0.00480078	0.00472797	0.00302269	0.00752229	0.00340436	0.00184088	0.00543607	0.00265981	0.00278955	0.00500616	0.00318254	0.00246957	0.00586729	0.00382936	0.00337337	0.00368883	0.00259992	0.00620157	0.00455386	0.00307761	0.00377771	0.00565473	0.00411548	0.00318282	0.00464747	0.00259912	0.00276525	0.00338044	0.00374474	0.00190552	0.00376775	0.00432791	0.00191674	0.00425293	0.0026665	0.000977946	0.00441151	0.00535436	0.00316091	0.00450414	0.00310959	0.00305974
n1435_683.161_4.67	n1435	Negative	683.161	4.67	6.82415e-05	0.000105024	8.70748e-05	0.00018964	0.000771593	0.000469544	0.00322226	0.00182342	0.000847228	0.00263771	0.00140353	0.000804358	0.00124641	0.000562899	0.000691012	0.000104506	9.97229e-05	0.00014226	0.00149727	0.00278036	0.00287709	0.00144314	0.00107439	0.00141276	0.000109414	9.02625e-05	9.50095e-05	0.00312801	0.00222906	0.00246286	0.000993933	0.000991311	0.000774495	0.00104031	0.000531934	0.000765477	0.00139492	0.00123375	0.000423029	0.00158814	0.00294321	0.00137036	0.00034474	0.000546213	0.000207578
n1437_857.289_6.81	n1437	Negative	857.289	6.81	0.000138279	0.000180778	7.98186e-05	0.000148414	0.000124006	0.000124291	0.000241227	0.000180402	7.45929e-05	0.000257821	0.000216282	0.000300071	0.000156057	9.9229e-05	0.000225964	8.74441e-05	0.00020144	0.000156977	0.000197906	9.7012e-05	0.000492134	9.46894e-05	7.27813e-05	0.000135245	0.000146715	0.000139053	9.75098e-05	8.91038e-05	0.000179791	0.000127321	4.25212e-05	6.21925e-05	5.34135e-05	0.000360845	0.000391189	0.0005215	0.000939036	0.000815868	0.000450391	0.000432328	0.000423054	0.000442464	0.000353401	0.000722196	0.000212482
n144_427.197_4.64	n144	Negative	427.197	4.64	0.00612198	0.0107813	0.0121578	0.000645188	0.000854263	0.000571393	0.00905153	0.00660893	0.00438625	0.00620953	0.00676457	0.00516929	0.00555441	0.00859684	0.0087951	0.0097191	0.00926027	0.00820041	0.00388674	0.00668025	0.00554081	0.0181207	0.0113366	0.0183604	0.018578	0.0158203	0.00811331	0.0128731	0.0165879	0.00825862	0.0295877	0.026673	0.0183435	0.00493858	0.00195387	0.000989631	0.00087391	0.00112265	0.000434521	0.000561143	0.00392168	0.00169505	0.0007709	0.000217489	0.000719169
n1443_467.16_4.35	n1443	Negative	467.16	4.35	0.000226275	0.0001825	0.000292063	0.000228805	0.000186993	0.000165721	0.000239014	0.000376323	0.00011235	0.00152313	0.00261686	0.00307434	0.000281314	0.000184025	0.000218675	0.00028366	0.000151579	0.000127544	0.000176817	0.0001591	0.000244346	0.000191132	0.00016809	0.000149866	0.000218828	0.000124416	0.000165017	0.000253242	0.000137898	0.000175066	0.000184259	0.000207308	0.000161576	0.000199616	0.000202839	0.000169259	0.000156001	0.000142611	6.56707e-05	0.000188812	0.000415268	0.000195766	0.000211348	0.000320423	0.000160179
n1444_179.108_5.74	n1444	Negative	179.108	5.74	0.000359166	0.00077132	0.000538776	0.000193762	0.000446815	0.000326264	0.00154695	0.00161004	0.00102128	0.0011364	0.00151244	0.00274093	0.000486653	0.000288666	0.000153072	0.000511868	0.000446759	0.000510175	0.000496387	0.000733411	0.00073648	0.000247244	0.000370838	0.000275972	0.00039787	0.000400082	0.000857586	0.000500232	0.00071742	0.000488064	0.000512026	0.000537117	0.000301786	0.000266795	0.000399468	0.000402562	0.000371071	0.000568786	0.000175669	0.000329981	0.000594352	0.000499761	0.000386316	0.000605981	0.000598218
n1445_661.16_3.02	n1445	Negative	661.16	3.02	0.000362758	0.000452806	0.000444444	0.000230866	0.000147626	0.000284834	0.0019276	0.000956325	0.000482552	0.00382171	0.0029758	0.00259784	0.000232033	0.000117271	0.000240542	0.000191951	0.000500609	0.000246912	0.000405545	0.000640279	0.000894789	0.000184118	0.000460948	0.000279627	0.000708706	0.00030982	0.00039754	0.000515864	0.000453842	0.000229443	0.000242725	0.000241231	0.00043799	0.000871401	0.00118805	0.00073803	0.000519499	0.000756171	0.000212882	0.000901712	0.00116535	0.00112844	0.00086618	0.0010642	0.000671769
n1447_601.23_5.22	n1447	Negative	601.23	5.22	0.000691394	0.00121896	0.00140227	0.00080597	0.0011692	0.00120321	0.000969333	0.000975723	0.000531359	0.00145372	0.00185757	0.00243391	0.000390144	0.00136575	0.00108025	0.0016977	0.00268454	0.00189353	0.000520719	0.00102251	0.00135251	0.000476954	0.00113851	0.000964988	0.00144228	0.000585486	0.00109761	0.00042676	0.00112937	0.000884615	0.000327768	0.00111004	0.000664997	0.000230326	0.000407747	0.00053065	0.000278682	0.000363161	0.000105073	0.000160579	0.000682596	0.000584116	0.000180165	0.000695633	0.000147103
n145_563.162_2.69	n145	Negative	563.162	2.69	0.000578257	0.00312144	0.00219683	0.000278276	0.000984174	0.000647349	0.00891432	0.00774953	0.00227739	0.00597352	0.00448057	0.00683079	0.000398357	0.000564703	0.00055835	0.000624906	0.000612299	0.000714572	0.00435068	0.00554327	0.00903736	0.00023497	0.00142443	0.00084802	0.000857907	0.000456191	0.000965097	0.00639046	0.0102533	0.00564456	0.00183196	0.00160381	0.00278551	0.00135125	0.00286872	0.00200671	0.00221128	0.00318553	0.000918842	0.00218987	0.00581634	0.00243833	0.00222955	0.00197732	0.00141709
n1453_677.247_8.6	n1453	Negative	677.247	8.6	9.15873e-05	8.78066e-05	8.70748e-05	0.000218498	0.000192898	0.000177805	0.000225735	0.000230837	0.000417168	0.000388715	0.000895808	0.00172402	0.000227926	0.000395112	0.000397988	0.000142897	0.000153573	0.000335211	0.00027577	0.000409391	0.000468043	0.000203407	0.000166357	0.000210177	0.000564478	0.000322017	0.000325033	0.000125058	0.000190265	0.000177719	6.55535e-05	9.04618e-05	7.21082e-05	0.000449136	0.000447073	0.000567246	0.000156001	0.00046929	0.000222186	0.000206458	0.000373741	0.000319911	5.89002e-05	0.000444939	0.000153641
n1454_373.114_2.43	n1454	Negative	373.114	2.43	0.000599807	0.000490684	0.000812698	0.000529755	0.000348398	0.000464365	0.00183244	0.00178656	0.000714618	0.00171154	0.00196035	0.00170874	0.000911704	0.000526816	0.000572928	0.000249536	0.000241329	0.000271439	0.000353635	0.000529686	0.000949853	0.000592685	0.000649833	0.000745672	0.000569451	0.000570849	0.000620062	0.000648738	0.000345618	0.000303714	0.000776012	0.000599309	0.000616925	0.000840691	0.000703726	0.00117566	0.000398333	0.000600293	0.000168555	0.000418211	0.000615115	0.000459971	0.000417499	0.00059934	0.000415157
n1455_753.392_10.68	n1455	Negative	753.392	10.68	0.00181738	0.000962429	0.00120635	0.000364851	0.000322809	0.000388409	0.00160892	0.00164108	0.000537806	0.00145372	0.00146949	0.00169207	0.000969199	0.000813678	0.000663314	0.000277262	0.000554459	0.000184775	0.000442855	0.000939076	0.00080531	0.000280561	0.00034831	0.000360043	0.000328243	0.000226876	0.00029503	0.000136	0.000188519	9.54907e-05	0.000104531	0.000184693	0.000118845	0.000122841	0.000124187	7.01433e-05	0.000131768	0.000126028	4.37804e-05	8.99947e-05	0.000106412	0.000106637	0.000128195	9.13122e-05	0.000142199
n1458_591.172_8.34	n1458	Negative	591.172	8.34	0.000123912	0.000201439	7.61905e-05	0.000150475	0.000708606	0.000155364	0.00153588	0.000849636	0.000786449	0.00165799	0.000966368	0.00146007	0.000112936	8.47957e-05	0.000142868	0.00020688	0.000185485	0.000282885	0.000137885	0.000230889	0.000172075	7.18938e-05	7.97128e-05	0.00020835	0.000156661	0.000170767	0.000132513	0.000228231	0.000122188	0.000165782	0.000249812	9.04618e-05	0.000105492	0.000207294	0.000138675	0.00015401	0.000127224	0.000409592	7.77103e-05	0.000255867	0.000272519	0.000254655	0.000829801	0.00029884	0.00101991
n1459_683.256_3.82	n1459	Negative	683.256	3.82	0.00392209	0.00578146	0.00859864	0.000845134	0.00112786	0.000961529	0.00107556	0.00116776	0.000791974	0.00110268	0.00197875	0.00203937	0.00109651	0.00138199	0.00166193	0.00157826	0.00183889	0.00141606	0.00242191	0.00372914	0.00404031	0.00253908	0.00407229	0.0031618	0.00122096	0.000712342	0.000877588	0.00080506	0.00145055	0.000771883	0.000627188	0.00104408	0.00131931	0.00241651	0.00408989	0.00345685	0.00190836	0.00207449	0.00103212	0.00332804	0.00586047	0.0041477	0.00247554	0.00337191	0.00200714
n146_315.108_3.68	n146	Negative	315.108	3.68	0.0108289	0.00676971	0.00714195	0.0085977	0.00988308	0.00487497	0.00890104	0.00930526	0.0028686	0.00991819	0.00473213	0.00399678	0.00730595	0.00569935	0.00625264	0.0160876	0.0127685	0.00873838	0.00212181	0.00429763	0.00352753	0.00772595	0.0127835	0.00647894	0.0164793	0.0100508	0.0125638	0.00579956	0.0028435	0.00157692	0.00372769	0.00514878	0.00185078	0.00537428	0.00473152	0.00363373	0.00122075	0.000978379	0.000385815	0.00346921	0.00392428	0.00187331	0.0030888	0.00103266	0.00341442
n1460_551.214_4.79	n1460	Negative	551.214	4.79	0.00153903	0.00319891	0.00799274	0.000688475	0.00108259	0.00175906	0.000838761	0.000626558	0.000645551	0.000606872	0.00115657	0.000741843	0.000531828	0.00144513	0.00195787	0.0016913	0.00275036	0.00333249	0.000887332	0.00201009	0.00345182	0.00122395	0.00169303	0.00366988	0.000887747	0.000339094	0.000840084	0.000537749	0.000527155	0.000549072	0.000954955	0.000499425	0.000542147	0.000619962	0.00116943	0.000774626	0.000372585	0.000613559	0.000593772	0.000354685	0.000877253	0.000471113	0.000228672	0.000956288	0.000719169
n1461_1013.233_3.79	n1461	Negative	1013.23	3.79	0.00346416	0.00457111	0.00603175	0.00578196	0.00510393	0.00487497	0.000400569	0.000453915	0.000292846	0.00155089	0.00278406	0.00252699	0.0041232	0.00380137	0.00362563	0.00747541	0.00809152	0.00591934	0.00216561	0.00266395	0.00509341	0.00526403	0.00576185	0.00629435	0.00577906	0.00630861	0.00657816	0.00184929	0.00178744	0.00187135	0.00174691	0.00253105	0.00156368	0.000353167	0.000602306	0.000335468	0.00105869	0.00107953	0.000506759	0.00252338	0.00265771	0.00110298	0.00055782	0.000406754	0.00031055
n1462_845.216_4.89	n1462	Negative	845.216	4.89	0.00556348	0.0046417	0.00602993	0.00377218	0.00488938	0.00512182	0.000146064	5.62544e-05	5.24913e-05	4.56146e-05	0.000167197	8.47424e-05	0.00459343	0.00452484	0.00461841	0.00640049	0.00436387	0.00445095	0.00418522	0.00619713	0.00555113	0.00684394	0.00660057	0.00628704	0.00591583	0.00328116	0.00477548	0.00159293	0.00117126	0.000807692	0.00165124	0.00156047	0.00116308	0.000176583	4.7605e-05	0.000128088	8e-07	8e-07	3.22881e-05	0.000112935	0.000267329	6.36639e-05	0.000105674	7.63702e-05	9.80685e-05
n1464_809.288_5.43	n1464	Negative	809.288	5.43	0.00232201	0.00155641	0.00309297	0.000729701	0.00132076	0.00100123	0.000188113	0.000223078	0.00013261	0.000202291	0.000274571	0.000179209	0.000287474	0.00143251	0.000405277	0.000641968	0.00107102	0.000523256	0.000397434	0.000766395	0.000770895	0.000890782	0.00112984	0.000939401	0.000932508	0.00100021	0.00107761	0.00023761	0.000312453	0.000265252	0.000216149	0.000392001	0.000221666	0.000222649	0.000184211	0.00021043	0.000118137	7.46221e-05	4.98003e-05	0.000158814	0.000173893	0.000120961	0.000112603	7.96906e-05	0.000196137
n1466_929.197_4.73	n1466	Negative	929.197	4.73	0.000619561	0.000609481	0.00133152	0.00171707	0.00119479	0.00128261	0.000307619	0.000238596	0.000101299	0.000295503	0.000809908	0.000323688	0.00117454	0.00122142	0.00064582	0.00135858	0.00385928	0.00438064	0.00132532	0.00181607	0.00235398	0.0029985	0.0028402	0.00285476	0.00193464	0.00367637	0.0019752	0.00152727	0.00388559	0.00220557	0.00110201	0.000821695	0.00107495	0.000483685	0.000407747	0.00031107	0.000458916	0.000514063	0.000256116	0.000278807	0.000319237	0.000151202	0.000334346	7.96906e-05	0.000271323
n1467_1139.288_5.53	n1467	Negative	1139.29	5.53	0.000211908	0.000249646	0.000244898	0.000412261	0.000616093	0.000585203	0.000482453	0.000327828	0.000171287	0.000188408	0.000164129	0.000152814	0.000848049	0.00114023	0.000602085	0.0014119	0.000879556	0.00183794	0.000447721	0.000446255	0.000801868	0.000213928	0.00022181	0.000266834	0.00231262	0.00266884	0.00139264	0.000217288	0.000417186	0.000271883	0.00112681	0.000708617	0.000603572	0.000122841	7.86517e-05	0.000120464	8.02725e-05	0.000126028	3.06463e-05	0.000259397	0.000451604	0.000192583	0.000103942	7.80304e-05	6.5379e-05
n1468_499.183_8.95	n1468	Negative	499.183	8.95	0.000538749	0.000189387	0.000444444	0.000309195	0.000310999	0.000269297	0.00122384	0.00100288	0.000425456	0.00106302	0.000855926	0.00089049	0.000790554	0.000784811	0.00104089	0.000917097	0.00106105	0.00162864	0.000504497	0.00136981	0.00180678	0.000324399	0.000583983	0.000442286	0.000845474	0.00092702	0.00107511	0.00047522	0.000424168	0.000344828	0.000294105	0.00024877	0.000210983	0.000395393	0.000366351	0.000542848	7.87579e-05	0.000131003	5.19893e-05	0.000112935	0.000158321	0.000128919	0.000100477	0.000265635	6.8648e-05
n147_723.215_6.16	n147	Negative	723.215	6.16	0.00959153	0.0262542	0.0188644	0.00309195	0.0041729	0.00464365	0.00885236	0.0107698	0.00505206	0.00860727	0.00970663	0.00855204	0.00998563	0.0110379	0.0089336	0.0281954	0.0527873	0.0627875	0.0169128	0.0231238	0.0334582	0.0138194	0.0121493	0.0161873	0.0126025	0.0113218	0.014829	0.0475939	0.123609	0.097508	0.0469346	0.0641996	0.0619062	0.135929	0.180692	0.137071	0.227642	0.270674	0.0959935	0.101179	0.241359	0.158176	0.0500202	0.185923	0.0266844
n148_1209.276_3.55	n148	Negative	1209.28	3.55	0.000123912	0.000118797	0.000166893	0.000224682	0.000244075	0.000203699	0.0087926	0.00668652	0.00268442	0.00644157	0.00189285	0.00281873	0.00182957	0.00222995	0.000976748	0.000300723	0.000163546	0.000152071	0.00442855	0.0053182	0.00416077	0.00147645	0.000249536	0.00139083	0.000290942	0.000241513	0.000232523	0.00531652	0.00318213	0.0026008	0.00643133	0.00636248	0.0041342	0.00161036	0.0052531	0.00275846	0.00618552	0.00497812	0.00131232	0.00522852	0.00854413	0.00505809	0.000911221	0.00411071	0.000145468
n149_753.225_7.22	n149	Negative	753.225	7.22	0.00173118	0.00344167	0.00173787	0.00113166	0.000866074	0.000959803	0.00863769	0.00478163	0.00336497	0.00775844	0.00891206	0.00834087	0.00268994	0.00185288	0.00163423	0.00335487	0.00575202	0.00601418	0.0024722	0.00290648	0.00451868	0.00131688	0.00118356	0.00152424	0.00280498	0.0018272	0.00228023	0.00500544	0.00851827	0.00790186	0.00541614	0.00592336	0.00554699	0.0113397	0.0091298	0.00724764	0.00440135	0.00606263	0.00244733	0.00823893	0.0120765	0.00609104	0.00870165	0.00831605	0.00839957
n15_547.139_3.55	n15	Negative	547.139	3.55	0.000152646	8e-07	0.000604082	0.00298477	0.00594638	0.00293465	0.163868	0.112813	0.0561325	0.109572	0.0458518	0.0637041	0.0268953	0.0443066	0.0263182	0.000469212	0.000534515	8e-07	0.0828479	0.0946954	0.103875	0.0368675	0.0076351	0.024355	0.000432684	0.000134174	0.000512551	0.112638	0.0813442	0.0559907	0.145963	0.126892	0.0954632	0.0217678	0.120453	0.0750762	0.121798	0.126934	0.0314677	0.123944	0.222781	0.134202	0.0205475	0.104798	8e-07
n152_457.135_4.07	n152	Negative	457.135	4.07	0.0019808	0.00140146	0.00103039	0.00143879	0.000722384	0.000737115	0.00844293	0.00773401	0.00186206	0.00850414	0.00674463	0.00315214	0.00670226	0.00401426	0.00252351	0.00178727	0.00153773	0.00083394	0.0008338	0.000801319	0.00124582	0.00226202	0.00160292	0.00107647	0.00517231	0.00979226	0.00551555	0.00184929	0.00131091	0.00071618	0.00513975	0.00615517	0.00272142	0.00173129	0.00216913	0.00206008	0.00109504	0.00115084	0.000308652	0.00319922	0.00305222	0.00185421	0.00300045	0.0011771	0.005348
n153_1135.17_1.16	n153	Negative	1135.17	1.16	0.000113137	0.000230707	6.34921e-05	0.00217467	0.00391898	0.00228212	0.00834777	0.00678351	0.00282532	0.00145173	0.000984775	0.000311185	0.00322177	0.0048532	0.00361542	0.00196216	0.00283014	0.000997457	0.000593717	0.000822662	0.00139036	0.000641784	0.000712217	0.00299914	0.000169095	0.000121976	7.0007e-05	3.12645e-05	5.58575e-05	4.50928e-05	7.44121e-05	0.000107423	5.34135e-05	0.000272553	0.000107629	0.000169259	7.57287e-05	9.45213e-05	2.29847e-05	8e-07	8e-07	8.43546e-05	8e-07	5.31271e-05	8e-07
n154_680.179_4.8	n154	Negative	680.179	4.8	3.23249e-05	8.26415e-05	0.000103401	0.000276215	0.00152941	0.00103231	0.00821277	0.00592805	0.00187127	0.00795082	0.0123925	0.0101177	0.00481109	0.00599163	0.00338946	0.000219677	8e-07	0.000125909	0.00103982	0.00390376	0.00573009	0.004126	0.00304642	0.00425289	0.000253642	3.65929e-05	0.000140014	0.00441454	0.00333574	0.00386074	0.00101874	0.001568	0.000998832	0.00368138	0.00317711	0.00327234	0.00340931	0.00261841	0.000983965	0.00908064	0.0149938	0.010522	0.00110005	0.00108911	0.00111962
n155_415.197_6.82	n155	Negative	415.197	6.82	0.000165216	0.000136014	0.000284807	0.000183456	0.000181088	0.000124291	0.00817072	0.00846532	0.00402525	0.00744311	0.00705448	0.00512483	0.000609856	0.000595374	0.000351338	0.000443619	0.000247313	0.000242006	0.000108686	9.7012e-05	0.000178958	0.000173597	0.000176755	0.000168142	0.00034565	0.0001049	0.00019502	0.000121931	0.000205975	0.000185676	0.00027816	0.00019977	0.000154899	0.000113244	0.000105559	0.000114364	9.54182e-05	0.000140953	3.28353e-05	0.000105876	0.000121985	0.00014006	0.000122998	0.000137798	8.00893e-05
n156_333.027_0.81	n156	Negative	333.027	0.81	0.00476613	0.00506179	0.00580317	0.00481314	0.00571018	0.00530136	0.00793835	0.0084692	0.0037278	0.00791908	0.00627986	0.00526931	0.00487885	0.00440937	0.00267075	0.00689529	0.00748321	0.00505269	0.00528019	0.0064707	0.0122689	0.00711748	0.0069974	0.0064497	0.00431689	0.0035178	0.00607311	0.00504921	0.00562939	0.00534748	0.00282412	0.00408963	0.00405542	0.00745298	0.0080825	0.00536597	0.00421203	0.00483717	0.00110765	0.00632963	0.00682856	0.00382142	0.00710961	0.00649811	0.00506524
n157_355.158_24.44	n157	Negative	355.158	24.44	0.00554373	0.00388759	0.00297506	0.0057531	0.00490709	0.00427596	0.00784097	0.00441694	0.00172392	0.00624126	0.00355715	0.00321049	0.00658727	0.00338281	0.00217946	0.0062256	0.00469296	0.00270949	0.00496873	0.00577998	0.00846608	0.00576553	0.00380196	0.00277068	0.00642311	0.00537672	0.00536804	0.00408314	0.00286793	0.0028992	0.00364265	0.00449105	0.00314605	0.00760653	0.00424926	0.00557335	0.00418931	0.00424517	0.00115963	0.00466384	0.0052739	0.00272004	0.00498227	0.00418376	0.00328856
n160_584.147_4.66	n160	Negative	584.147	4.66	0.000109546	0.000130849	0.000152381	0.00039577	0.00197425	0.000992602	0.00738286	0.0104187	0.00511468	0.00745897	0.00922191	0.0089688	0.00355647	0.0028596	0.00419273	0.000127967	0.000227368	0.000206032	0.00402625	0.0130268	0.0118869	0.00456263	0.00602005	0.00863372	8.70341e-05	8.78229e-05	0.000132513	0.0079146	0.010969	0.0101512	0.00462064	0.00458717	0.00539075	0.00383301	0.00295979	0.00314883	0.00462551	0.0057857	0.00183385	0.00542792	0.0133171	0.00852936	0.000928545	0.00320921	0.000439674
n161_455.081_2.96	n161	Negative	455.081	2.96	0.00382691	0.00339002	0.0015093	0.0018057	0.00574758	0.0051201	0.00731426	0.00652551	0.00149923	0.00168179	0.000323657	0.000400095	0.00265092	0.0018204	0.00229317	0.00496299	0.000953351	0.00118877	0.00741336	0.00212844	0.0055649	0.0025233	0.00100854	0.00205243	0.00688066	0.00406913	0.0104835	0.0083867	0.00793875	0.00411273	0.000637818	0.0012495	0.000644967	0.00585029	0.00785275	0.0066255	0.00984171	0.0109877	0.00275215	0.00254279	0.00314046	0.00214388	0.00102729	0.00379361	0.00035795
n162_449.167_5.07	n162	Negative	449.167	5.07	0.0147186	0.0135394	0.0313615	0.0124626	0.0121486	0.0101418	0.00729213	0.00506678	0.00306199	0.00596361	0.00591632	0.00534433	0.0083347	0.00817647	0.00507471	0.00823255	0.012609	0.016046	0.0144017	0.018799	0.027883	0.00870266	0.00624706	0.00645518	0.00744017	0.0070112	0.00641564	0.00742688	0.0118069	0.0105225	0.013768	0.0131754	0.00977466	0.000639155	0.00277144	0.00166819	0.000557363	0.000524013	0.00021726	0.000231163	0.000194657	0.000154385	0.000351669	0.00116049	0.000178158
n163_591.172_7.03	n163	Negative	591.172	7.03	0.000531566	0.000621533	0.00042449	0.000208192	0.00716479	0.00136375	0.00724565	0.00779027	0.00486235	0.00859537	0.00888752	0.00924526	0.000412731	0.000418566	0.000545229	0.000571586	0.000881551	0.00122475	0.000459076	0.00080714	0.00112881	0.000398046	0.000681025	0.000522702	0.000748493	0.000665991	0.000717572	0.000944187	0.000965287	0.00132891	0.000767153	0.000878233	0.000774495	0.000867562	0.00114252	0.000937786	0.000914803	0.00280579	0.000598698	0.00133933	0.00218794	0.00163139	0.00620012	0.00130327	0.00760521
n164_1089.306_4.58	n164	Negative	1089.31	4.58	0.00529231	0.00367927	0.00286077	0.00270443	0.0032399	0.00285869	0.00700664	0.00464972	0.00201401	0.00602905	0.00363232	0.00236723	0.00522382	0.00464392	0.00300022	0.00606777	0.00439778	0.00344368	0.00355419	0.0038863	0.00608112	0.00428382	0.00371011	0.00370826	0.00590091	0.00491808	0.00465047	0.00454273	0.00375816	0.00252122	0.00570138	0.00458151	0.00243699	0.00523417	0.00511236	0.00297194	0.00408632	0.00372613	0.00110327	0.00493559	0.0067507	0.00334554	0.00402254	0.00337025	0.00336048
n165_411.203_6.94	n165	Negative	411.203	6.94	0.00155698	0.000356391	0.00215147	0.000224682	0.000314936	0.000165721	0.00692697	0.00361192	0.00308962	0.00373841	0.00510334	0.00434826	0.00210678	0.00343332	0.00372913	0.00337406	0.00443169	0.00444114	0.00417711	0.00421226	0.00564405	0.00390155	0.00601832	0.00487977	0.00837516	0.00611833	0.00607811	0.00565418	0.00732955	0.00606499	0.00722152	0.00944949	0.00621198	0.000316699	0.000130396	0.000166209	0.000169632	7.29638e-05	3.77606e-05	0.000144697	0.000293283	0.000391533	0.000164574	0.000360268	0.000135661
n166_305.115_4.49	n166	Negative	305.115	4.49	0.00321094	0.00377913	0.00868571	0.00384227	0.00704275	0.00533416	0.00659722	0.00657207	0.00363571	0.00464475	0.00711431	0.00679189	0.00507187	0.00712644	0.00560099	0.00404589	0.00589961	0.00614499	0.00467025	0.00548118	0.0060295	0.000983717	0.00395445	0.00149317	0.0153578	0.0124465	0.0134388	0.00391275	0.00554909	0.00368833	0.00869913	0.00828856	0.00702788	0.000541267	0.000513306	0.000123513	0.00012571	8.45717e-05	6.29344e-05	0.000114699	0.000137557	0.000195766	0.000867912	0.000192586	0.000954534
n168_683.171_4.99	n168	Negative	683.171	4.99	0.0001293	0.000215212	0.000219501	0.000323625	0.000310999	0.000141554	0.00638697	0.00533447	0.00255918	0.0062016	0.00498676	0.00358141	0.000798768	0.000451041	0.000352795	0.000507603	0.000207424	0.000253452	0.000270904	0.000473419	0.000812193	0.000480461	0.000322317	0.000584841	0.000333216	0.00051474	0.000370037	0.00124433	0.00109969	0.00117109	0.000646677	0.000718041	0.000360541	0.00253743	0.00311088	0.00180543	0.00370768	0.00250399	0.00175067	0.00488618	0.00670398	0.00540665	0.000968389	0.00213006	0.000894058
n17_288.937_0.56	n17	Negative	288.937	0.56	0.109242	0.103243	0.109956	0.129462	0.127305	0.109664	0.145964	0.12724	0.0602269	0.131431	0.0990849	0.0856162	0.135994	0.123472	0.101499	0.137014	0.126955	0.0985292	0.0898622	0.121919	0.20863	0.109542	0.112537	0.111412	0.148381	0.153002	0.164004	0.102965	0.110422	0.0806565	0.112291	0.122436	0.0801829	0.119415	0.122999	0.0972903	0.0939612	0.101033	0.033584	0.111863	0.161812	0.0947111	0.108326	0.105308	0.10434
n172_764.126_4.58	n172	Negative	764.126	4.58	0.00445007	0.00532349	0.0066322	0.004741	0.00543264	0.00512873	0.00602624	0.00671173	0.00331156	0.00595964	0.00525827	0.00453302	0.00616222	0.00678185	0.00555871	0.00673746	0.00688886	0.00627253	0.00355744	0.00665308	0.0120418	0.00532715	0.00547073	0.00691209	0.00784799	0.00870179	0.009966	0.00512425	0.00556306	0.0053183	0.00633389	0.00665083	0.00509698	0.0061286	0.00725044	0.00513571	0.00442407	0.00433969	0.00146008	0.00442209	0.00806398	0.00436097	0.00392553	0.00386666	0.00591026
n173_1105.274_4.58	n173	Negative	1105.27	4.58	0.00412682	0.00375674	0.00350658	0.00398244	0.00387962	0.00328508	0.00552608	0.00396885	0.00166499	0.00603699	0.00319515	0.00269786	0.00579877	0.00440937	0.00317079	0.00547272	0.00462315	0.00342569	0.00310323	0.00404346	0.0059056	0.00441884	0.00319025	0.00305762	0.00643803	0.00509617	0.00479798	0.00410815	0.00359408	0.00218568	0.00516987	0.00440436	0.00291637	0.00496161	0.00431135	0.00282098	0.00358045	0.0026068	0.000826356	0.00385213	0.00423054	0.0021582	0.0039827	0.00202381	0.00292081
n175_223.061_4.91	n175	Negative	223.061	4.91	0.740067	0.698763	0.744969	0.743108	0.768404	0.657253	0.00532469	0.00524136	0.00200112	0.00183846	0.00104613	0.00123085	0.706832	0.659983	0.60448	0.821508	0.808683	0.746613	0.660945	0.882646	1.06886	0.65255	0.660464	0.728496	0.973904	0.993468	1.04322	0.462108	0.405564	0.316707	0.511525	0.514147	0.417043	0.000516315	0.00066233	0.000600793	0.000816356	0.000432808	0.000135172	0.000539968	0.000659238	0.000525227	0.000509314	0.000572776	0.000622735
n176_117.055_2.64	n176	Negative	117.055	2.64	0.00146719	0.000788537	0.0010449	0.00222827	0.00213369	0.00149667	0.00532248	0.002578	0.00148541	0.0036333	0.00188365	0.00174903	0.00174538	0.00140183	0.000960711	0.00211999	0.000897506	0.000389172	0.00156216	0.000941017	0.00159685	0.0025759	0.0019443	0.000857158	0.00225791	0.00139053	0.000777578	0.000644048	0.000322926	0.000250663	0.0010772	0.000953618	0.000588883	0.00015739	0.000134536	0.000144861	0.000169632	0.000235474	8.53719e-05	0.000289395	0.000394504	0.000148018	0.000226939	0.000174323	0.000197772
n178_569.186_6.95	n178	Negative	569.186	6.95	0.00116729	0.000280637	0.00183039	0.000202008	0.000161405	0.00018471	0.00516756	0.00332289	0.00196428	0.00381972	0.00281167	0.00294792	0.0012115	0.00213252	0.00248998	0.00308614	0.00300964	0.00226962	0.00242678	0.00238262	0.00324877	0.00322821	0.00425077	0.00342863	0.00527675	0.00404961	0.00345285	0.00418631	0.0043115	0.00309682	0.00566595	0.00485855	0.00382974	0.000272553	0.000198699	0.000201281	9.99619e-05	0.000185726	4.10442e-05	0.000151756	0.00048794	0.000251472	9.70122e-05	0.000358608	9.15306e-05
n179_161.046_6.95	n179	Negative	161.046	6.95	0.00210292	0.00104335	0.00252154	0.000338054	0.000340524	0.000345253	0.00514764	0.00397273	0.00304265	0.00319699	0.0038578	0.00452886	0.00156674	0.00393488	0.00373642	0.00367265	0.00400288	0.00422366	0.0028307	0.00341288	0.00594346	0.00456263	0.00406016	0.0046038	0.0077137	0.00594025	0.00620312	0.00470843	0.00732257	0.00622679	0.009321	0.00779856	0.0056231	0.000452975	0.000248374	0.000279048	0.000330177	0.000305121	9.90532e-05	0.000322922	0.000477558	0.000370842	0.000200954	0.000242392	0.000112779
n18_174.956_0.55	n18	Negative	174.956	0.55	0.119164	0.127104	0.139492	0.137971	0.127638	0.120371	0.14293	0.134452	0.0673344	0.127324	0.109299	0.106406	0.147062	0.135558	0.100096	0.139574	0.152558	0.119821	0.101519	0.119036	0.246349	0.118919	0.126284	0.128678	0.148296	0.153146	0.153273	0.113284	0.120378	0.0926605	0.118324	0.136905	0.0977733	0.135783	0.173139	0.10864	0.108809	0.12104	0.0400372	0.130272	0.182147	0.111321	0.113813	0.121429	0.110391
n182_443.12_4.3	n182	Negative	443.12	4.3	0.0013792	0.00068007	0.000796372	0.00125327	0.000909377	0.000842417	0.00479355	0.0040348	0.00199743	0.00365511	0.00490547	0.0035175	0.0037269	0.00286501	0.00267512	0.00147162	0.00127047	0.000719477	0.000478543	0.000259992	0.000726155	0.00261974	0.00239139	0.000665257	0.00372008	0.00391788	0.0070157	0.000554945	0.000658071	0.000482759	0.00207468	0.00234447	0.00135937	0.000921305	0.00124394	0.000497103	0.000351381	0.000456024	9.02972e-05	0.000878772	0.000978475	0.000756008	0.000727591	0.00037853	0.00136806
n183_479.265_12.94	n183	Negative	479.265	12.94	0.000123912	8.43632e-05	7.80045e-05	0.00113166	0.000877884	0.000504069	0.00470281	0.00229673	0.00210241	0.00194953	0.00161982	0.00187961	0.000813142	0.0011258	0.000826591	0.000454283	0.00144997	0.000968024	0.000939241	0.000799379	0.000998033	0.00138702	0.00097215	0.00189708	0.00595562	0.00497907	0.00581808	0.00395183	0.00398334	0.00410477	0.00678745	0.00826783	0.00650042	0.000113244	0.000144885	0.000182983	8.63307e-05	7.79386e-05	3.00991e-05	9.17593e-05	9.60307e-05	7.63966e-05	0.000148983	7.96906e-05	0.000117682
n185_212.075_12.92	n185	Negative	212.075	12.92	0.00338514	0.00230019	0.00204989	0.00489353	0.0023384	0.00141899	0.00461429	0.00271379	0.000688833	0.00393872	0.00181923	0.0011725	0.0050308	0.00189798	0.00115606	0.00502484	0.00312133	0.00127871	0.00374885	0.0022953	0.00283579	0.00462575	0.00199975	0.00155166	0.00669416	0.00246636	0.00229023	0.00364544	0.00258166	0.00112202	0.0034389	0.00240478	0.00100417	0.00439347	0.00246718	0.00105672	0.00273684	0.00224032	0.000562031	0.00459855	0.00349084	0.00109343	0.0032014	0.00147594	0.00141055
n186_221.067_6.95	n186	Negative	221.067	6.95	0.00162882	0.00142212	0.00205714	0.00033187	0.000194867	0.000189889	0.00461429	0.00295821	0.00191547	0.00345481	0.0031522	0.00402596	0.00132238	0.00202066	0.00264305	0.00313306	0.00296975	0.00310029	0.00250789	0.00275708	0.00404376	0.0030511	0.00373264	0.00432051	0.00590588	0.0040301	0.00489549	0.00390962	0.00585107	0.00372546	0.00520353	0.00718229	0.0038885	0.000297505	0.000345653	0.000114364	0.000168118	0.00018241	9.30334e-05	0.000217046	0.000288092	0.000218049	0.000180165	0.000171003	8.82617e-05
n187_690.169_4.97	n187	Negative	690.169	4.97	0.000127504	6.88679e-05	7.07483e-05	0.000255602	0.000271632	0.000226141	0.00439519	0.00338108	0.00195139	0.00442858	0.00325651	0.00242002	0.000839836	0.00064589	0.00047088	0.000155693	0.000125651	9.64754e-05	0.000316325	0.000681024	0.000784661	0.000541834	0.000303255	0.000692671	0.000109414	0.000148811	0.000110011	0.000744095	0.00083088	0.00114987	0.000636046	0.000772695	0.000468703	0.00199808	0.00167445	0.00110857	0.00293222	0.00166656	0.000933071	0.00330686	0.0039684	0.0025577	0.000502384	0.00154567	0.000590046
n189_929.273_7.96	n189	Negative	929.273	7.96	0.00188921	0.00244309	0.00180317	0.00212314	0.00154712	0.00289149	0.0041761	0.00383306	0.00184917	0.00198126	0.00191586	0.00179348	0.0019117	0.00266655	0.00165318	0.00268304	0.00577196	0.00510175	0.00321191	0.00396585	0.00645624	0.00258818	0.002329	0.00396413	0.00568457	0.00433504	0.00676568	0.00518521	0.00568874	0.00641247	0.00608939	0.0059064	0.00657787	0.00256238	0.0126898	0.00612382	0.0221219	0.0251792	0.0124851	0.0199135	0.0377271	0.027471	0.00517283	0.0290589	0.0054379
n19_272.959_0.56	n19	Negative	272.959	0.56	0.0863345	0.0715451	0.0707973	0.103803	0.0917821	0.0780996	0.136776	0.113931	0.0443312	0.121523	0.0688468	0.051497	0.111667	0.090412	0.067623	0.100303	0.0725205	0.0542453	0.063046	0.0762088	0.121574	0.0867355	0.0779938	0.0728877	0.159397	0.107803	0.137571	0.0740671	0.0647179	0.0459032	0.0905985	0.0815212	0.0506119	0.0943973	0.0867859	0.0599497	0.0588745	0.0535455	0.0196612	0.0744521	0.097562	0.0527551	0.0778419	0.0598692	0.0730153
n190_615.209_5.26	n190	Negative	615.209	5.26	0.000660865	0.00025309	0.000497052	0.0014491	0.000716479	0.000745746	0.00410085	0.00439948	0.00244959	0.00423224	0.0035909	0.00296459	0.00105955	0.000876823	0.000864494	0.00176595	0.00116476	0.00114299	0.000433122	0.000708188	0.00105654	0.00147295	0.0011489	0.00148586	0.00169343	0.00169303	0.00169517	0.000697198	0.000614432	0.000387268	0.00146167	0.000849964	0.000754465	0.000644914	0.000672679	0.000672461	0.000224157	0.000253715	8.81081e-05	0.000541733	0.000630688	0.000420181	0.000289304	0.000459881	0.000274592
n191_433.281_13.33	n191	Negative	433.281	13.33	0.000364553	0.00037533	0.000502494	0.000573042	0.000324778	0.000448829	0.00408536	0.00297179	0.000596743	0.000531509	0.000118112	0.000201437	0.00117864	0.000723469	0.000533567	0.000725147	0.00099324	0.000740735	0.000162218	0.000135817	0.000468043	0.001999	0.0018126	0.00202867	0.00188988	0.000612321	0.00165517	0.000733152	0.000403221	0.000391247	0.00137662	0.00192043	0.000835921	0.000527831	0.000391189	0.000250076	0.000204468	0.000325021	5.80091e-05	0.00015705	0.000360764	0.000125736	0.000304895	0.00214501	0.00024844
n192_365.088_4.93	n192	Negative	365.088	4.93	0.000371737	0.000306462	0.00038458	0.00034836	0.000210613	0.000210604	0.00406544	0.00347032	0.00208215	0.0047221	0.00293438	0.00263952	0.000741273	0.000579136	0.000440265	0.000398831	0.000486648	0.000320494	0.000330924	0.000712068	0.000492134	0.000271794	0.000211412	0.000226626	0.000644052	0.000497663	0.00113011	0.000270438	0.000293252	0.00021618	0.000483679	0.000461732	0.000267067	0.00381958	0.00246304	0.00130833	0.000425595	0.000311755	0.000232036	0.000402329	0.00058397	0.000318319	0.00101516	0.000539572	0.00123239
n193_329.088_1.87	n193	Negative	329.088	1.87	0.00246567	0.00132571	0.0014839	0.00151094	0.00128927	0.000854501	0.00392602	0.00328021	0.00170182	0.00273489	0.00292518	0.00260479	0.00217659	0.00271527	0.00163423	0.00241005	0.0025569	0.00279942	0.00254195	0.00330811	0.00454621	0.00369639	0.0037725	0.0036644	0.00292932	0.00241269	0.00275028	0.00260433	0.00216099	0.00180239	0.00218098	0.00175458	0.00152095	0.00273512	0.00320609	0.00306801	0.0034396	0.0040412	0.00150933	0.00317099	0.00438886	0.00299857	0.00280123	0.00275597	0.00206434
n198_631.15_2.7	n198	Negative	631.15	2.7	0.000303495	0.00117592	0.000957823	0.000136046	0.000385796	0.000174353	0.00353873	0.0032259	0.00154067	0.00277852	0.0022656	0.00245058	0.000229979	0.000319337	0.000373205	0.000332714	0.00047867	0.000327035	0.00208125	0.00267171	0.00329695	0.000117485	0.000637703	0.000330801	0.000251155	0.000253711	0.000570057	0.00201343	0.00327639	0.00161804	0.000675024	0.000776464	0.000717076	0.000957774	0.00111354	0.000452882	0.000892084	0.00113923	0.000330542	0.000721722	0.0014171	0.00049817	0.00117108	0.000853354	0.00034324
n2_111.009_0.77	n2	Negative	111.009	0.77	0.809258	0.670539	0.399144	0.848575	0.651522	0.532521	1.2141	0.871984	0.379265	1.05949	0.757335	0.716393	0.839259	0.748681	0.439781	1.03694	0.74273	0.736573	0.723743	0.880427	1.56888	0.841241	0.737822	0.596319	0.747642	0.750096	0.764889	0.672521	0.596479	0.40446	0.617199	0.664106	0.378931	1.13453	1.02372	0.31392	0.811614	0.833746	0.250067	0.900626	0.993949	0.583097	0.799675	0.873491	0.600856
n201_867.218_7.22	n201	Negative	867.218	7.22	0.000684211	0.000735165	0.000328345	0.000525632	0.000399575	0.000293465	0.00311382	0.0014374	0.00086933	0.00182855	0.00170265	0.00186989	0.000915811	0.000701819	0.000548145	0.00107492	0.00148787	0.00133921	0.000728358	0.00106519	0.00122517	0.00063477	0.000372571	0.000477011	0.000741033	0.000646474	0.000570057	0.00153821	0.00190265	0.00148674	0.00128804	0.00138143	0.00156368	0.00295585	0.00277765	0.00151266	0.00130708	0.00121883	0.000461336	0.00158814	0.00256168	0.00174439	0.00205978	0.00192586	0.00160179
n204_599.269_16.66	n204	Negative	599.269	16.66	0.00213704	0.000668019	0.000691156	0.00157277	0.0013247	0.000745746	0.00296554	0.00225406	0.000598585	0.00417076	0.00359704	0.000740454	0.00199795	0.001299	0.000879073	0.00203894	0.0007918	0.000444768	0.00243327	0.000913853	0.00168633	0.00290381	0.000774601	0.000687188	0.00294672	0.0026542	0.0020027	0.00125996	0.00118174	0.000722812	0.000675024	0.000878233	0.000681022	0.00173321	0.00127292	0.000430009	0.00104051	0.000638433	0.000282931	0.00097759	0.00079939	0.000533185	0.00139455	0.000698953	0.00096434
n205_1073.276_7.56	n205	Negative	1073.28	7.56	0.000438182	0.000459693	0.000304762	0.0011028	0.000456657	0.000851048	0.00295447	0.00274677	0.00133807	0.00234419	0.00198642	0.00160455	0.000731006	0.00114925	0.000661856	0.000752873	0.00178703	0.00120349	0.000968441	0.00139309	0.00179646	0.00060496	0.000454017	0.000586669	0.00210125	0.00165156	0.00162516	0.00162263	0.00115904	0.00136472	0.00129335	0.00134939	0.0016438	0.000358925	0.00157717	0.000762428	0.00116471	0.00160023	0.000603076	0.00380978	0.00564245	0.0039583	0.00199221	0.00242558	0.00164428
n207_110.983_0.77	n207	Negative	110.983	0.77	0.00201851	0.00157363	0.00106848	0.00203038	0.00177151	0.00137238	0.00284161	0.00184476	0.000873013	0.00242154	0.00173026	0.00156982	0.00223409	0.0017789	0.00113419	0.00251455	0.00171723	0.00148147	0.00183468	0.00199845	0.00309735	0.00193763	0.00159772	0.00150962	0.00201919	0.00167839	0.0019502	0.00173205	0.00149419	0.00115782	0.00129335	0.00145304	0.000928059	0.00284453	0.00247339	0.000716682	0.00177963	0.00182078	0.000646856	0.00211576	0.00231512	0.00136241	0.00234908	0.00191922	0.00152823
n209_133.014_4.15	n209	Negative	133.014	4.15	0.739138	0.605943	0.698191	0.459652	0.662964	0.498069	0.00106228	0.000859335	0.000711856	0.00112251	0.000954096	0.000955783	0.527938	0.364634	0.412362	0.88643	0.656769	0.539623	0.797064	0.772501	0.891065	0.670036	0.754941	0.536372	0.824794	0.729204	1.01387	0.247977	0.187081	0.138468	0.300187	0.315421	0.157606	0.000692898	0.000620934	0.000519976	0.000466489	0.000369794	0.000146117	0.000340568	0.000568398	0.000200541	0.0007709	0.000443279	0.000456019
n21_304.914_0.55	n21	Negative	304.914	0.55	0.0972567	0.119806	0.129908	0.11513	0.11581	0.0987129	0.126974	0.0983715	0.0556721	0.105971	0.0930858	0.107999	0.119595	0.107692	0.0942547	0.118182	0.145665	0.116685	0.0825965	0.110675	0.21222	0.102976	0.109302	0.115937	0.107803	0.131654	0.130791	0.0997274	0.109884	0.0878395	0.10167	0.123931	0.0896638	0.111678	0.121662	0.101647	0.0859294	0.119294	0.0384945	0.112458	0.180587	0.111633	0.106911	0.122924	0.104245
n210_133.014_4.99	n210	Negative	133.014	4.99	0.676541	0.563441	0.612546	0.569901	0.534151	0.577237	0.00188334	0.00100094	0.000997335	0.00100749	0.000493921	0.000865484	0.425493	0.433068	0.336105	0.644276	0.497214	0.469925	0.440859	0.551577	0.625165	0.429248	0.325852	0.452499	0.522635	0.470324	0.526788	0.330613	0.262876	0.219097	0.318999	0.272884	0.235915	0.000285988	0.000459491	0.000498628	0.000237788	0.000366477	0.000141192	0.000315864	0.000596947	0.000221232	0.000327416	0.000411735	0.000456019
n212_193.051_4.86	n212	Negative	193.051	4.86	0.555335	0.560492	0.690932	0.547521	0.657962	0.569567	0.00167752	0.00154021	0.00119533	0.00122366	0.00129156	0.000998849	0.414066	0.420303	0.372256	0.694219	0.536938	0.484243	0.504738	0.570409	0.721471	0.477205	0.377454	0.394278	0.479224	0.425841	0.50379	0.397906	0.395405	0.255036	0.382634	0.367495	0.236739	0.000543186	0.000546422	0.000597743	0.000577053	0.00108948	0.000180047	0.000746427	0.000770841	0.00044883	0.000796886	0.000604321	0.000593315
n213_309.062_4.89	n213	Negative	309.062	4.89	0.555048	0.573751	0.781208	0.532663	0.692965	0.557953	0.000690484	0.000742946	0.000281795	0.000228073	0.000150324	0.000184766	0.372637	0.407445	0.334866	0.692611	0.532706	0.514891	0.546077	0.566007	0.689583	0.480563	0.382835	0.378273	0.48934	0.369766	0.492052	0.373768	0.359253	0.222792	0.36241	0.339744	0.225793	0.000140115	0.000215257	9.4541e-05	0.000151457	0.000129345	7.60685e-05	0.000172931	0.000259542	0.000111412	0.000173236	0.000194246	0.000145468
n215_115.004_4.9	n215	Negative	115.004	4.9	0.188228	0.171457	0.211414	0.177703	0.197183	0.159479	0.00135662	0.000733247	0.000403354	0.000251872	0.000308317	0.000270898	0.158257	0.152201	0.144645	0.216844	0.187928	0.191118	0.178944	0.217959	0.279133	0.169769	0.160313	0.166727	0.227945	0.190468	0.217329	0.123062	0.109842	0.0656936	0.113934	0.12627	0.0853667	0.000216891	0.000227676	0.000228728	0.000257478	0.000228841	0.000100148	0.000188812	0.000280306	0.00015916	0.000391513	0.000232431	0.00013893
n216_209.046_4.16	n216	Negative	209.046	4.16	0.242744	0.183084	0.213157	0.14385	0.171485	0.146018	0.000493519	0.000192041	0.000168525	0.000319302	0.000231621	0.000193102	0.162402	0.0871952	0.124538	0.278418	0.20152	0.158491	0.215312	0.214261	0.248596	0.192837	0.192652	0.13377	0.244464	0.212397	0.261409	0.0875812	0.0715133	0.047866	0.105795	0.0913645	0.0559279	0.000140115	0.000180071	8.99665e-05	0.000163574	0.000106129	4.7064e-05	0.000181754	0.000282901	0.000124145	0.00027891	0.000141119	0.000102972
n217_215.033_0.62	n217	Negative	215.033	0.62	0.0421158	0.0736095	0.0699048	0.0432688	0.0776671	0.0740464	0.00744262	0.0272873	0.0113842	0.0247251	0.0302749	0.0359252	0.0164579	0.0427984	0.0404592	0.0419732	0.0631525	0.0461136	0.077326	0.0904463	0.143713	0.0799213	0.091694	0.0969447	0.02381	0.00473756	0.0636389	0.088269	0.104932	0.0711194	0.0127227	0.0327811	0.0575597	0.0420653	0.0595849	0.0522354	0.0329253	0.0604107	0.0232463	0.0269525	0.0896537	0.050191	0.0111633	0.0464181	0.00342423
n218_279.051_4.59	n218	Negative	279.051	4.59	0.0313426	0.0375382	0.0461442	0.080498	0.0808913	0.068783	0.000110654	0.000128027	0.000134451	6.34637e-05	9.81707e-05	6.80718e-05	0.0457413	0.0378477	0.0299133	0.0975493	0.0412833	0.0414174	0.0481057	0.065196	0.0701101	0.144664	0.106171	0.0958902	0.06118	0.0532134	0.0599885	0.00959194	0.00674305	0.00415915	0.0034265	0.0046569	0.00253447	0.000190019	0.000225606	0.00010064	8e-07	0.000109446	5.30838e-05	0.000141168	0.000168703	0.000105045	0.000126462	8.63315e-05	9.47996e-05
n219_505.135_4.9	n219	Negative	505.135	4.9	0.0757714	0.0738419	0.109718	0.0502298	0.077423	0.0760471	0.000400569	0.000269633	0.000146423	0.000158659	0.000167197	0.000190323	0.0632464	0.0688126	0.0683271	0.0852261	0.0640101	0.0635724	0.0496095	0.0803337	0.0813191	0.0782573	0.112007	0.0934887	0.0708209	0.0536915	0.069897	0.0274752	0.0193407	0.013817	0.0277309	0.027408	0.0200648	0.000130518	0.000171792	9.75907e-05	8.02725e-05	0.000154219	2.73628e-05	9.70531e-05	0.000129771	0.000133694	0.0001178	0.000219149	0.000116048
n22_112.999_0.71	n22	Negative	112.999	0.71	0.0944481	0.0202506	0.0173696	0.0828953	0.0254035	0.0151083	0.12234	0.0165892	0.00685242	0.0812554	0.0212064	0.0138325	0.0683532	0.0218899	0.0163583	0.101623	8e-07	0.0220553	0.0887656	0.0272662	0.028086	0.083011	0.0156462	0.0115378	0.0220942	8e-07	0.0111561	0.0861946	0.0179617	0.0125027	0.0275839	0.0118448	8e-07	0.0462994	0.0232892	0.00859103	0.0555682	0.0212905	0.00325179	0.0396612	0.0245605	8e-07	0.0516503	0.0179071	8e-07
n220_591.099_4.07	n220	Negative	591.099	4.07	0.0757409	0.0433041	0.0658068	0.0701936	0.0725907	0.0497302	0.000183686	0.000168763	7.27511e-05	8.13129e-05	0.000145722	0.000156982	0.104382	0.0810809	0.053205	0.157662	0.0625143	0.0544465	0.166049	0.152187	0.146707	0.166697	0.0914289	0.091884	0.217205	0.117327	0.193272	0.030139	0.00936311	0.00640318	0.0236896	0.0163585	0.00650576	0.000117083	0.000184211	9.14913e-05	0.00019538	2.4874e-05	2.51738e-05	7.41133e-05	0.000137557	7.32134e-05	0.000105674	7.80304e-05	0.00012422
n222_385.086_3.59	n222	Negative	385.086	3.59	0.0320681	0.0398418	0.0554068	0.0681714	0.074998	0.0719231	0.00155359	0.0018273	0.00117046	0.00413506	0.0156567	0.0123585	0.046308	0.067012	0.0387229	0.0857358	0.0867171	0.0703583	0.046417	0.0581005	0.111745	0.067645	0.0578265	0.0644385	0.082849	0.0933045	0.0935969	0.0222228	0.0434641	0.0249523	0.0300625	0.0221198	0.0166917	0.00365259	0.0264808	0.0170357	0.0181355	0.0476537	0.0114617	0.0345968	0.0739177	0.0543992	0.00362583	0.0200688	0.000585142
n224_400.091_3.53	n224	Negative	400.091	3.53	0.040135	0.0409006	0.0660644	0.0402634	0.0682978	0.0620039	0.00176383	0.00228897	0.00124321	0.00829193	0.0369873	0.0219608	0.0411129	0.0265122	0.0374969	0.0637809	0.0765413	0.0650391	0.0361892	0.0387621	0.0916195	0.0425839	0.0723862	0.0574771	0.0587604	0.0489247	0.0582058	0.0170548	0.0298174	0.0210371	0.0148984	0.0126552	0.0121529	0.00276392	0.0155482	0.0107746	0.0039591	0.0112116	0.00377716	0.0260843	0.0539173	0.035031	0.00600783	0.0106354	0.000609659
n226_753.15_3.9	n226	Negative	753.15	3.9	0.00348032	0.0176061	0.0175782	0.0092367	0.0137371	0.0157453	0.00451249	0.00430637	0.00251498	0.0229045	0.0267868	0.0186572	0.0153368	0.0277426	0.0142605	0.00835412	0.0404057	0.0513674	0.0204881	0.0634789	0.0691362	0.0513111	0.0974888	0.0510164	0.0375216	0.0350731	0.0454995	0.0286789	0.0271886	0.0234416	0.00522834	0.00819433	0.00720547	0.000232246	0.000200769	0.000173833	0.000210526	7.13056e-05	4.59695e-05	9.70531e-05	0.000360764	0.000108229	0.000105674	0.00014776	8.49927e-05
n227_885.192_3.33	n227	Negative	885.192	3.33	0.0149593	0.0183998	0.029239	0.015198	0.0188056	0.0221531	0.00144515	0.00134623	0.00101391	0.00381576	0.0133144	0.00735314	0.0132033	0.0120735	0.00932284	0.0385437	0.0522129	0.0359346	0.042832	0.0425708	0.0915025	0.0467923	0.0599267	0.0473136	0.0214054	0.0229389	0.0200695	0.00891507	0.00925838	0.0117719	0.00584312	0.00596106	0.00504891	0.00840499	0.00937818	0.0105032	0.0244543	0.0264544	0.0110184	0.0168325	0.0218924	0.0123365	0.00859597	0.00607973	0.00502928
n228_917.236_3.89	n228	Negative	917.236	3.89	0.00737368	0.0153059	0.0208454	0.0366582	0.0370246	0.041943	0.000958267	0.00091171	0.00027627	0.00182657	0.00716493	0.00626399	0.0142649	0.0138253	0.0109469	0.0445389	0.0391033	0.0293367	0.0118873	0.0114222	0.0226554	0.0557037	0.0496888	0.0437406	0.0210722	0.0214751	0.0225773	0.00643892	0.00857063	0.00666313	0.00123134	0.00183374	0.00244099	0.00187524	0.00412714	0.00485209	0.00802876	0.0136675	0.00455919	0.0136298	0.0314825	0.0130018	0.000649635	0.00183288	0.000135661
n229_392.093_3.86	n229	Negative	392.093	3.86	0.0421697	0.0386952	0.057629	0.0499495	0.0524762	0.0670619	0.00198071	0.00122208	0.000536885	0.00227676	0.0104782	0.00637791	0.0263901	0.0208615	0.0215847	0.0506451	0.0599913	0.03886	0.0204394	0.0150563	0.0432355	0.0430363	0.0513593	0.0401256	0.0330282	0.030599	0.020052	0.0224119	0.0261954	0.0190106	0.0150436	0.0202446	0.0133387	0.00275816	0.00452661	0.00375572	0.0127239	0.0373956	0.00549992	0.0276937	0.0424456	0.0209788	0.00405719	0.00287052	0.000709362
n23_129.019_0.76	n23	Negative	129.019	0.76	0.0708419	0.0554696	0.0304327	0.0676272	0.0564837	0.043709	0.121268	0.0683646	0.0313797	0.0992811	0.0628154	0.0530279	0.0752977	0.060342	0.0385582	0.0943736	0.0637648	0.057792	0.0636965	0.0774835	0.124293	0.0711415	0.0610288	0.0537231	0.0649324	0.0611809	0.0664766	0.0617583	0.049008	0.035431	0.0551252	0.0581255	0.0329214	0.0988772	0.0884024	0.0261177	0.0673153	0.0697617	0.0217063	0.078313	0.0833598	0.0483511	0.0708449	0.0659789	0.0495622
n230_223.08_4.91	n230	Negative	223.08	4.91	0.0372258	0.0361247	0.0372535	0.0365407	0.036259	0.0294829	8e-07	0.000124148	6.90675e-05	8e-07	8e-07	7.77963e-05	0.0353901	0.03206	0.0288855	0.0418964	0.0415984	0.0396808	0.0306494	0.0442103	0.0468732	0.0298307	0.0315264	0.0344161	0.0484929	0.0495346	0.0493874	8e-07	0.0136432	0.00931034	0.0204421	0.0223403	0.0184917	3.07102e-05	8.90006e-05	8e-07	8e-07	2.65323e-05	9.30334e-06	9.35239e-05	0.000106412	8e-07	8e-07	8e-07	0.000120951
n231_163.04_4.59	n231	Negative	163.04	4.59	0.0242186	0.0229399	0.0260662	0.0543772	0.0386387	0.0499857	0.000188113	0.0008089	9.94572e-05	0.000483911	0.000108908	0.000225054	0.0258871	0.022341	0.0172403	0.0545865	0.0229821	0.0223757	0.031845	0.0329065	0.0478196	0.0852415	0.0531338	0.0336101	0.0316704	0.0293987	0.0291229	0.00557602	0.00298488	0.00343501	0.0017664	0.00259324	0.00169988	0.0003762	0.000509166	0.000189082	0.000174176	0.000145928	8.75609e-05	0.000139404	0.000176489	0.000141652	0.000103942	0.00022413	9.15306e-05
n239_1047.224_3.59	n239	Negative	1047.22	3.59	0.0186964	0.0172531	0.0171973	0.029625	0.0274762	0.0205736	0.00165982	0.00194951	0.000582009	0.00317319	0.00733519	0.00612646	0.0273388	0.018619	0.0142445	0.0392582	0.0287701	0.02155	0.0245565	0.0233566	0.0361908	0.0300884	0.0254163	0.0241009	0.0443153	0.0322822	0.0312031	0.0128903	0.0145387	0.00968833	0.0124817	0.00725579	0.00448673	0.00148944	0.00257274	0.00146539	0.00743656	0.0096163	0.00245554	0.0107517	0.0148873	0.00591756	0.00158857	0.00259327	0.000335067
n240_407.099_3.8	n240	Negative	407.099	3.8	0.00935986	0.0171843	0.0261605	0.0161132	0.0144024	0.0210259	0.00090294	0.000983483	0.000518467	0.00383757	0.0109675	0.0090591	0.0130205	0.00941773	0.0116131	0.0233945	0.0338898	0.0230102	0.0069413	0.00592549	0.0213786	0.0165619	0.0191241	0.0240315	0.0192022	0.0230072	0.0179243	0.00613253	0.00687222	0.00696286	0.00574922	0.00822449	0.00556969	0.000667946	0.00193938	0.00120769	0.00331995	0.00512571	0.00215181	0.007009	0.0125748	0.00547191	0.00124037	0.0017781	0.000725707
n241_621.11_4.16	n241	Negative	621.11	4.16	0.0208065	0.0156485	0.019746	0.0127924	0.0201894	0.0149253	0.000117294	5.43146e-05	4.97286e-05	0.000154693	0.000122713	0.000119473	0.0199528	0.0127536	0.0148072	0.0360739	0.0163546	0.0128901	0.0369922	0.0327047	0.0419071	0.0334481	0.0242015	0.0237244	0.0426243	0.0276203	0.0491524	0.00673124	0.00332527	0.00220822	0.00742881	0.0058574	0.00312602	0.000101727	0.000180071	0.000147911	9.39036e-05	5.63811e-05	2.40792e-05	0.000149991	0.000230993	7.63966e-05	7.44915e-05	7.471e-05	6.5379e-05
n243_1091.25_3.79	n243	Negative	1091.25	3.79	0.0180553	0.0164233	0.0229642	0.0265084	0.0198862	0.0200005	0.00207145	0.00149365	0.000669494	0.00739947	0.0153422	0.0113777	0.021694	0.0184133	0.0122808	0.0256446	0.0321846	0.0231214	0.00954976	0.0116511	0.0205113	0.0292099	0.025288	0.0231378	0.0285223	0.0250027	0.0213496	0.00818348	0.00770484	0.00743369	0.0085255	0.00666779	0.00572859	0.00130518	0.00170343	0.000992681	0.00399393	0.00461994	0.00205002	0.00899241	0.0123127	0.00586981	0.00245475	0.00242558	0.000779645
n244_388.038_0.73	n244	Negative	388.038	0.73	0.0186551	0.0373006	0.0101025	0.138062	0.237668	0.340029	0.000400569	0.000552845	0.00018418	0.00021419	9.05011e-05	0.00014309	0.000564682	0.00128276	0.000956338	0.00100881	0.00248709	0.00155996	0.00367099	0.00372914	0.0445708	0.00776804	0.00791237	0.0228143	0.00817125	0.00755765	0.0200045	0.00418788	0.00681287	0.00744032	0.00203216	0.00681856	0.00890402	0.00149328	0.00289976	0.00234675	0.000168118	0.00025869	0.000224375	0.00513323	0.0104777	0.014509	0.00354094	0.00284064	0.00202021
n248_439.084_0.67	n248	Negative	439.084	0.67	0.00776337	0.014612	0.0102385	0.00887597	0.0101488	0.0186264	0.00411413	0.00919469	0.00294504	0.00576528	0.00525213	0.00640291	0.00674743	0.00640478	0.0075574	0.00618934	0.0117713	0.00614499	0.00840451	0.0142685	0.0836731	0.00476253	0.0209887	0.021153	0.00697018	0.0105583	0.0355811	0.00627322	0.0104104	0.00795756	0.00342296	0.00645483	0.0105652	0.00443378	0.00922915	0.0109698	0.00689889	0.0130439	0.00812401	0.00943709	0.0271974	0.0182413	0.00197489	0.00468016	0.00288812
n249_208.038_4.9	n249	Negative	208.038	4.9	0.0164893	0.0173461	0.0205732	0.0182858	0.019963	0.024544	0.000555485	0.000193981	0.000289163	0.0003669	0.000337462	0.000318131	0.0149836	0.0146715	0.015679	0.0183718	0.0198289	0.0211019	0.0127909	0.0206946	0.0254292	0.0150083	0.0148387	0.0210433	0.0205848	0.0232902	0.0284228	0.0106346	0.0109254	0.00862069	0.0116809	0.0132903	0.0141986	0.000324376	0.000138675	0.000300396	0.000318061	0.000257032	7.38795e-05	0.000112935	0.000288092	0.000108229	0.000263319	0.000320423	0.00032853
n250_651.121_4.17	n250	Negative	651.121	4.17	0.0658136	0.0408352	0.055376	0.0262548	0.0403945	0.0248392	0.000132785	0.000128027	5.06495e-05	0.000251872	7.97637e-05	0.000173652	0.0297577	0.0113013	0.0216094	0.0723696	0.0461338	0.038062	0.0559408	0.0442976	0.0416971	0.0466871	0.0477722	0.0209666	0.055294	0.0365051	0.0527978	0.0142175	0.00796493	0.0042069	0.0171927	0.015665	0.0065979	0.000122841	0.000178001	0.000128088	8.1787e-05	0.000119395	4.7064e-05	0.000213517	8e-07	3.50151e-05	6.2365e-05	4.4826e-05	0.000129124
n252_649.141_4.89	n252	Negative	649.141	4.89	0.0312708	0.0249388	0.0288073	0.0291262	0.0290469	0.0206358	0.000409421	0.000193981	8.56437e-05	0.000111062	0.000101239	0.000144479	0.0251088	0.0191458	0.0154282	0.0402755	0.0260696	0.0253191	0.0286363	0.0272429	0.0306809	0.0264552	0.0168801	0.018788	0.032971	0.0203481	0.0238374	0.0207393	0.014228	0.0103873	0.018394	0.0146058	0.00897079	4.03071e-05	0.000235955	0.000126563	0.000152972	7.29638e-05	3.33826e-05	0.000105876	0.000140153	5.25227e-05	9.52798e-05	0.000116216	4.73998e-05
n253_667.188_4.11	n253	Negative	667.188	4.11	0.0137471	0.0143555	0.0239401	0.010694	0.011318	0.0135684	0.000745811	0.000572243	0.00027627	0.000817096	0.000454039	0.000771017	0.00992402	0.0142385	0.0107209	0.0139143	0.015463	0.0135899	0.0119068	0.0163912	0.0161922	0.0159517	0.0283362	0.0185157	0.00737303	0.0071966	0.00882838	0.00365794	0.00201785	0.00175464	0.00232626	0.00206366	0.00238625	0.000441459	0.000438794	0.00036749	0.000383187	0.000359844	0.000153232	0.000384683	0.000537253	0.000452013	0.000252925	0.000385171	0.000184696
n255_438.053_3.37	n255	Negative	438.053	3.37	0.00645242	0.00462276	0.0105215	0.0173953	0.0261357	0.0240866	0.000354094	0.000391841	0.000199835	0.0133551	0.010446	0.00915635	0.0120164	0.0186659	0.0161965	0.00180434	0.00998027	0.0137992	0.0068537	0.00843811	0.0120762	0.0169056	0.0107682	0.0181557	0.0127741	0.0138931	0.0174567	0.0209253	0.0197491	0.0171379	0.0103592	0.0180038	0.0155767	0.00442994	0.00362005	0.00370387	0.00117531	0.000678232	0.000237509	0.00270337	0.00569955	0.00351424	0.000547426	0.00231601	0.000339971
n256_1077.234_3.53	n256	Negative	1077.23	3.53	0.0193106	0.0172979	0.0173624	0.0204007	0.0205752	0.0185539	0.00209801	0.00156155	0.000841703	0.00569984	0.0115458	0.00892157	0.0176858	0.00986877	0.00932138	0.0321112	0.0256228	0.0174375	0.0164489	0.0149205	0.0233471	0.0238021	0.021954	0.016805	0.0267369	0.0206774	0.0179343	0.00741437	0.00947657	0.00588462	0.0079302	0.00464182	0.00319412	0.00102303	0.00169101	0.00105977	0.00181749	0.00380904	0.000930334	0.00823363	0.0127721	0.00540029	0.00162495	0.00127007	0.000266419
n258_1061.239_3.85	n258	Negative	1061.24	3.85	0.0197541	0.0162769	0.022137	0.0319688	0.0226301	0.0194619	0.00147613	0.00134041	0.000606873	0.00305419	0.00616174	0.00476919	0.0176366	0.0145199	0.0104964	0.0324396	0.0257564	0.0163861	0.0119928	0.0111564	0.0200433	0.0246192	0.0197376	0.0161672	0.0197542	0.0152178	0.0126963	0.0130467	0.0152648	0.00998143	0.0144218	0.012005	0.0074859	0.00263916	0.00319988	0.0026319	0.00789245	0.0126045	0.00314617	0.0139827	0.0198524	0.00876333	0.00429279	0.00197898	0.000676673
n259_269.103_4.58	n259	Negative	269.103	4.58	0.0358609	0.0152353	0.0151492	0.0251561	0.0132057	0.0131524	0.0571619	0.0214834	0.0103684	0.0487798	0.0247068	0.0145882	0.0322012	0.0217726	0.0162446	0.0421033	0.025184	0.0164237	0.024529	0.0187641	0.0248063	0.03012	0.0183236	0.0159607	0.0279951	0.0273812	0.0212621	0.0216725	0.0134372	0.0112997	0.0199283	0.0209871	0.0137446	0.02638	0.0162085	0.0144998	0.0216993	0.01448	0.00370437	0.0190383	0.0248745	0.0128696	0.0205527	0.0117378	0.0121948
n260_807.176_3.33	n260	Negative	807.176	3.33	0.00413759	0.00571948	0.00980499	0.0062272	0.00742855	0.00917509	0.000489093	0.000550905	0.000498207	0.00118994	0.00394523	0.00225609	0.0040883	0.00495062	0.0052482	0.0112227	0.0187559	0.0126448	0.00876625	0.0115968	0.0238702	0.0128164	0.0171279	0.0149299	0.00576414	0.00706975	0.00688069	0.00355008	0.00317689	0.00489125	0.00209771	0.00234258	0.00245835	0.00281766	0.00375044	0.00448155	0.00698976	0.00845054	0.00429814	0.00493736	0.00845849	0.00566449	0.00288265	0.0028174	0.00306301
n262_521.203_4.43	n262	Negative	521.203	4.43	0.0113389	0.0174907	0.0204771	0.00760621	0.00931029	0.0109963	0.00600854	0.00830238	0.00424627	0.00529526	0.00993365	0.00686691	0.00308624	0.00659241	0.00387346	0.0122912	0.0142444	0.0110374	0.00365477	0.0102891	0.012737	0.00870792	0.00933507	0.0147398	0.002989	0.00240293	0.00390789	0.00338282	0.00520871	0.00354244	0.00233158	0.00270443	0.00370022	0.000725528	0.00141573	0.0010247	0.00199772	0.00412909	0.00162042	0.0015405	0.00265252	0.00180487	0.000769168	0.00441121	0.00060639
n264_178.027_4.86	n264	Negative	178.027	4.86	0.0164265	0.0193553	0.0272744	0.0143714	0.023384	0.0234772	0.000261144	0.000339466	0.000152869	0.000200307	0.0001764	0.000123641	0.0102341	0.013975	0.0115694	0.0221724	0.0160354	0.0176321	0.0148527	0.0186477	0.0243451	0.0147207	0.0119327	0.0142957	0.0132864	0.0125074	0.0185419	0.0129138	0.0123812	0.00807162	0.0107791	0.0111683	0.0111941	0.0001881	0.000161443	7.16682e-05	0.000287769	0.000217233	9.57697e-05	0.000501147	0.000272519	0.000205316	0.000145518	9.96133e-05	0.000140565
n265_180.913_0.58	n265	Negative	180.913	0.58	0.00991657	0.0119865	0.0124499	0.0141818	0.01194	0.0137497	0.0146993	0.0140151	0.00792342	0.0144122	0.0164375	0.00992459	0.0214189	0.0114167	0.0121977	0.0132105	0.017617	0.0118975	0.00928859	0.0167307	0.0173142	0.0135336	0.0141282	0.0140472	0.0126846	0.0160033	0.0218347	0.00898072	0.0144636	0.0110212	0.00631794	0.0152956	0.00791454	0.0197447	0.0216127	0.0143641	0.0125785	0.0129312	0.00444426	0.0122305	0.0231849	0.0159637	0.0169477	0.0150316	0.0120036
n267_455.102_0.72	n267	Negative	455.102	0.72	0.013704	0.013171	0.0121125	0.0118319	0.00850327	0.011402	0.00815302	0.0105623	0.00565064	0.0188507	0.0136212	0.01876	0.0139815	0.0110216	0.0128202	0.0109774	0.0157981	0.013361	0.012859	0.0163058	0.00850737	0.00561824	0.009848	0.0135573	0.00448847	0.00835782	0.015359	0.00589023	0.00927933	0.00996552	0.00521062	0.00846195	0.00975597	0.00805374	0.0126526	0.0102181	0.0121348	0.0145629	0.00414108	0.0122058	0.0189881	0.00883973	0.00294155	0.00651637	0.00483478
n268_149.061_4.88	n268	Negative	149.061	4.88	0.0174106	0.0173995	0.0305578	0.0155257	0.0208822	0.0207825	0.000396143	0.000120268	5.24913e-05	0.000271704	0.000161061	7.36286e-05	0.0121376	0.0135926	0.0097077	0.0202614	0.0162429	0.0148621	0.0172908	0.0171556	0.0211205	0.0146506	0.0116467	0.0132412	0.0157805	0.0137248	0.0159666	0.0105205	0.011847	0.00772812	0.0109279	0.0107499	0.0091524	0.000191939	0.000107629	0.000114364	0.000175691	0.000180751	7.66158e-05	0.000209988	0.000202443	0.000195766	0.000259854	0.000171003	0.000112779
n269_150.032_4.16	n269	Negative	150.032	4.16	0.0189101	0.0171946	0.0197116	0.0107332	0.0153472	0.012676	0.000128359	0.000195921	5.70958e-05	0.000154693	8.28315e-05	9.72454e-05	0.0108994	0.00650762	0.00994679	0.0255017	0.0167355	0.0142522	0.0222839	0.0180462	0.0198024	0.0164321	0.0187654	0.0128537	0.0214825	0.0183648	0.0213946	0.00620756	0.0045681	0.00262865	0.00773	0.00807372	0.00442263	8e-07	0.000109698	0.00010979	6.81559e-05	0.000104471	3.22881e-05	8e-07	0.00012458	7.32134e-05	0.000116068	3.81851e-05	8.82617e-05
n27_665.173_4.66	n27	Negative	665.173	4.66	0.000646499	0.000618089	0.000587755	0.00304042	0.0156602	0.0100037	0.11543	0.0933979	0.040073	0.135632	0.0866525	0.0720171	0.055462	0.0318651	0.0330389	0.000418026	0.000580387	0.000367915	0.0654208	0.138432	0.126148	0.0619549	0.0453583	0.0604598	0.000499824	0.000553772	0.000355036	0.116585	0.112165	0.0864748	0.047707	0.045425	0.0345158	0.0389098	0.0290473	0.0196966	0.0659734	0.0555802	0.0137257	0.088523	0.134892	0.0707862	0.00698141	0.0270599	0.0038639
n270_179.056_0.63	n270	Negative	179.056	0.63	0.00601244	0.00902169	0.00750839	0.00631377	0.00907803	0.00890234	0.0037025	0.00462644	0.00243854	0.00517428	0.00601602	0.00674883	0.0037577	0.00559832	0.00420001	0.00587582	0.00807756	0.00568224	0.0209456	0.0185196	0.0323879	0.00949524	0.0112846	0.012808	0.00632365	0.00176622	0.00819082	0.0122572	0.0148965	0.010252	0.00285778	0.00490944	0.0067982	0.00616891	0.00825636	0.00712717	0.00641271	0.00690006	0.00254036	0.00421563	0.0100054	0.00506764	0.0025431	0.00668073	0.00143507
n271_649.177_5	n271	Negative	649.177	5	0.00879956	0.00883747	0.0147247	0.00688269	0.00616684	0.00657879	0.00021467	0.000273513	0.000155632	0.000245922	0.00018407	9.58562e-05	0.00224846	0.00365343	0.00404986	0.00414827	0.00524543	0.0037609	0.00353148	0.00556461	0.0049764	0.0088745	0.00833172	0.0126545	0.00214352	0.00192235	0.00379538	0.00158198	0.000991471	0.000612732	0.00148647	0.00140027	0.00154765	9.98081e-05	0.000155234	5.18451e-05	0.000145399	0.000192359	3.06463e-05	0.000171166	0.000197252	0.000144835	9.18151e-05	0.000116216	6.70135e-05
n272_194.022_4.16	n272	Negative	194.022	4.16	0.0131796	0.0148978	0.0202902	0.00935007	0.0182564	0.0134528	0.000223522	0.00010281	5.89376e-05	0.000124944	9.81707e-05	5.97364e-05	0.00987474	0.00623338	0.0114279	0.0154925	0.0159836	0.0146806	0.0127487	0.0167113	0.0227861	0.0116854	0.0163186	0.0123621	0.013177	0.0175329	0.0251225	0.00598558	0.00606577	0.00379443	0.00608053	0.00886714	0.00454281	0.000103647	0.000117978	5.79445e-05	7.57287e-05	8.45717e-05	3.39298e-05	5.82319e-05	0.000347787	7.79882e-05	8e-07	9.96133e-05	9.31651e-05
n273_108.902_0.62	n273	Negative	108.902	0.62	0.0196805	0.0114803	0.0174385	0.0156741	0.01144	0.013092	0.00584698	0.00937315	0.00480249	0.0112589	0.00935229	0.00969814	0.0154333	0.011617	0.0294278	0.0137245	0.0169629	0.0138925	0.00407167	0.00578386	0.0145919	0.0100792	0.0062384	0.0116694	0.0173869	0.0115024	0.020062	0.00918238	0.00853572	0.00570027	0.00693096	0.013002	0.0082417	0.012737	0.0175787	0.00842635	0.00610222	0.00506104	0.0027527	0.00693312	0.0150846	0.00899252	0.0121993	0.00484453	0.0104688
n275_681.241_4.07	n275	Negative	681.241	4.07	0.00528872	0.00893044	0.0119474	0.00409169	0.00519447	0.00510801	0.000557698	0.000741007	0.000505574	0.000906341	0.0020171	0.00149897	0.00999795	0.0114745	0.00914935	0.0108089	0.0087078	0.00901309	0.0107534	0.0141696	0.0175929	0.0100003	0.0110697	0.0113605	0.0115606	0.00869935	0.0150365	0.00480535	0.00375118	0.00282361	0.00533464	0.0057349	0.00290035	0.00632821	0.00951064	0.00639067	0.00955545	0.00768939	0.00432387	0.0066349	0.0131251	0.00798186	0.00738852	0.00894693	0.00786183
n276_161.046_4.58	n276	Negative	161.046	4.58	0.0145354	0.0126734	0.0120816	0.0117123	0.0102236	0.00856227	0.0299984	0.0174738	0.00795934	0.0271902	0.0161445	0.0115083	0.0194435	0.0150738	0.0122137	0.0217139	0.0163306	0.0136913	0.0128509	0.0124951	0.0154076	0.0171247	0.0144454	0.0111906	0.0211194	0.0177256	0.0155691	0.0122479	0.0100369	0.00862467	0.0172494	0.0158836	0.0103502	0.0147889	0.0134598	0.0116118	0.0121242	0.0102332	0.003231	0.0138062	0.0189154	0.0110536	0.0129581	0.00940017	0.0096859
n277_165.056_4.16	n277	Negative	165.056	4.16	0.0167515	0.0142264	0.0190694	0.0106982	0.0160657	0.0119457	0.000376225	0.000236657	0.00014366	0.000212207	0.000239291	0.000220886	0.0112156	0.0066321	0.00879073	0.0198392	0.0150183	0.0125941	0.0154464	0.015324	0.0200811	0.0121097	0.0154244	0.0108744	0.017275	0.0138346	0.020312	0.00485068	0.0044302	0.0030252	0.00750322	0.00731798	0.00411017	0.000243762	0.000250444	0.000172309	0.000109049	9.2863e-05	3.61189e-05	0.000190577	0.000176489	0.000113003	0.000128195	0.000195906	0.000181427
n278_569.142_4.76	n278	Negative	569.142	4.76	0.000233458	0.000259976	0.000284807	0.000333931	0.00230887	0.00102885	0.00579165	0.00859141	0.00407498	0.00474391	0.00555738	0.00615424	0.00374127	0.007453	0.00607916	0.000304988	0.000414847	0.000299237	0.00400354	0.0160749	0.0138417	0.00477129	0.00453497	0.0107629	0.000248669	0.00041228	0.000320032	0.0115382	0.0168009	0.0157851	0.00553484	0.00928553	0.00587281	0.00169866	0.00249823	0.00232388	0.014134	0.0138863	0.00450227	0.00710958	0.0133535	0.0085787	0.000531835	0.00259327	0.000282764
n279_170.948_0.73	n279	Negative	170.948	0.73	0.0538408	0.0240504	0.0345669	0.0562715	0.0422526	0.0185763	0.0235694	0.0255473	0.0141542	0.0352343	0.0286858	0.0283304	0.0383306	0.0322999	0.0447336	0.0236888	0.0237141	0.035104	0.0282243	0.0256694	0.0049179	0.0258835	0.0141057	0.0106898	0.0164246	0.035239	0.0187094	0.0306814	0.0232629	0.0176194	0.0305975	0.0196717	0.0220157	0.0429098	0.0430018	0.0084355	0.0354153	0.0237995	0.00419088	0.0215846	0.0310724	0.00561993	0.0304358	0.0234772	0.0195271
n280_139.04_3.17	n280	Negative	139.04	3.17	0.00321992	0.00285285	0.00228209	0.0026529	0.00365719	0.0033058	0.00650869	0.00847114	0.00400407	0.00473796	0.0042827	0.00415377	0.00366735	0.00420009	0.00299439	0.0066159	0.00587767	0.00463736	0.00506282	0.00620489	0.00696214	0.00851854	0.00650699	0.010529	0.0045954	0.00567434	0.00620312	0.00773014	0.00954116	0.0072321	0.0096718	0.0114792	0.00842864	0.000391555	0.00028356	0.000397987	0.000246876	0.000396326	6.62179e-05	0.000351156	0.000358168	0.000224415	0.000226939	0.000249033	0.000235364
n281_241.072_3.65	n281	Negative	241.072	3.65	0.00704684	0.00776658	0.00409615	0.00490796	0.00405086	0.00374254	0.000188113	0.000124148	9.39318e-05	0.000117011	0.000119646	7.77963e-05	0.00670431	0.00742413	0.0060675	0.00514854	0.00352221	0.00399146	0.00395974	0.004156	0.00467011	0.00802054	0.0047793	0.0104723	0.00979257	0.00932387	0.0144414	0.003511	0.00164954	0.00178117	0.00182841	0.0037372	0.00181072	9.02111e-05	0.000163513	3.81214e-05	0.000162059	8.12552e-05	3.66661e-05	9.35239e-05	0.000166107	9.23126e-05	0.000116068	0.000111235	0.000107875
n282_487.109_3.74	n282	Negative	487.109	3.74	0.00759995	0.00764089	0.00976327	0.00143054	0.00310999	0.00326954	0.000210243	0.000184282	5.98585e-05	0.000168576	0.000119646	0.000158371	0.00344764	0.0021253	0.00280924	0.00974042	0.00962326	0.00805324	0.00824878	0.00853706	0.011615	0.00703507	0.0174138	0.0101909	0.00535881	0.00365197	0.00619312	0.00410346	0.00362201	0.00218302	0.00436551	0.00459659	0.00296979	0.000214971	0.000134536	0.000176883	0.000263536	0.000265323	9.46752e-05	0.000144697	0.000202443	0.000135286	0.000597664	0.000245713	0.000508322
n283_479.12_4.27	n283	Negative	479.12	4.27	0.00418787	0.00362589	0.00521542	0.00143879	0.00178529	0.0022476	0.000174834	0.000168763	9.94572e-05	0.000144777	0.000121179	0.000181988	0.00661807	0.00795275	0.00466944	0.00769082	0.00535711	0.00390153	0.00769886	0.00812185	0.00842822	0.0101423	0.0111893	0.0100903	0.00638084	0.0039935	0.00415542	0.000733152	0.00036831	0.000262599	0.00165478	0.00125704	0.000658321	0.000243762	0.000304258	0.000163159	0.000154487	9.94961e-05	4.21387e-05	0.000169402	0.00015313	0.000175076	0.000173236	0.000106254	0.000205944
n285_191.056_2.69	n285	Negative	191.056	2.69	0.0109528	0.00996518	0.019688	0.0106734	0.0264782	0.0201265	0.000274423	0.000168763	0.000180496	0.00138034	0.00163055	0.00161844	0.00037577	0.000229129	0.000151615	0.00637276	0.00699257	0.00809903	0.000412033	0.000595654	0.00109095	0.0039226	0.00296497	0.00952012	0.0123936	0.015308	0.0192994	0.0326526	0.0334656	0.024996	0.024331	0.0286952	0.0318251	0.0264568	0.0384752	0.0392208	0.017145	0.0229057	0.00699447	0.0330686	0.0732377	0.0509995	0.0220356	0.0331696	0.0225214
n286_507.153_4.31	n286	Negative	507.153	4.31	0.0022843	0.00212457	0.00220771	0.00112547	0.000523581	0.000438471	0.00451691	0.00342376	0.00225528	0.0025207	0.00288223	0.00275343	0.003423	0.00198458	0.00172316	0.00265958	0.00231557	0.00155342	0.00323138	0.00253589	0.00175516	0.00869564	0.0109744	0.00949453	0.00340179	0.00191747	0.00146015	0.00101141	0.000556829	0.000497347	0.000983303	0.00121747	0.000750459	0.0006238	0.000838261	0.00053065	0.000257478	0.000407934	9.96005e-05	0.000478207	0.000500917	0.000254655	0.000698141	0.000293859	0.0010477
n287_345.099_6.06	n287	Negative	345.099	6.06	0.00261473	0.00311283	0.00367891	0.00126358	0.00107078	0.00143453	0.000325324	0.000290971	7.45929e-05	0.00028757	0.000228554	0.000116694	0.00270431	0.00247351	0.00240542	0.00361507	0.00383933	0.00224019	0.00302374	0.00255724	0.00224041	0.0103194	0.0109778	0.00937939	0.00169592	0.00239074	0.00178018	0.000433013	0.000391002	0.000293103	0.000327768	0.000388232	0.000174929	9.98081e-05	0.000117978	6.86185e-05	2.72623e-05	8.12552e-05	2.95518e-05	0.000116464	0.000111603	5.72975e-05	8.14209e-05	8e-07	8.82617e-05
n288_463.049_1.62	n288	Negative	463.049	1.62	0.0104589	0.0380702	0.0294059	0.00188815	0.0186363	0.012764	0.00149826	0.0013695	0.00117875	0.000963855	0.00110595	0.0012503	0.000743326	0.00290651	0.00113565	0.00111545	0.00211213	0.00104161	0.00502713	0.0100912	0.0268643	0.00173597	0.00109345	0.0093538	0.00275525	0.00654037	0.00955596	0.000928555	0.00300758	0.00325597	0.000671481	0.00441001	0.00575396	0.00074856	0.00338409	0.00341873	0.000363498	0.00250067	0.00105949	0.00274043	0.0146953	0.00862327	0.000195757	0.0109226	0.000279495
n289_179.072_4.97	n289	Negative	179.072	4.97	0.0105182	0.00985155	0.0098449	0.00835446	0.0088123	0.0096688	0.000250079	0.000211439	5.61749e-05	0.000222123	0.000162595	0.000104191	0.00783573	0.00772362	0.00705008	0.0105338	0.0101697	0.0102231	0.00870948	0.0104346	0.0128918	0.0081994	0.00771308	0.00918566	0.0125478	0.0109071	0.0136214	0.00515864	0.00488928	0.00334748	0.00669	0.00653398	0.00519579	0.000163148	0.000244234	0.000189082	0.000119651	0.00012437	6.62179e-05	0.000151756	0.000207634	8e-07	0.000109139	9.29724e-05	0.000148737
n290_817.205_3.3	n290	Negative	817.205	3.3	0.00608607	0.00726901	0.00697868	0.012104	0.0100799	0.010803	0.000652861	0.000349165	0.000205361	0.004379	0.00688575	0.00616119	0.00567762	0.00483516	0.00720169	0.0121419	0.0150761	0.0152251	0.014718	0.0160264	0.0161613	0.0108314	0.0134732	0.00912169	0.00638084	0.00720636	0.00747825	0.0130654	0.00900004	0.0106684	0.0130009	0.0116658	0.0108389	0.0203839	0.031351	0.0276914	0.0403301	0.0536666	0.0204985	0.0277343	0.0613532	0.0379707	0.0174743	0.0183704	0.013795
n292_671.123_4.89	n292	Negative	671.123	4.89	0.0129138	0.0112186	0.00860952	0.0149053	0.0138788	0.0104922	0.000112868	0.000232777	8.74855e-05	8e-07	9.05011e-05	5.97364e-05	0.0118029	0.0116206	0.00814637	0.016994	0.0122639	0.0102476	0.0117835	0.0128483	0.0181814	0.0125428	0.00954821	0.00901021	0.0129134	0.0157252	0.0130463	0.0124651	0.0109603	0.00647082	0.0125065	0.0112003	0.00654181	0.000101727	6.20934e-05	9.14913e-05	0.000107535	6.13559e-05	1.03979e-05	9.17593e-05	0.000150535	9.39042e-05	4.67737e-05	0.000114555	8.00893e-05
n293_675.134_3.89	n293	Negative	675.134	3.89	0.00080094	0.00381356	0.00334694	0.00135634	0.00267499	0.00285524	0.00149826	0.00130161	0.00109771	0.00554316	0.00644859	0.00493173	0.00320739	0.00508954	0.00409651	0.00114104	0.00657373	0.00682359	0.00392892	0.00932286	0.0137763	0.00538327	0.00845649	0.0088841	0.00610233	0.00687946	0.00889339	0.00653584	0.00628222	0.00554377	0.000834479	0.0022917	0.00248373	0.000161228	0.000198699	0.000115889	8.78453e-05	0.000109446	5.96509e-05	0.000169402	8.04581e-05	0.000152793	0.000157645	6.97293e-05	5.55722e-05
n294_149.024_4.94	n294	Negative	149.024	4.94	0.0153364	0.00977063	0.0136272	0.0115144	0.0102374	0.0103835	0.000168195	0.000112509	0.000107745	0.00014676	0.000101239	0.000111138	0.00905133	0.00893061	0.00903419	0.0147909	0.0116077	0.0129441	0.0145266	0.0120916	0.01665	0.0112014	0.00844436	0.0087251	0.011772	0.0131539	0.0133688	0.00614347	0.00535708	0.0033687	0.00541259	0.00575563	0.00568052	8.06142e-05	0.000161443	2.59225e-05	8.1787e-05	9.94961e-05	2.95518e-05	0.000178225	9.34352e-05	7.4805e-05	0.000116068	0.000280577	9.6434e-05
n295_363.11_4.25	n295	Negative	363.11	4.25	0.00250877	0.00314726	0.00413424	0.0011131	0.00178136	0.00157435	0.000714828	0.000934987	0.000278112	0.000442263	0.000286842	0.000288958	0.00448255	0.00526996	0.00351483	0.0045471	0.00434991	0.00311501	0.00484869	0.00582072	0.00835939	0.00585145	0.00714816	0.0082426	0.0036977	0.00291523	0.00344034	0.000461151	0.000326417	0.000441645	0.000809675	0.00127589	0.00106293	0.000307102	0.000256653	0.000187557	0.000189322	0.000147586	6.18399e-05	9.17593e-05	0.000160916	0.000190992	0.000228672	0.000169343	0.000287668
n296_827.298_4.61	n296	Negative	827.298	4.61	0.00248184	0.0052288	0.00467664	0.000230866	0.000423195	0.000217509	0.00695353	0.00495427	0.00261167	0.00372453	0.00401119	0.00432603	0.00290554	0.0051581	0.0056593	0.00406082	0.00436387	0.00536501	0.00131559	0.00202755	0.00200295	0.00786799	0.00741156	0.00812198	0.00703484	0.00602563	0.00458296	0.00489133	0.0056451	0.0032122	0.015382	0.0138482	0.00809481	0.00222457	0.000714075	0.000706008	0.000474062	0.000477581	0.000184425	0.000910535	0.00193359	0.00115072	0.000325684	0.000270616	0.000470729
n297_223.098_8.5	n297	Negative	223.098	8.5	0.00442672	0.00637717	0.00855692	0.00650135	0.00728683	0.00558101	0.00015049	0.000174583	6.17003e-05	0.000378799	8.43654e-05	7.91855e-05	0.00526899	0.00688288	0.00492747	0.0064794	0.00545684	0.0064802	0.00349904	0.00304618	0.00264307	0.00799073	0.0071187	0.0075938	0.00461032	0.00364953	0.00580808	0.00160543	0.00109271	0.000624668	0.00237233	0.00224647	0.00116174	0.00021881	0.000122117	5.18451e-05	0.000112079	9.78379e-05	2.95518e-05	0.000158814	0.000121985	0.00014961	0.000225207	8e-07	8.82617e-05
n3_311.114_4.58	n3	Negative	311.114	4.58	0.34514	0.399349	0.528317	0.228733	0.329348	0.293596	0.937453	1.0113	0.462258	0.899374	0.866244	0.800346	0.675316	0.836637	0.665869	0.571006	0.72058	0.652376	0.265482	0.535503	0.527127	0.521148	0.677341	0.672498	0.59023	0.704198	0.738376	0.36302	0.410298	0.338395	0.666924	0.736919	0.521852	0.497461	0.641936	0.585723	0.347768	0.380472	0.134724	0.42868	0.858823	0.510996	0.292341	0.339917	0.406698
n302_643.092_4.14	n302	Negative	643.092	4.14	0.0071474	0.00529766	0.00567256	0.0065735	0.00661168	0.00556547	0.000194752	7.17729e-05	6.90675e-05	8.52794e-05	6.28906e-05	6.9461e-05	0.00771253	0.00503001	0.00519426	0.0104421	0.0059395	0.00391461	0.00837693	0.00913077	0.0105206	0.00841333	0.00709964	0.00687554	0.0101233	0.00948976	0.0140414	0.00361886	0.00190614	0.00147878	0.00379856	0.00286839	0.00159039	0.000113244	8e-07	8.84416e-05	0.000118137	9.78379e-05	3.11936e-05	0.000128816	9.34352e-05	0.000111412	9.35475e-05	5.47873e-05	0.000147103
n303_367.103_3.62	n303	Negative	367.103	3.62	0.0471405	0.0356718	0.0443882	0.0262548	0.0369124	0.023163	0.000504584	0.000453915	0.000220095	0.00458525	0.00351114	0.00332857	0.00109035	0.000191241	0.000160362	0.0135538	0.00793196	0.00998602	0.000768913	0.000869228	0.00116667	0.00635646	0.00280208	0.00684081	0.0405131	0.0397667	0.0369837	0.0641672	0.0444381	0.0430836	0.107123	0.111185	0.101429	0.0968215	0.0780308	0.0699207	0.0442665	0.0286847	0.00821978	0.0843074	0.124762	0.0828299	0.0907982	0.0854367	0.067883
n304_474.11_3.42	n304	Negative	474.11	3.42	0.00109905	0.000940047	0.00062585	0.00189228	0.00138769	0.00186954	0.0024344	0.00495039	0.00226818	0.00345084	0.00761283	0.00549992	0.00346201	0.0115593	0.00237044	0.00158466	0.00421628	0.00389662	0.00535481	0.0119228	0.0121003	0.0101633	0.00981334	0.0068134	0.00439646	0.00322993	0.00455046	0.00504452	0.0059977	0.00274536	0.0022554	0.00294566	0.0023315	0.00152975	0.00253962	0.00115584	0.0020265	0.00114255	0.000634816	0.00252867	0.00608108	0.0033137	0.00015418	0.000214169	0.000235364
n305_885.268_4.22	n305	Negative	885.268	4.22	0.00248363	0.00633585	0.00642902	0.000548307	0.000505866	0.000500617	0.00313595	0.00300088	0.00118059	0.00317715	0.00432411	0.00334524	0.0011807	0.00189437	0.00169837	0.00501631	0.0125711	0.0131305	0.00561112	0.0115056	0.0120383	0.00415757	0.00528011	0.00666902	0.00237976	0.001432	0.00236524	0.0121337	0.0349179	0.0286141	0.00985783	0.0121973	0.0179977	0.0168311	0.0237942	0.0207075	0.0157183	0.0188114	0.00652493	0.0107305	0.030831	0.0182222	0.00887315	0.0138114	0.00451279
n307_283.046_4.08	n307	Negative	283.046	4.08	0.00450394	0.00219516	0.0042068	0.0022427	0.00282458	0.00299334	0.000117294	0.000108629	9.94572e-05	0.000120978	0.0001764	7.64071e-05	0.00314784	0.00317713	0.00273635	0.00390726	0.00302958	0.00252471	0.00149078	0.00151339	0.00213029	0.00579359	0.00404629	0.00634187	0.00290942	0.00409596	0.00262276	0.00113803	0.000455588	0.000322281	0.00104531	0.00100073	0.000940077	9.78887e-05	0.000113838	0.000118939	9.2389e-05	0.000341603	6.01981e-05	0.000146462	9.86261e-05	0.000108229	0.00015418	0.000102934	9.80685e-05
n309_375.07_2.68	n309	Negative	375.07	2.68	0.0102039	0.00624804	0.00810884	0.00795869	0.0139576	0.0127623	0.000239014	0.000172643	0.000118796	0.00131291	0.00136058	0.0013142	0.000579055	0.000135312	0.000180771	0.00506323	0.00343645	0.00370204	0.000420144	0.000432674	0.000702065	0.00398397	0.00210719	0.0061719	0.0080693	0.0103973	0.0137889	0.0161497	0.0157483	0.0111936	0.0148736	0.0152466	0.00667268	0.015666	0.0166141	0.0136947	0.0130193	0.0137023	0.00430964	0.016582	0.0251185	0.0125306	0.0127207	0.0153006	0.0105113
n310_489.117_3.38	n310	Negative	489.117	3.38	0.000975135	0.00250507	0.00176145	0.000756498	0.00178529	0.00228557	0.00146506	0.00222496	0.00104062	0.0045912	0.00790427	0.00786715	0.00268789	0.00391864	0.0010336	0.00145669	0.00702249	0.0053879	0.00237487	0.00530074	0.00890659	0.00782239	0.0157277	0.00597452	0.00424726	0.00339826	0.00562806	0.00201812	0.00335843	0.00177454	0.0014032	0.00142477	0.000892005	0.00111708	0.00209255	0.00169564	0.000899657	0.000915364	9.13917e-05	0.00272807	0.00420459	0.00252109	0.0010654	0.00121196	0.000282764
n312_732.064_4.91	n312	Negative	732.064	4.91	0.00414118	0.00411314	0.00498503	0.00501103	0.00455279	0.00444858	0.000123933	6.59535e-05	5.61749e-05	6.74302e-05	2.60766e-05	3.33413e-05	0.00458727	0.00427587	0.00342153	0.00440207	0.00495423	0.00398983	0.00359313	0.00444509	0.0083766	0.00353156	0.0042889	0.00533668	0.00643803	0.00694289	0.00934843	0.00252461	0.00235474	0.00169496	0.00315897	0.00337347	0.00295777	0.000103647	8.69308e-05	6.86185e-05	7.72433e-05	8.95465e-05	3.94024e-05	7.76425e-05	9.34352e-05	0.000105045	0.000140321	4.4826e-05	8.49927e-05
n313_644.012_4.08	n313	Negative	644.012	4.08	0.00299724	0.0027771	0.00341043	0.00388556	0.00419849	0.0025963	0.000230161	0.000106689	3.6836e-05	8.13129e-05	7.05602e-05	5.83472e-05	0.00526694	0.00472691	0.00301188	0.00506963	0.0038493	0.0030169	0.00472378	0.00627474	0.0096706	0.00444514	0.00367892	0.00525078	0.00696521	0.00592073	0.010116	0.00133812	0.00121315	0.000733422	0.00141383	0.00123066	0.00079586	0.000193858	8.27912e-05	0.000135712	6.51267e-05	0.000137636	2.84573e-05	7.94071e-05	0.000308855	0.000192583	7.96886e-05	7.471e-05	8.17238e-05
n315_576.149_5.16	n315	Negative	576.149	5.16	7.90165e-05	8.43632e-05	0.0001161	0.000309195	0.00200575	0.00104784	0.00429339	0.00698137	0.0028815	0.00267936	0.00429804	0.00628761	0.00204107	0.00326193	0.00279612	0.000119436	0.000101717	0.000132449	0.0008338	0.00295887	0.00525516	0.00250927	0.00191311	0.00516305	0.000119361	0.000263469	0.000407541	0.00430825	0.011278	0.0123435	0.00276388	0.00302859	0.00382974	0.0014952	0.00217948	0.00195944	0.00722604	0.00713221	0.00274996	0.00319393	0.00622902	0.00461563	0.000914686	0.00202049	0.000392274
n317_537.198_3.54	n317	Negative	537.198	3.54	0.00328816	0.0125822	0.00877279	0.00172531	0.00289544	0.00346979	0.00352102	0.00464002	0.00244499	0.00241757	0.00425355	0.00331051	0.0017269	0.00869426	0.00349005	0.00407575	0.00785418	0.00465371	0.00212343	0.00800349	0.00885841	0.00181488	0.00540834	0.0050406	0.0010643	0.000517179	0.00130263	0.000934808	0.00168794	0.00130106	0.000666166	0.00146435	0.00136872	0.00252783	0.00475222	0.00408814	0.00137523	0.00284393	0.000801182	0.00109052	0.00388016	0.00232214	0.00137723	0.00274103	0.00131248
n318_419.135_5.82	n318	Negative	419.135	5.82	0.00424175	0.00465547	0.00812698	0.00308165	0.00669829	0.00740912	0.000194752	9.89302e-05	9.30109e-05	0.000368883	0.000306783	0.000276455	0.00171458	0.00391323	0.00369852	0.00438927	0.00522947	0.00578362	0.00246409	0.00602639	0.00660423	0.00277756	0.00587796	0.00503146	0.00620428	0.00521571	0.00729823	0.00184773	0.00281731	0.00103714	0.00168313	0.00256308	0.00205108	8.63724e-05	9.72797e-05	7.62428e-05	0.000187807	7.79386e-05	4.76112e-05	0.000215281	0.000127176	0.000144835	8.14209e-05	0.000121196	0.000125855
n319_642.171_5.38	n319	Negative	642.171	5.38	8e-07	0.000105024	0.000114286	0.000391648	0.00188961	0.00118076	0.00709516	0.00737321	0.0025426	0.00348654	0.00203091	0.00175875	0.00457906	0.00585992	0.00354691	0.000113038	0.000167534	0.000109557	0.00275446	0.00802289	0.00455998	0.00438552	0.00195816	0.00496749	9.69808e-05	0.000151251	0.000105011	0.0182741	0.027124	0.0234668	0.00584667	0.00447221	0.00517576	0.00298081	0.00350414	0.00296889	0.0540294	0.0378334	0.00921359	0.00835539	0.0134651	0.00788318	0.00114336	0.00319925	0.000491977
n32_554.147_3.79	n32	Negative	554.147	3.79	0.000642907	0.000807476	0.000905215	0.00509348	0.00681246	0.00474895	0.086337	0.0716546	0.0285921	0.0616074	0.0502588	0.0504509	0.0256694	0.0240531	0.0134587	0.000654765	0.000564432	0.00046112	0.0432862	0.0396314	0.0591731	0.0306951	0.0130071	0.0226864	0.000492364	0.000492784	0.000390039	0.081247	0.0637456	0.0555517	0.0864102	0.0831872	0.0728973	0.0580864	0.140658	0.0857167	0.0832107	0.120666	0.0390833	0.144306	0.27817	0.15409	0.0522896	0.078228	0.00450788
n320_357.083_3.62	n320	Negative	357.083	3.62	0.00471585	0.00460038	0.00340862	0.00281162	0.00282261	0.00201455	0.00262915	0.00247713	0.00172761	0.00136447	0.00112129	0.00152258	0.0036961	0.00322584	0.00390116	0.0025956	0.0018708	0.00208812	0.00255655	0.00191308	0.00396116	0.00407515	0.00216438	0.00487429	0.00514247	0.00500347	0.00461046	0.00466622	0.00351204	0.00325332	0.00983657	0.0108385	0.00914305	0.0011785	0.000712005	0.000645014	0.000290798	0.000237132	0.000112187	0.000144697	0.000381527	0.000163934	0.000202686	0.000429997	0.000444577
n321_1125.273_4.96	n321	Negative	1125.27	4.96	0.00108109	0.000929717	0.00239637	0.00165317	0.00224785	0.00227349	0.000177047	0.00020174	5.43331e-05	0.000198324	0.000153392	9.72454e-05	0.00114579	0.00182581	0.000838254	0.00153774	0.00517961	0.00676636	0.001653	0.0021362	0.00280826	0.00485546	0.00357321	0.00426751	0.00190232	0.00294695	0.00174767	0.00166952	0.00931773	0.00232891	0.00138903	0.00109873	0.00120714	0.000115163	8.07215e-05	0.000132662	0.000112079	0.000129345	3.83079e-05	0.000202929	0.000345191	9.23126e-05	7.79562e-05	8.30111e-05	6.8648e-05
n322_113.025_0.63	n322	Negative	113.025	0.63	0.00205982	0.00280809	0.00379501	0.00234782	0.0023817	0.00297263	0.00154031	0.00184088	0.00119257	0.00163419	0.00177014	0.00176709	0.00220739	0.00202427	0.00164298	0.00283447	0.00295778	0.00248874	0.00613183	0.00510671	0.00670747	0.00387174	0.0037465	0.00418527	0.00318545	0.001654	0.00273277	0.00374548	0.00404967	0.0030252	0.00135891	0.00228605	0.00267468	0.00226104	0.00255825	0.00233303	0.00138281	0.0027577	0.0010967	0.00160226	0.00302886	0.00185262	0.000930277	0.00230439	0.000961071
n323_241.145_5.98	n323	Negative	241.145	5.98	0.00695884	0.014266	0.0175365	0.00345062	0.00323203	0.00223551	0.000258931	0.000232777	9.39318e-05	0.000410531	0.000253096	0.000261173	0.00286242	0.00319698	0.00244041	0.00317358	0.00287003	0.00185756	0.00142103	0.00263291	0.00248132	0.00310195	0.00280381	0.00397509	0.00207887	0.00127099	0.00132013	0.00052837	0.000464315	0.000324934	0.000572265	0.000776464	0.000443332	9.40499e-05	0.00019042	0.000112839	7.42142e-05	0.000117737	3.17408e-05	0.000102347	0.000171298	5.09311e-05	0.000105674	9.29724e-05	0.000106241
n324_731.22_5.4	n324	Negative	731.22	5.4	0.00269913	0.0020712	0.00336327	0.00300332	0.0037497	0.00350604	0.000168195	9.50506e-05	0.000116033	0.000236006	0.000205545	0.000198658	0.00131211	0.0021668	0.00220716	0.00366839	0.0034923	0.0033423	0.0014924	0.00301513	0.00297689	0.00346844	0.00374477	0.00393488	0.00364548	0.00243465	0.00361536	0.000631543	0.000549847	0.000420424	0.000680339	0.000797195	0.000857286	8e-07	0.000103489	8.84416e-05	6.66413e-05	8e-07	4.10442e-05	0.000155285	0.000176489	8e-07	0.000126462	8.30111e-05	6.8648e-05
n326_591.098_5.48	n326	Negative	591.098	5.48	0.000174195	0.00028408	0.000473469	0.000669924	0.00038186	0.000647349	0.000546633	0.000523748	0.000229304	0.00131886	0.00287609	0.00192685	0.000753593	0.00148663	0.000472338	0.000211146	0.00307346	0.00187228	0.00112904	0.00258634	0.00261209	0.00431889	0.00696448	0.0037905	0.00329237	0.00740152	0.00579308	0.00100203	0.0016059	0.00169363	0.000609471	0.000376924	0.000193624	0.000142035	0.000142815	7.47179e-05	8.48162e-05	5.30646e-05	2.68155e-05	7.41133e-05	0.000160916	4.13815e-05	0.000121265	0.000104594	7.02824e-05
n327_317.028_4.08	n327	Negative	317.028	4.08	0.00534439	0.00397023	0.00226213	0.00540474	0.00465711	0.00321085	0.000154916	0.000124148	4.51241e-05	0.000109078	6.44245e-05	8.1964e-05	0.00456674	0.00399442	0.00300022	0.00581184	0.00451146	0.00346003	0.00444152	0.00519984	0.00644248	0.00441533	0.00418319	0.00365891	0.0054732	0.00668186	0.00491549	0.00505703	0.00254501	0.00197745	0.00400054	0.00415747	0.00148356	0.000130518	9.93495e-05	8.23422e-05	0.00014237	7.79386e-05	3.28353e-05	0.000139404	9.86261e-05	4.45647e-05	8.6618e-05	7.80304e-05	8.49927e-05
n33_119.947_0.63	n33	Negative	119.947	0.63	0.0412915	0.0075221	0.00509388	0.0389401	0.0176758	0.0037201	0.0786355	0.0435739	0.019733	0.0591898	0.00582275	0.00322994	0.056577	0.0333987	0.0131803	0.0550109	0.0183151	0.00376581	0.00684073	0.00175398	0.0010703	0.0199742	0.00122688	0.00348346	0.0513352	0.0518521	0.0331308	0.0111896	0.00482818	0.00150928	0.0735387	0.0432407	0.00520781	0.0554184	0.032301	0.0104392	0.0293055	0.0131086	0.000902972	0.0601765	0.0169066	0.0044501	0.059148	0.0272193	0.0568405
n330_101.024_6.95	n330	Negative	101.024	6.95	0.000957177	0.000788537	0.00235828	0.00039577	0.000415322	0.000291739	0.00354316	0.00310951	0.00213188	0.00244732	0.00287609	0.00325772	0.00129158	0.00256011	0.00289817	0.00242284	0.00441972	0.003133	0.00247869	0.00318199	0.00316273	0.00310546	0.00405496	0.0031618	0.00509771	0.00439359	0.00505801	0.00394558	0.004898	0.00377056	0.00496258	0.00489813	0.00509965	0.000307102	0.000233885	0.000242452	0.000228701	0.000379744	9.68642e-05	0.000201165	0.000272519	0.000160751	0.000353401	0.00030216	0.000250075
n332_133.014_8.5	n332	Negative	133.014	8.5	0.00163241	0.00314898	0.00358095	0.00217261	0.00349776	0.00216128	0.000263358	0.000192041	0.000105903	0.000299469	0.000162595	0.000147257	0.00213963	0.00233459	0.00191413	0.00229701	0.00202039	0.00241843	0.0011193	0.00155219	0.00153835	0.00315982	0.00282461	0.00302655	0.00173571	0.00159789	0.0019577	0.00103642	0.000502717	0.000547745	0.0010524	0.00107989	0.000547488	0.0001881	0.000130396	0.000164684	9.99619e-05	0.000137636	3.11936e-05	0.000135874	0.000199848	0.000114595	0.000176701	0.000169343	0.000166716
n333_790.153_1.19	n333	Negative	790.153	1.19	0.000201133	0.000433868	0.000214059	0.00134809	0.00347414	0.00401184	0.00186342	0.00339272	0.00176813	0.00114631	0.00115504	0.000641819	0.00165914	0.00367328	0.00320869	0.00122635	0.00257086	0.00157467	0.000546674	0.00191696	0.00464258	0.000633016	0.00152841	0.00274875	5.22204e-05	0.000248832	0.000332533	3.90806e-05	4.01476e-05	0.000133952	8e-07	9.23464e-05	6.00901e-05	0.000414587	0.000389119	0.000410186	3.48352e-05	8e-07	9.8506e-06	7.23487e-05	8e-07	7.95798e-05	7.96886e-05	7.96906e-05	5.72066e-05
n334_535.146_5.87	n334	Negative	535.146	5.87	0.00317503	0.00347266	0.00597551	0.00242615	0.00384222	0.0046074	0.000570977	0.00030067	0.000448478	0.000325252	0.000363538	0.000397317	0.00198768	0.00185829	0.0020847	0.00397338	0.00342249	0.00305778	0.00181846	0.0032014	0.00314208	0.00267936	0.0033774	0.00270489	0.00483412	0.00336899	0.00440294	0.00141159	0.00103162	0.000799735	0.00119768	0.00113077	0.00091337	0.000103647	0.000349793	0.000131138	0.000184778	7.95969e-05	0.000128058	0.000277043	0.000171298	0.000103454	0.000230404	0.000486445	5.55722e-05
n336_193.014_4.92	n336	Negative	193.014	4.92	0.00395801	0.0030784	0.00394739	0.00393297	0.00285607	0.00358545	0.000247866	0.000271573	4.42032e-05	0.000446229	7.82298e-05	0.000100024	0.00347023	0.00270444	0.00259494	0.0038966	0.00333274	0.00345513	0.00366937	0.00431121	0.00411947	0.00389103	0.00258547	0.00248192	0.00398367	0.00323725	0.00363536	0.00244332	0.00163732	0.00138329	0.00228197	0.00179981	0.00170255	0.000153551	0.000132466	6.70936e-05	4.9981e-05	0.000150902	3.11936e-05	0.000169402	8e-07	0.000148018	0.00046254	0.000307141	8.82617e-05
n337_371.114_7.52	n337	Negative	371.114	7.52	0.00320556	0.00301814	0.00615873	0.00442768	0.00434021	0.00699655	0.000104015	0.000139666	3.59151e-05	3.37151e-05	5.5221e-05	7.91855e-05	0.00124025	0.00166163	0.00276551	0.00185552	0.00208221	0.00283703	0.00100737	0.00185487	0.00188594	0.00253557	0.00256294	0.00243257	0.00277763	0.00180525	0.00362286	0.00156322	0.00119395	0.00069496	0.00127564	0.000906503	0.000835921	2.87908e-05	0.000109698	8.84416e-05	9.08745e-05	8.29134e-05	3.17408e-05	0.000116464	0.000173893	8.43546e-05	5.89002e-05	8e-07	7.68203e-05
n339_723.215_7.53	n339	Negative	723.215	7.53	0.00149952	0.00321097	0.00230204	0.000589533	0.000625935	0.000588656	0.00171736	0.00131713	0.000760663	0.00120978	0.0011489	0.00135449	0.00146817	0.00197736	0.0011823	0.00401603	0.00561041	0.0054713	0.00192715	0.00183547	0.00306981	0.00193938	0.00133432	0.00231561	0.00189983	0.00126611	0.00167767	0.00547128	0.0124876	0.00893501	0.00666697	0.00606471	0.00564714	0.0207466	0.020791	0.0190942	0.0282241	0.0270812	0.0108439	0.0126928	0.0231278	0.0127184	0.00753057	0.0242293	0.00380179
n340_449.276_9.24	n340	Negative	449.276	9.24	0.000666253	0.000924552	0.00148753	0.00082246	0.00102551	0.00095635	0.00239014	0.00131907	0.000491761	0.000682235	0.000697932	0.00102524	0.00202669	0.00135493	0.000912603	0.00138204	0.000867589	0.000902617	0.000363368	0.000421032	0.000457719	0.00137475	0.00217824	0.00215477	0.00192221	0.00153934	0.0020452	0.00057683	0.00062316	0.000492042	0.000976216	0.00123631	0.000552829	0.000514395	0.000718214	0.000770052	0.000572509	0.00116576	0.000306463	0.00119993	0.0018142	0.00143085	0.000585538	0.000720536	0.000446212
n345_179.035_4.06	n345	Negative	179.035	4.06	0.0464419	0.0341172	0.0394122	0.0447756	0.0462385	0.0368695	0.000522289	0.000327828	0.000284558	0.000477961	0.000319055	0.000254227	0.0639425	0.0459989	0.0365099	0.0892613	0.0430304	0.033647	0.0845317	0.0795382	0.0885428	0.0882575	0.0508204	0.0603044	0.107557	0.072449	0.110264	0.0271438	0.0150903	0.00972679	0.0198379	0.0189612	0.0102634	0.000339731	0.000416026	0.000336993	0.000421052	0.000321704	0.00013955	0.000314099	0.000687787	0.0003788	0.000391513	0.000210848	0.000336702
n348_385.114_4.41	n348	Negative	385.114	4.41	0.0148138	0.00812297	0.0150567	0.0139612	0.0186521	0.0146266	0.0316361	0.0269187	0.0152418	0.0451267	0.0435387	0.0370727	0.0316181	0.0308458	0.0210482	0.0122571	0.0161272	0.0184873	0.0117575	0.0158867	0.016027	0.0244912	0.0217529	0.0321973	0.0254065	0.0317748	0.0241049	0.0198717	0.0217129	0.0211671	0.0216876	0.0268898	0.0207738	0.00655086	0.00504406	0.00438091	0.00588412	0.00642579	0.00244295	0.00475737	0.011451	0.00587777	0.0158078	0.0107516	0.0211158
n349_226.966_0.58	n349	Negative	226.966	0.58	0.00811176	0.00586927	0.00441723	0.0138499	0.0141052	0.0106459	0.00873727	0.0104905	0.00397368	0.00841291	0.00583655	0.00494423	0.0103388	0.00431195	0.00616955	0.00598033	0.00692675	0.00365298	0.0148413	0.0138669	0.0369341	0.0103737	0.00900408	0.00884207	0.0178196	0.0159008	0.0203845	0.0105439	0.0128001	0.00669231	0.010276	0.00976611	0.00876114	0.012785	0.0149376	0.010427	0.0104839	0.0128814	0.00411263	0.0100018	0.0200419	0.0116155	0.0112829	0.00675544	0.0083914
n35_418.894_0.55	n35	Negative	418.894	0.55	0.0561538	0.0587116	0.0590549	0.0671634	0.0696441	0.0570496	0.0771549	0.0624754	0.0315224	0.0689633	0.0549357	0.0488408	0.0767454	0.0599018	0.050422	0.0722182	0.0682364	0.0501754	0.0520395	0.0672177	0.120022	0.0613149	0.0583359	0.0603318	0.0759608	0.0789089	0.0867037	0.0534638	0.0561019	0.0439271	0.0577473	0.0646953	0.0461693	0.0661344	0.0676777	0.0504681	0.049463	0.0497265	0.0180611	0.0592606	0.0828849	0.0519497	0.056423	0.059685	0.0558647
n350_297.062_4.55	n350	Negative	297.062	4.55	0.000312474	0.000261698	0.000243084	0.00178715	0.000999921	0.000661159	0.000112868	8e-07	3.59151e-05	0.000117011	5.98228e-05	6.11257e-05	0.00414579	0.00265032	0.00257891	0.00153134	0.00250903	0.00196548	0.00148429	0.00142802	0.00156244	0.00478181	0.00427677	0.00512467	0.0172153	0.0156642	0.0186069	0.00521023	0.00420851	0.00441247	0.0113124	0.0159514	0.00734435	7.4856e-05	7.86517e-05	7.01433e-05	6.51267e-05	8e-07	5.1442e-05	9.35239e-05	8e-07	8.59462e-05	9.52798e-05	8e-07	9.9703e-05
n352_374.058_1.79	n352	Negative	374.058	1.79	0.346785	0.355501	0.314531	0.00461732	0.00652508	0.00287078	8e-07	8e-07	8e-07	0.0285547	0.0252253	0.0297237	0.000858316	0.00134951	8e-07	0.0183718	0.0344104	0.0347491	0.000916531	8e-07	0.00114946	0.00941809	0.00634237	0.0132795	0.0039041	0.003913	0.0161466	0.00202906	0.00078375	0.00233952	0.000811446	0.00182431	0.00143015	0.000264875	0.000295979	0.000372065	0.000224157	0.000391351	0.000170196	0.000338804	0.000233588	0.000187808	0.00133045	0.000562815	0.000831948
n354_402.054_0.98	n354	Negative	402.054	0.98	0.00114215	0.0091095	0.0127692	0.00174386	0.002612	0.00265845	0.000119507	0.000238596	8.10392e-05	0.000113045	6.74924e-05	4.86227e-05	0.000227926	0.000236345	0.000172024	0.00111118	0.00141806	0.00166624	0.00111119	0.00175786	0.00243314	0.000317385	0.00031192	0.000460562	0.00543839	0.00224924	0.0120862	0.00309049	0.00306169	0.00547745	0.00181424	0.00548613	0.00754999	8e-07	0.000138675	9.60659e-05	8.63307e-05	7.13056e-05	8e-07	7.76425e-05	0.000241374	8.43546e-05	8e-07	3.81851e-05	0.000114413
n356_173.046_3.99	n356	Negative	173.046	3.99	0.00371557	0.00291656	0.00923537	0.00286727	0.00798559	0.00450727	0.000190326	0.000153245	0.000104983	0.000729833	0.000926486	0.000702945	0.000422998	0.000104641	0.000121	0.00233327	0.00303955	0.00286156	0.000183306	0.0001591	0.000196165	0.00102756	0.000977349	0.00122086	0.00901175	0.0111925	0.0115062	0.0190901	0.0161463	0.0143329	0.0153023	0.0204199	0.0163218	0.00892898	0.0149459	0.00675511	0.00252177	0.0016052	0.000865211	0.00236104	0.00197512	0.00155976	0.00270421	0.0214866	0.0025269
n358_264.935_0.72	n358	Negative	264.935	0.72	0.0310822	0.0150821	0.0193488	0.0378332	0.0184769	0.00923033	0.0220468	0.0127154	0.00590205	0.0191561	0.0150201	0.0165262	0.0256181	0.0120644	0.0322123	0.023371	0.0135862	0.0178905	0.0157335	0.0146275	0.0040885	0.0163918	0.00532343	0.0066416	0.0105137	0.0252832	0.00985349	0.0145552	0.0120076	0.00725862	0.0240776	0.00951545	0.0113904	0.0221689	0.0227572	0.00433211	0.0199182	0.0111933	0.00287145	0.0133192	0.0145837	0.00315295	0.0200971	0.00907477	0.00999809
n359_645.189_0.93	n359	Negative	645.189	0.93	0.00197721	0.0017062	0.00200998	0.0016511	0.00210417	0.00163132	0.00291685	0.00281466	0.00179207	0.00204671	0.00177474	0.00175597	0.00287064	0.00178612	0.00133392	0.00204107	0.00302559	0.00229252	0.000705648	0.00117579	0.00204769	0.00236022	0.00254388	0.00322576	0.00718404	0.00645011	0.00939594	0.000881658	0.00146626	0.000812997	0.00169908	0.00196754	0.0012886	0.00126871	0.00123773	0.00111314	0.00125255	0.00171962	0.000695015	0.00177872	0.00282123	0.00211046	0.00177567	0.000944666	0.00175216
n36_158.978_0.57	n36	Negative	158.978	0.57	0.0573211	0.0496796	0.0557061	0.0655247	0.0766436	0.0538732	0.0770553	0.0735982	0.028628	0.0649393	0.0492633	0.0387176	0.0707228	0.0650744	0.0462104	0.0649838	0.0558029	0.0390725	0.0500929	0.0601416	0.107006	0.0596946	0.0606129	0.0561575	0.105082	0.0922629	0.102645	0.0448708	0.0493885	0.0375358	0.061452	0.0641167	0.0463896	0.0619904	0.0879305	0.0524504	0.0409526	0.0493716	0.0161161	0.0462979	0.0706604	0.0431705	0.0523069	0.0504143	0.0627246
n360_362.941_0.73	n360	Negative	362.941	0.73	0.0226867	0.00890634	0.0139719	0.0210871	0.0168668	0.00671517	0.0220424	0.0146242	0.0101778	0.0300699	0.0201771	0.018503	0.0139528	0.0150305	0.0117079	0.0169258	0.0108259	0.0183058	0.0218345	0.0154482	0.00260521	0.0156553	0.00795915	0.00464766	0.00735313	0.00664771	0.00816332	0.0137955	0.00806443	0.00652122	0.0179723	0.00650194	0.00658054	0.0195163	0.0139296	0.00541324	0.0218265	0.0111734	0.00136869	0.0107235	0.010527	0.00197199	0.0106679	0.0113194	0.00578604
n362_393.084_3.45	n362	Negative	393.084	3.45	0.000630336	0.00121724	0.000917914	0.00137695	0.00161995	0.00172109	0.000440405	0.000448096	0.000150107	0.000309386	0.000535337	0.000497341	0.00185421	0.00322224	0.00112545	0.00160599	0.00553861	0.00542061	0.0016822	0.00207412	0.00342429	0.00596718	0.0100438	0.00540795	0.00395881	0.00397155	0.00790829	0.001088	0.00251708	0.00120159	0.000568721	0.000284578	0.000463362	0.00109981	0.00154613	0.000629765	0.000655811	0.0006318	0.000218902	0.00209282	0.0045394	0.00188763	0.000176701	0.000137798	8.00893e-05
n366_321.101_5.01	n366	Negative	321.101	5.01	0.00277994	0.000189387	0.000517007	0.000129862	0.000173215	0.000215783	0.000400569	0.00050047	0.000292846	0.000230056	0.000168731	0.000212551	0.00371458	0.00117992	0.00454989	0.00151854	0.000861606	0.0019802	0.000869488	0.00169577	0.00135251	0.000194639	0.000278995	0.000228454	0.00477693	0.00840417	0.00586559	0.000773796	0.000364819	0.000801061	0.00383045	0.00854676	0.00260391	0.000138196	7.86517e-05	9.91156e-05	6.96704e-05	8e-07	1.86067e-05	8.29363e-05	0.000163512	9.23126e-05	9.35475e-05	8e-07	0.000155275
n367_359.075_3.32	n367	Negative	359.075	3.32	0.00220528	0.00182156	0.00221859	0.00341558	0.00416699	0.00266535	8e-07	8e-07	8e-07	8e-07	0.000277639	0.000330634	8e-07	8e-07	0.000118084	0.00167424	0.00152776	0.00205378	0.000189795	8.73108e-05	0.000189282	0.00104684	0.000583983	0.000911987	0.00434176	0.00450093	0.00567557	0.0046162	0.00562241	0.00365119	0.00410507	0.00431013	0.00188149	0.00403455	0.00553873	0.0029262	0.00112381	0.000931947	0.000542877	0.000725251	0.000807177	0.000522044	0.00132872	0.00160045	0.000743686
n368_347.039_4.18	n368	Negative	347.039	4.18	0.00513607	0.00444714	0.00310204	0.00456373	0.00536769	0.00427078	0.000236801	0.000114449	6.17003e-05	0.000122961	0.000171799	9.02993e-05	0.00492608	0.00321502	0.00328158	0.00533196	0.00558249	0.00432013	0.00395	0.00549476	0.00660767	0.00399449	0.00412947	0.00427665	0.00663448	0.00559139	0.00546305	0.00382052	0.00324672	0.00221353	0.00465784	0.00527128	0.00217126	0.000182342	0.000264932	0.000152486	6.51267e-05	0.000150902	3.11936e-05	4.41151e-05	0.000163512	9.23126e-05	0.000116068	0.000131157	0.000111144
n369_473.068_3.32	n369	Negative	473.068	3.32	0.00337077	0.00163389	0.00174694	0.00296828	0.00340328	0.0023529	0.000314259	0.000161004	8.38019e-05	0.000487877	0.000431031	0.000298682	0.000285421	0.000171396	0.000131205	0.00132233	0.00144199	0.00114953	0.000214128	0.000279395	0.000320059	0.000724198	0.00062384	0.000922952	0.00570197	0.00500591	0.00525303	0.00435983	0.00453493	0.00210345	0.00433716	0.00364297	0.00110833	0.0045643	0.00429273	0.00281336	0.00147065	0.000744563	0.000367756	0.000721722	0.000599543	0.000318319	0.00121092	0.00147926	0.000519763
n371_179.108_8.51	n371	Negative	179.108	8.51	0.00270093	0.00458488	0.00632744	0.00496568	0.0062003	0.0044037	0.000374012	0.000290971	9.30109e-05	0.000241955	0.000151858	0.000211161	0.00496509	0.0052447	0.00360959	0.00467506	0.00471091	0.00544187	0.00230349	0.00219635	0.00299754	0.00570767	0.00613269	0.00579175	0.00384691	0.00273959	0.00391539	0.00114428	0.000794224	0.000659151	0.00131993	0.00221254	0.00116441	0.000168906	0.000105559	8.99665e-05	0.000109049	8e-07	2.84573e-05	0.000137639	0.000158321	7.16218e-05	0.000155912	2.49033e-05	0.000135661
n372_707.184_2.69	n372	Negative	707.184	2.69	0.00316246	0.00167866	0.00553288	0.00200359	0.00864302	0.0049889	0.000117294	0.000133847	3.49942e-05	0.000150726	0.00014879	3.61197e-05	8e-07	5.59291e-05	8e-07	0.00102587	0.000771855	0.000763627	4.86654e-05	8e-07	5.85054e-05	0.000708417	0.0002582	0.000742017	0.00334708	0.00289328	0.00391539	0.0343706	0.0182218	0.0147626	0.012402	0.0133902	0.0231454	0.0177332	0.0201886	0.0299832	0.0106641	0.00860144	0.00286652	0.0265237	0.0630973	0.0473691	0.0103387	0.0196437	0.00473671
n373_795.107_2.45	n373	Negative	795.107	2.45	0.000154441	0.00365	0.00492698	0.000259724	0.000578695	0.000497164	0.000533354	0.000552845	0.000341654	0.000128911	4.60175e-05	6.66825e-05	0.000449692	0.00102476	0.00111524	0.016143	0.023756	0.0182518	0.0082212	0.0170353	0.0128333	0.000347194	0.00042629	0.00182215	0.00227532	0.00233951	0.00388039	0.000289196	0.000359583	0.00111804	8e-07	5.4654e-05	9.34735e-05	8e-07	8.69308e-05	7.16682e-05	8e-07	8e-07	1.25869e-05	7.58779e-05	8e-07	8e-07	4.3309e-05	5.31271e-05	6.5379e-05
n374_451.047_1.73	n374	Negative	451.047	1.73	0.00136124	0.00105368	0.000798186	0.00279307	0.00277537	0.0021561	0.00230161	0.00181954	0.000966024	0.00182855	0.00157227	0.00145035	0.00135934	0.00188715	0.00132954	0.00248683	0.00299967	0.00295803	0.00316974	0.00315095	0.00346214	0.00240757	0.00156306	0.00178194	0.00376733	0.00340314	0.00371037	0.00224323	0.00312802	0.00195358	0.00218276	0.00231055	0.00143015	0.000462572	0.000358072	0.000378164	0.000737598	0.00114255	0.000518798	0.000432328	0.000661833	0.000522044	0.000647903	0.000351967	0.000385736
n375_301.093_1.24	n375	Negative	301.093	1.24	0.00190897	0.00377052	0.00188481	0.00162225	0.00166522	0.00176252	0.00181695	0.000967964	0.000443874	0.0017036	0.00110595	0.00113221	0.0021807	0.00127194	0.000953422	0.00196003	0.0017651	0.00159757	0.00116148	0.00143578	0.00193068	0.0015764	0.00146256	0.00160466	0.00367035	0.00281765	0.00326783	0.0026778	0.00388384	0.00211141	0.0025247	0.0024387	0.0026907	0.001762	0.00208841	0.00193962	0.00105111	0.00136144	0.000490888	0.00177695	0.00237741	0.00182874	0.00260893	0.000984511	0.00293879
n376_945.268_6.08	n376	Negative	945.268	6.08	0.000332228	0.000461415	0.000382766	0.000404015	0.000314936	0.000538594	0.00234587	0.00242476	0.00149554	0.00381377	0.0037673	0.00272704	0.000675565	0.000534032	0.000323639	0.00135858	0.0036339	0.00285011	0.00186226	0.00257664	0.00283579	0.00120115	0.00155613	0.00121172	0.00215347	0.0020736	0.00321532	0.00186962	0.00160241	0.00156233	0.00183018	0.00195812	0.00139142	0.000846449	0.00283974	0.0016011	0.00181597	0.00230168	0.000840037	0.00356097	0.00591237	0.00511539	0.00115029	0.00248867	0.00227356
n377_139.113_11.41	n377	Negative	139.113	11.41	0.00241539	0.00118453	0.00159637	0.00351452	0.00193489	0.000958076	0.00356307	0.00250235	0.000876697	0.0021419	0.00146336	0.000823807	0.00270842	0.001907	0.000898025	0.00276835	0.00188476	0.00137355	0.00145996	0.0014319	0.00108407	0.00219364	0.000875108	0.00107465	0.00442133	0.00342022	0.00319532	0.00223385	0.0018014	0.000928382	0.00168313	0.00179981	0.000945418	0.00235317	0.00183383	0.00163922	0.00158273	0.00153224	0.000333279	0.0025622	0.00246825	0.00133376	0.00177567	0.00145933	0.00156092
n379_391.044_2.69	n379	Negative	391.044	2.69	0.00216757	0.00136014	0.00255238	0.00220972	0.00296433	0.0021164	0.000181473	0.00019786	4.6045e-05	0.000351034	0.000248495	0.000352862	0.000305955	6.31457e-05	0.00010059	0.0010216	0.000620277	0.000685139	0.000181684	0.000205666	0.000344149	0.000717184	0.000618641	0.00112399	0.00297905	0.00355683	0.00309781	0.00318116	0.00276669	0.00177984	0.00231032	0.00405947	0.00241295	0.00359693	0.00403607	0.00277371	0.00173267	0.00200816	0.000712527	0.00295571	0.00405924	0.00258157	0.00318061	0.00234257	0.00274592
n38_520.91_0.42	n38	Negative	520.91	0.42	0.0560281	0.038993	0.0345796	0.06234	0.0420085	0.0294	0.071724	0.0474516	0.0172687	0.0639338	0.0361253	0.0258395	0.0631232	0.0379271	0.0244799	0.0698082	0.044253	0.0306694	0.047877	0.0448758	0.0634095	0.0532558	0.0374044	0.0320146	0.0772017	0.0538745	0.0471372	0.0480332	0.0362899	0.0229668	0.0494663	0.0379393	0.0191981	0.0549175	0.0455269	0.0263053	0.0426928	0.0398499	0.00875882	0.0512458	0.0513764	0.025752	0.0514199	0.0365896	0.025658
n380_773.125_2.47	n380	Negative	773.125	2.47	8.08123e-05	0.00444542	0.00589932	0.000276215	0.000448784	0.000440197	0.000482453	0.00040736	0.000240355	0.00013486	2.91444e-05	8e-07	0.000776181	0.00141086	0.000784314	0.0277411	0.0559705	0.0458912	0.0127536	0.0297458	0.0202016	0.000308617	0.000190618	0.00186235	0.00298402	0.00184916	0.0030428	0.000282944	0.000307216	0.000933687	7.61838e-05	6.03079e-05	0.000174929	7.29367e-05	8.27912e-05	8.23422e-05	2.87769e-05	6.63307e-05	2.62683e-05	5.64673e-05	0.000132367	3.66067e-05	2.77178e-05	7.96906e-05	8e-07
n381_132.98_4.15	n381	Negative	132.98	4.15	0.00212267	0.00155641	0.00193379	0.00138107	0.0018286	0.00121011	0.000130572	0.000110569	6.07794e-05	0.000120978	8.58994e-05	7.50179e-05	0.00145175	0.00124487	0.00109337	0.0020752	0.00167136	0.00149782	0.00196121	0.00198875	0.00244346	0.00172545	0.00190964	0.0014749	0.00194708	0.00216142	0.00253525	0.00090198	0.000516682	0.000607427	0.000871685	0.00084431	0.000500751	0.000103647	0.000136606	8.69167e-05	9.69328e-05	7.62804e-05	4.21387e-05	0.000104112	0.000109008	5.72975e-05	0.000180165	9.62928e-05	0.000127489
n383_102.957_0.59	n383	Negative	102.957	0.59	0.0362416	0.029107	0.0261751	0.0481562	0.0492717	0.0317201	0.032902	0.0361134	0.01638	0.0330944	0.0300326	0.017857	0.0334867	0.0236291	0.0257264	0.0298974	0.0357407	0.0242676	0.0218589	0.0287291	0.019589	0.0373094	0.0344411	0.0226187	0.0623114	0.0438602	0.0554405	0.0307986	0.0356894	0.0182785	0.0309395	0.0427564	0.0254702	0.0437198	0.0502501	0.0372065	0.03658	0.0466703	0.0115887	0.0422922	0.0875177	0.047202	0.0428326	0.0404314	0.031055
n384_539.986_0.7	n384	Negative	539.986	0.7	0.00313552	0.00416306	0.00136236	0.0287469	0.0306	0.0252656	0.000139425	0.000168763	8.38019e-05	0.000117011	9.35689e-05	8e-07	0.00010883	0.00020387	0.000214301	0.000249536	0.000341052	0.000394077	0.000726736	0.000318199	0.000254671	0.00102229	0.000611709	0.00130127	0.000760926	0.000631837	0.00131513	0.000459588	0.000970524	0.000915119	0.000605927	0.000599309	0.000778501	0.000197697	0.000519515	0.000187557	0.000209011	0.000179093	4.10442e-05	0.000691724	0.000866871	0.000501353	0.00127675	0.00045324	0.000364488
n385_436.042_0.71	n385	Negative	436.042	0.71	0.000287333	0.000323679	0.000281179	0.00888628	0.0138355	0.0214316	0.00141195	0.00128997	0.00078829	0.000989638	0.00105073	0.000468167	0.00117454	0.000391503	0.000357169	0.000501204	0.000275235	0.000212573	0.000326058	0.000225068	0.00291839	0.000666333	0.000483476	0.000504425	0.000365543	0.00020736	0.000250025	0.000617473	0.00149768	0.00106233	0.000430527	0.00102712	0.00105091	0.00928023	0.0101274	0.0128439	0.000255963	0.000858983	0.000519345	0.0178666	0.0824462	0.089427	0.00258295	0.0133	0.000506687
n386_618.019_0.75	n386	Negative	618.019	0.75	0.00175991	0.00356219	0.00160907	0.0147218	0.01617	0.0201628	0.000285488	0.000252175	0.00015379	0.000311369	0.00022702	0.000215329	0.000238193	0.000306708	0.000204097	0.000526798	0.000735955	0.000349928	0.00049152	0.00056655	0.00280482	0.00108191	0.000525065	0.00220595	0.00145223	0.00108315	0.000982598	0.000506485	0.000816916	0.000787798	0.000334854	0.000932887	0.00118711	0.000381958	0.00056505	0.000187557	0.000252934	0.000207284	0.000113282	0.000603494	0.000877253	0.00159955	0.000680818	0.000393472	0.00040535
n389_1109.299_3.33	n389	Negative	1109.3	3.33	0.00335102	0.00309733	0.0095093	0.00678993	0.0125049	0.015709	0.000130572	0.000118328	0.000104062	0.000192374	0.000664186	0.000502898	0.000283368	0.000295883	0.000319265	0.00403736	0.00531124	0.00559394	0.000499631	0.000706248	0.00120108	0.00335095	0.00251789	0.00472076	0.00512755	0.00535964	0.00806331	0.013167	0.0104523	0.0184894	0.00413164	0.00489624	0.00896411	0.00546833	0.0126464	0.00604453	0.00292464	0.00264162	0.00158321	0.00066349	0.00176748	0.00130988	0.000949333	0.00653463	0.000375929
n39_499.18_3.99	n39	Negative	499.18	3.99	0.0401422	0.0456852	0.0435773	0.0492301	0.0398492	0.0319808	0.0707879	0.0442431	0.0195397	0.0718925	0.0515596	0.0455497	0.061306	0.0517434	0.0331176	0.0478085	0.0431561	0.0352658	0.0407491	0.0516628	0.058588	0.0462049	0.0431125	0.0398003	0.055754	0.0434675	0.0428793	0.0359479	0.0289115	0.0196804	0.0458609	0.0357833	0.0203051	0.0276737	0.0177629	0.0110354	0.0264793	0.0270115	0.0070087	0.0272737	0.0421185	0.019201	0.0260235	0.00802385	0.0198229
n393_371.063_4.92	n393	Negative	371.063	4.92	0.00538749	0.00591059	0.00677732	0.00576134	0.00576333	0.00570012	0.000183686	0.00010475	6.90675e-05	7.13967e-05	3.98818e-05	8e-07	0.00490349	0.00499212	0.00495371	0.0063237	0.00654182	0.00733049	0.00503362	0.00602833	0.00895133	0.0045749	0.00409828	0.00533485	0.00706717	0.00662087	0.00779078	0.00312645	0.00221161	0.00193236	0.00313948	0.00336593	0.00311534	9.59693e-05	0.000173862	9.60659e-05	4.54372e-05	8e-07	2.62683e-05	8e-07	0.000267329	8e-07	8e-07	0.000111235	5.72066e-05
n394_415.197_5.27	n394	Negative	415.197	5.27	0.000195745	0.000197995	0.000653061	0.00467916	0.00663334	0.00515808	0.000593108	0.000620738	0.000430981	0.000757598	0.000607431	0.000670993	0.00347023	0.00358126	0.000224506	0.000450017	0.000251302	0.000171693	0.000348768	0.000279395	0.000554081	0.000303357	0.000272063	0.000318007	0.000649025	0.000356171	0.000575058	0.000170391	0.000197247	0.000144562	0.000244497	0.000222385	0.000152228	0.000754319	0.00397605	0.00407441	0.000681559	0.0011641	0.000321786	0.00169578	0.00244489	0.0012128	0.0021897	0.00622749	0.00218529
n395_358.019_3.1	n395	Negative	358.019	3.1	0.000310679	0.000206604	0.000156009	0.0112052	0.00152153	0.00493711	0.000110654	8e-07	9.02482e-05	7.13967e-05	5.5221e-05	8e-07	0.00010883	5.59291e-05	8e-07	0.000174888	5.98337e-05	3.92442e-05	8.11089e-05	6.20877e-05	0.000209931	0.000147295	8.31786e-05	0.000224798	0.000211368	8e-07	0.000122512	8.12876e-05	5.7603e-05	7.29443e-05	0.00011339	4.71155e-05	5.87548e-05	0.000101727	0.000109698	2.59225e-05	6.36121e-05	0.000111104	1.91539e-05	0.000213517	0.000160916	0.000106637	0.000122998	9.96133e-05	0.000125855
n396_969.208_3.59	n396	Negative	969.208	3.59	0.00281406	0.00233979	0.00303673	0.00479459	0.00379104	0.00412922	0.000278849	0.000498531	0.000162078	0.000708017	0.00113356	0.00113916	0.00355236	0.00334311	0.00283403	0.00479023	0.00418637	0.00332104	0.003379	0.0034187	0.0066352	0.00335621	0.00342592	0.00393488	0.00542844	0.00508397	0.00568557	0.0025715	0.00252057	0.00180902	0.00161581	0.00141723	0.0012432	0.000297505	0.000796866	0.000544373	0.0011117	0.00174947	0.000651781	0.00171696	0.00235664	0.00161388	0.000325684	0.000615942	9.31651e-05
n397_411.202_6.32	n397	Negative	411.202	6.32	0.000131096	0.000194552	0.000727438	0.00414734	0.00458035	0.00392725	0.000493519	0.000318128	0.000241276	0.000596956	0.000602829	0.000407041	0.00465092	0.00240675	0.000333844	0.000191951	0.000335069	0.000210938	0.000243327	0.000250291	0.00052999	0.000241984	0.000223543	0.000275972	0.00039041	0.000436675	0.000405041	0.000223541	0.000281033	0.00022679	0.000405723	0.000565386	0.00023769	0.000474088	0.00176966	0.00190759	0.000963269	0.0012437	0.000427407	0.00407976	0.00704138	0.00393124	0.00270248	0.00373882	0.00273284
n398_472.013_3.1	n398	Negative	472.013	3.1	0.000418428	0.000228986	0.000224943	0.0126832	0.00172231	0.00384957	8e-07	8.53515e-05	8e-07	0.000105112	9.51029e-05	5.55688e-05	0.00024846	0.000119075	8.74699e-05	0.0002602	0.000231357	0.00013899	0.000128152	0.00016298	0.000254671	0.000285822	9.01102e-05	0.000219315	0.000198935	0.000200041	0.000190019	6.72186e-05	0.000284524	8e-07	0.000225008	0.000162077	9.88149e-05	0.000143954	6.83028e-05	8e-07	8.78453e-05	3.48236e-05	2.18902e-05	0.000114699	0.000267329	4.61563e-05	0.000102209	0.000109575	0.000202675
n399_702.053_4.92	n399	Negative	702.053	4.92	0.00266681	0.00318858	0.0031619	0.00383196	0.00357452	0.00376671	6.41796e-05	4.65554e-05	3.86778e-05	0.000111062	8.43654e-05	4.86227e-05	0.00335113	0.00297146	0.00248415	0.0035063	0.00323501	0.00234975	0.00270255	0.00266977	0.00734071	0.00239704	0.00263399	0.00264275	0.00389913	0.00384469	0.00540554	0.00213849	0.00289586	0.00238727	0.00261151	0.00308512	0.00212719	8e-07	0.000101419	8e-07	8.63307e-05	2.4874e-05	1.25869e-05	7.23487e-05	7.52673e-05	8.2763e-05	5.02384e-05	5.47873e-05	6.37445e-05
n4_711.215_4.58	n4	Negative	711.215	4.58	0.248552	0.226376	0.26361	0.151401	0.190168	0.138246	0.740482	0.570111	0.258256	0.700717	0.539023	0.465605	0.49815	0.48071	0.321504	0.413894	0.38802	0.318585	0.179591	0.276898	0.260046	0.343249	0.391056	0.321405	0.412922	0.370083	0.352708	0.262201	0.212159	0.155642	0.442671	0.372693	0.239645	0.333574	0.349656	0.287242	0.217325	0.223914	0.0711366	0.275964	0.501739	0.263549	0.183729	0.184152	0.205125
n40_175.024_0.69	n40	Negative	175.024	0.69	0.0513104	0.125589	0.148486	0.0494775	0.0829206	0.096581	0.0707259	0.0602465	0.0243606	0.0426	0.0297396	0.059071	0.0318706	0.0558948	0.0705999	0.129631	0.102884	0.0969267	0.0470221	0.105	0.142698	0.050366	0.108661	0.0916537	0.0348683	0.0533451	0.0357561	0.0436905	0.0773731	0.0495676	0.0424131	0.0466406	0.045786	0.0285125	0.0541703	0.0492803	0.0534221	0.106356	0.0385903	0.0298694	0.0740916	0.0442448	0.0136683	0.0460977	0.0225296
n400_446.046_4.5	n400	Negative	446.046	4.5	0.000680619	0.00196274	0.00168707	0.00454311	0.00435989	0.00357337	0.000398356	0.000353045	0.000181417	0.000765531	0.000760823	0.000305628	0.00259959	0.00219025	0.00218383	0.0015484	0.00178105	0.00215516	0.000981418	0.000830423	0.0011942	0.000925852	0.000483476	0.00258061	0.0030064	0.00641351	0.00226523	0.00180709	0.00252057	0.00533422	0.00164592	0.00597048	0.00528793	0.00105374	0.00158545	0.00249924	0.000970842	0.00408763	0.000983965	0.00580025	0.0129356	0.00949228	0.0013651	0.000385171	0.00196954
n403_208.026_4.37	n403	Negative	208.026	4.37	0.00405498	0.00511344	0.00203719	0.00357018	0.00498386	0.00291739	0.000196965	0.000145486	9.57736e-05	0.000212207	0.000139586	0.000122251	0.000137577	0.00318976	0.00101174	0.000234606	0.000113684	0.000116097	0.000390945	0.000166861	0.001294	0.000210421	9.01102e-05	0.000160831	0.000285969	0.000195162	0.000170017	0.000114115	0.000101242	7.29443e-05	9.74444e-05	9.80003e-05	4.54014e-05	8.63724e-05	0.000103489	8e-07	0.000119651	9.45213e-05	8e-07	0.000100582	0.000189466	0.000151202	6.2365e-05	8e-07	6.8648e-05
n404_135.045_2.7	n404	Negative	135.045	2.7	0.00167371	0.00150476	0.00280454	0.00131717	0.00331667	0.00264118	0.000256718	0.000238596	0.000103141	0.000664386	0.000440234	0.000479281	0.000279261	0.000277841	0.000151615	0.000897902	0.000859612	0.00107104	0.000204394	0.000294917	0.000412979	0.000843437	0.000601312	0.000884572	0.00211617	0.00231023	0.00262776	0.00571046	0.00437958	0.00415119	0.00332551	0.00352047	0.00403005	0.00339155	0.0058906	0.00534309	0.0024839	0.00299318	0.00108466	0.00508735	0.0100884	0.00626611	0.00266091	0.0040194	0.00264295
n405_489.062_2.7	n405	Negative	489.062	2.7	0.00336	0.00171309	0.00210794	0.00305279	0.00348398	0.00250999	0.000223522	0.000219198	8.47228e-05	0.000985671	0.000555278	0.000327856	0.00025462	0.000138921	6.56024e-05	0.00177661	0.000696066	0.000681868	0.000155729	0.000184323	0.000357915	0.00110646	0.0011697	0.00150231	0.00268065	0.00298354	0.00322282	0.00330778	0.00349284	0.0018992	0.00378793	0.00361093	0.00171457	0.00470441	0.00488675	0.00241995	0.00356228	0.00366477	0.000902424	0.00459149	0.00433955	0.00240649	0.00372631	0.00351635	0.00291427
n406_221.067_6.32	n406	Negative	221.067	6.32	0.000233458	0.000457972	0.000780045	0.00253746	0.00250177	0.00230456	0.000801138	0.000770104	0.000473343	0.00042243	0.000556812	0.000340359	0.00252361	0.00137477	0.000319265	0.000522532	0.000327091	0.00023383	0.000160596	0.000329841	0.000234022	0.000422595	0.000341379	0.000491632	0.000447604	0.0005123	0.00050005	0.000259495	0.000293252	0.000267905	0.00036143	0.000359963	0.000279085	0.000506718	0.00213187	0.00107502	0.000714879	0.000917023	0.00031303	0.00294512	0.00461466	0.00260863	0.00159377	0.00275431	0.00173254
n407_101.024_6.31	n407	Negative	101.024	6.31	0.000344799	0.000352948	0.000805442	0.00214994	0.00260806	0.00221652	0.000584255	0.000539267	0.000177734	0.000565224	0.000579821	0.0003737	0.00241068	0.00141988	0.000179313	0.000319918	0.000287202	0.000220749	0.00023846	0.000388048	0.00029941	0.000336673	0.000261666	0.000248557	0.000387923	0.000629398	0.000615062	0.000309518	0.000413695	0.000175066	0.000338398	0.000471155	0.000241696	0.000412668	0.0012605	0.00115584	0.000648238	0.000807577	0.000269797	0.00240339	0.00355833	0.00222823	0.00164228	0.00250859	0.00155112
n408_569.186_6.32	n408	Negative	569.186	6.32	0.000120321	0.000134292	0.000464399	0.00309402	0.00362176	0.0020508	0.000427126	0.000387962	0.000232067	0.000612822	0.0004387	0.000265341	0.00386037	0.00143611	0.000163277	0.000162092	0.000229363	0.000150436	0.000173573	0.000157159	0.00020649	0.000143788	0.000228741	0.000212005	0.000308349	0.000339094	0.00029753	0.000220415	0.000256595	0.000240053	0.000209063	0.000275155	0.000124186	0.000364683	0.00128947	0.000965233	0.000754258	0.000744563	0.000359547	0.00246868	0.0040255	0.0020261	0.00204765	0.00280743	0.00206598
n409_683.2_5.59	n409	Negative	683.2	5.59	0.00164139	0.0014204	0.00272653	0.00187991	0.0020274	0.00200247	0.000203604	0.000139666	8.74855e-05	0.000160643	0.0002623	7.77963e-05	0.00118686	0.00127554	0.00166193	0.00177448	0.00177108	0.00101054	0.000747824	0.00072759	0.00116323	0.00149574	0.00156133	0.0020305	0.00174565	0.00160521	0.00162016	0.000476783	0.00067029	0.000342175	0.000845109	0.00107423	0.000582207	0.000119002	9.72797e-05	9.14913e-05	0.000102991	8.45717e-05	5.58201e-05	0.000172931	9.60307e-05	5.72975e-05	0.000168039	8.13509e-05	5.55722e-05
n410_322.093_9.27	n410	Negative	322.093	9.27	0.000409449	0.000222099	0.00073288	0.00358254	0.00396032	0.00199038	8e-07	8e-07	4.51241e-05	8e-07	7.05602e-05	4.86227e-05	0.000542094	0.000804657	0.000150157	0.000910699	0.00196654	0.00438391	8.75976e-05	8e-07	8.94789e-05	0.000701403	0.00048001	0.000833399	3.9787e-05	0.000151251	0.000127513	0.000512737	0.000504463	0.000550398	0.000194889	0.000156424	0.000209648	2.87908e-05	8.90006e-05	7.16682e-05	7.72433e-05	8e-07	1.25869e-05	4.05858e-05	0.000119389	6.6847e-05	8e-07	5.9768e-05	5.06687e-05
n411_341.105_7.53	n411	Negative	341.105	7.53	0.00103619	0.00102269	0.0017161	0.0015501	0.00228132	0.00176769	0.000303193	0.000236657	0.000119717	0.000295503	0.000246961	0.000404263	0.000554415	0.000514187	0.00103652	0.0010472	0.000795789	0.000994187	0.000412033	0.000925495	0.000743363	0.000729459	0.00116277	0.00124827	0.000691299	0.000751374	0.00110011	0.000454898	0.000513191	0.000324934	0.000636046	0.00064831	0.000383242	0.000241843	0.00019249	0.000330894	0.000375614	0.000225525	7.22377e-05	0.00026469	0.000378932	0.000130511	0.000166307	0.000249033	0.00023373
n413_635.173_3.72	n413	Negative	635.173	3.72	6.10582e-05	8.26415e-05	0.000166893	0.000241172	0.000206677	0.000163995	0.00063073	0.000397661	0.000313106	0.000696118	0.00059516	0.000708502	0.000281314	0.0001732	0.000266783	0.000179154	0.000163546	0.000171693	0.000233594	0.000374466	0.000378564	0.000185872	0.000131699	0.000327146	0.000208882	0.000165888	0.000117512	0.000282944	0.000418931	0.000539788	0.000519113	0.000403309	0.000421966	0.115868	0.206372	0.161147	0.0735811	0.17703	0.0609517	0.123722	0.18882	0.130668	0.112598	0.100576	0.0667945
n414_753.208_4.8	n414	Negative	753.208	4.8	0.000105954	0.000115354	6.53061e-05	0.00030095	0.000318873	0.000117386	8e-07	0.000696391	0.000350863	0.000620755	0.000636576	0.000476502	0.000223819	0.000326554	7.58073e-05	0.000185552	0.000123656	0.000130814	0.000129774	0.000192084	0.000550639	0.000219188	0.000112638	0.000204694	0.000238722	0.000112218	0.000182518	0.000206346	0.000195501	0.000237401	0.000132879	0.000131923	0.00015757	0.0353685	0.0578752	0.0638335	0.0214449	0.0766419	0.0232288	0.0996594	0.236923	0.136769	0.0606794	0.136618	0.0620904
n415_643.171_3.44	n415	Negative	643.171	3.44	8.26082e-05	0.000289245	0.000112472	0.000119556	0.000125974	0.00014328	0.000858678	0.000824418	0.000486235	0.00144975	0.00131763	0.0014309	0.000262834	0.000265212	0.00017494	4.26557e-05	0.00016554	0.000170058	0.000691048	0.000580132	0.00103589	0.000201653	0.000162891	0.000202867	0.000141741	0.000109779	8.75088e-05	0.000617473	0.00036831	0.000513263	0.000614786	0.000638886	0.00029778	0.0977063	0.151924	0.108413	0.0246906	0.0914933	0.0319953	0.106977	0.176268	0.129147	0.0838757	0.130558	0.072015
n416_650.179_3.67	n416	Negative	650.179	3.67	0.000177787	9.81368e-05	0.000175964	0.000232927	0.000198803	0.00010185	0.000756876	0.000638197	0.000324157	0.0010412	0.00120412	0.000833532	0.000328542	0.000229129	0.000137036	0.000177021	8.57617e-05	7.03126e-05	0.000306592	0.000291036	0.000547198	0.000184118	0.000175022	0.000327146	0.000139254	0.000202481	0.000215022	0.000272001	0.000193756	0.000277188	0.000414582	0.000331693	0.000448673	0.0615931	0.103808	0.0938792	0.0369178	0.0909809	0.0575603	0.0653326	0.143805	0.104988	0.105769	0.108837	0.0790007
n417_746.2_4.51	n417	Negative	746.2	4.51	9.15873e-05	9.46934e-05	0.000107029	0.000119556	6.49555e-05	0.00011566	0.000404995	0.000263814	0.000262456	0.000658436	0.000457107	0.000366754	0.000147844	0.00015155	0.000153072	8e-07	0.000247313	0.000127544	0.000261171	0.000269693	0.000278761	0.000196393	7.97128e-05	0.000204694	0.000106928	0.000136613	0.000130013	0.000203219	0.000261832	0.000229443	0.000150596	0.000137577	0.000253714	0.0456507	0.0826546	0.064416	0.0147656	0.0461231	0.0166563	0.0778207	0.160068	0.104421	0.0440955	0.131533	0.0420763
n418_628.165_3.51	n418	Negative	628.165	3.51	7.54248e-05	9.29717e-05	0.000148753	0.000113372	0.000120069	0.000126017	0.000772368	0.000461674	0.000227462	0.000698101	0.000750085	0.000501508	0.00023614	0.00020387	0.000116627	0.000247403	0.000211413	0.000106286	0.000601828	0.000455957	0.000757129	0.000236723	0.000209679	0.000224798	0.000119361	0.00015613	0.000125013	0.000361105	0.000434641	0.000265252	0.000914206	0.000761387	0.000373894	0.0798714	0.10513	0.108163	0.0730494	0.14455	0.0590478	0.0710023	0.105792	0.082884	0.0283276	0.107113	0.0227977
n42_478.923_1.1	n42	Negative	478.923	1.1	0.0771004	0.0534587	0.0513905	0.0812813	0.0477344	0.0412991	0.0657819	0.0399329	0.010524	0.0747722	0.0414464	0.0361128	0.0821396	0.0533311	0.0243298	0.0876212	0.0527335	0.0370073	0.0690042	0.0557567	0.123433	0.0625546	0.049571	0.0336156	0.109568	0.0948463	0.0794929	0.0761618	0.0666136	0.0407255	0.0786111	0.0734851	0.0394832	0.0766123	0.0709438	0.0444937	0.0641831	0.0627522	0.0161528	0.0722305	0.0957296	0.0455117	0.0725045	0.0610663	0.0435163
n420_739.192_4.3	n420	Negative	739.192	4.3	0.000100566	8.43632e-05	0.000107029	0.000154598	0.000175183	7.76819e-05	0.000382864	0.000281272	0.000111429	0.000325252	0.000501591	0.000541796	0.000238193	0.000175004	9.33013e-05	0.000347644	0.000117673	0.000178234	0.00016384	0.000287156	0.000388889	0.000194639	0.00022181	0.000164487	8.20607e-05	0.000117097	0.000185019	0.000240737	0.00019201	0.000168435	0.00034017	0.00027327	0.000153564	0.0320403	0.0327708	0.0354041	0.00480272	0.025209	0.00499316	0.0571555	0.0843539	0.0583145	0.0171885	0.0609965	0.0207562
n421_693.204_6.38	n421	Negative	693.204	6.38	0.000373533	0.00154436	0.00108844	0.000123678	0.000125974	0.000324538	0.000557698	0.000382142	0.000267061	0.000362933	0.000395751	0.000269509	0.000359343	0.000651303	0.00030906	0.000938425	0.0021221	0.00242987	0.000898687	0.00104773	0.00173107	0.00109243	0.00079193	0.00105271	0.000517231	0.000592805	0.000870087	0.00404406	0.0106688	0.0093435	0.00328299	0.00377113	0.00301385	0.018025	0.0338306	0.0288762	0.075182	0.102537	0.0286133	0.00708488	0.0212176	0.0144055	0.00532528	0.0420601	0.000952899
n422_738.202_4.94	n422	Negative	738.202	4.94	8.79956e-05	6.71462e-05	0.000168707	5.97778e-05	0.000135816	0.000169174	0.000566551	0.000547026	0.000314948	0.000499777	0.000475514	0.000438993	0.000112936	0.0002165	0.000123916	0.000189818	0.000127645	8.82995e-05	0.000108686	0.000203725	0.000333825	0.000152555	8.31786e-05	0.000126106	9.94675e-05	8e-07	0.000160016	0.000221978	0.000228667	0.00029443	0.000203747	0.000233693	0.000144216	0.0507831	0.0762797	0.069108	0.0333721	0.0953902	0.0289526	0.0836492	0.176595	0.111643	0.0435065	0.0985823	0.0340363
n423_498.597_3.23	n423	Negative	498.597	3.23	8e-07	0.000106745	8.34467e-05	0.000123678	0.000116133	8e-07	0.000152703	0.000145486	6.81466e-05	8e-07	2.91444e-05	0.000100024	0.000174538	7.57749e-05	0.000166193	0.000134365	0.000121662	0.000119368	6.65093e-05	0.000126116	0.000251229	8.76754e-05	8e-07	0.000115141	0.000169095	0.000158569	0.000150015	4.84599e-05	3.31654e-05	7.95756e-05	0.000139966	0.0001225	6.40961e-05	9.98081e-05	9.52099e-05	4.87954e-05	3.33206e-05	2.81906e-05	2.84573e-05	8.64655e-05	0.000137557	8.59462e-05	0.000107406	8.30111e-05	4.24964e-05
n424_458.956_0.75	n424	Negative	458.956	0.75	0.0208801	0.0116852	0.0141841	0.0173438	0.0108377	0.006382	0.0150756	0.0125253	0.00572155	0.0146423	0.0101821	0.00955644	0.0195811	0.0132444	0.0199096	0.0140636	0.0130079	0.0121608	0.00970874	0.0111797	0.00646657	0.0140859	0.00547246	0.00887679	0.0195354	0.0303331	0.00862836	0.00938247	0.00929329	0.0068435	0.0148913	0.0159872	0.00941012	0.020833	0.0166162	0.00937481	0.0098099	0.00713885	0.00225852	0.00930298	0.0111941	0.00582843	0.0199966	0.00908473	0.0225966
n425_349.06_4.04	n425	Negative	349.06	4.04	0.000617765	0.00115354	0.000894331	0.000665801	0.000478309	0.000529963	0.000517863	0.000368563	0.000353626	0.0417889	0.0535721	0.0745455	0.00274743	0.000676561	0.000691012	0.00141617	0.000743933	0.00110047	0.00029037	0.000351184	0.00029941	0.00204985	0.00105013	0.00178742	0.000857907	0.00127343	0.00255776	0.000253242	0.000258341	0.000164456	0.000333083	0.000718041	0.0003779	0.00265643	0.00362626	0.0065889	0.00272321	0.00485541	0.0020139	0.00230633	0.0095304	0.00678975	0.0249858	0.0458321	0.0363311
n426_327.218_11.3	n426	Negative	327.218	11.3	0.00171861	0.000757547	0.00107937	0.00105951	0.000753878	0.000548952	0.0012858	0.000857395	0.000511099	0.00167187	0.000863595	0.00072934	0.00204107	0.00116549	0.000774109	0.00111331	0.000293185	0.000505269	0.00115824	0.000521925	0.000609145	0.00234269	0.000485209	0.00103627	0.00364797	0.00216874	0.00162516	0.0121666	0.00149942	0.00083687	0.000917749	0.000949849	0.000506092	0.00471593	0.00252306	0.00116499	0.00345626	0.00196007	0.000489794	0.00438151	0.00269145	0.00184625	0.00279083	0.00097455	0.000947996
n428_738.704_4.94	n428	Negative	738.704	4.94	3.59166e-05	4.64858e-05	8e-07	9.06973e-05	0.000114164	8e-07	0.000674992	0.000331707	0.000176813	0.000493827	0.000432565	0.000404263	0.000229979	9.9229e-05	5.39398e-05	8e-07	0.000113684	5.5596e-05	8.27311e-05	0.000188203	0.000213373	0.000252505	0.000133432	0.000133417	0.000126821	4.6351e-05	8e-07	0.000246989	0.000136153	0.00017374	0.000125792	0.000209193	7.07728e-05	0.0390345	0.0531582	0.0501144	0.0252237	0.0701149	0.0219833	0.0581172	0.134082	0.0893252	0.0312639	0.0776569	0.0236983
n429_391.071_4.71	n429	Negative	391.071	4.71	0.000152646	0.000371887	0.000578685	0.000486468	0.000251949	0.000303822	0.000809991	0.000465554	0.000298372	0.0231246	0.0319285	0.0387217	0.00167146	0.000425783	0.000263868	0.00033698	0.000217396	0.000340117	0.000436366	0.000599534	0.000485251	0.000392786	0.000421092	0.000429493	0.000228775	0.000239074	0.000232523	0.000497105	0.000467807	0.000461538	0.000240953	0.000275155	0.000484727	0.0014856	0.00346481	0.00680238	0.00163726	0.0032784	0.00179007	0.00186871	0.00706215	0.00531275	0.0129962	0.0274733	0.0211387
n431_650.978_0.75	n431	Negative	650.978	0.75	0.0122404	0.0102975	0.0160762	0.0121617	0.00848162	0.00461085	0.0174768	0.0120675	0.00627685	0.0147474	0.00998427	0.0112068	0.0154086	0.01205	0.010113	0.0161644	0.0126209	0.0131435	0.00747824	0.00950718	0.00580924	0.0118046	0.00652952	0.00596172	0.0100089	0.0122342	0.00549805	0.00845392	0.00581267	0.00527056	0.00829163	0.0105916	0.00521449	0.0162745	0.0134908	0.00759835	0.00937219	0.00840576	0.00227877	0.00815776	0.00840658	0.0044501	0.015988	0.0103847	0.0143213
n432_451.218_3.44	n432	Negative	451.218	3.44	0.000364553	0.000504457	0.000827211	0.00172119	0.00228328	0.00220789	0.00144072	0.00141606	0.00099273	0.000380782	0.000389615	0.000351473	0.00409035	0.00222814	0.000360085	0.000368972	0.000530526	0.0003254	0.000231972	0.000232829	0.000371681	0.000520792	0.000490407	0.000241247	0.000447604	0.000600123	0.000332533	0.000265748	0.000256595	0.000145889	0.000178943	0.000246885	0.00013754	0.0020096	0.0120544	0.0120936	0.000414993	0.000757829	0.000180047	0.00101641	0.00203741	0.000967691	0.000351669	0.0143543	0.000666866
n434_709.199_5.04	n434	Negative	709.199	5.04	0.000502832	0.000864292	0.000647619	0.000148414	0.000204708	0.000290012	0.00454126	0.00414925	0.00235935	0.0049581	0.00714192	0.006082	0.000728953	0.000501557	0.000451928	0.00187258	0.00348631	0.00411574	0.00140805	0.00278813	0.00360324	0.00116433	0.00214705	0.000860813	0.00207887	0.00119293	0.00185019	0.00608876	0.0147638	0.00883687	0.00418834	0.00491132	0.00407812	0.0135509	0.0158255	0.0143108	0.0330329	0.0431017	0.0138385	0.00840127	0.0202677	0.014197	0.0040416	0.0167384	0.00192214
n435_408.043_2.74	n435	Negative	408.043	2.74	0.000351983	0.00111566	0.000564172	0.000389586	0.000273601	0.00048508	0.000568764	0.000389901	0.000196152	0.000509693	0.000385013	0.000309796	0.00462423	0.00130802	0.00125082	0.00208586	0.0023395	0.0018314	0.000947352	0.00232441	0.00241593	0.000247244	0.000237406	0.000447769	0.000748493	0.000731858	0.000807581	0.000461151	0.000757567	0.000502653	0.000161226	0.000312847	0.000440661	0.000754319	0.000438794	0.000172309	0.000224157	0.000376427	0.000112187	0.000225869	0.000184275	0.000249881	0.000162842	0.000255674	0.000184696
n436_457.172_4.96	n436	Negative	457.172	4.96	0.00125888	0.000965872	0.00178503	0.00113372	0.00145067	0.000693958	0.000371799	0.000226958	0.000152869	0.000228073	0.000150324	0.000168096	0.000303901	0.000487124	0.000147241	0.000601445	0.000490637	0.000243641	0.000523964	0.00097012	0.00200639	0.000336673	0.00070182	0.00105271	0.000939968	0.000909943	0.00120262	0.000320461	0.000158845	0.000148541	0.000728176	0.000316616	0.000502086	0.0173397	0.0294985	0.0162611	0.0123741	0.0129776	0.00480983	0.0259591	0.0507068	0.0268868	0.0304237	0.0114954	0.0346264
n437_463.08_5.57	n437	Negative	463.08	5.57	0.00138099	0.000580212	0.000624036	0.00196648	0.00062003	0.000433292	0.000821056	0.000568364	8.38019e-05	0.000380782	0.000153392	0.000155593	0.0018152	0.000212891	0.000151615	0.000507603	0.000185485	0.00023056	0.000298481	0.000135817	0.000351032	0.00073998	0.000150761	0.00020835	0.00110409	0.00124172	0.000375038	0.000461151	0.000178046	0.000232095	0.00274085	0.00121558	0.00105225	0.000886756	0.000295979	0.000175358	0.000978415	0.000515722	0.000150495	0.00236633	0.0014171	0.000904027	0.000370725	0.00214833	0.000163448
n442_1079.289_4.91	n442	Negative	1079.29	4.91	0.000831469	0.00235528	0.00156553	0.00023705	0.000377923	0.000398767	0.000172621	0.000128027	8.19601e-05	0.000120978	0.000207079	9.72454e-05	0.0012731	0.000875019	0.00111524	0.00464094	0.0135264	0.0142473	0.0036207	0.00644742	0.00628073	0.00231989	0.00423344	0.00237592	0.00304619	0.00229803	0.00356286	0.00792867	0.0102917	0.00740981	0.00611597	0.00799079	0.00626807	0.000132438	0.000159373	9.91156e-05	0.000154487	8.95465e-05	5.52728e-05	0.000119993	0.000134962	0.000143244	0.000107406	4.15055e-05	8.98961e-05
n445_329.233_12.32	n445	Negative	329.233	12.32	0.00112599	0.000791981	0.000879819	0.000779173	0.00123022	0.000890752	0.000962694	0.000562544	0.000407038	0.000973772	0.00062277	0.000659879	0.00111088	0.000824503	0.000787229	0.000740076	0.000518559	0.000619732	0.00100413	0.000915794	0.0016175	0.00171493	0.00111425	0.000880917	0.00162878	0.00120025	0.00110511	0.00235734	0.000546356	0.00066313	0.00101697	0.000987541	0.000341846	0.00290211	0.00189385	0.00187405	0.00197046	0.000955163	0.000499097	0.0019093	0.00145344	0.000943817	0.0023179	0.000914782	0.00143997
n446_449.076_5.61	n446	Negative	449.076	5.61	0.000125708	0.000130849	0.000228571	0.000298889	0.00020274	0.00018471	0.000110654	5.23748e-05	4.69659e-05	0.00739947	0.00725083	0.00782409	0.000320329	9.20123e-05	6.99759e-05	0.000121569	0.000133629	0.000104651	8.75976e-05	0.000170741	0.000199607	0.000157816	0.000150761	0.000116968	0.000156661	0.000180525	0.000160016	0.000121931	0.000157099	7.95756e-05	9.03576e-05	7.53848e-05	6.40961e-05	0.000320537	0.000389119	0.000678561	0.000358954	0.000734613	0.000190445	0.00053291	0.000926566	0.00108865	0.00780775	0.00410407	0.0115639
n447_427.01_0.8	n447	Negative	427.01	0.8	0.00265603	0.00268068	0.00177415	0.00227774	0.00266514	0.00171936	0.00455011	0.00409105	0.00158211	0.00439486	0.00358783	0.00331746	0.00226694	0.00346039	0.00181063	0.00457695	0.00395701	0.0032818	0.00433122	0.00555103	0.0274941	0.00388577	0.00374477	0.00238323	0.00169095	0.00327628	0.00314031	0.00348912	0.00351902	0.00250928	0.00610179	0.00428751	0.00215256	0.00607294	0.0052055	0.00477432	0.00656871	0.00748045	0.00131451	0.00645139	0.00668841	0.0036941	0.0037315	0.00452078	0.00420224
n448_716.189_4.68	n448	Negative	716.189	4.68	0.000120321	0.000165283	0.000163265	0.000171088	0.000110228	8.28607e-05	0.000287702	0.000372443	0.000174971	0.000265754	0.000194807	0.000255616	0.000310062	0.000104641	0.000150157	0.000204747	0.000145595	0.000103016	0.000115175	0.000259992	0.000375123	0.000138527	9.70417e-05	0.000164487	0.000149201	0.00020492	0.000190019	0.000171955	0.000164081	0.000169761	0.000265758	0.000143231	9.48089e-05	0.00575048	0.0075961	0.0112458	0.00991592	0.0259602	0.00673015	0.0102241	0.0201301	0.0114595	0.00272154	0.0159929	0.000791086
n449_345.119_1.99	n449	Negative	345.119	1.99	0.000111341	9.64151e-05	0.000157823	0.000107188	8.66074e-05	8.28607e-05	0.000539994	0.000589702	0.00037849	0.000708017	0.00063811	0.000387592	0.00012115	0.00015155	9.18434e-05	9.81081e-05	0.000127645	8.17588e-05	0.000270904	0.000376407	0.00158653	9.11824e-05	0.000119569	0.000190073	0.000101954	0.000131734	0.000145015	8.75405e-05	0.00014488	7.29443e-05	0.000177172	0.000141347	0.000133534	0.00246449	0.00258723	0.00313358	0.00420143	0.00436954	0.00101516	0.000896418	0.0013626	0.0010791	0.00670077	0.00348148	0.00605083
n45_658.165_4.38	n45	Negative	658.165	4.38	0.000305291	0.000175613	0.000201361	0.000719395	0.00405086	0.00137411	0.0606763	0.0441791	0.0252253	0.117356	0.0524722	0.0562759	0.025232	0.00776873	0.0146906	0.000319918	0.000307147	0.000353198	0.0516534	0.105161	0.0786141	0.028768	0.0311972	0.0442889	0.000226289	0.00025615	0.000247525	0.0874733	0.0720614	0.0461989	0.0354591	0.0505003	0.0271794	0.0129443	0.0135509	0.014817	0.0292979	0.037593	0.00384119	0.0478966	0.0714183	0.0523062	0.0043361	0.013813	0.00127162
n450_725.193_4.39	n450	Negative	725.193	4.39	0.000716536	0.000752382	0.00118095	0.000251479	0.000336588	0.000350432	0.00277964	0.00273707	0.00161894	0.00444246	0.00401886	0.00329245	0.000821355	0.000423978	0.000494205	0.00207307	0.00451545	0.00543369	0.00122799	0.00108459	0.00149705	0.000794339	0.00184899	0.000683533	0.00124086	0.000658672	0.00212771	0.00413004	0.00451224	0.00356233	0.00360013	0.00442132	0.00299516	0.00625144	0.00549113	0.00726289	0.00419992	0.00921832	0.00247414	0.00919534	0.0247941	0.0114484	0.00178953	0.0114074	0.00185513
n452_191.02_2.7	n452	Negative	191.02	2.7	0.00260216	0.00222271	0.00299138	0.00238081	0.00273207	0.00193514	0.00248087	0.00137144	0.000697121	0.00201101	0.00161061	0.0010308	0.00144353	0.00149385	0.00111087	0.00182353	0.00107102	0.000999092	0.00142427	0.00123593	0.00151426	0.00186222	0.00124768	0.000928435	0.00214104	0.00205164	0.00144764	0.00462714	0.00322926	0.0031817	0.00255304	0.00232185	0.00360674	0.00509789	0.00591543	0.00519976	0.00374554	0.00367141	0.000797899	0.00493383	0.00801207	0.0061929	0.0030836	0.00484619	0.00203329
n453_440.039_1.47	n453	Negative	440.039	1.47	0.00462247	0.00226231	0.00150023	0.021386	0.00708212	0.0075127	8e-07	8e-07	8e-07	8e-07	8e-07	0.00071128	8e-07	8e-07	8e-07	8e-07	8e-07	8e-07	0.00152485	0.00128444	0.002206	0.00273372	8e-07	0.0023284	0.00102203	0.00106119	0.00111011	0.00116617	0.00038402	0.00056366	0.000891174	0.000309078	0.000594225	0.000495202	0.000575399	0.000730406	0.000146914	0.000175776	2.02485e-05	0.000889359	0.000402291	0.000359701	0.000989178	0.00022579	0.000354681
n454_855.257_4.3	n454	Negative	855.257	4.3	0.000554911	0.000583655	0.000890703	0.000263847	0.000232265	0.000440197	0.00111761	0.000772043	0.00027627	0.00078338	0.000668788	0.000572358	0.000786448	0.000456453	0.000237627	0.000616375	0.000985262	0.000894441	0.000288748	0.000952658	0.00108063	0.000368236	0.00350736	0.000451424	0.00128064	0.00225656	0.00330783	0.00122869	0.00411076	0.00372149	0.00153431	0.00222762	0.00158638	0.00349712	0.00892904	0.00564044	0.00819536	0.0122961	0.00480928	0.0012811	0.00486642	0.00255929	0.0020823	0.0181728	0.000516494
n456_807.197_6.38	n456	Negative	807.197	6.38	0.000161625	0.000554387	0.000286621	0.000129862	0.000159436	9.32182e-05	0.000130572	0.000232777	7.91974e-05	0.000200307	6.90263e-05	0.0001417	0.000178645	0.000140725	7.58073e-05	0.00032205	0.000616288	0.00069822	0.000298481	0.000267753	0.000492134	0.000322645	0.000253002	0.000363698	0.000310836	0.000212239	0.000277528	0.000977015	0.00253628	0.0019443	0.000820305	0.000976234	0.000930729	0.00428215	0.00599409	0.0049817	0.0124786	0.0158431	0.00364253	0.00168343	0.00381527	0.00263728	0.00109658	0.00843392	0.00029584
n457_533.151_2.94	n457	Negative	533.151	2.94	0.00086559	0.00113116	0.0014585	0.000218498	0.000897567	0.000780271	0.0034834	0.00377487	0.00168801	0.0094204	0.00579207	0.00640708	0.000379877	0.000257995	0.000313434	0.0011645	0.00195058	0.00208648	0.0016822	0.002565	0.00496608	0.000864479	0.00190618	0.00134331	0.00169592	0.000848955	0.00165517	0.00249022	0.00307391	0.00249735	0.00198255	0.00205424	0.00204574	0.00611708	0.00594027	0.00594236	0.00321544	0.00485707	0.00121381	0.00299629	0.00545039	0.00406016	0.00260374	0.00433152	0.00302051
n459_919.288_5.58	n459	Negative	919.288	5.58	0.000669844	0.00107434	0.00123719	0.000387525	0.000364145	0.000296917	0.00101138	0.00108241	0.000665811	0.000977738	0.00133758	0.00109193	0.000583162	0.000739707	0.000777025	0.000878707	0.00286803	0.00310683	0.000790001	0.0012631	0.00220944	0.000725952	0.00114544	0.00123365	0.000892721	0.000539135	0.00128763	0.00102704	0.00189915	0.00246552	0.00158923	0.00135504	0.00154765	0.00458925	0.00600237	0.00522415	0.00547367	0.0061074	0.00273847	0.00676901	0.0125826	0.00807576	0.00203033	0.0060266	0.00194176
n46_111.022_0.76	n46	Negative	111.022	0.76	0.0336431	0.0271822	6.71202e-05	0.0326923	0.0233092	0.0156986	0.0572592	0.0357119	0.013948	0.0506203	0.0339747	0.031552	0.0354251	0.028771	0.0134937	0.0433318	0.0289436	0.030308	0.0287028	0.0333896	0.0629862	0.0364238	0.0295492	0.0186966	0.0248893	0.0232902	0.0234598	0.0245473	0.0195344	0.0134151	0.0232024	0.02094	0.0122864	0.0555854	0.0466156	8e-07	0.0370101	0.0371004	0.0107585	0.0365308	0.0396477	0.0224017	0.0351946	0.0393821	0.0230167
n460_427.092_5.84	n460	Negative	427.092	5.84	0.000120321	6.88679e-05	0.000121542	0.000144291	9.64491e-05	6.5598e-05	0.000192539	0.000133847	1.8418e-05	0.00120581	0.000951029	0.00182543	0.000188912	8.8404e-05	0.000147241	0.000226075	0.000105706	8.99347e-05	8.11089e-05	8.73108e-05	9.63618e-05	0.00013502	5.71853e-05	8.95538e-05	0.000161635	0.000365929	0.000170017	3.90806e-05	7.85496e-05	5.43767e-05	2.65758e-05	6.78463e-05	8.67969e-05	0.000172745	0.000161443	0.000224154	0.000289284	0.000313413	0.000124227	0.000185283	0.000420459	0.00030877	0.000829801	0.000650807	0.00118336
n463_1043.265_7.96	n463	Negative	1043.27	7.96	0.000633928	0.000757547	0.000631293	0.000795663	0.000576726	0.000868311	0.00087417	0.00120656	0.000723827	0.000844861	0.00047398	0.000422323	0.000525667	0.00103559	0.000505868	0.0010344	0.00176709	0.00130651	0.000888954	0.00129996	0.00188938	0.000885521	0.000599579	0.00103261	0.00168349	0.00120757	0.00169767	0.00148506	0.00181711	0.0014244	0.00158214	0.00147377	0.00138074	0.00112476	0.00284802	0.00156908	0.00569934	0.0070095	0.00208669	0.00469914	0.00872322	0.00495623	0.00166307	0.00639849	0.00135335
n464_326.941_0.75	n464	Negative	326.941	0.75	0.00347673	0.00290106	0.00253605	0.00375776	0.00223801	0.00252207	0.00274644	0.00359834	0.00139885	0.00267738	0.00241899	0.00174903	0.00465298	0.00302919	0.0029973	0.00258707	0.00346637	0.00253943	0.00268957	0.00338766	0.0174243	0.00348246	0.00347271	0.00419989	0.00586858	0.00632325	0.00484048	0.00219164	0.00358535	0.00230504	0.00209594	0.00380693	0.00216859	0.00334741	0.00405263	0.00311375	0.00200681	0.00246087	0.00121327	0.00246162	0.00614077	0.00395353	0.00347858	0.00218817	0.00244191
n466_789.202_5.89	n466	Negative	789.202	5.89	0.000520791	0.00130505	0.00103764	0.000469977	0.000478309	0.000597287	0.00230825	0.00218616	0.00126992	0.00212802	0.00260613	0.00226998	0.000813142	0.000734294	0.000928639	0.00139058	0.00224377	0.00313136	0.00117932	0.00173458	0.00256391	0.00053482	0.000679292	0.000698154	0.00164867	0.00121	0.00186769	0.00196497	0.00245598	0.00303846	0.00202153	0.00283259	0.00284961	0.00374856	0.0035207	0.00305124	0.00212343	0.00231826	0.00124118	0.00308805	0.00638734	0.00394557	0.00293462	0.00275431	0.00289792
n468_899.262_8.45	n468	Negative	899.262	8.45	0.000258599	0.000664575	0.000246712	0.000317441	0.000224392	0.000422935	0.000453683	0.000426758	0.00026614	0.000273687	0.000326724	0.000209772	0.000301848	0.000387895	0.000523362	0.000347644	0.000725983	0.000569041	0.000377968	0.000814901	0.00118043	0.000801353	0.000506003	0.000659774	0.000539611	0.000646474	0.000510051	0.000922302	0.00137898	0.00109151	0.000682111	0.000976234	0.00075313	0.00065643	0.00299497	0.00202806	0.00877393	0.00990152	0.00352049	0.00324687	0.00715299	0.00456152	0.000970122	0.00753242	0.000558991
n469_259.022_0.67	n469	Negative	259.022	0.67	0.00216757	0.00289934	0.00229478	0.00234782	0.00266121	0.00400493	0.00128802	0.00256443	0.000903403	0.000918241	0.00109215	0.00109054	0.00160986	0.00163277	0.00166922	0.00149082	0.00243723	0.00147656	0.00189795	0.00297827	0.0140482	0.00149048	0.00250056	0.00424375	0.00408314	0.00477415	0.00593559	0.00234327	0.00325021	0.00246286	0.00176286	0.00252162	0.00176665	0.00175816	0.00300739	0.00181153	0.00118137	0.00219555	0.000780386	0.00225869	0.00431619	0.00276779	0.000781294	0.00114223	0.00197772
n47_548.852_0.55	n47	Negative	548.852	0.55	0.0431574	0.0470178	0.0565098	0.0528044	0.0515176	0.0489051	0.0570977	0.0526522	0.0277891	0.0550231	0.0458733	0.04186	0.057499	0.0526256	0.0453765	0.0587113	0.0586909	0.0459533	0.040475	0.0530151	0.0824238	0.0437202	0.0462958	0.0501849	0.0510616	0.0637546	0.0594859	0.0408424	0.0501112	0.0376432	0.0472304	0.0566046	0.0392108	0.0561056	0.0525993	0.0449039	0.0432411	0.0446389	0.0143458	0.0511911	0.0825864	0.0440522	0.0480591	0.0512942	0.0498466
n470_333.059_0.64	n470	Negative	333.059	0.64	0.00200774	0.00303707	0.00284263	0.00248181	0.00400559	0.00371837	0.00143408	0.00213573	0.000917216	0.00200307	0.00218123	0.00282151	0.00160164	0.00237247	0.00276842	0.00148868	0.0033846	0.00231868	0.00366775	0.00389988	0.020119	0.00209193	0.00399084	0.00513929	0.00303873	0.00212239	0.00506801	0.00161012	0.00297092	0.00275332	0.00109492	0.00137389	0.00247304	0.00175816	0.00347723	0.00272797	0.0011738	0.00206454	0.00144859	0.00113464	0.00451085	0.00346968	0.00165787	0.00140289	0.00144978
n471_406.079_0.96	n471	Negative	406.079	0.96	0.000299904	0.000266863	0.00025941	0.00247563	0.000791276	0.00064217	0.00252292	0.00337139	0.00077724	0.0014676	0.000351267	0.000372311	0.00372279	0.00135673	0.00230192	0.00219463	0.00111889	0.000690044	0.000441233	0.000219247	0.000832842	0.00113627	0.000564921	0.00127386	0.00037549	0.000426917	0.00030003	0.000126621	0.000123934	0.000112732	4.96081e-05	0.000165847	3.73894e-05	0.00056238	0.000200769	0.000189082	0.00012571	4.64315e-05	5.96509e-05	0.000183519	0.000293283	0.000163934	0.00012473	0.000137798	9.15306e-05
n475_191.056_3.46	n475	Negative	191.056	3.46	0.0175309	0.012088	0.0222113	0.0127162	0.0302949	0.0186523	0.000314259	0.000548966	0.000240355	0.0214012	0.0189009	0.0140978	0.000581109	0.000279645	0.000256578	0.0193145	0.0249088	0.0111846	0.000348768	0.000267753	0.000843166	0.00285822	0.0039995	0.00494922	0.0162033	0.0200212	0.0261026	0.0438547	0.0477808	0.0389244	0.0454481	0.0507849	0.0496291	0.03081	0.0346067	0.0363632	0.0363437	0.0718014	0.0213452	0.00466031	0.00733207	0.00559605	0.0241543	0.0147029	0.023136
n477_191.056_0.67	n477	Negative	191.056	0.67	0.00118345	0.000728278	0.00035737	0.0012409	0.00162586	0.000920099	0.000528928	0.000368563	0.000144581	0.0013843	0.00117038	0.000816861	0.00024846	0.000348204	0.000325097	0.000691022	0.00134825	0.000554325	0.000395812	0.000345363	0.000726155	0.000415581	0.00046788	0.0010783	0.00314317	0.00422038	0.00312531	0.00452241	0.0038018	0.0022321	0.0181317	0.029189	0.0372919	0.00484453	0.00316677	0.00317017	0.00230821	0.00171299	0.00109451	0.0112017	0.0318043	0.0218128	0.0234042	0.0145751	0.0216617
n478_724.187_4.33	n478	Negative	724.187	4.33	0.000179583	6.02594e-05	0.000101587	0.000199946	0.000149595	9.1492e-05	0.000504584	0.000387962	0.000185101	0.000539442	0.000308317	0.000727951	0.000123203	0.000229129	0.000167651	0.000179154	9.17451e-05	3.27035e-05	0.000160596	0.00039969	0.000409538	0.000189379	9.70417e-05	0.000195556	8.70341e-05	8e-07	0.000117512	0.000351725	0.000157099	0.000323607	0.000217921	0.000344886	0.00016024	0.0122265	0.0122572	0.013437	0.00902989	0.0304873	0.00723472	0.0241609	0.0606317	0.0342925	0.00350456	0.0321236	0.00390476
n48_405.027_0.76	n48	Negative	405.027	0.76	0.0303172	0.0250714	0.0218612	0.0293406	0.0261475	0.0150409	0.0559557	0.0373219	0.0148707	0.0472844	0.0309989	0.0272176	0.0246961	0.0309739	0.0174605	0.0453537	0.0339836	0.0295574	0.0336278	0.0429919	0.111226	0.033506	0.032807	0.0210196	0.0234146	0.0294426	0.0284003	0.028235	0.02792	0.0229907	0.0393038	0.0323947	0.0178147	0.0571075	0.0483459	0.0346554	0.0491404	0.0520879	0.0122437	0.049213	0.0541769	0.0303342	0.0339647	0.0387545	0.0296445
n480_510.101_4.14	n480	Negative	510.101	4.14	0.000732698	0.00123446	0.000997732	0.00104508	0.000675144	0.000661159	0.00286595	0.000614919	0.00100378	0.00118796	0.000484718	0.000776574	0.00104517	0.000759553	0.000368832	0.00130526	0.00100122	0.000902617	0.000702403	0.00080908	0.001941	0.000757515	0.00042629	0.000489804	0.00254139	0.00288596	0.000712571	0.000920739	0.00141738	0.000513263	0.00114807	0.00145116	0.00153564	0.000199616	0.000138675	0.000291247	0.00199015	0.00327176	0.000731133	0.000869949	0.00136779	0.00127964	0.000159377	0.000368569	0.000102972
n482_235.082_1.71	n482	Negative	235.082	1.71	0.000199337	0.000309906	0.000281179	0.000292705	0.00046453	0.00025894	0.000378438	0.000236657	0.000137214	0.00028162	0.000326724	0.000430658	0.000318275	0.00128637	0.000145783	0.000275129	0.000337063	0.00027798	0.000204394	0.000574311	0.000388889	0.000287575	0.000330982	0.000288765	0.000937481	0.000539135	0.000367537	0.000221978	0.000417186	0.000181698	0.00013465	0.000457963	0.000164246	0.000224568	0.00066026	0.000222629	0.000202953	0.000525671	0.000154326	0.00022234	0.000648856	0.000665287	0.000256389	0.00102934	0.000107875
n483_519.188_5.18	n483	Negative	519.188	5.18	0.00162163	0.00142729	0.00245805	0.00168821	0.0016416	0.00188163	0.00487986	0.00530149	0.00409985	0.00736179	0.00618169	0.0043302	0.00175359	0.00146318	0.00138494	0.00264252	0.00258083	0.00126726	0.00241705	0.00267365	0.0018825	0.00209369	0.00144523	0.00326963	0.000939968	0.000507421	0.000857586	0.00070814	0.000694728	0.000692308	0.00034017	0.000557848	0.000603572	0.00461228	0.00281283	0.00278134	0.0107096	0.0107937	0.00509385	0.0030157	0.00214382	0.00216935	0.00368819	0.00714559	0.00215914
n484_401.886_1	n484	Negative	401.886	1	0.000330433	0.000580212	0.000371882	0.000904912	0.000372018	0.000378052	0.000478027	0.000593581	0.000208123	0.000247905	0.000283775	0.000362586	0.000470226	0.000451041	0.000303229	0.000447885	0.000793794	0.000323765	0.000450966	0.000374466	0.000622911	0.000391032	0.000190618	0.00042401	0.000599292	0.000419598	0.000870087	0.000348599	0.000637125	0.00027321	0.000561634	0.000437232	0.000482056	0.000278311	0.000322886	0.00020738	0.000209011	0.000295172	8.48246e-05	0.000437621	0.00061252	0.000222823	0.000178433	0.000381851	0.000173254
n485_753.225_4.29	n485	Negative	753.225	4.29	0.000793757	0.000926273	0.0008	0.00146765	0.00104519	0.00127053	0.00194531	0.00170509	0.000864725	0.00174724	0.00104767	0.000909939	0.00116222	0.000855173	0.00117355	0.0018022	0.00265861	0.00229906	0.00109821	0.00175204	0.00266028	0.00108717	0.000512935	0.000919297	0.00325507	0.00429844	0.00337784	0.00245114	0.00171238	0.00177188	0.00218098	0.00237651	0.00153964	0.00142035	0.00541248	0.0041659	0.00713668	0.00689011	0.00297598	0.0107517	0.0163667	0.0133981	0.00373324	0.00866304	0.00470402
n490_148.953_0.58	n490	Negative	148.953	0.58	0.0164282	0.0101115	0.0156499	0.0159895	0.0108889	0.00755068	0.0245564	0.0195901	0.00846491	0.0264545	0.0168685	0.0150397	0.0232936	0.020885	0.0114833	0.0313733	0.0196015	0.0168145	0.00810765	0.00747575	0.0120349	0.014761	0.0112568	0.00740372	0.0193141	0.0142054	0.014764	0.00957631	0.00792304	0.00501326	0.0216256	0.0175439	0.00611317	0.0228023	0.0170426	0.00935346	0.0126316	0.0083925	0.00222295	0.0136263	0.021542	0.0102228	0.0157575	0.01158	0.0147135
n491_371.098_3.52	n491	Negative	371.098	3.52	0.000775798	0.000497571	0.000654875	0.0016408	0.00229313	0.00284488	0.00187227	0.000964084	0.00170182	0.00179483	0.000941825	0.00386481	0.00254415	0.000483516	0.00098841	0.00322264	0.000899501	0.000305778	0.000540185	0.000615056	0.000936087	0.00330185	0.00303255	0.000319835	0.000920074	0.00410328	0.00434293	0.00230576	0.00206149	0.000970822	0.00167073	0.00182431	0.00133267	0.0012572	0.00147368	0.00115279	0.00172661	0.00153058	0.000577355	0.00164637	0.000542444	0.00264682	0.00295194	0.00128833	0.00306301
n492_138.923_0.6	n492	Negative	138.923	0.6	0.0116711	0.00473467	0.00942585	0.00485025	0.00400559	0.00354575	0.0163724	0.0121083	0.00518559	0.015973	0.00971736	0.00802552	0.0125503	0.0168274	0.00922516	0.0303474	0.0127585	0.0128378	0.000827311	0.000997284	0.000695182	0.00523422	0.00413987	0.00158638	0.00441636	0.00241269	0.00445045	0.00211348	0.00147673	0.00134085	0.0115055	0.00781552	0.00222601	0.013025	0.00870964	0.00423452	0.00470578	0.00219721	0.000891479	0.00748721	0.00726719	0.00414133	0.00832226	0.00523136	0.00710343
n493_895.115_3.26	n493	Negative	895.115	3.26	0.00111341	0.00172858	0.000794558	0.00245707	0.00255295	0.0021889	0.000289915	0.000242476	9.209e-05	0.000331201	0.00010584	0.000188934	0.000301848	8.29915e-05	0.000166193	0.000215411	0.000209418	0.000109557	0.000431499	0.000413271	0.000533432	0.000352455	6.93155e-05	0.000338111	0.000233749	0.000863592	0.000367537	0.000267311	0.000289761	0.000507958	0.000682111	0.0026837	0.00428376	0.000798464	0.000449143	0.000498628	0.00150852	0.0033696	0.000868495	0.00533969	0.00728795	0.00698552	0.000270248	0.0368519	0.000158544
n494_130.966_0.56	n494	Negative	130.966	0.56	0.0210848	0.0180331	0.0137034	0.0243254	0.0171994	0.00946165	0.0299232	0.0168899	0.00618661	0.0267896	0.0136319	0.00936056	0.0275893	0.0171305	0.00934033	0.026856	0.0220228	0.0124862	0.0176931	0.0140299	0.0171318	0.0216856	0.0160621	0.0109713	0.0263141	0.0215581	0.010126	0.02025	0.0142873	0.00764854	0.0173044	0.0178304	0.0066433	0.0189846	0.0215547	0.00890515	0.0190185	0.0166341	0.00328025	0.0179566	0.0196993	0.00934426	0.0199897	0.0167948	0.0103217
n496_661.16_3.53	n496	Negative	661.16	3.53	0.0021083	0.00262731	0.00275193	0.000814215	0.000862137	0.000811344	0.001724	0.00143934	0.00068607	0.00202489	0.00139433	0.00151286	0.00400616	0.00171576	0.00134412	0.00435301	0.00593351	0.00433158	0.00203583	0.0039057	0.00430187	0.00157114	0.00114717	0.00141458	0.0035485	0.00332507	0.00311031	0.00460682	0.00642361	0.00676127	0.00382159	0.00405193	0.00402871	0.0121267	0.0111127	0.00826624	0.00676863	0.00787678	0.00263504	0.00958885	0.0148951	0.00867898	0.00617413	0.00835423	0.00459941
n497_917.097_3.26	n497	Negative	917.097	3.26	0.00111162	0.00220205	0.00074195	0.00254983	0.00280883	0.00306412	0.000396143	0.000275453	0.00013353	0.000230056	9.2035e-05	0.00014309	0.000355236	0.000162375	0.000155988	0.000194083	0.000245318	0.000145531	0.000545052	0.000287156	0.000571288	0.000359469	0.000117836	0.000374664	0.000492364	0.000844076	0.000570057	0.000282944	0.000397985	0.00111273	0.00114276	0.0039577	0.00297112	0.000965451	0.000718214	0.00099878	0.00154335	0.00309267	0.00106496	0.0045015	0.00626016	0.00591119	8.6618e-05	0.0106553	8.17238e-05
n498_1003.33_8.14	n498	Negative	1003.33	8.14	0.000260395	0.000513066	0.000301134	0.000199946	0.000129911	0.00015709	0.000230161	0.000193981	0.00021457	0.000236006	0.000388081	0.000233389	0.00013963	0.000180416	0.000402362	0.000172756	0.000448753	0.000670422	0.000207639	0.000360885	0.000313176	0.000315631	0.000244337	0.000265006	0.000261102	0.00020492	0.000267527	0.000328277	0.000710437	0.000431034	0.0001754	0.000243116	0.000252379	0.00239731	0.00346481	0.00267002	0.00261567	0.00252388	0.00128769	0.00169931	0.00466657	0.00229986	0.000375922	0.00335199	0.000259882
n499_421.091_3.85	n499	Negative	421.091	3.85	0.00100566	0.00189215	0.000923356	0.000366912	0.00166719	0.00117731	0.0114749	0.0128047	0.0070412	0.013014	0.00591478	0.00705168	0.000556468	0.00064589	0.000960711	0.000782732	0.000614293	0.000899347	0.00110633	0.00146876	0.00246411	0.000231463	0.00071395	0.000939401	0.00215844	0.001654	0.00153765	0.00327808	0.00282429	0.00196419	0.00063959	0.00106858	0.00150759	0.00441651	0.00585955	0.00546661	0.00291859	0.00303463	0.00169704	0.00400035	0.00520902	0.00506923	0.00294328	0.00893863	0.00577297
n5_133.014_0.69	n5	Negative	133.014	0.69	0.355291	0.364702	0.325901	0.362948	0.372028	0.268921	0.693266	0.430308	0.167907	0.570882	0.239951	0.185287	0.372797	0.294755	0.212055	0.662735	0.440099	0.244552	0.366669	0.423983	0.568015	0.446425	0.398964	0.404984	0.460346	0.339116	0.391419	0.439796	0.423412	0.272956	0.250211	0.306202	0.245807	0.404967	0.412369	0.230331	0.255195	0.268616	0.0872774	0.340053	0.398971	0.228264	0.365505	0.299924	0.295788
n50_434.872_0.55	n50	Negative	434.872	0.55	0.0507573	0.0608086	0.0641723	0.0562385	0.0570546	0.0521297	0.0545991	0.047826	0.0299292	0.0553047	0.0471526	0.05613	0.064922	0.0540599	0.0501217	0.0639771	0.0772474	0.0627515	0.0391951	0.0586535	0.10288	0.0537222	0.0549204	0.0639268	0.0479433	0.0728101	0.0617512	0.0504718	0.0685232	0.0481592	0.0490199	0.0640752	0.0475593	0.0560729	0.0650346	0.0545212	0.0500552	0.061812	0.0199507	0.0630263	0.094925	0.0608388	0.0545191	0.0648516	0.0538494
n500_1219.26_3.31	n500	Negative	1219.26	3.31	0.00155339	0.00185082	0.00176145	0.00276833	0.0028423	0.00330062	0.000108441	0.000129967	4.32823e-05	0.000410531	0.000360471	0.000218107	0.000562628	0.000310316	0.000500036	0.0011517	0.000959334	0.000819223	0.00133668	0.00131936	0.00274631	0.0015992	0.000830053	0.00170152	0.00102452	0.000931899	0.000850085	0.000631543	0.000394494	0.00107162	0.00114453	0.00152466	0.00287899	0.00138004	0.00139917	0.00126258	0.00383642	0.00521194	0.00160784	0.00398447	0.00837543	0.00802324	0.000334346	0.00859663	0.00031055
n501_468.151_3.7	n501	Negative	468.151	3.7	0.000156237	0.000316792	0.000487982	0.000327747	0.000171246	0.00021233	0.000225735	0.000172643	0.00015379	0.00021419	0.000124247	8.47424e-05	0.000186858	0.000274233	0.000135578	0.00032205	0.000179501	0.000152071	0.000217372	0.000209546	0.000123894	0.000220942	0.000214878	0.000155348	0.000266076	0.000200041	0.00030253	0.000156322	0.000188519	0.000136605	0.000212606	0.000231808	0.000145552	0.000272553	0.00028149	0.000365965	0.000760316	0.00151068	0.000457506	0.000236457	0.00103817	0.000544326	0.000225207	0.00528947	0.000227192
n502_341.092_1.36	n502	Negative	341.092	1.36	8e-07	0.00413207	0.00273016	8.03908e-05	8e-07	8e-07	0.000484666	8e-07	8e-07	8e-07	8e-07	8e-07	0.00209856	0.00126652	8e-07	8e-07	8e-07	8e-07	8e-07	8e-07	8e-07	8e-07	0.000119569	8e-07	0.00306609	0.00363001	0.00285779	0.000406438	8e-07	0.00218302	0.000109846	8e-07	8e-07	0.00753743	0.0106635	0.00587984	0.00349109	0.00490848	0.00170525	0.00777837	0.012946	0.00789113	0.00336944	0.00809026	0.00249748
n503_309.101_4.6	n503	Negative	309.101	4.6	0.000745269	0.000588821	0.000469841	0.00085338	0.000755846	0.000685327	0.000947202	0.00070997	0.000314948	0.000448213	0.000400352	0.000545963	0.00062423	0.000734294	0.000914061	0.00111545	0.00110493	0.000663881	0.000510986	0.000840124	0.00128368	0.000685621	0.000587449	0.000827916	0.0011762	0.000795285	0.000665067	0.000787865	0.000766295	0.000659151	0.000717545	0.00144173	0.000805208	0.00344146	0.00114459	0.00161635	0.00341234	0.00235143	0.00121327	0.0048756	0.00715299	0.00378482	0.0103994	0.00801057	0.0103381
n504_307.14_3.45	n504	Negative	307.14	3.45	0.000281945	0.000175613	0.00035737	0.000282399	0.000216518	0.000127744	0.000646222	0.0008089	0.000268903	0.000912291	0.000352801	0.000352862	0.000268994	0.000319337	0.000306145	0.00041376	0.000694071	0.000472566	0.000277393	0.000312379	0.000684857	0.000243737	0.000256467	0.000338111	0.000188988	0.000370808	0.000212521	0.000128184	0.00023914	0.000232095	0.000203747	0.000271385	0.000178935	0.000439539	0.000409817	0.000262275	0.000186293	0.000456024	0.000117113	0.000522322	0.000895421	0.000725768	0.000774365	0.000489765	0.000603121
n506_475.255_5.45	n506	Negative	475.255	5.45	0.000188562	0.000154953	0.000246712	0.000199946	0.000279506	0.000177805	0.000705975	0.000593581	0.000349942	0.000267738	0.000363538	0.00035564	0.000622177	0.000988681	0.000431518	0.00103013	0.00130637	0.000549419	7.2998e-05	0.0001591	0.000172075	0.000366483	0.000765936	0.000780397	0.000472471	0.000251271	0.000257526	0.000662807	0.00101416	0.000905836	0.000510254	0.000601194	0.000826573	0.000295585	0.000416026	0.000507777	0.00231124	0.00376095	0.00256663	0.000181754	0.000443817	0.000253064	0.000737985	0.00059768	0.000611294
n507_853.202_4.92	n507	Negative	853.202	4.92	0.000192154	9.64151e-05	0.000121542	0.000140169	0.000177151	8e-07	0.00336611	0.00278944	0.00130952	0.00479746	0.00333013	0.00319798	0.000117043	0.00010825	0.000128289	0.00016849	0.000558448	0.000250182	0.000204394	0.000287156	0.000708948	0.000254259	0.000405496	0.000243075	0.000203908	0.000224436	0.000307531	0.000487726	0.000911175	0.000445623	0.000604155	0.000503194	0.000341846	0.0063263	0.00587197	0.00413693	0.00349261	0.00513234	0.00118262	0.00445562	0.00743848	0.00397262	0.00250499	0.00385171	0.00220654
n508_591.155_4.99	n508	Negative	591.155	4.99	0.000109546	0.000106745	0.000126984	0.00025354	0.00125187	0.000673243	0.00536674	0.00899489	0.0043577	0.0057157	0.00793955	0.00874236	0.00123614	0.0018619	0.00166047	0.000174888	7.18005e-05	9.64754e-05	0.000567762	0.00119519	0.00284612	0.00102756	0.00153187	0.00260254	0.000161635	0.000192723	0.000150015	0.00208847	0.00301281	0.00436472	0.0014156	0.00171124	0.00220464	0.00300192	0.00382082	0.00291095	0.00450586	0.00499636	0.00262081	0.00536615	0.0116976	0.00947318	0.000867912	0.00379029	0.0011948
n509_940.173_3.26	n509	Negative	940.173	3.26	0.000515403	0.000800589	0.000565986	0.000412261	0.00121447	0.00169519	8.85236e-05	3.49165e-05	9.39318e-05	0.000162626	7.66959e-05	9.86346e-05	0.000129363	0.000209283	5.10241e-05	0.000187685	0.00014759	5.23256e-05	0.000142752	0.000201785	0.000677974	0.000122745	0.000110905	0.000210177	0.000218828	0.000302501	0.000315032	6.72186e-05	0.000216448	0.000262599	0.000251584	0.00148131	0.00279619	0.000211132	0.000384979	0.000489478	0.00060583	0.00126692	0.000515515	0.00189695	0.00328581	0.00392806	7.79562e-05	0.0064151	0.000135661
n51_356.058_3.34	n51	Negative	356.058	3.34	0.00250698	0.00248269	0.00115374	0.0174345	0.00445634	0.00429322	0.0533819	0.0399542	0.00973668	0.014323	0.00359243	0.00403013	0.0404846	0.0184837	0.0274437	0.0237059	0.00826105	0.00648674	0.0029475	0.00162592	0.00197886	0.00905336	0.00330288	0.00755359	0.00205152	0.00168571	0.00111761	0.000311082	0.000244377	0.000312997	0.000115162	0.000135693	0.000109498	0.0035547	0.000728563	0.00094236	0.000116622	0.000155877	2.29847e-05	0.000125287	8.5649e-05	0.000135286	9.70122e-05	0.000134478	7.68203e-05
n510_322.093_4.03	n510	Negative	322.093	4.03	0.00133969	0.0026187	0.00119002	0.00162637	0.00113771	0.000616276	0.00125482	0.00140636	0.000466896	0.000963855	0.000555278	0.000404263	0.00120534	0.00086239	0.000513157	0.000744342	0.00110094	0.000529797	0.000624539	0.000551028	0.00146264	0.000696142	0.000502537	0.00039294	0.00126572	0.000851395	0.000845085	0.000525243	0.000567303	0.00046817	0.000807903	0.00111004	0.000594225	0.00191747	0.00122117	0.00133272	0.00518893	0.00491843	0.00132272	0.00101818	0.00194397	0.00112526	0.00257082	0.00720868	0.001337
n511_519.206_3.49	n511	Negative	519.206	3.49	0.000147258	0.000208325	0.000186848	0.000484406	0.000456657	0.000174353	0.00024344	0.000285152	0.000230225	0.000466062	0.00019174	0.000133365	0.000613963	0.000326554	0.000118084	0.000226075	0.000211413	0.00014226	0.000144374	0.000215367	0.000227139	0.000368236	0.000159426	0.000149866	0.000246182	0.000129295	0.000187519	0.000171955	0.000155354	0.000143236	0.000141737	0.000143231	8.94675e-05	0.00037428	0.00214429	0.00201738	0.000286255	0.000225525	3.44771e-05	0.00026469	0.000609925	0.000289671	0.000277178	0.00161872	0.000250075
n512_591.266_3.91	n512	Negative	591.266	3.91	0.00010775	0.00016184	9.43311e-05	0.000177272	0.000133848	0.000203699	0.000143851	0.000128027	7.73556e-05	0.000178492	9.51029e-05	8.61316e-05	0.00013963	0.000214695	0.000139952	0.000149295	0.000177507	8.99347e-05	4.70432e-05	8.14901e-05	0.000110128	0.000128006	9.87746e-05	0.000173625	0.000216342	0.000251271	0.000185019	7.50348e-05	8.20407e-05	2.38727e-05	0.000136422	7.35002e-05	8e-07	0.00104415	0.00349379	0.00292772	0.000446799	0.000912048	0.000270344	0.000864655	0.00144565	0.00102499	0.000680818	0.00075042	0.000446212
n513_413.218_6.8	n513	Negative	413.218	6.8	8.97915e-05	8.78066e-05	9.79592e-05	0.000274153	0.000104322	9.32182e-05	0.000261144	0.000170703	7.3672e-05	0.000128911	0.000358937	0.000312574	8.62423e-05	0.000209283	0.000135578	0.000108772	0.000217396	0.000309048	9.73307e-05	0.000291036	0.000268437	0.000163076	0.000209679	0.000157176	0.000293429	0.00015369	0.000482548	0.000104736	0.000305471	0.000230769	0.000219693	0.00024877	0.000361876	0.00515931	0.00375251	0.00279658	0.00479363	0.00585203	0.00158157	0.00575084	0.00778887	0.00589209	0.000235601	0.0010227	0.00024844
n514_365.145_4.86	n514	Negative	365.145	4.86	0.000542341	0.000523396	0.000341043	0.000441119	0.000344461	0.000459186	0.00151818	0.0017691	0.00099273	0.00340324	0.00537791	0.00390649	0.000702259	0.000651303	0.000682265	0.000599312	0.000867589	0.000670422	0.000788379	0.000762515	0.000653884	0.000482214	0.000694888	0.000564737	0.00105436	0.000878229	0.0010026	0.000551818	0.000851827	0.000456233	0.00118351	0.000757618	0.000331163	0.00378503	0.00419959	0.00309851	0.00195683	0.00170138	0.000604717	0.000322922	0.000840917	0.000431323	0.00249287	0.00574603	0.0019058
n515_323.135_1.5	n515	Negative	323.135	1.5	0.000125708	0.000105024	8.70748e-05	8e-07	9.64491e-05	0.000110481	0.000154916	0.000120268	8.47228e-05	0.000136844	0.000268435	0.00014309	0.000112936	0.000223716	8.45543e-05	0.000110905	0.000175512	9.48402e-05	0.000108686	0.000170741	0.000340708	0.000120992	0.000220077	8.95538e-05	0.000134281	0.000126855	0.000157516	5.62761e-05	0.000148371	5.30504e-05	7.79555e-05	0.000114962	0.000110833	0.00047025	0.00110733	0.000693809	0.000726996	0.000767778	0.000313577	0.000808188	0.00158321	0.000822855	0.00101863	0.00148424	0.00128306
n516_469.036_3.25	n516	Negative	469.036	3.25	0.00136483	0.00195068	0.00106667	0.00226331	0.00183253	0.00237707	0.000624091	0.000576123	0.000279954	0.000620755	0.000263834	0.000441772	0.000735113	0.000844348	0.000542314	0.000691022	0.000883545	0.00042024	0.000817578	0.000836244	0.00243658	0.000953908	0.00050427	0.00084802	0.000857907	0.00110998	0.000942594	0.00066437	0.000624906	0.00102122	0.00175223	0.00362413	0.00145552	0.00132821	0.00123566	0.00130375	0.00143733	0.00293514	0.000747551	0.00351509	0.00414489	0.00329301	0.000540496	0.00438298	0.000534473
n517_527.011_3.25	n517	Negative	527.011	3.25	0.000375328	0.00122757	0.000455329	0.000993548	0.000852295	0.000921825	0.000362947	0.000137726	2.67061e-05	0.000160643	9.97046e-05	7.08502e-05	0.000252567	0.000115466	0.000119542	0.000104506	0.000143601	5.06905e-05	0.000107064	0.000209546	0.000347591	0.000280561	3.46578e-05	0.00025404	0.000179041	0.000326896	0.000177518	7.50348e-05	7.3313e-05	0.000155172	0.00042344	0.000932887	0.00157169	0.000270633	0.00028356	0.000236353	0.000566451	0.00105632	0.000453128	0.00190753	0.00270443	0.00281713	0.000143786	0.010808	0.000111144
n518_161.046_6.3	n518	Negative	161.046	6.3	0.000343003	0.000413207	0.000823583	0.00268588	0.00394457	0.00388064	0.000756876	0.000711909	0.000419009	0.00058704	0.000604363	0.00053485	0.00351335	0.00165261	0.000265325	0.000386034	0.000596343	0.000490553	0.000303347	0.000217307	0.000406096	0.000306864	0.000521599	0.000367353	0.00085542	0.000553772	0.000520052	0.00033453	0.000188519	0.000330239	0.000457103	0.000354309	0.000323151	0.00047025	0.00154406	0.00159652	0.00107383	0.00108119	0.000442182	0.00332804	0.00479634	0.00311475	0.00221915	0.00294025	0.00212155
n519_631.149_4.12	n519	Negative	631.149	4.12	0.000481282	0.000773042	0.000504308	0.000257663	0.000421227	0.000303822	0.000617452	0.000777863	0.000291925	0.000729833	0.000541473	0.000459832	0.000160164	0.000322945	0.000150157	0.000262332	0.000382936	0.000284521	0.000608317	0.000756694	0.000688299	0.000233216	0.000495606	0.000332628	0.000263589	0.000190283	0.000337534	0.00101922	0.000888483	0.000615385	0.000575808	0.000684117	0.000771824	0.00135893	0.00305707	0.00342025	0.00217493	0.002698	0.00095715	0.0023681	0.0061226	0.00389941	0.00111737	0.00288546	0.00111635
n52_402.917_0.55	n52	Negative	402.917	0.55	0.0362255	0.0297578	0.0326259	0.038031	0.0428273	0.0355938	0.0525409	0.0433702	0.0179622	0.0534741	0.0308486	0.0233306	0.0445318	0.0401913	0.0268445	0.0418324	0.0341551	0.0227437	0.0311328	0.0374951	0.0633269	0.0388384	0.0329665	0.0291927	0.0657828	0.0444628	0.0610011	0.0296872	0.0261849	0.0219523	0.0440378	0.0343868	0.0257853	0.036856	0.033131	0.026075	0.0262158	0.02402	0.0090527	0.0340162	0.0440962	0.0219831	0.0319794	0.0255375	0.0326585
n520_901.277_8.87	n520	Negative	901.277	8.87	0.000269374	0.000306462	0.000293878	0.000319502	0.000232265	0.000191615	0.000188113	0.000151305	9.94572e-05	0.000148743	0.000139586	0.000227832	0.000137577	8.65998e-05	0.000132663	0.000183419	0.00036698	0.000318859	0.00017844	0.000215367	0.000337266	0.000168337	0.000266865	0.000233936	0.000340676	0.000234194	0.00030253	0.000179771	0.000495735	0.000503979	0.000221465	0.000263847	0.000312469	0.000456814	0.000494678	0.000492528	0.00100871	0.00122214	0.000509495	0.00208223	0.00256428	0.00178259	0.000606326	0.000786945	0.000655425
n521_297.098_1.1	n521	Negative	297.098	1.1	9.87706e-05	0.000242759	0.000264853	0.000150475	0.000297221	0.000188163	0.000473601	0.000294851	0.000139977	0.00138629	0.00175173	0.00192963	0.000221766	0.000257995	0.000161819	0.000868043	0.000915456	0.000706396	0.00020115	0.00032208	0.000609145	0.000231463	0.000551058	0.000248557	0.000432684	0.000612321	0.00108261	0.000418944	0.000534137	0.000407162	0.000271073	0.000427809	0.000231013	0.000479846	0.00107836	0.00118634	0.000881482	0.00124702	0.000741531	0.00285513	0.00685192	0.00495305	0.00116241	0.000639185	0.00160179
n524_1033.281_5.59	n524	Negative	1033.28	5.59	0.000188562	0.00025309	0.000400907	7.21456e-05	0.00016731	0.000122565	0.000283275	0.000271573	8.84064e-05	0.00028162	0.000177934	0.000234778	0.000232033	0.000209283	0.000180771	0.000272996	0.000526537	0.000495458	0.000222238	0.000289096	0.000447394	0.00026478	0.000202748	0.000318007	0.000261102	0.000148811	0.000332533	0.000262622	0.000565557	0.000401857	0.000311822	0.000461732	0.000263061	0.00109405	0.000987286	0.000709058	0.00083756	0.000898782	0.00031905	0.00128639	0.00169481	0.00102021	0.000542229	0.00144937	0.000266419
n525_230.997_2.86	n525	Negative	230.997	2.86	0.000138279	9.64151e-05	0.000195918	0.000154598	0.000102354	0.000189889	0.000261144	0.000341406	5.34122e-05	0.000154693	0.000242359	0.00017782	0.0002423	0.000122683	0.00015453	0.000142897	8.97506e-05	0.000122638	0.000176817	9.31315e-05	0.000733038	0.00020516	0.000164624	0.000116968	0.000116874	0.000190283	0.00020002	8.91038e-05	9.77506e-05	8.35544e-05	7.97273e-05	0.000107423	7.21082e-05	0.000284069	0.000184211	0.000251601	0.000296857	0.000411251	6.95015e-05	0.000578789	0.0011913	0.000880153	0.000128195	0.000476484	0.000129124
n526_631.241_11.02	n526	Negative	631.241	11.02	0.000195745	0.000168726	0.000268481	0.000276215	0.000316904	0.000201973	0.000770155	0.00152081	0.00119441	0.0011364	0.00280707	0.0035439	0.00036961	0.00157503	0.000798892	0.000456416	0.000538504	0.000843751	0.000449343	0.000997284	0.00192035	0.000185872	0.000644634	0.00070912	0.00271049	0.00187112	0.00119512	0.000303265	0.000617924	0.000762599	0.000132879	0.000412732	0.000201636	0.000650672	0.00221674	0.00232998	0.00039076	0.00178264	0.000682975	0.000831128	0.00201405	0.00116982	0.000228672	0.0024289	0.000503418
n529_417.212_5.65	n529	Negative	417.212	5.65	0.000140075	0.000170448	0.000244898	0.000115433	0.000110228	0.000151911	0.000442618	0.000162944	0.000268903	0.000499777	0.000421827	0.000170874	0.000154004	0.000146137	0.00010788	0.000185552	0.000169529	0.000374455	0.00014924	0.000785797	0.000326942	0.0003998	0.000514668	0.000180935	0.000509771	0.000724539	0.000692569	0.000508048	9.2514e-05	0.000241379	0.000409267	0.000435347	0.000256385	0.00366987	0.00247546	0.00343092	0.00103445	0.00175776	0.000591036	0.000926416	0.000763055	0.000611173	0.000155912	0.00052297	0.000199406
n530_959.283_10.2	n530	Negative	959.283	10.2	0.00022807	0.000239316	0.00018322	0.00014223	0.000112196	0.00011566	0.00119064	0.00106689	0.000571879	0.000446229	0.000449438	0.000379257	0.000689938	0.000351812	0.000360085	0.000784865	0.00164144	0.00238736	0.000266037	0.000312379	0.00046116	0.000108717	0.000169823	0.000228454	0.00142487	0.00112462	0.000985099	0.000597152	0.000860555	0.00106233	0.000444701	0.000663387	0.000803872	0.000610365	0.000616795	0.000596218	0.000670957	0.00055552	0.000264872	0.000958179	0.00143527	0.000924717	0.000793421	0.000936365	0.000666866
n533_737.231_8.45	n533	Negative	737.231	8.45	0.000127504	0.000108467	8.88889e-05	7.21456e-05	0.000114164	7.76819e-05	0.000123933	0.000118328	4.97286e-05	0.000136844	9.66368e-05	0.000138922	0.000205339	9.20123e-05	6.85181e-05	0.000104506	8e-07	8.17588e-05	7.94867e-05	5.6267e-05	6.53884e-05	0.000101703	0.000133432	6.57946e-05	0.000154175	6.34277e-05	0.000135014	7.50348e-05	8.72773e-05	4.64191e-05	0.000138194	6.03079e-05	5.20781e-05	0.000362764	0.000796866	0.000946935	0.00115108	0.00162179	0.000887101	0.000255867	0.000480153	0.000361292	0.000168039	0.00110903	0.000117682
n534_929.273_10.42	n534	Negative	929.273	10.42	0.000154441	0.000351226	0.000141497	0.000199946	0.000143689	9.32182e-05	0.000469175	0.000389901	0.000190626	0.000234023	0.000164129	0.00012503	0.000462012	0.000162375	0.000189518	0.00100028	0.00153573	0.00207667	0.000280637	0.000316259	0.000333825	0.000317385	0.000135165	0.000191901	0.00083304	0.000863592	0.00060256	0.000437703	0.0014907	0.0015	0.000572265	0.000797195	0.000905358	0.00109597	0.0014385	0.0012946	0.0044998	0.00262338	0.00155639	0.00106758	0.00240596	0.00109979	0.000604594	0.00339681	0.000387371
n535_1125.346_7.16	n535	Negative	1125.35	7.16	0.000136483	9.81368e-05	0.000197732	7.83295e-05	7.8734e-05	0.000227867	0.000245653	0.0001998	6.53839e-05	0.00021419	0.000179468	0.000138922	0.000193018	0.000135312	0.000109337	0.000191951	0.000247313	0.000184775	0.000157351	0.000219247	0.000416421	0.000101703	8.49115e-05	0.000168142	0.000333216	0.000241513	0.000192519	0.000129748	0.000118697	0.000122016	0.000157683	0.000130039	0.000116174	0.000161228	0.000358072	0.000205855	0.000408935	0.000582052	0.000301538	0.00077819	0.00124321	0.000975649	0.000263319	0.00101107	0.000227192
n536_789.201_7.22	n536	Negative	789.201	7.22	0.000233458	0.000327123	0.000255782	0.000245295	0.000181088	0.000120838	0.000686058	0.000459734	0.000281795	0.000690168	0.000688729	0.000564023	0.000349076	0.000191241	0.000179313	0.000300723	0.000452742	0.000498729	0.000266037	0.000312379	0.000416421	8.59218e-05	0.000256467	0.000164487	0.000300889	0.000248832	0.000262526	0.000648738	0.000546356	0.000460212	0.00048545	0.000461732	0.000359205	0.000942418	0.000527794	0.000487954	0.000287769	0.000460999	0.000157062	0.000554085	0.00098107	0.000569792	0.000720662	0.000503047	0.000599852
n538_731.194_4.62	n538	Negative	731.194	4.62	0.000125708	5.33726e-05	0.00017415	0.000146353	0.000200772	0.000191615	0.000586469	0.000277393	0.000130768	0.000333185	0.000268435	0.000313964	0.000234086	0.000176808	0.000109337	0.00016849	0.000125651	0.000104651	0.000139507	0.000587893	0.000595379	0.000142034	0.000110905	0.000281455	0.000174068	0.000180525	0.000172517	0.000309518	0.000333399	0.000340849	0.000216149	0.000239347	0.000150893	0.0211382	0.025361	0.0264196	0.0170693	0.0443686	0.0143534	0.0457685	0.058057	0.0410998	0.0172162	0.0593114	0.0106764
n54_447.054_3.26	n54	Negative	447.054	3.26	0.0952239	0.147687	0.0894875	0.180671	0.18012	0.179999	0.0502836	0.0323928	0.019105	0.0332451	0.0173839	0.0201006	0.056117	0.0344523	0.0248969	0.0315311	0.0352481	0.0195289	0.046696	0.0479336	0.0882227	0.0508359	0.0148942	0.0548618	0.055938	0.0844466	0.0673467	0.0367795	0.0441972	0.0644125	0.0965497	0.202437	0.226768	0.102904	0.0805248	0.0803522	0.112301	0.143589	0.0589394	0.229227	0.357888	0.320661	0.0219715	0.646935	0.018414
n541_635.163_4.85	n541	Negative	635.163	4.85	0.000723719	0.000406321	0.000879819	0.000659617	0.000838517	0.000364242	0.010718	0.00814137	0.00436875	0.00384352	0.0022794	0.00262701	0.00323203	0.00355059	0.00248415	0.00154627	7.77839e-05	0.000320494	0.00245598	0.0136865	0.00901327	0.00291784	0.00164798	0.00286755	0.000992188	0.000114658	0.000210021	0.00707984	0.00807839	0.00781167	0.00484742	0.00447409	0.00339042	0.00163148	0.00142194	0.00173071	0.0548443	0.0302584	0.0062108	0.00609317	0.00922154	0.00724176	0.000427893	0.00201717	0.000268054
n542_422.026_0.66	n542	Negative	422.026	0.66	0.000165216	0.000110189	8.52608e-05	9.27586e-05	0.000468467	0.000117386	8e-07	0.000106689	6.72257e-05	0.000148743	0.000101239	7.77963e-05	0.000156057	0.000146137	0.000102048	0.000108772	8.97506e-05	4.57849e-05	0.000105442	0.000174622	0.000154867	0.000117485	0.000110905	0.000102347	0.000159148	0.000229315	0.000115012	7.34715e-05	8.72773e-05	7.29443e-05	0.0001754	0.000277039	0.000152228	0.000612284	0.0014178	0.00172766	0.00332146	0.0106278	0.00618782	0.000197635	0.000576184	0.000584116	0.00150022	0.00801223	0.000277861
n544_466.122_3.37	n544	Negative	466.122	3.37	0.000235254	0.00027375	0.000544218	0.000375157	0.000318873	0.000360789	0.000294341	0.000483012	0.000151028	0.000303436	0.000159527	0.000162539	0.0002423	0.000229129	0.000147241	0.000358308	0.000430803	0.000565771	0.000407167	0.00048118	0.000640118	0.000252505	0.000346578	0.000332628	0.000313323	0.00030982	0.000630063	0.000558071	0.000233903	0.000356764	0.00029942	0.00022427	0.000178935	0.00233205	0.00505441	0.0116956	0.0022446	0.00586198	0.00542877	0.00312335	0.00919559	0.00593984	0.00368473	0.00982353	0.00157727
n545_620.168_3.76	n545	Negative	620.168	3.76	8.97915e-05	0.000108467	8.34467e-05	0.000115433	0.000129911	0.000148459	0.000320898	0.000159064	9.02482e-05	0.000188408	0.000147256	0.000252838	0.000223819	0.000140725	0.000131205	0.000145029	9.77285e-05	5.72312e-05	0.000154107	9.50718e-05	0.000302852	0.000113978	0.000116103	0.000151693	0.000164121	0.000119537	0.000130013	0.000165702	0.000115206	0.000137931	0.000196661	0.000263847	0.000145552	0.00753167	0.0171481	0.0146096	0.00840437	0.00932942	0.00487988	0.00824069	0.012484	0.00686137	0.00135124	0.00735312	0.00054428
n546_358.027_0.73	n546	Negative	358.027	0.73	0.000251416	0.000308184	0.000206803	0.000655494	0.000816865	0.00100123	0.000471388	0.000653715	0.000399671	0.000241955	0.000177934	0.000220886	0.00035729	0.000555682	0.000427145	0.000330582	0.000335069	0.000327035	0.000193039	0.000339542	0.000640118	0.00026478	0.000275529	0.000347249	0.000196448	0.000375687	0.000312531	9.53567e-05	0.000106478	6.76393e-05	9.3901e-05	0.000107423	8.01202e-05	0.00150096	0.00688616	0.0101738	0.0039485	0.00559168	0.00404148	0.000273513	0.000464581	0.000351743	0.00879173	0.0034184	0.00480536
n548_539.141_3.83	n548	Negative	539.141	3.83	0.000168808	0.000148066	0.000208617	0.000439058	0.000391701	0.000849322	0.0043111	0.00289225	0.00109679	0.00615995	0.00313533	0.00426213	0.00216838	0.00232196	0.0012377	0.000249536	0.000205429	0.000119368	0.0033352	0.00293364	0.00569912	0.00463803	0.00150415	0.00331166	0.000308349	0.000202481	0.000145015	0.00406438	0.00386115	0.00205968	0.00362139	0.00304932	0.00246102	0.00407869	0.028681	0.0165737	0.0208617	0.0130788	0.00397143	0.0175719	0.0397801	0.0215709	0.00124903	0.00692146	0.000259882
n550_909.25_4.59	n550	Negative	909.25	4.59	0.000116729	0.000122241	5.98639e-05	0.000131923	5.51138e-05	8.45869e-05	7.30319e-05	9.31108e-05	7.82765e-05	0.000162626	0.00011351	0.0001417	8.21355e-05	0.000110054	7.14338e-05	0.000187685	5.38504e-05	0.000134084	0.000131396	0.000104773	0.000337266	0.000122745	0.000105706	9.50367e-05	0.000216342	0.000121976	0.000122512	0.000173518	7.50585e-05	6.76393e-05	0.000157683	9.04618e-05	0.000121516	0.00520729	0.00507303	0.00440073	0.00404694	0.00930786	0.00274339	0.0088583	0.0117131	0.00910234	0.00285493	0.0120134	0.00205454
n551_679.189_5.11	n551	Negative	679.189	5.11	0.000781186	0.000721391	8e-07	0.000919341	0.000444847	0.000250308	0.000325324	0.00020562	7.64347e-05	0.00028757	0.000210147	0.000233389	0.000295688	0.000378874	0.000392157	8e-07	0.000275235	0.000170058	0.000259549	0.000228948	0.000337266	0.000324399	0.000493873	0.000345422	0.000614212	0.000790406	0.000482548	0.00076598	0.0019812	0.000996021	0.000527972	0.000499425	0.000369888	0.00104798	0.00173862	0.00158737	0.00664898	0.00999936	0.00267936	0.000262926	0.00126397	0.00090721	0.000218277	0.00222802	0.000158544
n552_443.068_3.92	n552	Negative	443.068	3.92	0.000351983	0.000492405	0.000119728	0.000274153	0.000401543	0.000201973	0.00111982	0.000927228	0.000529517	0.00107293	0.000562948	0.000487616	0.000303901	0.00019485	0.000390699	0.000488408	0.000394903	0.000307413	0.000261171	0.000318199	0.000509341	0.000445391	0.000344845	0.000303386	0.000400357	0.000468389	0.000550055	0.00029076	0.000214702	0.000248011	0.000349028	0.000307193	0.000261726	0.000783109	0.000923122	0.0015706	0.00507382	0.00522023	0.00246593	0.000591142	0.000685192	0.000549101	0.000625382	0.00426843	0.00105751
n553_561.162_7.38	n553	Negative	561.162	7.38	0.000423816	0.00131538	0.000484354	0.000276215	0.00383041	0.00107891	0.00227284	0.00270409	0.00122572	0.00147355	0.00112129	0.000994681	0.000367556	0.000180416	0.000333844	0.000368972	0.000251302	0.000763627	0.000624539	0.000539387	0.000788102	0.000149048	0.000218344	0.000250385	0.000186502	0.000214678	0.000335034	0.000883222	0.00153957	0.00190053	0.000467733	0.000358078	0.000502086	0.00203263	0.0032806	0.00234675	0.0039909	0.0106229	0.00238932	0.00238751	0.00549711	0.00432914	0.00423562	0.00209188	0.00347489
n554_531.151_7.73	n554	Negative	531.151	7.73	0.000210112	0.000285802	0.000228571	0.000117494	0.000665302	0.000333169	0.000442618	0.000545086	0.000144581	0.000339134	0.000271503	0.000181988	0.000154004	0.000104641	0.000153072	7.67802e-05	0.000117673	0.000168423	0.000360124	0.000230889	0.000316618	7.54008e-05	0.000214878	9.68643e-05	7.46006e-05	4.87905e-05	0.000145015	0.000636232	0.000933867	0.000893899	0.000168313	0.000145116	0.000202971	0.00185988	0.0015751	0.00193504	0.00398485	0.010195	0.00229847	0.000917593	0.00197771	0.00202929	0.001178	0.00137466	0.000359585
n555_587.108_4.56	n555	Negative	587.108	4.56	0.000960769	0.000962429	0.00137868	0.000109249	0.000114164	0.000131196	0.00100917	0.000585822	0.000281795	0.000464079	0.000400352	0.000418155	0.000275154	0.000315729	0.000467964	0.00146522	0.00046072	0.000518351	0.000197906	0.000221187	0.000320059	0.000796092	0.000708751	0.000884572	0.000474957	0.00010246	0.000370037	0.000226667	0.000174555	6.23342e-05	0.000251584	0.000433463	0.000291103	0.000191939	0.000399468	0.000446783	0.00496023	0.00288705	0.00202156	0.000289395	0.000220611	0.000205316	0.00134258	0.000654127	0.00123566
n556_357.135_5.19	n556	Negative	357.135	5.19	0.000637519	0.000616368	0.001239	0.000878115	0.00100189	0.000721578	0.000905153	0.00230061	0.00116402	0.00194953	0.00183763	0.00110582	0.000613963	0.00110595	0.000734747	0.000680358	0.000721994	0.000747275	0.000682937	0.000931315	0.00162439	0.000827655	0.000831786	0.0011112	0.000469984	0.000426917	0.0010176	0.000268875	0.000420677	0.000372679	0.000311822	0.000780233	0.000315139	0.00145298	0.00140331	0.00111619	0.00252328	0.00476586	0.00195151	0.000727016	0.00119909	0.00113163	0.00154873	0.00309797	0.000670135
n557_421.045_3.06	n557	Negative	421.045	3.06	5.92624e-05	0.000105024	0.000157823	5.77165e-05	0.000242107	0.000447102	0.000163769	0.000382142	0.000106824	0.000279637	0.000213214	0.000193102	0.000201232	0.000165983	0.000161819	0.000104506	0.000103712	0.000170058	0.000218994	0.000294917	0.000440511	0.000159569	8.66444e-05	0.000182763	0.000231262	0.000239074	0.000227523	0.000257932	0.000291506	0.000137931	9.92161e-05	0.000130039	0.000110833	0.000552783	0.00186694	0.00192437	0.00282165	0.00546068	0.00163575	0.00434092	0.00983406	0.00677861	0.000483329	0.00241396	0.000487074
n558_709.182_4.38	n558	Negative	709.182	4.38	8e-07	0.000194552	0.00012517	0.000115433	0.000100386	0.000153637	0.000185899	0.00020174	8e-07	0.000245922	0.000142654	8e-07	8e-07	0.00023815	0.000153072	0.000151428	8.37672e-05	0.000168423	6.65093e-05	0.000232829	0.000347591	7.71543e-05	0.000109172	0.000148038	0.000179041	0.000212239	0.000180018	9.84831e-05	9.07684e-05	9.81432e-05	0.000315366	0.000380693	4.94074e-05	0.000537428	0.000738912	0.00160872	0.00248996	0.00634454	0.00163027	0.00178578	0.00475482	0.00315932	0.000202686	0.00562649	0.000178158
n560_503.141_2.85	n560	Negative	503.141	2.85	0.000326841	0.000657688	0.000781859	0.000315379	0.000681049	0.000574846	0.00173727	0.00194369	0.000757901	0.0021181	0.00139126	0.00172402	0.000414784	0.000283254	0.000753699	0.000343378	0.000380942	0.000395713	0.00178926	0.0019092	0.00375811	0.000494489	0.000812724	0.00077857	0.00100711	0.000695265	0.00133263	0.00142097	0.00261483	0.00133422	0.000549232	0.000439117	0.000530129	0.00258733	0.00445003	0.00346295	0.00335933	0.00388035	0.00147759	0.00107641	0.00193878	0.00182079	0.00109312	0.00413893	0.000828679
n561_839.187_3.33	n561	Negative	839.187	3.33	0.00140793	0.00284597	0.00245442	0.00289407	0.00242304	0.00331788	0.000320898	0.000380202	0.000274428	0.000573157	0.00148637	0.000898825	0.00189322	0.00243382	0.00251476	0.00605497	0.00783623	0.00459157	0.00523477	0.00547924	0.00831465	0.00665456	0.00688303	0.00573693	0.00232008	0.00319578	0.00288779	0.00121931	0.000853572	0.00188196	0.000859283	0.000702964	0.000576865	0.000765835	0.000902425	0.00123666	0.00324573	0.00278589	0.00142505	0.00155461	0.00280046	0.00144835	0.000980516	0.000733818	0.00082541
n562_561.144_5.38	n562	Negative	561.144	5.38	0.000192154	0.000256533	0.000157823	0.000195824	0.000553106	0.000255487	0.000356307	0.00116388	0.000441111	0.000628688	0.00036814	0.000600143	0.000542094	0.00126652	0.00081347	0.000187685	0.000251302	0.000117733	0.000206017	0.00138145	0.00122517	0.000685621	0.000531997	0.00139265	0.000114388	0.000136613	0.000155016	0.00144286	0.00431325	0.00342175	0.000428755	0.00111193	0.000691704	0.000341651	0.000832052	0.000753278	0.00435289	0.00447567	0.00135172	0.000785248	0.00250199	0.00175235	0.000148983	0.000576097	0.000153641
n564_723.214_4.36	n564	Negative	723.214	4.36	0.000319658	0.000380495	0.000279365	0.000358667	0.000496024	0.000333169	0.000586469	0.000593581	0.000249564	0.000676285	0.000328258	0.000404263	0.0002423	0.000384287	0.000326554	0.000577984	0.000893517	0.000577217	0.000527208	0.000549088	0.000695182	0.000322645	0.000301522	0.000387457	0.000768386	0.000951415	0.00109011	0.000861336	0.000768041	0.00067374	0.000811446	0.00109685	0.000754465	0.000953935	0.00314607	0.00173986	0.00433926	0.00373608	0.00128386	0.00188989	0.00341298	0.00167595	0.000964925	0.00326067	0.00107875
n565_756.19_4.98	n565	Negative	756.19	4.98	8.4404e-05	0.000185943	0.000154195	0.000364851	0.000362176	0.000524784	0.000192539	0.000188161	7.3672e-05	0.000249888	0.000222418	0.000272287	0.000180698	0.000239954	8.16386e-05	0.000330582	0.000624265	0.00113972	0.000279015	0.000219247	0.000320059	0.0011012	0.000849115	0.00064698	0.00078828	0.000597684	0.000335034	0.000143817	0.000441623	0.000496021	7.08687e-05	0.000111193	0.000132198	0.00201919	0.00338616	0.00302531	0.00151457	0.00343593	0.00125705	0.00317981	0.00668322	0.00441191	0.00193851	0.00414557	0.00166716
n566_622.255_5.19	n566	Negative	622.255	5.19	0.000132891	7.91981e-05	0.000143311	6.39004e-05	9.64491e-05	0.000146732	0.000316472	0.000257994	0.000177734	0.00013486	0.000220884	0.000181988	0.000268994	0.000272429	0.000234711	0.000292191	0.00020144	0.000153707	5.35319e-05	8e-07	0.000185841	0.000122745	0.00022181	0.000266834	7.46006e-05	0.000121976	9.50095e-05	0.000379863	0.000354346	0.000350133	0.000265758	0.000301539	0.000209648	0.000170825	0.000159373	0.000391888	0.00237182	0.00473602	0.00125322	5.99965e-05	0.000218016	8.43546e-05	0.000871377	0.000783625	0.000457653
n567_593.261_6.93	n567	Negative	593.261	6.93	8e-07	7.74764e-05	0.000112472	0.000136046	0.000194867	0.000103576	0.000134998	0.000122208	4.78868e-05	0.000174525	7.82298e-05	8.61316e-05	0.000104723	8.8404e-05	7.43494e-05	4.26557e-05	8e-07	5.5596e-05	8e-07	8e-07	0.000203048	0.000115731	6.58497e-05	8.40709e-05	4.72471e-05	8e-07	0.000147515	2.34484e-05	7.85496e-05	3.18302e-05	0.000108075	9.98849e-05	5.60841e-05	0.000259117	0.00254997	0.0018039	0.002078	0.00264494	0.00122038	0.000991706	0.00305481	0.00172211	0.00168559	0.00107748	0.002048
n568_729.181_6.38	n568	Negative	729.181	6.38	0.000123912	0.000185943	9.97732e-05	0.000146353	0.000114164	9.8397e-05	0.00012172	7.95321e-05	6.99884e-05	7.53632e-05	8.58994e-05	8e-07	0.000147844	6.31457e-05	8.01808e-05	8.53114e-05	0.000287202	0.000240371	0.000107064	9.89523e-05	0.000175516	0.000201653	5.02537e-05	0.000133417	0.000201422	3.90324e-05	7.25073e-05	0.000221978	0.00067029	0.000474801	0.000203747	0.000239347	0.000190953	0.000946257	0.00123359	0.00150351	0.00262779	0.00367307	0.00116565	0.00033351	0.00105374	0.000674837	0.000393246	0.00172995	7.84548e-05
n569_668.167_5.17	n569	Negative	668.167	5.17	8.26082e-05	8.43632e-05	7.25624e-05	0.000181395	0.00066727	0.000346979	0.00517199	0.00367982	0.00158119	0.00292528	0.00229627	0.00151703	0.00145175	0.00132065	0.00103506	0.000196216	6.78116e-05	0.000112827	0.00046881	0.00165697	0.00168289	0.00127655	0.00063597	0.00139448	0.000363056	0.000117097	0.000110011	0.0027247	0.00296219	0.00291379	0.00125792	0.00153785	0.00120848	0.00127063	0.00178829	0.0010491	0.00451949	0.0033895	0.00110163	0.00212811	0.00435253	0.00185262	0.000538764	0.00089818	0.000313819
n57_452_1.17	n57	Negative	452	1.17	0.000574665	0.00304568	0.000629478	0.014761	0.0262519	0.0219166	0.0478027	0.0531372	0.0234793	0.0110308	0.00700233	0.00440522	0.0209692	0.0335177	0.0321467	0.0153987	0.0239195	0.0103539	0.00488438	0.00955568	0.0176618	0.00567435	0.00747048	0.0248795	0.000253642	0.000422038	0.00147265	0.000225104	0.000102987	0.000245358	7.61838e-05	7.91541e-05	2.27007e-05	0.00148369	0.00141987	0.00174596	9.39036e-05	8e-07	1.25869e-05	8.99947e-05	0.000134962	0.000105045	7.79562e-05	0.000112895	0.000102972
n570_137.025_1.3	n570	Negative	137.025	1.3	0.000319658	0.000470023	0.000312018	0.000447303	0.000427132	0.000167448	0.000407208	0.000436457	0.000253247	0.000396648	0.000263834	0.000330634	0.000279261	0.00015155	0.00010059	0.000270864	0.000297174	0.000202762	0.000306592	0.000488941	0.000557522	0.000182365	0.000268598	0.000182763	0.000649025	0.000931899	0.000635064	0.000647175	0.00100543	0.00062069	0.000455331	0.000765156	0.00043799	0.00116315	0.00209255	0.0023986	0.00206134	0.00298986	0.00109123	0.00100229	0.00230474	0.00138628	0.000419231	0.000619263	0.000418426
n573_299.078_1.3	n573	Negative	299.078	1.3	0.000219091	0.000277193	0.000273923	0.000125739	0.00017912	0.00036942	0.000159342	0.000192041	0.000105903	0.00021419	0.000285309	0.000326467	0.000119097	9.56207e-05	7.43494e-05	0.000213278	0.000225374	0.000315589	0.000363368	0.000294917	0.000402655	0.000213928	0.000164624	0.000265006	0.000544585	0.000446433	0.000332533	0.000584646	0.000947832	0.000461538	0.000384463	0.000405193	0.000399266	0.00105182	0.00228297	0.00158737	0.00195834	0.00271293	0.000986154	0.000859361	0.00172855	0.00137355	0.00034474	0.000627564	0.000477267
n574_388.074_3.22	n574	Negative	388.074	3.22	0.000195745	0.00020316	0.000234014	0.000601901	0.00044091	0.000322811	0.000261144	0.00104944	0.000287321	0.000390699	0.00019174	0.000197269	0.00010883	0.000434803	0.000294482	8e-07	0.000233352	0.000271439	0.000206017	0.000292976	0.000189282	0.00020516	0.000152494	0.00032349	0.000179041	0.000385445	0.000222522	0.000209472	0.000171064	0.000115385	9.92161e-05	0.000441001	0.000333834	0.00103839	0.00326818	0.0036688	0.00160393	0.00248574	0.000924315	0.000112935	0.000155725	0.000136877	0.00265917	0.00183953	0.00070119
n575_207.139_7.2	n575	Negative	207.139	7.2	0.000317862	0.000371887	0.000312018	0.000544184	0.000320841	0.000336621	0.000134998	0.00020368	7.91974e-05	0.000154693	0.000119646	7.50179e-05	0.000412731	0.000142529	0.000119542	0.000119436	0.000241329	0.000117733	0.000103819	0.000137757	0.000220256	9.29359e-05	0.000133432	0.000140727	0.000313323	0.000117097	0.000162516	0.000128184	0.000193756	8.22281e-05	0.000161226	0.000190347	0.000202971	0.00144914	0.00369456	0.00175968	0.00162211	0.00248409	0.000856455	0.00217223	0.00551268	0.00329142	0.00140841	0.00157555	0.00120461
n576_1013.255_8.46	n576	Negative	1013.25	8.46	0.000183175	0.000290967	0.000148753	0.00020613	0.000124006	0.00014328	0.000117294	0.000180402	0.000114192	0.000255838	0.000133451	4.4455e-05	0.000184805	0.0001732	7.87229e-05	0.000232473	0.000289196	0.000178234	0.000272526	0.000273574	0.000471485	0.000226202	0.000135165	0.000281455	0.000176555	0.000329336	0.000255026	0.000408001	0.000308962	0.000356764	0.000184259	0.000316616	0.000269738	0.00028215	0.00112182	0.000582495	0.0022552	0.0031391	0.000850982	0.00123699	0.00195435	0.00124145	0.000341275	0.0022828	0.000225558
n577_203.056_7.2	n577	Negative	203.056	7.2	0.000222683	0.000154953	0.000360998	0.000671985	0.000462562	0.000552404	0.00050901	0.000161004	0.000156553	0.00044028	0.000164129	0.000301461	0.000310062	0.000191241	0.000250747	0.000354042	0.000323102	0.000256723	0.000155729	0.000225068	0.000364798	0.00034018	0.000183686	0.00021566	0.000365543	0.000214678	0.000317532	0.000223541	0.00038402	0.000269231	0.000499624	0.000252539	0.000205642	0.00214971	0.00504199	0.00197621	0.00263385	0.00292021	0.000849888	0.00301394	0.00451863	0.00328028	0.00132699	0.00218319	0.00150699
n578_569.186_7.19	n578	Negative	569.186	7.19	0.000384308	0.000228986	0.000397279	0.000702904	0.000383828	0.000296917	0.00200506	0.000659535	0.000318631	0.000860727	0.000450972	0.000491784	0.000427105	0.000431195	0.000418398	0.000733678	0.000414847	0.000371185	0.000355257	0.000450136	0.000777778	0.000536573	0.000630771	0.000895538	0.00116128	0.000675749	0.00109761	0.000895727	0.000661562	0.000704244	0.000572265	0.00091781	0.000937406	0.0019501	0.00444796	0.00143336	0.00200378	0.0020662	0.000704318	0.00237163	0.00329619	0.00202769	0.00150889	0.00123188	0.00165736
n579_899.262_9.62	n579	Negative	899.262	9.62	0.000188562	0.00025309	0.000185034	0.000173149	0.000212582	0.000103576	0.000438192	0.000372443	0.000139056	0.00020824	0.000130383	0.000165317	0.000168378	0.000220108	0.000137036	0.000230341	0.000195457	0.000191316	0.000186551	0.000269693	0.000203048	0.000256012	0.000216611	0.00024673	0.000377976	0.000182964	0.000310031	0.000348599	0.000455588	0.000517241	0.000318909	0.000282693	0.000292439	0.000295585	0.000896215	0.000567246	0.00222945	0.00220218	0.000679691	0.00101818	0.00138596	0.000956549	0.000621917	0.00235419	0.000369391
n58_767.075_1.17	n58	Negative	767.075	1.17	0.00137201	0.00543023	0.00119728	0.0228372	0.0376407	0.0286163	0.0469064	0.0442761	0.020385	0.0196321	0.0131441	0.00779213	0.0198871	0.0372975	0.0326977	0.0244246	0.0317219	0.0179788	0.00927399	0.0192802	0.0270295	0.0109349	0.0152927	0.0324788	0.000395383	0.000870911	0.00181518	5.94025e-05	0.000193756	0.000460212	0.000104531	5.84232e-05	8.41262e-05	0.00299808	0.00328681	0.00402104	5.75538e-05	8e-07	2.29847e-05	6.70549e-05	0.000111603	8.91294e-05	2.77178e-05	6.47486e-05	8.66272e-05
n580_965.249_7.96	n580	Negative	965.249	7.96	0.000220887	0.000256533	0.00029932	0.000406077	0.000246044	0.000302096	0.000232374	0.000484952	0.000151948	0.000234023	0.000173333	0.000215329	0.000527721	0.000241758	0.000255121	0.000373237	0.00047867	0.000434957	0.000293614	0.000411331	0.000640118	0.000403307	0.000235673	0.000376491	0.000502311	0.000431796	0.000462546	0.000443956	0.000434641	0.000432361	0.00045356	0.000356193	0.000532799	0.000307102	0.000738912	0.000428484	0.00129799	0.00156541	0.000676408	0.00111699	0.00234107	0.00155021	0.000438287	0.00152906	0.000438039
n583_441.25_14.14	n583	Negative	441.25	14.14	0.00019395	0.000241038	0.000266667	0.00023705	0.000110228	9.66708e-05	0.000688271	0.000933048	0.00039875	0.000418464	0.00037581	0.00039176	0.000359343	0.000440216	0.00047088	0.000565188	0.000622271	0.000431686	9.24642e-05	8.73108e-05	0.000271878	0.000182365	0.000415893	0.000290593	0.000218828	0.000231755	0.000445045	0.000240737	0.000143135	0.000189655	0.000129335	0.000258193	0.000185612	0.000174664	0.000204908	0.000254651	0.00080121	0.000611901	0.00054835	0.000118228	0.000205038	9.0721e-05	0.000635776	0.000230771	0.000464191
n584_564.83_0.55	n584	Negative	564.83	0.55	0.0304016	0.0414654	0.0449868	0.0380331	0.0346174	0.0373391	0.0338094	0.031066	0.0198528	0.0332966	0.0342723	0.039326	0.041883	0.0328863	0.03281	0.0395823	0.0581903	0.0472599	0.0251503	0.0394955	0.0636952	0.0285436	0.0388704	0.0412934	0.0292211	0.0419769	0.0320082	0.0301765	0.0379168	0.0314814	0.0270541	0.0462184	0.0294388	0.0383263	0.0388374	0.0341034	0.0336008	0.0422162	0.0138023	0.0399029	0.0667309	0.0401942	0.0370205	0.0495526	0.0323446
n586_173.046_3.57	n586	Negative	173.046	3.57	0.00426869	0.00220033	0.00696417	0.00158102	0.0037812	0.00281554	0.000188113	0.000226958	3.95987e-05	0.00116416	0.00082218	0.000898825	0.000250513	7.57749e-05	0.000137036	0.00180647	0.00144598	0.00214372	7.78646e-05	0.000314319	0.000264995	0.000743487	0.000836985	0.00162476	0.00384939	0.00580607	0.00644064	0.00920114	0.00655453	0.0065305	0.00988441	0.011108	0.00915774	0.00692322	0.00761059	0.011255	0.0066096	0.00763135	0.00223828	0.0108541	0.0170883	0.0117253	0.00942057	0.0122176	0.00994905
n589_785.154_3.34	n589	Negative	785.154	3.34	0.00192513	0.0013016	0.0013678	0.00327541	0.00468861	0.00437953	9.07366e-05	0.000162944	0.00124598	0.00281025	0.00155079	7.36286e-05	0.00026694	0.00189437	0.00132371	0.00016849	0.000426814	0.00018314	5.67762e-05	0.00135623	0.000158309	0.000182365	8.83773e-05	0.000363698	0.00102203	0.00161497	0.00269527	0.00171955	0.00181362	0.00292573	0.0027373	0.00593467	0.0103048	0.00352015	0.00230988	0.00171699	0.00120863	0.00117571	0.00033492	0.00174696	0.000934352	0.00117301	0.000138589	0.0192287	9.6434e-05
n59_792.86_0.41	n59	Negative	792.86	0.41	0.0332803	0.0200767	0.013912	0.0355472	0.0221912	0.0118387	0.0465877	0.0247694	0.00756703	0.0358074	0.0168547	0.0110401	0.0326345	0.0163241	0.0114163	0.0384818	0.0222621	0.0120169	0.0283362	0.0193093	0.0257252	0.0291643	0.0192229	0.014038	0.0408811	0.0255394	0.0179093	0.0242784	0.0177068	0.0102878	0.0256739	0.0156329	0.00892405	0.0302553	0.0197685	0.00961726	0.0251965	0.0195327	0.00358781	0.0293524	0.0259854	0.0115375	0.0278321	0.0158767	0.0113759
n591_244.062_4.45	n591	Negative	244.062	4.45	0.00029272	0.000919386	0.000431746	0.000950261	0.000372018	0.000719852	0.000316472	0.000418998	0.000123401	0.000166592	0.000124247	0.000294515	0.00036961	0.000283254	0.000237627	0.000343378	0.000213407	0.000219114	0.000100575	0.000261932	0.000698623	0.000366483	6.75826e-05	0.000310697	0.000271049	0.000546454	0.000450045	0.000182897	0.000391002	0.000377984	0.000799044	0.00092158	0.000778501	0.000452975	0.000399468	0.000736505	0.00041045	0.000782703	0.000156515	0.00090877	0.00191542	0.00118892	0.0001178	0.00325403	0.000205944
n593_372.901_0.57	n593	Negative	372.901	0.57	0.00627642	0.00666641	0.00464036	0.00967163	0.0075309	0.00709667	0.00735188	0.00596297	0.00251682	0.00797065	0.00556659	0.00565135	0.01254	0.00456273	0.00524382	0.00635996	0.00823113	0.00467006	0.0112531	0.0114203	0.022146	0.0086255	0.00585023	0.0075079	0.0110757	0.0110169	0.00805831	0.00860242	0.0117475	0.00817772	0.00637995	0.00705414	0.00663128	0.00911516	0.00889178	0.00630985	0.00899051	0.00949525	0.00325726	0.00953944	0.0137454	0.0091469	0.0074145	0.00678034	0.00621101
n595_576.112_6.87	n595	Negative	576.112	6.87	0.000134687	0.000110189	0.00012517	0.000129862	0.000118101	0.000169174	0.000106228	0.000112509	4.6045e-05	0.000206257	6.44245e-05	9.72454e-05	8.21355e-05	9.74248e-05	3.64458e-05	0.0001301	8e-07	7.03126e-05	3.08214e-05	8e-07	0.000175516	0.000110471	8.14457e-05	6.03117e-05	0.000126821	0.000117097	0.000180018	9.22302e-05	7.85496e-05	4.24403e-05	0.000100988	0.00022427	0.000301786	0.000207294	9.52099e-05	9.30162e-05	0.000151457	0.000122712	6.84069e-05	0.000499382	0.000399695	0.000262613	7.79562e-05	0.00207362	7.35514e-05
n596_418.076_4.45	n596	Negative	418.076	4.45	0.000430999	0.000736887	0.000564172	0.000968812	0.000425163	0.000763009	0.000674992	0.000137726	0.000142739	0.000232039	0.000104306	9.16885e-05	0.000365503	0.000310316	6.85181e-05	0.000328449	0.000305152	0.000116097	0.000123286	0.00023865	0.000443953	0.000350701	0.000107439	0.000228454	0.000343163	0.000431796	0.000345035	0.000228231	0.00027056	0.000270557	0.00083625	0.00209758	0.000726423	0.000667946	0.000360142	0.000452882	0.000383187	0.00071803	0.000214524	0.00109405	0.00140931	0.00135445	0.000135124	0.0037355	0.000214116
n598_545.022_3.25	n598	Negative	545.022	3.25	0.000186766	0.000371887	0.000243084	0.000515326	0.000332651	0.000580025	0.000219096	0.000108629	0.00014366	0.000111062	0.000157993	0.000129197	0.000160164	0.000138921	9.76748e-05	0.000194083	0.000131634	0.000119368	0.000145996	0.000258052	0.000320059	0.00017009	0.00016809	0.000279627	0.000340676	0.000290304	0.000387539	0.000153196	0.000157099	0.000143236	0.000216149	0.000480578	0.000722417	0.00028023	0.000240095	0.000137237	0.000218099	0.000349895	0.000152137	0.000465855	0.000874658	0.000899252	0.000188827	0.00290041	0.000192868
n599_749.193_4.94	n599	Negative	749.193	4.94	8.79956e-05	9.29717e-05	0.000132426	0.00018964	0.00017912	0.000119112	0.000351881	0.000322008	0.000103141	0.000111062	0.000165663	0.000136144	0.000320329	0.000193045	0.000131205	0.000127967	9.17451e-05	5.88663e-05	7.2998e-05	0.000135817	0.000196165	0.000184118	0.000124768	8.77262e-05	0.000238722	0.00015369	0.000250025	9.84831e-05	0.000148371	0.000153846	0.000148824	0.000162077	8.94675e-05	0.00317083	0.00339651	0.00292162	0.00156758	0.00320709	0.00111695	0.00416623	0.00627314	0.00424001	0.00193678	0.00432986	0.00183552
n60_753.225_5.89	n60	Negative	753.225	5.89	0.0110408	0.0282324	0.0154667	0.00795045	0.00696402	0.00939605	0.0465855	0.052883	0.0247667	0.0490674	0.0713578	0.06284	0.018271	0.0173019	0.0165099	0.0246891	0.0635614	0.0781173	0.0230171	0.0346352	0.0492684	0.0108577	0.0129568	0.0154782	0.0242178	0.0180061	0.0306181	0.0448786	0.0771287	0.0828594	0.047847	0.0695406	0.0694281	0.0933512	0.102692	0.0825907	0.0572782	0.0736769	0.0333093	0.0793242	0.175606	0.110258	0.0679795	0.0725998	0.0665346
n601_609.108_3.16	n601	Negative	609.108	3.16	0.000217295	0.000215212	0.000282993	0.000459671	0.000248012	0.000245129	0.000148277	0.000143546	9.48527e-05	8.52794e-05	0.000213214	0.000102802	0.000232033	7.7579e-05	0.000109337	0.000181287	0.000117673	0.000204397	0.000300103	0.000207606	0.000516224	0.000175351	0.000126501	0.000305214	0.000188988	0.000175646	0.000177518	0.000171955	0.000385766	0.000258621	0.000276388	0.000476809	0.00069304	0.000213052	0.000244234	0.000166209	0.000416508	0.000318388	0.000122585	0.000760543	0.0015339	0.000770333	8.14209e-05	0.00125347	9.80685e-05
n602_553.159_4.84	n602	Negative	553.159	4.84	0.000941015	0.000365	0.000246712	0.000181395	0.000122038	0.000146732	0.00129908	0.00080696	0.000427298	0.0138252	0.0211727	0.03147	0.000556468	0.000146137	0.000231795	0.000537462	0.000237341	0.000250182	0.000561274	0.000269693	0.000271878	0.00140105	0.000459215	0.000869951	0.000348136	0.00046351	0.00029753	0.000203219	0.000321181	0.000181698	0.000221465	0.000280809	0.000142881	0.000502879	0.00027942	0.000532174	0.000140855	0.000293514	0.000143381	0.00015705	0.000355573	0.000327869	0.000526638	0.00296682	0.000527936
n604_761.101_2.69	n604	Negative	761.101	2.69	0.000556707	0.000640471	0.00074195	0.000494713	0.000994016	0.000863132	0.000119507	9.69904e-05	3.86778e-05	3.96648e-05	9.51029e-05	2.77844e-05	9.44559e-05	7.93832e-05	7.72651e-05	0.00046708	0.000211413	0.000382631	5.51541e-05	4.26853e-05	0.000216814	0.000206914	0.000103973	0.000226626	0.000611725	0.00082212	0.000717572	0.0016492	0.00197072	0.00129443	0.00123843	0.00170181	0.00188282	0.00188292	0.00211325	0.0020738	0.000987503	0.0014029	0.000387457	0.00182813	0.00408001	0.00243514	0.00125596	0.00184783	0.000795989
n609_500.141_1.08	n609	Negative	500.141	1.08	0.00044357	0.000573325	0.000738322	0.000546245	0.000549169	0.000345253	9.07366e-05	6.20738e-05	9.76154e-05	0.000148743	0.000142654	0.000126419	0.000340862	0.000353616	9.76748e-05	0.000409495	0.000293185	0.000207667	0.000626161	0.000607295	0.00139381	0.000247244	0.00023394	0.000159004	0.000534638	0.000744055	0.000650065	0.000447082	0.000436387	0.000629973	0.000435842	0.00029777	0.00043799	0.000385797	0.000480189	0.000590119	0.000898143	0.000708081	0.00037487	0.000218811	0.000275115	0.000246697	0.00024253	0.00150914	0.000223923
n61_101.024_4.58	n61	Negative	101.024	4.58	0.0224317	0.0217709	0.024956	0.01856	0.0204256	0.0174836	0.0439519	0.0356343	0.0170063	0.0393078	0.0272224	0.0254241	0.0338727	0.0317551	0.0253604	0.0319726	0.0308263	0.0242317	0.0194402	0.0235312	0.0335546	0.0260238	0.0276933	0.0230903	0.0299521	0.0335386	0.0300055	0.020039	0.0208244	0.0163183	0.0304682	0.0337008	0.0229638	0.0276353	0.0253672	0.0199817	0.0194214	0.0227415	0.00675587	0.0228975	0.0359284	0.0212717	0.0202236	0.016305	0.0226277
n610_576.112_9.36	n610	Negative	576.112	9.36	0.00024962	8.26415e-05	0.000123356	0.000234989	8e-07	0.00014328	9.29497e-05	8.34117e-05	5.98585e-05	0.000107095	4.44836e-05	5.97364e-05	8e-07	8.29915e-05	3.79036e-05	5.33196e-05	7.18005e-05	6.05015e-05	7.94867e-05	8e-07	7.57129e-05	0.000117485	0.00010224	8e-07	0.000134281	0.000170767	8e-07	5.31496e-05	7.68041e-05	6.89655e-05	0.000111618	0.000148885	0.000168252	9.40499e-05	9.31402e-05	7.3193e-05	8.1787e-05	8.623e-05	6.12926e-05	0.000303512	0.000249161	0.000245106	8e-07	0.000961268	8.49927e-05
n613_675.193_3.32	n613	Negative	675.193	3.32	0.00226993	0.000855684	0.00329615	0.00394327	0.0113023	0.00591418	0.000170408	6.40137e-05	5.06495e-05	0.000192374	8.28315e-05	0.000170874	0.000117043	0.000115466	8.01808e-05	0.00016849	0.00057241	0.000639354	7.62424e-05	8.14901e-05	0.000227139	0.000292836	0.000109172	0.000244902	0.00447355	0.00518155	0.00570557	0.0333232	0.0280597	0.0238873	0.0102175	0.011466	0.0156274	0.00929367	0.0186674	0.00442208	0.000507382	0.000275273	0.00020741	0.000167637	0.00012458	0.000208499	0.00036726	0.00809524	0.000104606
n615_401.076_4.25	n615	Negative	401.076	4.25	9.87706e-05	0.000228986	0.000123356	0.000152536	8.07023e-05	8.97657e-05	0.000289915	0.000178462	6.99884e-05	0.000767515	0.00106454	0.00216857	0.000223819	0.000212891	0.000103506	0.000110905	9.77285e-05	0.000163518	0.000155729	0.000201785	0.000361357	9.64429e-05	0.000201015	0.000162659	0.000171581	0.000200041	0.000205021	0.000117242	0.000146626	7.69231e-05	0.00013465	0.000116846	0.000213654	0.000176583	0.000302188	0.000452882	0.000363498	0.00026864	0.000157062	0.00022234	0.000718932	0.000332644	0.00435515	0.00142447	0.00381977
n620_195.033_4.82	n620	Negative	195.033	4.82	0.000545932	0.000850519	0.00048254	0.000863686	0.00041729	0.000483354	0.000429339	0.00030261	9.76154e-05	0.000243939	0.000207079	0.000109748	0.000667351	0.000393308	0.00031635	0.00080406	0.00047867	0.000552689	0.000251438	0.000292976	0.000822517	0.000476954	0.0002582	0.000409389	0.000666432	0.00130515	0.000670067	0.000354852	0.0003526	0.000360743	0.00123311	0.000989426	0.00117109	0.000397313	0.000407747	0.000164684	0.00139189	0.000464315	0.000120943	0.00135698	0.000926566	0.000719402	0.000237333	0.00133648	0.000166716
n621_239.997_4.23	n621	Negative	239.997	4.23	0.000170604	0.000234151	0.00017415	0.000117494	0.000281474	8.97657e-05	0.00164211	0.000913649	0.000718302	0.000614805	0.000280707	0.000537628	0.000443532	0.000104641	0.000116627	0.000526798	0.000153573	0.000171693	0.000496387	0.000448196	0.00029941	0.00359469	0.000531997	0.000332628	0.00078828	0.00140029	0.00050255	0.000214162	0.000178046	0.000129973	0.00034017	0.000327924	7.87848e-05	0.000122841	0.000117978	8.23422e-05	0.000107535	8.29134e-05	4.81585e-05	0.000188812	0.000168703	6.04807e-05	0.000401908	6.14282e-05	0.000168351
n622_693.204_7.67	n622	Negative	693.204	7.67	0.000280149	0.000297854	0.000244898	7.62682e-05	9.44807e-05	0.000174353	0.000225735	0.000211439	0.000110508	0.000355	0.000279173	0.000300071	0.000156057	0.000156962	0.000145783	0.000264465	0.000512576	0.000295967	0.000188173	0.000384168	0.000347591	0.000338427	0.000145563	0.000173625	0.000124334	0.000290304	0.000180018	0.000917613	0.00189915	0.000866048	0.000627188	0.00062004	0.000459356	0.00359117	0.00432791	0.00464471	0.0106596	0.0123856	0.00343184	0.00138345	0.00291207	0.00147223	0.00100823	0.00743779	0.000382467
n625_837.208_7.52	n625	Negative	837.208	7.52	0.000518995	0.000635306	0.000604082	0.000276215	0.000230297	0.000288286	0.00066614	0.000547026	0.000198914	0.000351034	0.000398818	0.000375089	0.000671458	0.000534032	0.000260952	0.00175315	0.00161352	0.0015109	0.000605073	0.000781917	0.000922321	0.000466433	0.000415893	0.00104358	0.000673892	0.000436675	0.000635064	0.00142566	0.00324672	0.00193501	0.00152545	0.00150393	0.00118978	0.00524952	0.0053835	0.00368405	0.00671562	0.006517	0.00191266	0.00265573	0.00445115	0.00257361	0.00185536	0.00578421	0.000898961
n627_294.03_1.39	n627	Negative	294.03	1.39	0.00151209	0.00139113	0.00101406	0.00109043	0.000401543	0.000507522	0.000748024	0.000655655	0.000336128	0.00182062	0.00106607	0.00133365	0.00108008	0.00114925	0.000317807	0.00105786	0.000704044	0.000827399	0.00115337	0.000712068	0.000936087	0.00111523	0.00059438	0.000579358	0.00154921	0.00169547	0.00135514	0.000920739	0.000935613	0.000779841	0.001591	0.000827349	0.00112168	0.000765835	0.000823773	0.000629765	0.000767889	0.0010928	0.000215071	0.00160402	0.00123542	0.000424956	0.00103595	0.000669069	0.00105097
n628_463.049_2.65	n628	Negative	463.049	2.65	0.000856611	0.000482075	0.000402721	0.00144291	0.000694827	0.000555857	0.000453683	0.000252175	0.000144581	0.000241955	0.000136519	0.000305628	0.000457906	0.000348204	0.000126831	0.000275129	0.000205429	0.000287791	0.000293614	0.000287156	0.000330383	0.000415581	0.000192351	0.000228454	0.000460037	0.000517179	0.000475048	0.00032984	0.000363074	0.00029443	0.000827392	0.000744425	0.00130195	0.000767754	0.00046984	0.000402562	0.00117834	0.000616876	0.000255568	0.00143815	0.00128473	0.0011746	0.000351669	0.00224296	0.000135661
n629_195.051_0.66	n629	Negative	195.051	0.66	0.00290206	0.00232601	0.00163991	0.00366294	0.00219471	0.0029053	0.00321562	0.00219392	0.000959578	0.00194556	0.00378724	0.00214496	0.00510472	0.00384648	0.00221882	0.00331861	0.00265263	0.00149782	0.00254844	0.00344781	0.0100113	0.00344389	0.00297364	0.00262813	0.00591334	0.00186868	0.00408541	0.00188368	0.00193581	0.00131167	0.00158214	0.00123066	0.00107228	0.00439155	0.00247132	0.0023437	0.00687314	0.00335136	0.00131889	0.00438857	0.00522199	0.00397581	0.00261067	0.0022745	0.000809065
n631_105.019_0.66	n631	Negative	105.019	0.66	0.00408551	0.00444542	0.0029551	0.00433286	0.00407251	0.00570703	0.0048356	0.00509006	0.00194402	0.00899202	0.0063136	0.00320354	0.0124456	0.00441659	0.00826445	0.00553457	0.00587966	0.00415335	0.0125897	0.0255413	0.0467493	0.00761197	0.00585196	0.00551761	0.00721637	0.00210531	0.00539804	0.00328902	0.0034492	0.0029695	0.00204633	0.00254989	0.00185879	0.00691555	0.00521378	0.00565264	0.00496478	0.00596811	0.00217425	0.00482972	0.0091307	0.00478434	0.00349764	0.003435	0.00206434
n632_132.03_3.97	n632	Negative	132.03	3.97	0.000177787	0.000320236	0.000179592	0.000150475	0.000161405	0.000188163	0.000413848	0.000257994	0.000145502	0.00028757	0.00018407	0.000133365	0.000283368	0.000171396	0.000118084	0.000127967	0.00012964	0.000191316	0.000231972	0.000221187	0.000388889	0.000106964	0.000107439	0.000157176	0.000370516	0.000419598	0.000192519	0.000195403	0.000226921	7.55968e-05	0.000161226	0.000188462	0.00019763	0.000191939	0.000138675	0.000150961	0.000263536	0.000192359	3.61189e-05	0.000195871	0.000399695	0.000186217	0.000180165	0.000156061	0.000178158
n633_245.043_0.64	n633	Negative	245.043	0.64	0.00279431	0.003285	0.0033542	0.00191495	0.00336981	0.00479211	0.00166867	0.00256831	0.00144305	0.00245525	0.00362925	0.00363142	0.00142094	0.00269001	0.00399738	0.0031096	0.00443169	0.00295149	0.00329627	0.00542491	0.0151598	0.00196919	0.00460255	0.00469701	0.00238473	0.00174426	0.00323282	0.00269344	0.00459079	0.00296684	0.00158391	0.00211831	0.00237423	0.00264299	0.00263276	0.00275389	0.0017251	0.00286549	0.00154709	0.00172755	0.0077707	0.00501035	0.00156952	0.00161208	0.000992126
n634_221.067_5.38	n634	Negative	221.067	5.38	0.000610582	0.000611203	0.00126259	0.000781234	0.000551138	0.000574846	0.00127695	0.000741007	0.000619766	0.00120383	0.00118112	0.000866873	0.00111088	0.000871411	0.000734747	0.000705952	0.000877562	0.000717842	0.000483409	0.000661622	0.000929204	0.000920591	0.0010328	0.000661602	0.00114636	0.001049	0.00143514	0.000789428	0.000729639	0.000657825	0.00114984	0.00137577	0.0010242	0.000481766	0.000289769	0.000414761	0.000418023	0.000465974	0.000149948	0.000299982	0.0014742	0.000431323	0.000997839	0.000275597	0.000980685
n636_373.078_3.04	n636	Negative	373.078	3.04	0.00055132	0.000642193	0.00120272	0.000232927	0.000433037	0.000336621	0.00048024	0.000465554	0.000295609	0.000563241	0.000414158	0.000416766	0.000622177	0.00113482	0.000933013	0.000755006	0.000775844	0.000825764	0.000261171	0.000710128	0.00130433	0.000119238	9.01102e-05	0.000115141	0.000569451	0.00046107	0.00029753	0.000861336	0.000567303	0.000656499	0.000669709	0.000755733	0.000798531	0.00202687	0.00289148	0.00358036	0.00146762	0.00180917	0.000504022	0.000165873	0.000425649	0.000275346	0.000833265	0.00283068	0.000581873
n638_325.129_5.38	n638	Negative	325.129	5.38	0.000382512	0.000270306	0.000469841	0.000270031	0.000332651	0.00032799	0.000568764	0.000599401	0.000196152	0.000551341	0.000799171	0.000675161	0.00075154	0.000539445	0.000374663	0.000294324	0.000404875	0.000572312	0.00036499	0.000327901	0.000330383	0.000263026	0.000282461	0.000228454	0.000532151	0.000519619	0.000537554	0.000462714	0.00041544	0.000657825	0.000813218	0.000761387	0.000631614	0.00021881	0.00018628	0.000219579	0.000461945	0.000228841	0.000165818	0.000367037	0.000822749	0.000331052	0.000590735	0.000317102	0.000843389
n639_477.188_3.94	n639	Negative	477.188	3.94	0.000387899	0.000382217	0.000894331	0.000315379	0.000415322	0.000279655	0.00215334	0.00168763	0.00171195	0.0018583	0.00146949	0.00295209	0.000507187	0.00079744	0.000326554	0.000565188	0.000829695	0.000719477	0.000431499	0.00109624	0.00134562	0.000426102	0.000629038	0.000524529	0.00105933	0.00165888	0.0009951	0.0006206	0.00089372	0.000522546	0.000212606	0.000591771	0.000470038	0.00101919	0.00108664	0.000899665	0.000486178	0.000747879	0.000230942	0.000779954	0.00139634	0.000803756	0.000731056	0.000921423	0.000820507
n640_369.119_5.38	n640	Negative	369.119	5.38	0.000168808	0.000325401	0.000388209	0.000265908	0.000299189	0.000264118	0.000418274	0.000316189	0.000201677	0.000517626	0.000682593	0.00042649	0.000558522	0.000472691	0.000325097	0.000328449	0.000325097	0.000354833	0.000136263	0.000424913	0.00023058	0.000245491	0.000185419	0.000327146	0.000238722	0.000475708	0.000327533	0.000289196	0.000387511	0.000270557	0.000671481	0.000625694	0.000494074	0.000289827	0.000206978	0.000144861	0.00032109	0.000205625	0.000109451	0.000187048	0.000659238	0.000288079	0.000377655	0.000179304	0.000400446
n641_558.095_1.13	n641	Negative	558.095	1.13	9.33831e-05	0.000110189	7.61905e-05	0.000115433	8.4639e-05	8.80395e-05	6.86058e-05	4.46156e-05	5.61749e-05	0.000103129	0.000181002	0.000126419	0.000176591	0.000137116	7.58073e-05	0.000142897	7.18005e-05	8e-07	6.48871e-05	7.17889e-05	8e-07	0.00012976	6.06511e-05	6.21394e-05	0.000186502	0.000387885	0.000192519	5.78393e-05	8.02951e-05	8.09019e-05	0.000196661	0.000118731	5.07428e-05	9.40499e-05	8.07215e-05	4.87954e-05	4.54372e-05	9.61796e-05	3.06463e-05	0.000148227	0.000194657	9.23126e-05	0.000157645	0.000114555	8.17238e-05
n642_579.209_5.36	n642	Negative	579.209	5.36	0.00168449	0.00236045	0.00178866	0.00130274	0.000789308	0.0013603	0.000559911	0.000578063	0.000617924	0.00140017	0.00321202	0.00211161	0.000579055	0.000783007	0.000540856	0.0011709	0.00126249	0.00157958	0.000572629	0.00111952	0.00153147	0.000896042	0.00172422	0.0017399	0.00131794	0.000509861	0.000815082	0.000461151	0.000335145	0.000323607	0.000219693	0.000182808	0.000241696	0.00177927	0.00237611	0.00217902	0.000790608	0.000577078	0.000361736	0.000596436	0.00147161	0.000713035	0.000353401	0.00151412	0.00052957
n644_475.255_6.24	n644	Negative	475.255	6.24	0.000152646	0.00029441	0.000281179	0.00011131	0.00019093	9.32182e-05	0.00107999	0.00108823	0.000454925	0.000380782	0.000447904	0.000591808	0.000895277	0.000871411	0.000860121	0.00153347	0.00236343	0.00120349	0.000105442	9.31315e-05	0.000192724	0.000431363	0.000708751	0.00129944	0.000285969	0.000280545	0.000235024	0.000558071	0.000932122	0.000632626	0.000450016	0.000614386	0.000519446	0.00015547	0.000314607	0.000291247	0.00177811	0.0020861	0.00133366	5.64673e-05	0.000225802	8.59462e-05	0.000606326	0.000438298	0.000518129
n646_337.081_3.69	n646	Negative	337.081	3.69	0.00022807	0.000196274	0.00019229	0.000480284	0.000322809	7.94081e-05	0.000269997	0.000230837	0.000106824	0.000444246	0.000214748	0.000166706	0.0002423	0.000274233	0.000148699	0.000174888	0.000249307	0.000315589	0.000144374	0.000205666	0.000182399	0.000345441	0.000194083	0.00017728	0.000124334	0.00030982	8e-07	8e-07	8e-07	8e-07	8e-07	0.00049754	8e-07	8e-07	8e-07	0.000300396	0.000151457	0.000238791	8e-07	8.11717e-05	0.000210229	0.000226007	0.000303163	0.000420036	5.88411e-05
n647_517.157_4.11	n647	Negative	517.157	4.11	0.000522586	0.00126889	0.00113741	0.000496774	0.00114952	0.00102367	0.000834334	0.000781743	0.000458608	0.000926174	0.00116578	0.000948837	0.000577002	0.000786615	0.000632699	0.000285793	0.000757894	0.000889536	0.00175195	0.00199651	0.00270501	0.000601453	0.00163411	0.00166131	0.000465011	0.000490345	0.000530053	0.00119587	0.00160939	0.00158886	0.00076361	0.00111758	0.00116842	0.00253935	0.00499852	0.00559774	0.00291707	0.00318553	0.00133421	0.00290277	0.0105167	0.00500239	0.00137203	0.0040194	0.00138604
n648_461.167_1.9	n648	Negative	461.167	1.9	8.79956e-05	0.000144623	0.000119728	0.000105126	0.000102354	8.63132e-05	0.00027221	0.000283212	0.000186022	0.000553324	0.000694864	0.000469556	9.24025e-05	0.00023815	6.85181e-05	0.000113038	0.000119667	0.000173329	0.000220616	0.000304618	0.000605703	0.000259519	0.000523332	0.000266834	0.000305863	0.000161009	0.000117512	0.000120368	0.000136153	9.54907e-05	0.000166541	0.000186577	0.000104156	0.000452975	0.00105973	0.00114059	0.000392275	0.000656674	0.000198106	0.00024175	0.000373741	0.000334235	0.000883504	0.000879917	0.000743686
n650_307.085_4.13	n650	Negative	307.085	4.13	0.00121398	0.00132226	0.000725624	0.000748253	0.00101173	0.00131714	0.000447044	0.000356925	0.000180496	0.000331201	0.000292978	0.000341748	0.000718686	0.000900277	0.000791603	0.000925628	0.00112687	0.000801236	0.000241705	0.000347303	0.00128368	0.000892535	0.000637703	0.00106734	0.00361813	0.00384469	0.00312781	0.000578393	0.000979252	0.0013183	0.000563406	0.000588002	0.000463362	0.000378119	0.000351863	0.000491003	0.000266565	0.000260348	0.000146117	0.000322922	0.000474963	0.000401082	0.000459075	0.000416716	0.000312185
n652_417.156_5.36	n652	Negative	417.156	5.36	0.000558503	0.00149616	0.00115737	0.000587471	0.000761751	0.000623181	0.000413848	0.000339466	0.000279954	0.000983688	0.00169651	0.00132948	0.000305955	0.000454649	0.000352795	0.000469212	0.000725983	0.00124273	0.000266037	0.000552969	0.000956735	0.000401553	0.00125634	0.00134331	0.000661459	0.000356171	0.000487549	0.000176644	0.000237394	0.000271883	0.00022678	0.000162077	0.00014021	0.000547025	0.00142815	0.00113754	0.000296857	0.000460999	0.000335468	0.000534674	0.000726719	0.000456788	0.000122998	0.0007471	0.000250075
n653_625.267_10.05	n653	Negative	625.267	10.05	0.00124092	0.000903891	0.00105578	0.0019871	0.00100976	0.000778545	5.97534e-05	8.72913e-05	8e-07	0.000111062	2.45427e-05	3.75089e-05	0.00197741	0.00118353	0.00118522	0.00145882	0.00176709	0.0037887	0.00281448	0.00255724	0.00278417	0.00123447	0.000653299	0.0013232	0.000484904	0.000800164	0.000780078	0.000320461	8.20407e-05	0.000248011	0.00126146	0.00150958	0.000881322	3.07102e-05	0.000109698	2.43977e-05	3.63498e-05	9.94961e-05	1.86067e-05	8.47009e-05	8e-07	8e-07	8.48857e-05	3.81851e-05	7.84548e-05
n654_501.162_5.73	n654	Negative	501.162	5.73	0.00189999	0.0176732	0.00596644	0.000463793	0.000730257	0.00146387	0.000141638	0.000226958	9.30109e-05	0.000148743	0.000111976	0.000163928	0.000470226	0.000588157	0.000826591	0.00127754	0.000815733	0.00105305	0.000944108	0.00117191	0.00118043	0.000689128	0.00145216	0.00112765	0.000392897	0.00020736	0.000442544	0.000254806	0.000452097	0.000286472	0.00045356	0.000576694	0.000647638	0.000115163	0.000217327	0.000161635	7.87579e-05	6.46725e-05	6.51234e-05	0.000114699	0.000212825	0.000127328	0.000178433	0.000126177	9.47996e-05
n656_357.145_5.36	n656	Negative	357.145	5.36	0.000818898	0.000488962	0.000870748	0.000911096	0.000578695	0.000693958	9.07366e-05	0.000108629	8e-07	0.000232039	0.000208613	0.000233389	0.000909651	0.00088404	0.000533567	0.000859512	0.00106504	0.00181668	0.000932753	0.00080326	0.0014179	0.000615481	0.00101547	0.00105089	0.000552045	0.000522059	0.0010176	0.000131311	5.7603e-05	0.00017374	0.000595297	0.00104031	0.000562177	0.000143954	0.000384979	0.000199756	0.000113593	0.000237132	8e-07	0.000137639	0.000129771	0.000132102	0.000119533	0.000187605	0.000217385
n657_535.193_4.28	n657	Negative	535.193	4.28	0.000493853	0.000552665	0.000705669	0.000709088	0.000438942	0.00045746	0.00151597	0.00152081	0.000705409	0.000896425	0.000951029	0.00118084	0.000572895	0.000559291	0.000618121	0.00049054	0.000741938	0.000712937	0.000390945	0.000452076	0.000591937	0.000398046	0.0003899	0.000466045	0.00217088	0.00189795	0.0019727	0.00105674	0.00115904	0.000696286	0.000400408	0.000408963	0.000305792	0.000291747	0.000486399	0.000277524	0.000239303	0.000262006	7.4974e-05	0.000273513	0.000539848	0.000334235	0.000341275	0.000511348	0.000326895
n659_119.035_2.97	n659	Negative	119.035	2.97	0.00145103	0.00150476	0.00155102	0.000298889	0.000216518	0.00030037	0.000577616	0.00115419	0.000603189	0.000652486	0.000564481	0.000862705	0.00141068	0.00184927	0.00115169	0.000740076	0.00103712	0.00107104	0.00029037	0.000554909	0.000729597	0.000426102	0.000500805	0.000307042	0.00313323	0.00300062	0.00266777	0.00056745	0.00115032	0.000611406	0.000501396	0.000612502	0.000819897	0.00266603	0.00267623	0.00194572	0.00212798	0.00298986	0.000783123	0.00287983	0.00712444	0.00469043	0.00198702	0.0021118	0.00194012
n66_378.918_0.73	n66	Negative	378.918	0.73	0.0567213	0.0311972	0.0448091	0.0526416	0.039239	0.0132957	0.0396254	0.0277606	0.0241377	0.0633586	0.053253	0.0570136	0.0389179	0.0369763	0.0306247	0.0370038	0.0367978	0.0595596	0.0432586	0.0411059	0.00375123	0.0372375	0.0246815	0.0114647	0.0107524	0.0162643	0.0139989	0.0362433	0.0269827	0.018309	0.0318289	0.0163208	0.020683	0.0446315	0.0416109	0.0119732	0.0575447	0.0405861	0.00482077	0.0294812	0.0347371	0.00615629	0.0270699	0.0380921	0.0144929
n660_489.141_5.64	n660	Negative	489.141	5.64	0.000795552	0.00102958	0.000602268	0.0004741	0.000616093	0.000776819	0.000378438	0.000457795	0.00024588	0.000448213	0.000299114	0.00044455	0.000505133	0.000867803	0.000501494	0.000708084	0.00047867	0.000472566	0.000230349	0.000126116	0.00020649	0.000241984	0.000310187	0.000403906	0.000696272	0.000561091	0.000310031	0.00143973	0.0019812	0.00137666	0.00229792	0.00231808	0.00168653	0.000122841	0.000103489	0.000131138	9.54182e-05	0.000174118	2.73628e-05	0.000114699	0.000101222	9.8679e-05	0.000140321	0.000104594	0.00015691
n662_235.082_1.24	n662	Negative	235.082	1.24	0.000387899	0.000952099	0.00031746	0.000368973	0.000507834	0.000252035	0.000263358	0.0001998	0.000136293	0.00015271	0.000704068	0.000341748	0.000392197	0.000714449	0.000125374	0.000262332	0.000652188	0.000129179	0.00032768	0.000702367	0.000922321	0.000350701	0.000632504	0.00021566	0.0012707	0.000783088	0.000985099	0.000456461	0.000506209	0.000206897	0.000318909	0.000499425	0.00010015	0.000408829	0.000517445	0.00037054	0.0011117	0.000973404	0.000147212	0.000543497	0.000991452	0.000892886	0.000500652	0.00135474	0.000178158
n663_225.044_3.22	n663	Negative	225.044	3.22	0.000177787	0.000117075	0.000228571	0.000113372	0.000204708	0.00027275	0.000203604	0.00020368	0.000152869	0.000410531	0.000204011	0.0001417	0.000129363	0.000142529	0.000220133	0.000149295	0.000251302	0.000179869	0.000222238	0.0001591	0.000168633	0.000180611	0.000197549	0.000230281	0.000338189	0.000217118	0.000227523	0.000170391	0.00020772	8.88594e-05	0.000320681	0.000222385	0.000142881	0.00107486	0.00106594	0.00101403	0.000799695	0.00153556	0.000406611	0.00121758	0.00153909	0.00117301	0.000819406	0.00090316	0.000961071
n666_451.056_2.69	n666	Negative	451.056	2.69	0.00124092	0.000857405	0.00156553	0.0010389	0.0016731	0.00144316	0.000254505	8.34117e-05	5.34122e-05	0.000186425	0.000151858	0.000136144	0.000170431	6.6754e-05	7.87229e-05	0.000695288	0.000508587	0.000418605	8.92198e-05	0.000176562	0.00027532	0.000452405	0.000272063	0.000389285	0.00124832	0.00101972	0.00129013	0.00330153	0.00308264	0.0018435	0.00189397	0.00201278	0.0023355	0.00277927	0.003322	0.0026502	0.00173419	0.00201977	0.000686806	0.00263279	0.00637176	0.00302562	0.00204765	0.00262315	0.00120788
n668_420.095_1.29	n668	Negative	420.095	1.29	0.000147258	0.000550943	0.000736508	0.000241172	0.000218487	0.000153637	0.000212457	0.000223078	0.00012248	0.000130894	7.05602e-05	9.58562e-05	0.000488706	0.000155158	8.30964e-05	0.0019387	0.00110294	0.00139971	0.000619672	0.00024059	0.000492134	0.000185872	9.35759e-05	0.00020835	0.000830554	0.000939217	0.000507551	0.000157886	0.000181537	0.00017374	0.000139966	0.000137577	9.21382e-05	0.000245681	0.000115908	8.3867e-05	7.72433e-05	6.7989e-05	6.40289e-05	0.000109405	0.000197252	8e-07	0.00012473	0.000169343	9.31651e-05
[truncated: 4,145 more rows]
[truncated: 97 more columns]
