# Supplementary material for: Metabolomic analysis of a core collection of Brassica rapa and Brassica oleracea unveils unexpected chemical diversity with potential applications in chemical ecology and breeding
Source: BMC Plant Biol. 2026 Feb 17;26:569. doi: 10.1186/s12870-026-08269-4 (PMC13032581; doi:10.1186/s12870-026-08269-4)
Supplement: Supplementary file 4 — Supplementary Material 4. Table S4. Features detected in roots of B. rapa and B. oleracea genotypes in ESI- and ESI+. [file 12870_2026_8269_MOESM4_ESM.xlsx]

## Sheet: Table_S4
Supplementary table 4 : Features detected in roots of B. rapa and B. oleracea genotypes in ESI- and ESI+
Values for each feature are expressed in relative terms as ng apigenin equivalent per mg of dry matter.
Concat_ID	ID	Ionization	Experimental m/z	RT	PBD03_Soloveckaja_Tem_1	PBD03_Soloveckaja_Tem_2	PBD03_Soloveckaja_Tem_3	PBD10_Chicon_Tem_1	PBD10_Chicon_Tem_2	PBD10_Chicon_Tem_3	PBD01_R500_Tem_1	PBD01_R500_Tem_2	PBD01_R500_Tem_3	PBD02_Sampad_Tem_1	PBD02_Sampad_Tem_2	PBD02_Sampad_Tem_3	PBD08_Winter_turnip_rape_Tem_1	PBD08_Winter_turnip_rape_Tem_2	PBD08_Winter_turnip_rape_Tem_3	PBD04_Terauchikabu_Tem_1	PBD04_Terauchikabu_Tem_2	PBD04_Terauchikabu_Tem_3	PBD05_Komatsuna_Tem_1	PBD05_Komatsuna_Tem_2	PBD05_Komatsuna_Tem_3	PBD07_Round_leaves_Mibuna_Tem_1	PBD07_Round_leaves_Mibuna_Tem_2	PBD07_Round_leaves_Mibuna_Tem_3	PBD06_Wutacai_Tem_1	PBD06_Wutacai_Tem_2	PBD06_Wutacai_Tem_3	PBD09_Kyoto_Sang_Tem_1	PBD09_Kyoto_Sang_Tem_2	PBD09_Kyoto_Sang_Tem_3	Chiifu_Tem_1	Chiifu_Tem_2	Chiifu_Tem_3	PBD17_Kailan_Tem_1	PBD17_Kailan_Tem_2	PBD15_nd_125_Tem_1	PBD15_nd_125_Tem_2	PBD15_nd_125_Tem_3	HDEM_Tem_1	HDEM_Tem_2	HDEM_Tem_3	PBD13_Richelain_Tem_1	PBD13_Richelain_Tem_2	PBD13_Richelain_Tem_3	PBD14_po_29.10_Tem_1
n100_168.952_0.75	n100	Negative	168.952	0.75	0.00799207	0.0035332	0.00642328	0.00633311	0.00409883	0.0068004	0.00114719	0.0007483	0.00861036	0.000746899	0.00395134	0.0121624	0.0131862	0.00388305	0.00973785	0.00119175	0.00211169	0.00354888	0.00588569	0.00397522	0.00397568	0.00469767	0.00328634	0.00266873	0.0254331	0.00980503	0.0101123	0.00591256	0.00142693	0.00324269	0.00306749	0.00326243	0.0119898	0.00273822	0.0070801	0.0025427	0.00864034	0.00579011	0.010791	0.0036804	0.00893756	0.0018809	0.00834836	0.00926982	0.00326238
n1000_593.2739_18.49	n1000	Negative	593.274	18.49	0.000412785	0.000766883	7.25656e-05	0.00096444	0.00043532	0.000239261	0.000106607	6.63544e-05	9.14669e-05	2.92917e-05	0.000275834	0.000315195	0.000701135	0.000440779	0.000115026	0.000117716	0.000357662	3.68734e-05	0.000229769	0.000347064	0.000660275	0.000199197	0.00159198	7.25011e-05	0.000312128	0.0020837	7.09705e-05	0.00173768	0.000549068	0.000119979	0.000273515	0.00085567	0.000468814	0.000521565	8.24316e-05	0.000759076	0.000116557	0.000463308	0.000771592	0.000377373	0.000162402	0.000185969	0.000272658	0.000903291	0.00062747
n1002_133.0144_4.13	n1002	Negative	133.014	4.13	0.000240529	0.000199236	0.000235634	0.000258225	0.000231297	0.000739687	1.39989e-05	1.67834e-05	0.000212868	6.24837e-06	6.37262e-05	0.000433871	0.000614716	0.000205051	0.000225007	8.8534e-05	0.000212346	0.000586212	0.00146038	0.00115036	0.000245521	0.00065272	0.000422882	0.00188158	0.000749642	0.00022057	0.000273445	0.000414369	0.000100824	0.000235095	0.000119929	0.000153338	0.000675535	0.000165647	0.000544821	9.58939e-05	0.000157485	0.000184993	0.000129402	6.6277e-05	0.000455817	6.19896e-05	0.000200399	0.000177432	0.000101986
n1003_449.05_4.52	n1003	Negative	449.05	4.52	0.0044335	0.00297675	0.00381662	0.00455557	0.00226366	0.00575743	0.000393286	0.000206856	0.00295355	0.000149483	0.00110303	0.0059032	0.00575583	0.00251174	0.00334786	0.000780484	0.00173919	0.00191365	0.00292159	0.00175976	0.00243416	0.00282184	0.0032228	0.00265561	0.00491269	0.00205199	0.0027261	0.0059638	0.0016877	0.00352723	0.00108949	0.00161113	0.00784802	0.00186913	0.00451571	0.0019845	0.00275466	0.002874	0.00258805	0.00208029	0.00447219	0.00108716	0.00382589	0.00383092	0.00235028
n1008_528.101_3.23	n1008	Negative	528.101	3.23	0.00021427	0.000157974	0.000102733	0.00116501	0.000510321	0.000982318	2.42887e-05	2.04997e-05	0.000261928	1.1462e-05	7.30977e-05	0.000181205	0.000722332	0.000298696	0.000256286	0.000215647	0.00146493	0.00118823	0.000433373	0.00020259	0.000207816	0.00114079	0.000814701	0.000749868	0.000481531	0.000343952	0.000339197	0.00227903	0.000954391	0.00193183	0.000159469	0.000165432	0.00114435	0.000162849	0.000719988	0.00060615	0.00081323	0.00116034	9.56452e-05	4.53118e-05	0.000211532	2.09387e-05	6.7442e-05	0.00287319	0.00222928
n1009_489.0896_3.5	n1009	Negative	489.09	3.5	9.03296e-05	4.12619e-05	0.000115779	0.00118783	0.000509797	0.00114913	5.12097e-05	2.75128e-05	0.000452345	7.56172e-06	7.12234e-05	0.000233525	0.000516883	0.000228193	0.000267385	0.000147392	0.000560287	0.000425173	0.000178255	0.000104282	0.000142051	0.000951883	0.000617733	0.000228551	0.00102976	0.000425287	0.000274489	0.00109607	0.000275749	0.000657455	4.24815e-05	0.000112736	0.000557409	0.000185794	0.000538381	0.000298785	0.000614816	0.000635087	0.000129402	0.000106178	0.000215626	2.09387e-05	0.000172459	0.00178138	0.00144681
n101_397.2268_22.91	n101	Negative	397.227	22.91	0.00318569	0.00212971	0.00260339	0.00462763	0.00160911	0.00552659	0.000362536	0.000223639	0.00246046	0.000125445	0.00130795	0.0109195	0.00908377	0.00183469	0.00300076	0.000753034	0.00213114	0.00247202	0.00285535	0.00196833	0.00412913	0.00182512	0.00291287	0.00251544	0.00506208	0.0026751	0.00313001	0.00851239	0.00132206	0.00279439	0.00108001	0.00152215	0.0117942	0.00208514	0.00424523	0.00203396	0.00304027	0.00236692	0.00252857	0.0024678	0.00391402	0.00114143	0.00250788	0.00362627	0.00217454
n1010_491.0441_3.36	n1010	Negative	491.044	3.36	0.000932705	0.000811092	0.000459038	0.000422768	0.000421159	0.000608262	8.57883e-05	3.98606e-05	0.000456503	2.0735e-05	0.000222105	0.000519369	0.000722332	0.000324529	0.000402591	0.000111286	0.000331055	0.000203932	0.000257571	0.000296009	0.000357758	0.00024624	0.000360756	0.000317624	0.00117782	0.000602432	0.000919486	0.00196714	0.000386696	0.000757168	0.000199009	0.000427187	0.000693992	0.000400688	0.000461102	0.000368939	0.000730483	0.000804389	0.00147969	0.000480846	0.00118458	0.000343009	0.00135173	0.000769209	0.000553718
n1012_475.0491_3.66	n1012	Negative	475.049	3.66	0.000381275	0.000344242	0.00030983	0.000494831	0.000247556	0.000721153	2.99122e-05	1.39662e-05	0.000408275	1.44469e-05	8.21568e-05	0.00100811	0.000433725	0.000142621	0.000125116	5.02022e-05	7.41932e-05	8.72921e-05	0.000259206	0.000149363	0.000128898	0.00024918	0.000230149	0.000151907	0.000620255	0.000357737	0.000466527	0.000675021	0.000190311	0.000246444	9.96681e-05	0.000136924	0.00105206	0.000267498	0.000234415	0.000379538	0.000232224	0.000474044	0.000491086	0.000330032	0.000691914	0.000193407	0.000797743	0.000450637	0.000220681
n1015_118.981_3.9	n1015	Negative	118.981	3.9	0.000399131	0.000289423	0.000407672	0.0003447	0.000142659	0.000566139	2.33315e-05	2.10392e-05	0.000178776	1.20192e-05	0.000121517	0.000302434	0.000461445	0.000131857	0.00033297	9.02651e-05	0.000243558	0.000202427	0.000230587	0.000133068	0.000194663	0.00024918	0.000388995	0.000171931	0.000448184	0.000116489	0.000269271	0.000298524	0.000108923	0.000302381	6.53562e-05	0.00012915	0.000963468	0.000753248	0.00123003	0.000236706	0.000464449	0.000338603	0.00048546	0.000178542	0.000627772	7.96222e-05	0.000567476	0.000268164	0.000787651
n1016_457.2922_8.7	n1016	Negative	457.292	8.7	0.000345563	0.000388452	0.000216881	0.000208982	0.000147904	0.000155014	9.93086e-06	1.24677e-05	0.00015882	9.67104e-06	7.27853e-05	0.000170996	0.000402745	0.000122169	5.3477e-05	4.99549e-05	0.000151968	0.000126423	0.000173349	8.20136e-05	0.000199924	0.000221248	8.54236e-05	0.000254099	0.000246768	0.000107528	8.14074e-05	9.13395e-05	6.03327e-05	4.7019e-05	6.79704e-05	0.000162409	0.000383911	0.000137666	0.000128799	9.03421e-05	5.69439e-05	0.000175083	0.000319085	0.00010956	7.3695e-05	0.000128663	0.000789072	0.000415352	0.000170552
n1017_697.2356_3.67	n1017	Negative	697.236	3.67	0.000126041	0.00133571	0.000799852	0.000151332	6.39868e-05	0.000390905	0.000147527	0.000143978	0.00122815	3.68932e-05	0.00062133	0.00249476	0.000117399	0.000144235	0.000316826	7.24594e-05	4.19575e-05	0.000158781	0.000129194	0.000273198	0.000444567	0.000272702	0.00187367	0.000431554	7.33635e-05	0.001209	4.38347e-05	0.00028293	4.85901e-05	7.53925e-05	2.54889e-05	1.12304e-05	0.000402368	5.09254e-05	0.000155847	5.45081e-05	0.000133462	9.41482e-05	2.1701e-05	8.72422e-05	9.96247e-05	3.71937e-05	3.85383e-05	8.46835e-05	7.89379e-05
n1018_507.0815_4.11	n1018	Negative	507.082	4.11	0.000433792	0.00101563	0.0020514	0.00296658	0.00131016	0.00789056	4.9415e-05	1.63638e-05	0.000384161	2.5869e-05	0.000313945	0.00109744	0.000463075	0.000936991	0.0007063	0.0010033	0.0018272	0.00215371	0.000234675	0.000162398	0.000199047	0.000631403	0.00259306	0.00198722	0.00108178	0.000304662	0.000222305	0.0041281	0.00106331	0.00136274	0.000437233	0.000914845	0.00625331	8.11448e-05	0.000302678	8.07527e-05	0.000138801	0.000323738	7.71592e-05	0.000129849	0.000253838	6.63977e-05	0.000143555	0.000208684	0.000149809
n102_499.0465_3.96	n102	Negative	499.046	3.96	0.00202926	0.00114355	0.0017375	0.00296298	0.00119529	0.00360745	0.000295652	0.000145356	0.00180605	8.21839e-05	0.000674436	0.00271807	0.00426062	0.00136916	0.00274347	0.000624189	0.001161	0.00196934	0.00181608	0.00110637	0.00269283	0.0018479	0.00161599	0.00163714	0.00270245	0.00155295	0.0023128	0.00555834	0.000898512	0.00221962	0.000804534	0.000893248	0.0116354	0.00125187	0.00295337	0.00121785	0.00205621	0.00170706	0.00165249	0.00136679	0.00277994	0.000571131	0.00182961	0.00213221	0.00104751
n103_545.0519_4.55	n103	Negative	545.052	4.55	0.00236747	0.00146008	0.00162253	0.00272397	0.00135579	0.00394275	0.000276269	0.000116165	0.00184597	8.44525e-05	0.000649757	0.0025458	0.00374536	0.000970359	0.00221274	0.000643479	0.00142707	0.00149149	0.00166971	0.00121826	0.00199836	0.00153257	0.00132089	0.00141204	0.00260507	0.0016398	0.00215521	0.00462712	0.000978281	0.00160027	0.000857799	0.000914413	0.0115358	0.00101515	0.00264554	0.00116789	0.00182576	0.00185323	0.00162034	0.001475	0.00299284	0.000669212	0.0021726	0.00197797	0.00113221
n1039_498.5974_3.21	n1039	Negative	498.597	3.21	0.000148098	6.0714e-05	0.000170407	0.000335092	0.000158918	0.000208932	9.09332e-06	1.22879e-05	9.56244e-05	1.36111e-05	6.12271e-05	0.000246286	0.000228276	0.000123246	0.000198773	4.12994e-05	6.39597e-05	0.000148246	0.000647606	0.000366617	0.000584865	0.000221248	0.000458181	0.000313481	0.00035748	0.000293634	0.00060638	0.00034308	9.07015e-05	0.000196993	7.58131e-05	0.000147291	0.000627546	0.000232242	0.000274343	0.000260932	0.000405725	0.000304743	0.000339179	0.000261726	0.000285227	4.18774e-05	0.000235084	0.000383092	0.00028579
n104_401.109_3.41	n104	Negative	401.109	3.41	0.00504585	0.00217745	0.00338123	0.00472371	0.00259986	0.00531597	0.000610808	0.000341243	0.00335767	0.000261476	0.00250032	0.00797557	0.00868429	0.00314788	0.00434273	0.00154341	0.00182873	0.00248482	0.00473521	0.00253862	0.00446847	0.0040376	0.00459099	0.00287104	0.0107924	0.00259239	0.00494289	0.0073027	0.00233354	0.00343725	0.00332826	0.00400796	0.0114583	0.000340249	0.00110123	0.00109723	0.00148321	0.00119254	0.000990209	0.000676972	0.00185875	0.000356784	0.000922029	0.0011029	0.000875232
n1043_217.0449_7.13	n1043	Negative	217.045	7.13	0.000463202	0.000147954	0.00165841	0.000498434	0.000175177	0.00303626	3.6134e-05	2.10991e-05	0.000724251	1.36907e-05	8.90293e-05	0.00266065	0.000379917	0.000200207	0.00125721	3.66006e-05	0.000128943	0.000510207	0.000225681	0.000128723	0.00123812	0.000174206	0.000222384	0.00144933	0.000441515	0.00021092	0.000974801	0.000523531	6.92409e-05	0.000654212	6.1108e-05	0.000133469	0.000247327	0.000149978	0.00306414	0.000160496	0.000545416	0.000240326	0.000219421	0.000135935	0.0010795	8.29283e-05	0.00119276	0.000196587	0.000239695
n1044_399.0568_1.17	n1044	Negative	399.057	1.17	0.000477906	0.000215741	0.000348152	0.000350705	0.000205072	0.000513906	4.33129e-05	4.13591e-05	0.000371688	2.67446e-05	0.000267713	0.000977486	0.000264148	0.000224964	0.000378375	0.000156047	0.000245093	0.000523753	0.000859386	0.000546938	0.000538391	0.000487335	0.00064456	0.000317624	0.0004055	0.000281916	0.00023796	0.000447786	0.000130788	0.00016943	7.28721e-05	0.00014254	0.000675535	0.000505896	0.00115662	0.000447168	0.00063706	0.000421189	0.000489478	0.000378049	0.000887069	0.000204979	0.000433556	0.000576654	0.000713899
n1045_519.1507_4.14	n1045	Negative	519.151	4.14	0.000162803	0.000166816	0.000244603	0.000157337	0.000161016	0.000667235	9.81121e-06	5.21484e-06	7.98256e-05	3.78086e-06	2.81145e-05	0.000118677	0.000392962	0.000251335	0.000358195	1.75584e-05	0.000110522	0.000173832	0.000118564	0.000180864	0.000173618	0.000420446	0.00021603	0.000206455	0.00029212	0.000150263	0.000348591	0.000552492	0.000194765	0.00057882	8.65969e-05	0.000165864	0.0011665	0.00138562	0.00238665	0.000960453	0.00171899	0.00234214	0.000744264	0.000672238	0.00111907	0.000475804	0.00062432	0.00148801	0.00195443
n1046_425.1029_7.13	n1046	Negative	425.103	7.13	0.000303549	0.000174479	0.00128498	0.000665379	0.00013689	0.00251898	3.19463e-05	1.83419e-05	0.000587882	1.48448e-05	0.000111833	0.00193328	0.000381548	0.000150694	0.000816281	3.43749e-05	8.49384e-05	0.00051999	0.000151272	0.000134698	0.0012048	0.000173471	0.000171553	0.00124149	0.000289452	0.000206095	0.000677351	0.000218324	9.3536e-05	0.000502617	6.17616e-05	0.000116191	0.000849033	0.00019139	0.00251803	0.000130718	0.00063528	0.000128834	0.00030944	0.000190039	0.000795633	9.91833e-05	0.00116482	0.000230863	0.000189566
n1048_509.0541_3.28	n1048	Negative	509.054	3.28	0.00276871	0.00173772	0.001488	0.00150851	0.000761023	0.00187028	0.000109239	5.44861e-05	0.00136452	4.22262e-05	0.000298014	0.000796281	0.000945717	0.00057425	0.0010988	0.000176326	0.000407295	0.000373249	0.00044482	0.00046058	0.000597141	0.000350616	0.000545017	0.000586223	0.00212087	0.00121727	0.00348382	0.00174659	0.000646248	0.00148272	0.000418933	0.000495865	0.00184942	0.000551225	0.00107032	0.000814088	0.00118781	0.00187388	0.00265556	0.000998213	0.00280996	0.000526498	0.0032324	0.00114424	0.000787075
n1049_520.9104_1.14	n1049	Negative	520.91	1.14	0.00102198	0.000142059	0.000130455	0.00134877	0.000236541	0.00146589	6.99946e-05	1.84617e-05	0.000379172	1.91033e-05	0.00012714	0.000583174	0.000813643	0.000264252	0.000481293	0.000181767	0.00033873	0.000370991	0.000349151	0.000198788	0.000553298	0.000577745	0.000473007	0.000298981	0.00128319	0.000398405	0.000589682	0.00408577	0.000513031	0.000837424	0.000394424	0.000152906	0.00593585	0.000133749	0.000549973	0.000296766	0.000526731	0.000687942	0.000251571	0.000511956	0.000371204	0.000193407	0.000193655	0.000550443	0.000137133
n105_425.258_25.66	n105	Negative	425.258	25.66	0.00354386	0.00169056	0.00208809	0.00471531	0.00185037	0.00491496	0.000418412	0.000196845	0.00268829	0.000138698	0.0011983	0.0032183	0.00613248	0.00157959	0.00307039	0.000803236	0.00158825	0.00212662	0.00263949	0.00154794	0.00269722	0.00244108	0.00211653	0.00192991	0.00478864	0.0022891	0.00276889	0.00769925	0.00137429	0.00223178	0.000923156	0.00131525	0.0112552	0.00190774	0.00352137	0.00158427	0.00310789	0.00293016	0.00237264	0.00196261	0.0043985	0.000975303	0.00311582	0.00305264	0.00176832
n1050_447.1358_0.67	n1050	Negative	447.136	0.67	0.00430431	0.00469443	0.00534213	0.00350705	0.00181156	0.0073598	0.000128264	0.000154587	0.00222264	2.53915e-05	0.000247095	0.00182353	0.00617977	0.00337069	0.00571598	0.00183968	0.00444852	0.00513067	0.00869853	0.00437714	0.00253763	0.00312468	0.00233891	0.00371344	0.000384158	0.000897445	0.00183167	0.00874854	0.00230439	0.00229663	0.000155874	0.000654386	0.00873397	0.00407907	0.00743945	0.00228126	0.00358657	0.00411857	0.00315147	0.00388464	0.00799181	0.000945823	0.000388273	0.00728177	0.00358735
n1051_1013.2552_4.49	n1051	Negative	1013.26	4.49	0.00147888	0.00243858	0.00159726	0.00141843	0.00133428	0.00764793	6.47301e-05	6.3717e-05	0.000720925	3.44655e-05	0.000230539	0.00179163	0.000575583	0.000627531	0.000767849	0.000479765	0.000983955	0.00169994	0.00154052	0.00069793	0.000840908	0.000680651	0.00191462	0.00107025	0.000428176	0.00074856	0.000159684	0.000982456	0.000344585	0.000336429	0.000121236	0.000259163	0.00173867	0.000570252	0.0021883	0.00115426	0.00098762	0.00222983	0.000401871	0.000608666	0.00186148	0.000388468	0.000510632	0.00140433	0.00208869
n1052_153.067_0.92	n1052	Negative	153.067	0.92	0.00170471	0.000832902	0.0012222	0.000713421	0.000275353	0.00109858	7.14304e-05	1.58244e-05	0.000419916	2.04564e-05	0.000118706	0.000565309	0.00170881	0.000490292	0.00181519	0.000142693	0.000278352	0.000473334	0.000499605	0.000363358	0.000473504	0.000831336	0.000676329	0.000591056	0.00120049	0.00028812	0.00104368	0.0010738	0.000413016	0.00077176	0.000219923	0.00102888	0.00172021	0.00102131	0.00175811	0.000453225	0.000898646	0.00150224	0.00119597	0.000466644	0.000990788	0.000396733	0.00131608	0.00173601	0.000803208
n1053_801.1863_6.04	n1053	Negative	801.186	6.04	0.00144002	0.00401479	0.00230742	0.00144726	0.00135474	0.00634378	0.000190601	0.000415809	0.000715936	9.52379e-05	0.00306885	0.00525239	0.000624499	0.00129166	0.000767849	0.000432283	0.0042024	0.00182711	0.000991851	0.00137631	0.000668167	0.00107096	0.00202051	0.00095149	0.000384158	0.000426665	9.28879e-05	0.00182011	0.000393175	0.000381016	0.000139209	0.000920892	0.00236253	0.000246792	0.00128413	0.000716176	0.000563211	0.000767225	0.000164767	9.06236e-05	0.000354828	0.000114336	0.00013103	0.00127731	0.000997384
n1054_531.2819_17.1	n1054	Negative	531.282	17.1	0.000722636	0.000707348	0.000344075	0.000503238	0.000375005	0.000286439	3.50571e-05	3.45259e-05	0.000168798	1.43673e-05	0.000116207	0.000298605	0.000456553	0.000222273	0.000205836	0.000164703	0.000260955	0.000358951	0.00062144	0.000330227	0.000352497	0.000355027	0.000690448	0.000190574	0.000276114	0.000560386	0.000141941	0.000717349	0.000254288	0.000231852	0.000128752	0.000448352	0.000406059	0.000576968	0.000296239	0.00078633	0.000332766	0.000429448	0.000524039	0.000163664	0.000360287	0.000185693	0.000711032	0.000646216	0.00031748
n1055_745.272_6.94	n1055	Negative	745.272	6.94	0.000232126	0.000344242	0.000282924	0.000405953	0.000240737	0.000653755	1.95028e-05	1.9241e-05	0.00013138	1.26161e-05	0.000325816	0.000597211	0.00023806	0.000238957	0.00015135	3.6106e-05	0.000264025	0.000268649	0.000479981	0.000425819	0.000310408	0.000474104	0.000387583	0.000307957	0.000372153	9.37423e-05	0.000154465	0.000833194	0.000512626	0.000381016	2.84299e-05	7.60211e-05	0.000335922	0.000527721	0.00109222	0.000344209	0.000436866	0.00021555	0.000331141	0.000254964	0.00073695	3.49897e-05	5.39536e-05	0.000866998	0.000654551
n1057_690.1151_6.79	n1057	Negative	690.115	6.79	0.000381275	0.000233425	0.000372612	0.00071222	0.00020245	0.00146926	2.29726e-05	2.96107e-05	0.000128885	1.40489e-05	8.9654e-05	0.00131182	0.000466336	0.00011302	0.00021189	3.53641e-05	0.000102847	0.000192645	0.000234675	9.07038e-05	0.00163622	0.000146274	0.000177201	0.000761607	0.000121383	0.000128206	0.000154465	0.000149262	0.000106493	0.000154028	3.98673e-05	9.41625e-05	0.000616472	8.33833e-05	0.00136527	5.65269e-05	8.54158e-05	0.000113143	0.000116542	6.56007e-05	0.000211532	2.36938e-05	0.000357443	0.000231872	0.000106595
n1058_660.1052_4.83	n1058	Negative	660.105	4.83	0.000260485	0.000372536	0.00153121	0.00115781	0.000230772	0.00238418	1.20845e-05	2.72131e-05	0.00185595	2.35209e-05	9.05912e-05	0.000606143	0.000169577	8.01905e-05	0.000584211	5.88578e-05	8.90318e-05	0.000411627	0.000349969	0.0003047	0.00170987	0.00023889	0.00014402	0.000753321	0.000149395	0.000130964	0.000622036	0.00042328	8.05786e-05	0.000752304	9.50932e-05	7.47253e-05	0.000251018	5.76408e-05	0.000435342	8.07527e-05	0.000209091	0.000107362	8.76078e-05	5.68088e-05	0.000116001	2.34183e-05	0.000220632	0.000193562	8.35474e-05
n1059_544.0949_5.95	n1059	Negative	544.095	5.95	0.0001523	9.84392e-05	0.000373427	0.000572899	0.000151051	0.00196801	9.21297e-06	8.57153e-06	0.000133043	6.32796e-06	5.12309e-05	0.00117528	0.000337523	5.00518e-05	0.000365258	3.116e-05	9.26136e-05	0.000141473	8.17684e-05	8.3643e-05	0.00176687	0.000127898	9.95432e-05	0.00086587	0.000126719	9.23637e-05	0.000121067	8.02005e-05	3.27983e-05	0.000102145	2.9737e-05	8.55238e-05	0.000771513	4.47696e-05	0.00184956	6.76304e-05	0.000200193	8.01085e-05	0.000146281	3.99015e-05	0.000395769	3.0306e-05	0.000425848	0.000201627	5.58904e-05
n1060_544.0949_6.79	n1060	Negative	544.095	6.79	0.000132343	0.000106692	0.000158992	0.000342298	0.000120106	0.00117609	1.38793e-05	1.64837e-05	8.89723e-05	6.32796e-06	5.27928e-05	0.000599763	0.000221754	5.65101e-05	0.000116035	2.25045e-05	4.65626e-05	0.000108363	7.84977e-05	0.000105912	0.000724285	0.000133043	8.25997e-05	0.000492317	0.00015473	7.78888e-05	0.000103325	0.000193818	5.9118e-05	0.000115115	2.77764e-05	5.52881e-05	0.000494654	3.9733e-05	0.000582173	5.90504e-05	5.33849e-05	8.17603e-05	9.88602e-05	8.31844e-05	0.000252474	3.85713e-05	0.000214851	0.000164326	3.62999e-05
n1061_297.9437_1.66	n1061	Negative	297.944	1.66	0.000683774	0.000403188	0.000496544	0.000869557	0.000522384	0.000828989	8.24381e-05	3.91413e-05	0.000761669	2.47945e-05	0.000169312	0.000787348	0.00128324	0.000425709	0.000329943	0.000315062	0.000497862	0.000639641	0.000548666	0.000644703	0.000575219	0.000925421	0.000807641	0.000607628	0.000544224	0.000481119	0.000325629	0.00136564	0.000422734	0.000709338	0.000148685	0.000225472	0.00173129	0.00017684	0.000492014	0.000157468	0.000232224	0.000292355	0.000118954	0.00024279	0.000569089	0.000108551	0.000449935	0.000289335	9.50712e-05
n1062_549.162_4.45	n1062	Negative	549.162	4.45	0.000827671	0.00188685	0.0011692	6.00523e-05	5.19237e-05	0.000448193	0.000296131	0.000198823	0.00234405	2.72222e-05	0.000248032	0.00195497	0.000492425	0.000587705	0.00110082	1.70638e-05	8.44267e-05	0.000179852	8.74922e-05	0.000633297	0.00107152	0.000577745	0.00150939	0.00103849	8.80362e-05	0.00188381	8.45384e-05	6.23782e-05	3.03688e-05	5.91791e-05	4.96707e-05	6.34949e-05	0.000391293	8.28237e-05	0.000168727	9.13515e-05	0.00017795	0.000123053	0.000126991	0.000188687	0.000237462	3.88468e-05	0.000134884	0.000151221	0.000171128
n1063_523.1467_4.09	n1063	Negative	523.147	4.09	0.000896994	0.000937825	0.00206853	0.000399948	0.000162589	0.000436398	0.000196464	0.000271532	0.00327784	4.61663e-05	0.000933089	0.00273466	0.000728854	0.00030946	0.000814263	0.000297751	0.00033259	0.00107911	0.00110633	0.00211009	0.00121883	0.000605677	0.001299	0.000586223	0.000485533	0.00069066	0.000246309	0.00161515	0.00111069	0.00283654	0.000167312	0.000327409	0.00116281	0.000490786	0.0008475	0.000292729	0.000591683	0.000358424	0.000638171	0.000651949	0.0016636	0.000166408	0.000481729	0.000748038	0.00071966
n1064_491.9977_1.2	n1064	Negative	491.998	1.2	0.000864433	0.00040083	0.00056911	0.000641358	0.00049616	0.00141535	0.000119051	6.16191e-05	0.000834011	1.55214e-05	0.000173998	0.000686537	0.00189796	0.000766922	0.00158413	0.00024928	0.000378129	0.000357446	0.000696667	0.000528472	0.00091281	0.000288873	0.000343106	0.000460554	8.40346e-05	0.000281227	0.000121067	0.000543581	9.59655e-05	0.000142678	1.50319e-05	6.39269e-05	0.000682918	0.000423072	0.000999483	9.69033e-05	0.000182398	0.000104059	0.000100468	7.16874e-05	0.000152849	5.28978e-05	0.000129103	0.000217758	8.98855e-05
n1065_787.1704_5.4	n1065	Negative	787.17	5.4	0.000302499	0.000279402	0.000251126	0.000295457	0.000459971	0.00112722	9.09332e-06	2.69134e-05	6.07007e-05	6.24837e-06	6.62253e-05	0.000136542	7.98968e-05	9.41835e-05	0.000158413	2.10206e-05	0.000313658	0.000197912	0.000847939	0.00117969	0.000907549	0.000116872	0.000453239	0.000288623	0.000114714	1.7232e-05	4.48784e-05	0.000793094	0.000736545	0.000202668	2.54889e-05	7.29976e-05	0.000284241	0.000319543	0.000740596	0.000280616	0.000344333	0.000152784	0.000528058	0.000559297	0.00132378	3.74693e-05	5.29902e-05	0.000620004	0.00048688
n1067_491.0458_3.75	n1067	Negative	491.046	3.75	0.000786707	0.000528153	0.000407672	0.0010389	0.000363991	0.000754851	5.71922e-05	3.6444e-05	0.000457334	1.84665e-05	0.000166188	0.000509161	0.00107942	0.000260485	0.000401582	0.000133296	0.00017397	0.000323583	0.000335251	0.000184123	0.000376172	0.000300633	0.000320515	0.000321076	0.000879028	0.000351534	0.000544803	0.00116068	0.000209747	0.000380205	0.000159469	0.000174935	0.0015541	0.000419155	0.000786964	0.00036793	0.00042441	0.000553327	0.00106737	0.000429448	0.000921187	0.000255122	0.00145097	0.000855908	0.000306533
n1068_437.1309_24.86	n1068	Negative	437.131	24.86	0.00141586	0.000591814	0.000876494	0.00191086	0.000672386	0.00179446	0.000148125	7.085e-05	0.00095375	4.09925e-05	0.000390479	0.00164105	0.00193546	0.000588243	0.00109678	0.000244087	0.000544425	0.000802937	0.000896182	0.000690326	0.00113466	0.000771797	0.000648796	0.000801655	0.00118982	0.000846438	0.0010249	0.002357	0.000413016	0.000883633	0.000364034	0.000364988	0.00407536	0.00051541	0.0017053	0.000557194	0.00109884	0.000855592	0.00122571	0.000710787	0.00138656	0.000377448	0.0010521	0.00141946	0.000529518
n1069_209.0668_0.68	n1069	Negative	209.067	0.68	0.00146103	0.00118422	0.00202694	0.00113018	0.000616266	0.00429996	0.000224461	7.67242e-05	0.0018759	5.59169e-05	0.000657567	0.00454799	0.00219145	0.000781992	0.00254974	0.000297999	0.00199349	0.0019129	0.00109979	0.0014241	0.004187	0.00130029	0.00199581	0.00216191	0.00286785	0.00149229	0.00353705	0.00987803	0.00174803	0.00407201	0.000481348	0.000942057	0.0291514	0.000967022	0.0030036	0.000809041	0.00131505	0.00110335	0.00105451	0.00162311	0.00399181	0.000762334	0.00237685	0.00222597	0.00261359
n107_484.1465_2.01	n107	Negative	484.147	2.01	0.00456374	0.00248927	0.00352473	0.0076999	0.00298378	0.00614159	0.000595014	0.000354729	0.00371854	0.00027266	0.00248032	0.00762082	0.00678307	0.00254834	0.00282722	0.000992916	0.00324659	0.00287086	0.00545477	0.00454497	0.00360477	0.00383473	0.00530685	0.00379353	0.00639063	0.00218502	0.00345668	0.00983347	0.00308061	0.00665157	0.00184337	0.00353066	0.010432	0.00120206	0.00263652	0.00181189	0.0026906	0.00629059	0.00437798	0.00530216	0.0109164	0.00152742	0.00521905	0.00553669	0.00453058
n1070_101.0243_0.77	n1070	Negative	101.024	0.77	0.00278971	0.00166639	0.0028056	0.00210663	0.00119792	0.0044634	0.000295294	0.000140741	0.00168133	6.70605e-05	0.000813134	0.00291587	0.00586181	0.00156022	0.00298664	0.000997862	0.00178012	0.00246675	0.00231078	0.00243488	0.00326542	0.00319965	0.0024321	0.00273433	0.00135923	0.000841613	0.00157179	0.00852576	0.00171888	0.00221395	0.000896686	0.00157398	0.021259	0.00223232	0.00592992	0.00247608	0.0036275	0.0030879	0.00281551	0.00341327	0.00740635	0.000912762	0.00232675	0.00430273	0.00313562
n1071_505.1718_4.12	n1071	Negative	505.172	4.12	0.000156501	0.000180963	0.000119855	0.000170548	9.54557e-05	0.000193768	9.09332e-06	2.09793e-06	6.15322e-05	3.86046e-06	2.59278e-05	0.000153131	0.000996264	0.00045531	0.000163458	1.90422e-05	0.000286028	0.000212963	0.000786612	0.000701189	0.000164849	0.000296958	0.000381935	0.000204384	0.000322799	8.34031e-05	0.000230654	0.00153049	0.000774607	0.0010555	0.000219923	0.000298469	0.00117388	0.00166711	0.00232483	0.000369444	0.000323868	0.00250649	0.000750694	0.000778417	0.00192699	0.000632018	0.000479802	0.00213019	0.00210079
n1073_235.0825_1.77	n1073	Negative	235.083	1.77	0.000775154	0.0001621	0.000210359	0.000538068	7.23785e-05	0.00053244	2.40494e-05	7.91218e-06	0.00049309	2.08544e-05	3.18631e-05	0.000616352	0.000841362	0.000116787	0.000124107	0.000139973	3.37707e-05	0.000142226	0.000588733	0.000173261	7.36562e-05	0.000344001	0.00021603	0.000264456	0.00045352	3.99783e-05	0.000221261	0.000808688	8.8272e-05	0.000205911	8.82308e-05	9.15709e-05	0.00142859	0.000209298	0.000253735	0.000154944	6.31721e-05	0.000350165	0.000741853	0.000186658	0.00056636	0.000130316	0.00028422	0.000499028	0.000126762
n1074_161.0455_1.02	n1074	Negative	161.046	1.02	0.000220572	0.00017389	0.000232373	0.000366319	0.000186716	0.000773386	3.92448e-05	1.6184e-05	0.000346743	1.43673e-05	0.000133075	0.000611248	0.00103866	0.000164687	0.000331961	0.00014665	0.000181134	0.000306275	0.000266565	0.000218884	0.000298132	0.000630668	0.000638206	0.000209908	0.000593578	0.000406676	0.000513493	0.000570315	0.00012107	0.000336429	5.91473e-05	9.89139e-05	0.000442974	0.000335212	0.000790828	0.000405782	0.000645067	0.000212246	0.000487871	0.00035235	0.000571818	0.000206632	0.000386346	0.000722834	0.000403909
n1075_1106.3217_3.83	n1075	Negative	1106.32	3.83	0.00132553	0.000667854	0.00351495	0.0005741	0.0014224	0.00500932	0.000174209	0.000219263	0.00254694	0.000106978	0.00378234	0.0120016	0.000546233	0.000845498	0.0017486	0.000248291	0.0015422	0.00231625	0.000937884	0.0013687	0.000754099	0.00104817	0.00228808	0.00145071	0.000876361	0.000331544	0.000293275	0.00198942	0.00108275	0.00116413	0.000191167	0.000592619	0.00368406	0.000403486	0.000446934	0.000151411	0.00031675	0.000231241	0.000100468	0.000167045	0.000337086	1.4051e-05	9.15285e-05	0.000637143	0.000422347
n1076_711.2514_4.22	n1076	Negative	711.251	4.22	0.000117638	0.00027056	0.000745224	0.000150131	0.00026801	0.0014878	6.12602e-05	4.42962e-05	0.000727577	2.24464e-05	0.000612896	0.00265937	0.000122291	0.000355744	0.000277475	0.000184734	0.0010561	0.0020175	0.000565838	0.000620805	0.000583111	0.000207283	0.00122205	0.000946657	0.000264109	0.000178524	0.000197256	0.000926761	0.00027089	0.0012079	6.43758e-05	0.00017839	0.0016833	0.000100172	0.000312982	0.000112044	0.000202863	0.000142048	5.78694e-05	0.000132554	0.000342545	3.88468e-05	8.86381e-05	0.000195579	0.000254099
n1077_717.2168_4.1	n1077	Negative	717.217	4.1	0.000231076	0.000475102	0.00087894	0.000219791	0.000198779	0.00310365	0.000127426	0.00012132	0.00289451	2.54313e-05	0.00098963	0.00403245	0.000115769	0.000263714	0.000753723	0.000183003	0.000926647	0.00307855	0.000636976	0.000770711	0.00132669	0.000313864	0.00135266	0.00133333	0.000145393	0.000212299	0.000166989	0.000777499	0.0003458	0.00063962	6.14348e-05	0.000117055	0.00248434	7.72275e-05	0.000262751	9.7408e-05	0.000209091	0.000159391	0.000141458	9.67103e-05	0.000335722	2.58979e-05	5.87709e-05	0.0002974	0.000235085
n1078_797.2492_3.84	n1078	Negative	797.249	3.84	0.00097892	0.00126969	0.002742	0.000472011	0.000402802	0.00229994	9.53602e-05	9.07503e-05	0.00106268	4.93502e-05	0.00135606	0.0044089	0.000458183	0.000426786	0.000869758	0.000121425	0.000708673	0.0015532	0.000499605	0.000522497	0.000387572	0.00041677	0.00130818	0.000874846	0.000485533	0.000262616	0.000202475	0.00159287	0.000358757	0.000465326	0.000135614	0.000266506	0.00200076	0.000167886	0.000292375	0.000166048	0.000266035	0.000216376	0.000143066	0.000142698	0.000453088	8.26528e-05	6.16613e-05	0.000338734	0.000252371
n1079_161.0458_5.21	n1079	Negative	161.046	5.21	0.000247881	0.000265845	0.000494098	0.000260627	0.000312067	0.00172369	8.98563e-05	7.81627e-05	0.00140194	3.96791e-05	0.000559791	0.00250497	0.000220124	0.000370814	0.00037333	0.000181519	0.000536749	0.00144182	0.000574014	0.000413327	0.000823371	0.000195522	0.000708804	0.000749868	0.000228094	0.000203338	0.000203518	0.00064606	0.000229588	0.000401283	5.8167e-05	0.000203011	0.00134	0.000113043	0.000257599	0.000176647	0.000306963	0.000224634	0.000158337	9.33288e-05	0.000534971	9.20201e-05	0.000159934	0.000272197	0.000352628
n1080_513.1981_5.08	n1080	Negative	513.198	5.08	9.66316e-05	3.12412e-05	0.000221773	0.000261828	0.000184618	0.000756536	6.80802e-05	3.24279e-05	0.000527182	2.92917e-05	0.000498251	0.00192945	0.00150499	0.000423556	0.000640715	0.000138489	0.000229231	0.000699089	0.000442367	0.000253102	0.000239382	0.000474839	0.00104556	0.000474364	0.000230762	9.37423e-05	8.14074e-05	0.00108493	0.000224729	0.00115359	4.60761e-05	5.96075e-05	0.000431899	4.92465e-05	0.000137815	4.89563e-05	0.00014236	0.00013379	4.42058e-05	8.11555e-05	0.000166496	6.50202e-05	0.000200399	0.000124001	0.000100257
n1081_497.0099_3.87	n1081	Negative	497.01	3.87	0.000860232	0.000606551	0.000335921	0.000685797	0.000342487	0.000751482	3.25445e-05	2.30772e-05	0.000157157	9.47205e-06	5.40423e-05	0.000241181	0.000414159	0.000215276	0.000280502	5.1686e-05	7.36815e-05	9.18072e-05	0.000260024	0.00024767	0.00016748	0.000174941	0.000159551	8.42394e-05	0.000544224	7.03067e-05	0.000332935	0.000539126	8.90819e-05	8.83633e-05	0.000103916	0.000194372	0.000516803	0.00048463	0.000855228	0.000729803	0.000653965	0.000879542	0.00235898	0.00114294	0.00227636	0.000600059	0.00103283	0.00142147	0.00171762
n1082_365.0825_4.06	n1082	Negative	365.082	4.06	0.000195364	9.60814e-05	0.000112517	0.000212585	8.9162e-05	0.000237576	1.87849e-05	6.41366e-06	0.000106434	6.92494e-06	4.06098e-05	0.000100811	0.000278823	8.98779e-05	0.000120071	2.02787e-05	4.14459e-05	6.02015e-05	0.00013083	8.85312e-05	9.99619e-05	9.40857e-05	8.54236e-05	8.14774e-05	0.0001614	7.37531e-05	8.34947e-05	0.000120301	3.72524e-05	9.72807e-05	3.4312e-05	6.04714e-05	0.000383911	0.000153336	0.000422462	0.00017059	0.000173501	0.000170127	0.000260412	0.000424037	0.0004681	0.000168061	0.000113688	0.00066033	0.000454037
n1083_162.056_2.66	n1083	Negative	162.056	2.66	0.000392829	0.000288244	0.000467192	0.000479217	0.000251227	0.000790235	1.34007e-05	7.97212e-06	0.000199564	5.92998e-06	4.8107e-05	0.000188862	0.00035709	8.28814e-05	0.000228034	3.26438e-05	3.68408e-05	8.2777e-05	0.000395759	0.000265594	0.000336714	7.79147e-05	0.000102367	0.000147074	0.000158732	0.000122003	0.000172208	0.000365358	8.78671e-05	0.000223746	3.79066e-05	0.000131741	0.000668152	0.000231682	0.000364502	0.000189264	0.000360348	0.000237022	0.000410712	0.000409159	0.00116684	7.93466e-05	0.000306379	0.00164326	0.000774398
n11_174.9561_0.56	n11	Negative	174.956	0.56	0.0699046	0.0343848	0.049634	0.0954411	0.0404328	0.119061	0.00876249	0.00461322	0.0567286	0.00326646	0.0262136	0.100505	0.117515	0.0396012	0.0698561	0.0141996	0.0310823	0.0390971	0.0604367	0.0331036	0.0517242	0.0449009	0.0485862	0.0422129	0.0983338	0.0491244	0.0862292	0.12702	0.0288686	0.0520014	0.0261542	0.0308892	0.210431	0.0297483	0.0703798	0.0326741	0.0454208	0.0495104	0.0591304	0.042021	0.0890945	0.0160597	0.0608751	0.0627243	0.0310336
n110_284.9318_0.75	n110	Negative	284.932	0.75	0.0106179	0.00541534	0.00826595	0.0159943	0.0103454	0.0088476	0.00134354	0.00106053	0.0118159	0.00121967	0.00898383	0.018534	0.0335175	0.00983114	0.010427	0.0027171	0.00346457	0.00534514	0.0193276	0.00706132	0.00420717	0.0105604	0.0071071	0.00433418	0.0265936	0.00889932	0.0123165	0.00990031	0.00337661	0.00681451	0.0104491	0.00751227	0.00933567	0.00242483	0.00506053	0.0035405	0.00621311	0.00607669	0.0149182	0.00560041	0.0103828	0.00100313	0.00456582	0.00889479	0.00246494
n112_462.0414_3.38	n112	Negative	462.041	3.38	0.0042917	0.00218983	0.0061485	0.00116021	0.00126715	0.00526711	0.000352605	6.51556e-05	0.00211787	3.99975e-05	0.000156192	0.000925166	0.00321707	0.0014289	0.00269504	0.000859621	0.000786448	0.0019573	0.00497725	0.00278901	0.00396603	0.00120694	0.00162728	0.000913514	0.00235297	0.000256413	0.000966452	0.00162852	0.000217036	0.00102469	0.000283646	0.0011766	0.00926923	0.00103306	0.0038833	0.00226158	0.00461067	0.00163521	0.00145558	0.00194503	0.00485432	0.00125632	0.00104053	0.00390956	0.00339548
n113_439.3545_18.06	n113	Negative	439.354	18.06	0.00171311	0.00126379	0.00151083	0.00225436	0.00128288	0.00355016	0.000164278	0.000126355	0.00174286	5.56383e-05	0.000558854	0.00251773	0.00332958	0.000948831	0.00199076	0.000371447	0.00107094	0.00181056	0.00138025	0.000978732	0.00175459	0.0015164	0.00122488	0.00143138	0.00212888	0.00130619	0.00211868	0.00405681	0.000784325	0.001914	0.000582977	0.000764099	0.00891854	0.0010532	0.00239309	0.000922095	0.00175725	0.00140892	0.00150943	0.00145674	0.00250154	0.000486825	0.00223329	0.00199107	0.00122152
n116_536.1131_1.15	n116	Negative	536.113	1.15	0.00390308	0.00238966	0.00359485	0.00630189	0.00297696	0.00618709	0.0002046	0.00014212	0.00194741	0.000130778	0.00122298	0.00388442	0.00483457	0.00162049	0.00267385	0.00129166	0.00143884	0.00226132	0.00676061	0.00248431	0.0042703	0.00519309	0.00620698	0.00303676	0.00659071	0.00370282	0.0040568	0.00549596	0.00135769	0.00227394	0.00194467	0.00284086	0.00825777	0.00172755	0.00364116	0.0038731	0.00521926	0.00330345	0.00527094	0.00291686	0.00707881	0.000953813	0.00407639	0.00359804	0.00238197
n117_613.0395_4.59	n117	Negative	613.039	4.59	0.00269728	0.00145949	0.00112028	0.0031011	0.00106522	0.00307164	0.000338008	0.000136305	0.00141857	9.21336e-05	0.000612584	0.0022523	0.00418072	0.00124053	0.00197865	0.000550741	0.00108322	0.00126649	0.00177519	0.00103793	0.00176161	0.00185158	0.00112674	0.000997062	0.00327201	0.00144611	0.00242135	0.00754999	0.000850327	0.00147623	0.000834271	0.000782672	0.00825039	0.00141975	0.00262107	0.00129911	0.00167984	0.00224965	0.0018695	0.00156833	0.00257796	0.000698967	0.00189897	0.00278044	0.00139265
n118_436.0413_2.94	n118	Negative	436.041	2.94	0.00211329	0.00118186	0.0015092	0.00182199	0.00112501	0.00339852	0.000287995	0.000107953	0.00154912	7.48212e-05	0.000762215	0.00246796	0.00383341	0.00117272	0.00193425	0.000506227	0.00107503	0.00177444	0.00146774	0.00115036	0.0017581	0.00144436	0.00172612	0.00142309	0.00102842	0.00129723	0.000847472	0.00393428	0.000998122	0.00162702	0.000661404	0.000801677	0.00820609	0.00128433	0.00284518	0.000518332	0.000967156	0.00133955	0.00184218	0.00160214	0.00282907	0.00059813	0.00204253	0.00219471	0.0011979
n119_556.0214_2.95	n119	Negative	556.021	2.95	0.00319094	0.00119542	0.00104527	0.00176554	0.00110613	0.00327383	0.000277705	4.26179e-05	0.00124145	8.80741e-05	0.000489192	0.00223061	0.00469108	0.00120447	0.00218146	0.00069467	0.00114258	0.00120553	0.00160593	0.0011433	0.00161605	0.00177807	0.00122629	0.00120628	0.000530885	0.00104771	0.000268227	0.00547368	0.000964919	0.00182888	0.000411744	0.000819819	0.00784063	0.00101907	0.00212004	0.000221565	0.000510715	0.00166741	0.00179234	0.00139046	0.00219038	0.000662324	0.00135173	0.00255865	0.00106249
n12_288.9365_0.56	n12	Negative	288.937	0.56	0.0589358	0.0299485	0.0502675	0.0787838	0.0314333	0.104796	0.00696704	0.00385659	0.0486654	0.00250731	0.0200163	0.0760155	0.0976811	0.033609	0.0662156	0.0153189	0.030366	0.041378	0.050169	0.0306959	0.0447584	0.0395601	0.0434149	0.0380106	0.0815456	0.0408144	0.065631	0.112305	0.0247064	0.0475711	0.0194859	0.0276086	0.19647	0.0383211	0.0801158	0.0315461	0.0527176	0.0475192	0.0480878	0.0421353	0.0924353	0.0165176	0.0545856	0.0604529	0.0333498
n120_373.1295_4.46	n120	Negative	373.13	4.46	0.00158707	0.00357564	0.00272651	0.00311071	0.00236437	0.0187651	0.00015339	0.000168973	0.00222181	6.39164e-05	0.000466076	0.00397375	0.000844623	0.00102741	0.0017718	0.0011131	0.00220328	0.00557089	0.00317016	0.00182222	0.00301552	0.00110992	0.00386948	0.00221991	0.000549559	0.00218227	0.000699268	0.00219883	0.000455532	0.000501806	0.000164371	0.000717018	0.00782587	0.00118975	0.00576377	0.00180785	0.00356967	0.00412435	0.00131412	0.00185846	0.00608666	0.000844436	0.000591563	0.00195982	0.00365074
n121_368.0992_1.67	n121	Negative	368.099	1.67	0.00205972	0.000713832	0.00176848	0.00338695	0.00177695	0.0042612	8.13613e-06	8.75135e-06	6.73529e-05	4.89522e-06	2.65526e-05	0.00019269	0.00373232	0.00159251	0.00197058	0.000419424	0.00170235	0.00147719	0.00168852	0.00089183	0.00238243	0.00230069	0.00238339	0.0019962	0.00524883	0.00160672	0.00336797	0.003511	0.00126618	0.00246525	0.00134372	0.00193292	0.00780003	9.1218e-05	0.000141679	0.00109975	0.00227598	0.000126357	8.51966e-05	3.99015e-05	8.3248e-05	2.42448e-05	7.80401e-05	0.000856917	0.000289823
n122_532.9258_24.33	n122	Negative	532.926	24.33	0.000934806	0.0007156	0.00165678	0.00101969	0.000575881	0.00287787	0.000108043	7.86423e-05	0.00171625	3.59381e-05	0.000333938	0.00254835	0.00165174	0.000599545	0.00212193	0.000186465	0.000457439	0.0014802	0.00068522	0.000694128	0.00162044	0.000646839	0.000735631	0.00167029	0.00117382	0.000720299	0.00212285	0.0017154	0.000392365	0.00177618	0.000379719	0.000512711	0.00771513	0.00063237	0.00254765	0.000573849	0.00191919	0.000862199	0.000805349	0.000741897	0.00301876	0.000311601	0.00201555	0.0010535	0.000568699
n123_928.8352_0.43	n123	Negative	928.835	0.43	0.00706461	0.00207253	0.00159889	0.00738763	0.00173079	0.00420055	0.000856327	0.000240842	0.00169047	0.000247149	0.001178	0.0024552	0.009555	0.00170338	0.00226924	0.00159213	0.00167318	0.00174057	0.00511216	0.00182874	0.00187209	0.00428605	0.00235797	0.00140031	0.00833276	0.0025662	0.00231907	0.0112169	0.00138644	0.00183293	0.00157051	0.00130186	0.00765606	0.00182996	0.00228748	0.00181744	0.0019183	0.00416647	0.00403076	0.00223989	0.00382122	0.00149188	0.0023518	0.00507597	0.00187665
n124_469.035_3.33	n124	Negative	469.035	3.33	0.00228345	0.00115946	0.00194704	0.00291254	0.0012105	0.00413652	0.000234392	0.000125936	0.00177279	8.72782e-05	0.000442335	0.00269638	0.00267899	0.00113235	0.00198369	0.000540107	0.00114616	0.00111899	0.00146856	0.0011433	0.00188875	0.00149508	0.00147056	0.00139616	0.00221691	0.00125036	0.00121589	0.00577221	0.000826032	0.00218476	0.000599316	0.000818091	0.00758962	0.000695047	0.00159196	0.00112902	0.00157218	0.0015295	0.00104727	0.000635042	0.00184647	0.000450182	0.0014712	0.00202333	0.0012244
n125_246.0386_1.29	n125	Negative	246.039	1.29	0.000689025	0.000409672	0.000478607	0.00106172	0.000723785	0.00249202	7.89683e-05	5.9641e-05	0.000776637	5.9857e-05	0.000563852	0.00225741	0.00174958	0.000766384	0.000879848	0.000356856	0.000770074	0.00134701	0.000747364	0.000564862	0.00114869	0.000554959	0.000573256	0.000359743	0.00291987	0.000964305	0.00137766	0.00332609	0.00086126	0.00271251	0.000751596	0.000824138	0.00744565	0.000513731	0.00124291	0.000466852	0.000904874	0.000782916	0.00084634	0.00104961	0.00167724	4.62855e-05	9.44188e-05	0.00102528	0.000352052
n127_335.008_2.74	n127	Negative	335.008	2.74	0.00124676	6.48402e-05	0.000549541	9.36816e-05	4.40565e-05	0.00013311	0.000236426	0.000102738	0.0017703	6.57472e-05	0.000503874	0.00207748	0.00369808	0.00141275	0.003924	0.000544558	0.00102694	0.00182711	0.000102211	9.77646e-05	8.50553e-05	0.00157373	0.00137666	0.00140307	0.00167669	0.000675496	0.00167303	0.000759677	0.000275344	0.00125006	0.000774144	0.00156189	0.00727953	6e-08	7.47036e-05	5.45081e-05	0.000223327	0.000163521	4.3402e-05	5.68088e-05	9.00716e-05	0.000229224	0.000420067	0.000478865	0.000352628
n129_274.0722_6.91	n129	Negative	274.072	6.91	0.00811601	0.0025883	0.00784768	0.0147657	0.00569692	0.0102983	0.000342674	0.00025259	0.00348489	0.000461822	0.00275959	0.0168559	0.00729669	0.00324583	0.00446987	0.0023046	0.00416096	0.00461369	0.0104983	0.00794228	0.00477537	0.0130353	0.0116628	0.00400275	0.00475262	0.0115186	0.00204145	0.00651629	0.00177637	0.00259983	0.000837866	0.00121807	0.00698791	0.0026817	0.00896057	0.00474624	0.00240855	0.00580663	0.00498078	0.00253679	0.00763289	0.0011081	0.00371606	0.00872139	0.00666593
n13_446.0461_4.52	n13	Negative	446.046	4.52	0.116832	0.0670507	0.099798	0.106954	0.0537473	0.150771	0.00940716	0.00456683	0.0631055	0.00375427	0.029032	0.121079	0.136188	0.0549461	0.0894872	0.0177721	0.0422379	0.0497588	0.064889	0.0440744	0.0563531	0.066523	0.0682499	0.0601179	0.124615	0.0539177	0.0689447	0.148415	0.0372573	0.0911414	0.0238988	0.0388438	0.196193	0.0493349	0.123189	0.0417436	0.0681494	0.064508	0.064493	0.0437036	0.0991116	0.024198	0.0879733	0.0972973	0.0591787
n130_441.253_23.2	n130	Negative	441.253	23.2	0.00196414	0.00137284	0.00163558	0.00248136	0.00100491	0.00331595	0.000237025	0.000134927	0.00167883	8.50494e-05	0.000905287	0.00676456	0.00612922	0.00119532	0.00193627	0.000453551	0.00152787	0.00163898	0.00173022	0.000997742	0.00203344	0.00162959	0.00181296	0.00132642	0.0029252	0.00150539	0.0018922	0.00466054	0.000935764	0.00157757	0.000586571	0.000916573	0.00696945	0.0012306	0.002746	0.00107502	0.00162557	0.00159309	0.00142825	0.00127549	0.00229683	0.00068161	0.00163595	0.00204249	0.00135635
n132_581.1881_4.44	n132	Negative	581.188	4.44	0.00209754	0.00517307	0.00271999	0.00273238	0.00249758	0.0169168	0.000311207	0.000355509	0.00335683	0.000124888	0.0011477	0.00820782	0.00140716	0.001677	0.00179097	0.00139231	0.00203341	0.00473484	0.00352831	0.0021128	0.00249291	0.00121429	0.00385677	0.00247332	0.000568234	0.0037814	0.000749365	0.00288499	0.00054178	0.000559364	0.00021012	0.000686782	0.00681072	0.00116569	0.00518031	0.0022954	0.00333833	0.00429778	0.00140092	0.00160958	0.00474923	0.000953537	0.000576148	0.0027129	0.00414165
n134_583.0291_3.32	n134	Negative	583.029	3.32	0.00207443	0.000730336	0.000803929	0.00292334	0.000816094	0.00282901	0.000223385	0.000103518	0.000962897	8.54076e-05	0.000463577	0.00111786	0.00337686	0.00106777	0.00144791	0.000440444	0.000820219	0.000689307	0.00140315	0.000832628	0.00103031	0.00149802	0.0009799	0.000871394	0.00272512	0.00117454	0.00182019	0.00535784	0.000731686	0.00108468	0.000671208	0.000571022	0.00644158	0.000623976	0.00106002	0.00064905	0.00141559	0.00135111	0.00120481	0.00109695	0.00141249	0.000382131	0.00123515	0.0015737	0.000823375
n136_535.1826_4.44	n136	Negative	535.183	4.44	0.00259015	0.0103691	0.00378401	0.00153974	0.00164163	0.0113514	0.00112302	0.0011152	0.00975619	0.000352416	0.00359366	0.0277729	0.00116258	0.00315972	0.00389676	0.000795075	0.00169826	0.00449554	0.00231568	0.00385681	0.00234823	0.00183908	0.00772272	0.0039917	0.000546892	0.00873251	0.000448784	0.00247953	0.000792019	0.000440195	0.000134634	0.000574046	0.00558147	0.000879162	0.00301262	0.00124864	0.00188449	0.00203327	0.000769984	0.00101512	0.00354282	0.000506386	0.000392127	0.00166948	0.00221314
n137_349.119_20.07	n137	Negative	349.119	20.07	0.000759399	0.000680822	0.00115534	0.00106172	0.000554902	0.00231847	7.23876e-05	6.00007e-05	0.00121568	2.5869e-05	0.000407973	0.00208131	0.00171207	0.000738937	0.00170016	0.000191411	0.000706626	0.00127552	0.000702391	0.000789177	0.00150995	0.000642429	0.000775872	0.00136647	0.00111913	0.000760278	0.00196734	0.00166639	0.000475778	0.00113818	0.000344754	0.000526101	0.00513111	0.000693928	0.00216125	0.000737373	0.00127234	0.000926616	0.000752302	0.000901502	0.00205937	0.000266142	0.00142592	0.000915388	0.00067587
n138_293.1764_15.24	n138	Negative	293.176	15.24	0.0027393	0.00216684	0.00116839	0.0114388	0.00170981	0.00363609	0.000487928	0.000257985	0.00114999	0.000205758	0.00104992	0.00335357	0.00609172	0.00352892	0.00238628	0.00118581	0.00295801	0.00100311	0.00545968	0.00209868	0.00123286	0.0021456	0.00272579	0.00121733	0.0106564	0.00255448	0.00204562	0.00563631	0.00208492	0.00128492	0.00242243	0.0017325	0.00454786	0.00272703	0.00289026	0.00207787	0.00152948	0.0069777	0.0031579	0.00313193	0.00294098	0.00332512	0.0015502	0.0103243	0.00256404
n139_485.0308_1.68	n139	Negative	485.031	1.68	0.000962115	0.000491607	0.000873233	0.00108695	0.000557524	0.00273297	5.31241e-05	4.31573e-06	0.000315145	1.30937e-05	0.000101837	0.000469602	0.00109084	0.000350362	0.000297655	0.000128597	0.00015248	0.000192645	0.00115457	0.000471442	0.000430538	0.000425591	0.000473713	0.000475055	0.000436179	0.000119246	0.000103325	0.0011785	0.000176544	0.00030157	0.000135614	0.000354189	0.00449987	0.000571931	0.00146058	0.0013839	0.0010499	0.00152206	0.000888134	0.00173199	0.00284817	0.000645518	0.000687909	0.00457896	0.0021296
n14_115.0037_0.71	n14	Negative	115.004	0.71	0.0224091	0.0163215	0.0522611	0.0303192	0.016174	0.0983261	0.00397976	0.00170268	0.0360654	0.000941195	0.00891042	0.048457	0.0553081	0.0221902	0.0477216	0.014071	0.0191869	0.0470392	0.0439947	0.0245976	0.0679995	0.0281787	0.0387477	0.0544884	0.0177887	0.0139959	0.0293327	0.0918986	0.0126108	0.0453133	0.00693952	0.0162616	0.192982	0.0307785	0.0978192	0.0275902	0.0423645	0.0343269	0.0240214	0.0287669	0.061549	0.00476548	0.0200486	0.040881	0.0239758
n140_557.048_8.88	n140	Negative	557.048	8.88	0.00231181	0.000753325	0.00099635	0.00175112	0.000750534	0.0028745	0.000178875	6.9771e-05	0.00119323	6.01754e-05	0.000439211	0.0016385	0.00265127	0.000813745	0.00149736	0.00042981	0.000768027	0.000939143	0.00122571	0.000820136	0.0013188	0.00122238	0.000996844	0.000941133	0.00236764	0.0010677	0.00159684	0.00386299	0.000602517	0.00115197	0.000493439	0.000548994	0.00438544	0.00072023	0.00174394	0.000658639	0.0011718	0.00123962	0.00123857	0.000904884	0.00196111	0.000461753	0.00135173	0.00159185	0.00068048
n141_378.979_0.68	n141	Negative	378.979	0.68	0.000373922	0.000307696	0.000434578	0.000478016	9.96516e-05	0.00093514	6.37729e-05	2.59543e-05	0.000360047	5.77079e-06	9.27779e-05	0.000638046	0.000278823	0.000226578	0.000523671	6.94918e-05	0.000366361	0.000508702	0.000296002	0.000216711	0.000526115	0.00024918	0.000299336	0.00051027	0.000428176	0.00019162	0.000512449	0.00166193	0.000268055	0.000531801	5.42456e-05	0.000144267	0.00424886	0.000224967	0.000696804	0.000203396	0.000403056	0.000358424	0.000155122	0.00029757	0.000634596	0.000108826	0.000149336	0.00035184	0.000339952
n142_151.0401_3.54	n142	Negative	151.04	3.54	0.00376443	0.0017389	0.00184594	0.00346622	0.00257678	0.00427468	0.000167628	6.29977e-05	0.000621975	5.85038e-05	0.000424529	0.00155811	0.00755921	0.00165655	0.00349316	0.000505237	0.00105661	0.00132067	0.00383494	0.00216331	0.00312162	0.00226394	0.00126441	0.00129466	0.0029212	0.00080646	0.000693006	0.00322139	0.000898512	0.00198453	0.000830023	0.00171048	0.00414919	0.00217356	0.00418855	0.00105382	0.00179195	0.00210429	0.00212509	0.00200454	0.00368611	0.000625406	0.00159934	0.00526651	0.00316904
n143_557.0481_11.15	n143	Negative	557.048	11.15	0.00209439	0.000577667	0.000794144	0.00172951	0.000543888	0.00151644	0.000157099	6.21586e-05	0.000731735	6.3399e-05	0.000344246	0.00140115	0.00226972	0.000480605	0.00131372	0.000347706	0.00062834	0.000670494	0.00124615	0.000601795	0.000770759	0.00108125	0.000589493	0.000812703	0.00178607	0.000881591	0.000754584	0.00288722	0.000404918	0.000685829	0.000365014	0.000417684	0.00330754	0.000625095	0.00109479	0.000523883	0.000697563	0.00102324	0.000994228	0.000687793	0.00109587	0.000353478	0.000954786	0.00135393	0.000481694
n144_111.0087_0.78	n144	Negative	111.009	0.78	0.142029	0.0964221	0.16745	0.13375	0.0679661	0.261396	0.0127292	0.00725996	0.102948	0.00396728	0.0391566	0.16166	0.272306	0.0875739	0.181548	0.0514402	0.106197	0.159473	0.115183	0.105786	0.162105	0.167673	0.147228	0.153608	0.0763594	0.0385033	0.0669179	0.448405	0.0867467	0.142949	0.0480668	0.0919061	1.26697	0.135489	0.319592	0.140031	0.219245	0.146269	0.165945	0.200367	0.439249	0.0448328	0.158719	0.266065	0.16644
n145_435.0606_4.76	n145	Negative	435.061	4.76	0.0266819	0.009795	0.0152926	0.0290881	0.010937	0.0217643	0.00179569	0.00109793	0.0183807	0.000955125	0.0101153	0.0448814	0.00764074	0.00890706	0.0141633	0.00790005	0.0135789	0.0294694	0.00205239	0.00163484	0.00204571	0.0202497	0.032199	0.033345	0.0937946	0.0307158	0.0590109	0.0300618	0.00756265	0.0136987	0.00749733	0.0148427	0.0323149	0.00181093	0.00611282	0.00358946	0.00625582	0.00361149	0.0079482	0.00461978	0.0166209	0.00143485	0.0123698	0.00558911	0.00463717
n146_434.8718_0.56	n146	Negative	434.872	0.56	0.0322403	0.0159843	0.0248525	0.0468828	0.0205309	0.053185	0.00466762	0.00241651	0.0307329	0.00182631	0.0164192	0.0587857	0.0660339	0.0187339	0.0312437	0.00621519	0.0140379	0.0161317	0.0331784	0.017854	0.0229851	0.027595	0.0231801	0.0222834	0.054201	0.0278842	0.0435905	0.0675288	0.0147277	0.0240575	0.0139999	0.014387	0.0903925	0.0107313	0.0237454	0.0136846	0.0193378	0.0258305	0.0264945	0.0162859	0.0331314	0.00571571	0.0243148	0.0267701	0.010584
n147_102.9567_0.61	n147	Negative	102.957	0.61	0.0293098	0.00987634	0.00812571	0.0404969	0.014675	0.0213262	0.00459631	0.00170058	0.0163717	0.0013836	0.00973543	0.0325391	0.0707168	0.0186989	0.0198198	0.00910639	0.0131736	0.0196377	0.0182303	0.0154745	0.0119104	0.022854	0.0183336	0.0145527	0.0560097	0.0247955	0.0421638	0.0379549	0.0106858	0.0107819	0.0115814	0.0142509	0.0182284	0.0193052	0.02907	0.0160052	0.0219412	0.0351008	0.033934	0.0293715	0.0592344	0.0123109	0.0146147	0.0321737	0.0170736
n148_215.0329_0.63	n148	Negative	215.033	0.63	0.024326	0.0194768	0.0315277	0.0166957	0.0106239	0.0474107	0.0016959	0.00174332	0.0254128	0.000338725	0.00522055	0.0326743	0.00757552	0.0109802	0.0399826	0.00385073	0.0131112	0.0270982	0.0175688	0.0141226	0.0305182	0.0130426	0.0170734	0.0192238	0.00699221	0.00600158	0.029314	0.0387212	0.00923253	0.0211164	0.00147574	0.00724447	0.0762469	0.0101196	0.0338356	0.0140353	0.0367172	0.0100045	0.00832435	0.0127901	0.0395005	0.00257491	0.00697061	0.0249403	0.0182358
n149_146.962_0.6	n149	Negative	146.962	0.6	0.0295399	0.00774192	0.0122538	0.042045	0.0103019	0.0309995	0.00409474	0.000816992	0.016538	0.00110974	0.00647196	0.0337373	0.118352	0.00877575	0.0189066	0.0047247	0.00630437	0.0111215	0.0140143	0.00750995	0.0136413	0.0123355	0.0105276	0.0103324	0.0991888	0.0402926	0.0252582	0.0319755	0.00496105	0.0138747	0.0158449	0.00903399	0.0450763	0.00609593	0.0158797	0.00810606	0.00933702	0.0259725	0.0372542	0.0082853	0.0191866	0.00676182	0.0231952	0.0131017	0.00492411
n15_377.0857_0.66	n15	Negative	377.086	0.66	0.0310587	0.0229752	0.0314413	0.0293908	0.0164703	0.0829326	0.00476478	0.00304973	0.0448046	0.0011846	0.0195468	0.0998759	0.0478516	0.0133611	0.045634	0.00594093	0.0246746	0.0416135	0.033247	0.0409845	0.0960362	0.0190031	0.0231244	0.032718	0.0521561	0.0148251	0.0703704	0.106593	0.0185655	0.0346303	0.00361027	0.011715	0.188733	0.0539104	0.149581	0.0297407	0.0432996	0.0311416	0.0250502	0.0425742	0.099536	0.0159732	0.0316756	0.0277601	0.0353798
n150_523.1461_4.4	n150	Negative	523.146	4.4	0.0131545	0.0107387	0.00661814	0.0233543	0.00998719	0.0280205	1.85456e-05	9.29082e-06	0.000151336	4.21864e-06	5.37299e-05	0.000202899	0.0296759	0.0109285	0.0111827	0.000742894	0.00675209	0.00787811	0.0300376	0.0155527	0.0289171	0.0176256	0.0267072	0.014958	0.0427029	0.00764482	0.0182352	0.000360902	0.000178974	0.000389123	0.000103589	0.000117919	0.000321156	0.00149195	0.0080461	0.00362226	0.00814564	0.00192261	0.000151907	6.89822e-05	0.000352098	0.000639457	0.00453018	0.00125009	0.0013091
n151_242.9434_0.59	n151	Negative	242.943	0.59	0.0166112	0.0100756	0.0136709	0.0186426	0.00705638	0.0287905	0.00182345	0.000813756	0.00796676	0.000380315	0.00333188	0.0109042	0.019185	0.00669671	0.0128819	0.0029011	0.00964614	0.0134919	0.0111688	0.0107041	0.0155537	0.0135153	0.011763	0.0104284	0.0155984	0.0102407	0.0165476	0.0463581	0.00595634	0.0105014	0.00386549	0.00644581	0.0845157	0.00875413	0.0177048	0.00709564	0.0144842	0.0148069	0.0121116	0.00980426	0.0120792	0.00411969	0.0105874	0.0140444	0.00813867
n152_431.1197_3.48	n152	Negative	431.12	3.48	0.00186436	0.00134278	0.00463523	0.0083797	0.00368396	0.0150431	0.000643233	0.000347776	0.0235386	5.25738e-05	0.000343622	0.00147133	0.00653034	0.000783068	0.00184243	0.000601438	0.000934323	0.00177369	0.00200006	0.00118295	0.00261655	0.00466459	0.00891441	0.00332193	0.0365017	0.00950519	0.0149205	0.0256018	0.0059203	0.0118334	0.00188618	0.00177527	0.0129164	0.00786209	0.0159801	0.00977108	0.00859141	0.0134219	0.00218296	0.00467523	0.00510679	0.00952463	0.0332113	0.00785843	0.00532457
n153_343.0817_4.39	n153	Negative	343.082	4.39	0.0101411	0.00765232	0.00513992	0.0136175	0.00741932	0.0257239	1.18452e-05	8.33176e-06	0.000129717	8.55668e-06	4.24841e-05	0.000185033	0.0219765	0.00780431	0.00944827	0.000543816	0.0051398	0.00646639	0.0192483	0.0120359	0.0220618	0.0132874	0.0188002	0.010581	0.0301391	0.00495525	0.0147921	0.000204957	3.9277e-05	7.21498e-05	3.95405e-05	9.0707e-05	0.000317465	0.000943518	0.00721148	0.00315541	0.0063012	0.00137919	7.55517e-05	4.53118e-05	0.000330263	0.000550192	0.00421127	0.00108274	0.000634961
n154_359.0985_3.14	n154	Negative	359.099	3.14	0.0106547	0.0045506	0.00459772	0.0157998	0.00519867	0.00815341	0.00282467	0.00104788	0.00987094	0.000891089	0.0059534	0.0227693	0.0355997	0.0108672	0.00888626	0.00509516	0.00703914	0.0074853	0.017671	0.00785158	0.00683336	0.0122091	0.0111107	0.00746485	0.0434672	0.0108176	0.0133185	0.00210526	0.000519509	0.000689071	0.000494746	0.000903615	0.00285349	0.0167007	0.040103	0.0165987	0.0192461	0.0305998	0.0315894	0.030553	0.066799	0.0116331	0.0244053	0.0366528	0.0174827
n155_461.1303_2.91	n155	Negative	461.13	2.91	0.00969677	0.00336933	0.00571719	0.0078116	0.00449166	0.0097423	0.00154921	0.000835214	0.0111332	0.000698703	0.00674748	0.0227004	0.0206753	0.00663805	0.00908503	0.00146056	0.00531735	0.00834919	0.000823408	0.000917901	0.0012241	0.0108493	0.00847529	0.00805936	0.0166068	0.00987878	0.0127465	0.000503481	0.00106088	0.00243688	4.34618e-05	0.000110576	0.000860107	7.44294e-05	0.000310406	9.69033e-05	0.000369245	0.000853941	0.000314263	0.000247524	0.000633231	0.000188173	0.000717776	0.000203644	0.000192447
n157_349.0597_4.07	n157	Negative	349.06	4.07	0.00456584	0.00241206	0.00321816	0.00380731	0.00174862	0.0024381	0.000302233	0.000165436	0.0028837	0.000168786	0.0012967	0.00744727	0.00166316	0.00165225	0.0025447	0.000995884	0.00216439	0.00370013	0.000406389	0.000310131	0.000337591	0.00370095	0.00601142	0.00812219	0.0152596	0.00966097	0.0124574	0.0024773	0.000780681	0.00178024	0.00130876	0.00244002	0.00553348	0.000302754	0.00143869	0.000859007	0.00124565	0.00130238	0.00199328	0.000789237	0.00251382	0.000373039	0.00453018	0.00150616	0.00100142
n158_537.0931_4.02	n158	Negative	537.093	4.02	0.00843741	0.00451465	0.00538208	0.0154983	0.00596389	0.013926	8.10023e-05	6.40767e-05	0.000690991	0.000132131	0.00099088	0.00387039	0.00130607	0.0027803	0.0022309	0.00281405	0.00215518	0.00338407	0.00147183	0.000468727	0.000509455	0.00503873	0.0104986	0.00477126	0.0262841	0.00519305	0.0120337	0.0125068	0.00357664	0.00721498	0.00194729	0.00327712	0.0087192	8.05852e-05	0.000162287	0.000434551	0.000462669	0.000471567	0.000343198	0.000432829	0.00103309	0.000368356	0.00162824	0.000326636	0.000182652
n159_502.8591_0.57	n159	Negative	502.859	0.57	0.01062	0.0055851	0.00700054	0.0147236	0.00685183	0.0162344	0.00153127	0.000651616	0.006485	0.000311025	0.00362396	0.0107804	0.0203003	0.00550193	0.0109154	0.00223981	0.00640006	0.00785027	0.0108662	0.00723458	0.00961213	0.0100444	0.00990631	0.00823336	0.0143032	0.00706789	0.0116496	0.0309307	0.00544614	0.00919221	0.00396777	0.00521393	0.0405542	0.00509757	0.00877896	0.00471243	0.00842058	0.011273	0.00781156	0.00654722	0.00791402	0.00218203	0.0058954	0.0107961	0.00411975
n16_388.0378_0.73	n16	Negative	388.038	0.73	0.0649249	0.0523142	0.0391789	0.0319322	0.025536	0.128771	1.43579e-05	1.07893e-05	8.81408e-05	2.98489e-06	3.12383e-05	0.000142922	0.000993003	0.000242186	0.00423275	0.000167423	0.00300355	0.00196031	0.0167429	0.0136539	0.0212402	0.0124039	0.0251512	0.0130509	0.00630659	0.000724435	0.00812195	0.0395188	0.00527041	0.0107082	0.000308154	0.00169881	0.186234	0.0240144	0.0674033	0.00189567	0.00580205	0.00712553	0.0125858	0.0175911	0.0559563	0.0136091	0.038283	0.0258123	0.0210712
n160_385.0779_3.59	n160	Negative	385.078	3.59	0.00363314	0.00468736	0.0158323	0.00339415	0.00287888	0.0102697	0.00134785	0.00079901	0.0175833	0.000430819	0.0046642	0.0130519	0.0130933	0.00449766	0.0300036	0.00165989	0.00524674	0.015477	0.0114566	0.0154609	0.0224125	0.00783484	0.0414728	0.0186052	0.0173471	0.00513377	0.00986699	0.0085369	0.00179055	0.00208829	0.00236164	0.00270091	0.0244226	0.0016117	0.00339257	0.00611601	0.00333922	0.0202204	0.00369078	0.00677919	0.0106148	0.00210875	0.00610639	0.00491668	0.00651036
n161_218.1036_1.86	n161	Negative	218.104	1.86	0.00340101	0.00146421	0.00223078	0.0029894	0.0011098	0.00390737	0.000431574	0.000191511	0.00364371	0.000198197	0.000653506	0.00380403	0.00602161	0.00200046	0.00283731	0.000895232	0.0013979	0.00224175	0.00152989	0.0011949	0.0021448	0.00288211	0.00326939	0.00253892	0.0200109	0.00643789	0.00975636	0.00913617	0.00127387	0.00262982	0.00140646	0.00203572	0.0062164	0.00237447	0.00614373	0.00265475	0.00553779	0.00396909	0.00473886	0.00403478	0.00915183	0.00129241	0.00705733	0.00331879	0.00214458
n162_455.1019_0.73	n162	Negative	455.102	0.73	0.011767	0.0065412	0.00943434	0.0104851	0.00669869	0.0132807	0.000831201	0.000827662	0.00756098	0.000456927	0.00525616	0.0123296	0.0222015	0.00662567	0.0105562	0.00224896	0.00690662	0.00726857	0.0210063	0.0148168	0.0164472	0.00919026	0.00968393	0.00770652	0.0165575	0.00406263	0.00960607	0.0189585	0.00622115	0.0101123	0.00284691	0.00544501	0.0149467	0.0098577	0.0203207	0.00715772	0.00763849	0.00720316	0.00980002	0.00664664	0.0126783	0.0021925	0.00441456	0.00860546	0.00715339
n164_284.9563_0.73	n164	Negative	284.956	0.73	0.0136492	0.00535639	0.00978249	0.0230625	0.0125739	0.0138165	0.00122592	0.000963308	0.00988008	0.000895029	0.0064579	0.0184918	0.0297591	0.0102563	0.00994974	0.0056642	0.00624553	0.00742133	0.0155932	0.00633406	0.00368631	0.0146686	0.00925681	0.00779974	0.0103816	0.0054212	0.00881496	0.0098357	0.00434234	0.00784082	0.00974918	0.00926853	0.00358809	0.0045928	0.00888587	0.00438841	0.00757087	0.007166	0.0139361	0.00671494	0.0110392	0.00121279	0.00436639	0.0107044	0.00195271
n165_268.9874_0.73	n165	Negative	268.987	0.73	0.0141376	0.00795648	0.00677713	0.0186642	0.00712614	0.00956033	0.000962934	0.000613194	0.00242553	0.000233816	0.00187118	0.00216936	0.0188442	0.00822625	0.00933728	0.00496681	0.00906129	0.010235	0.00834774	0.00747193	0.00598193	0.0110712	0.012642	0.00957221	0.0139818	0.00560662	0.00802593	0.0105909	0.00640458	0.00798593	0.00373282	0.00844742	0.00370621	0.00668521	0.0115816	0.00584196	0.0101031	0.0123029	0.00991736	0.00710652	0.0106776	0.00109405	0.00283738	0.0104292	0.00448506
n166_493.0595_3.62	n166	Negative	493.06	3.62	0.00742068	0.00690253	0.00521331	0.00681834	0.00312644	0.00780799	0.00064766	0.000419705	0.00537991	0.000278112	0.002167	0.00593765	0.00575746	0.00380017	0.00402288	0.000944198	0.00271905	0.00297395	0.00452752	0.00460688	0.00344167	0.0035216	0.00536968	0.00388468	0.00866623	0.0036077	0.00764394	0.0118229	0.00319358	0.0098448	0.00304625	0.00302227	0.00954608	0.00444842	0.00844409	0.00645921	0.00703702	0.0111607	0.00756401	0.00585807	0.0137236	0.0039508	0.0126531	0.0110522	0.007971
n167_449.0761_5.7	n167	Negative	449.076	5.7	0.00374763	0.000482175	0.00338857	0.00332449	0.00180579	0.0033109	7.03536e-05	5.5685e-05	0.000404117	0.00023314	0.0033853	0.00932823	0.000606563	0.00229861	0.00144186	0.00141432	0.0017397	0.00354511	0.000495517	0.000740838	0.000497179	0.00558855	0.00587093	0.00409666	0.0124078	0.00203407	0.00718159	0.0100117	0.00308588	0.00502617	0.00274627	0.00342873	0.00845342	0.000141024	0.000390262	0.000177656	0.000331876	0.000281619	0.00118311	0.000614753	0.00156261	5.15202e-05	0.000539536	8.66998e-05	6.85665e-05
n168_220.0982_5.55	n168	Negative	220.098	5.55	0.00180659	0.000229299	0.00235716	0.00542993	0.00303885	0.00817531	0.000143339	6.28179e-05	0.00177778	6.60257e-05	0.000253655	0.00124929	0.00711896	0.00303055	0.00270109	0.000715938	0.000674902	0.00105804	0.0055022	0.00310837	0.00407564	0.00783117	0.00442861	0.0034041	0.00849149	0.00379174	0.00715759	0.00952158	0.00318468	0.00742495	0.001363	0.00236918	0.00640466	0.000615581	0.0011373	0.000364397	0.000312302	0.00120658	0.00326801	0.00146486	0.00445991	6.50202e-05	0.000265914	0.00185195	0.0013673
n169_154.9282_0.65	n169	Negative	154.928	0.65	0.0036783	0.00280758	0.002508	0.00421567	0.00130072	0.0100793	0.000391372	0.000213929	0.00213284	7.70897e-05	0.000868426	0.00269511	0.0034535	0.00152147	0.00660491	0.000574482	0.00321231	0.0061714	0.00168688	0.00226759	0.00661327	0.00185452	0.002963	0.00398825	0.0036495	0.00168805	0.00691649	0.013868	0.00234893	0.00439303	0.000254889	0.000863013	0.0240756	0.00360171	0.00804996	0.00298937	0.00673094	0.00321756	0.00182128	0.00429042	0.00963494	0.00155415	0.00192402	0.0030103	0.00432545
n17_191.0561_0.67	n17	Negative	191.056	0.67	0.00131293	0.000822292	0.0017644	0.000881567	0.000433222	0.00405059	2.11779e-05	6.89319e-06	0.000118907	3.53809e-05	0.000249594	0.00232376	0.000381548	9.41835e-05	0.000276466	0.000193143	0.000754212	0.00137335	0.000157813	0.000107541	0.000388449	0.000289608	0.000745515	0.000594509	0.00265843	0.00162119	0.00448575	0.0163765	0.00196992	0.00669534	0.00221655	0.00571238	0.183679	0.000790742	0.00729262	0.00148787	0.00453505	0.00437541	0.00442781	0.00592165	0.0205554	0.0081862	0.0398332	0.0236932	0.0173318
n170_595.0631_3.96	n170	Negative	595.063	3.96	0.00731354	0.00182496	0.00392099	0.000629348	0.000379201	0.000493686	0.00166216	0.000931239	0.00987925	0.000273416	0.00118987	0.00531109	0.0135531	0.00708636	0.0133107	0.000770839	0.000421622	0.00309812	0.000638612	0.000268309	0.000624324	0.00130323	0.000865531	0.00119938	0.0152423	0.00658333	0.00673489	0.00427513	0.00141478	0.00116169	0.00106988	0.00202277	0.00801044	9.51353e-05	0.000216383	0.000103969	0.000358568	0.0004311	0.000102075	4.1254e-05	7.64244e-05	4.65611e-05	8.18939e-05	0.00185497	0.000830865
n171_315.0723_1.79	n171	Negative	315.072	1.79	0.00535255	0.00283293	0.00422511	0.00876043	0.00729817	0.0207769	0.000846277	0.000622185	0.00984932	0.00036539	0.00332407	0.011569	0.0107714	0.00317264	0.0064808	0.00118334	0.00327269	0.00430139	0.010284	0.00946796	0.0168971	0.00875732	0.0082762	0.00432106	0.0115047	0.0069259	0.00522573	0.00582568	0.00141559	0.00425441	0.000444749	0.000920892	0.00320418	0.00617932	0.0113472	0.0078633	0.0110097	0.0076004	0.0117306	0.0126954	0.0218028	0.0026256	0.00738297	0.0116279	0.00764891
n172_220.9447_0.76	n172	Negative	220.945	0.76	0.00487359	0.00278754	0.00319125	0.00378209	0.00254898	0.00414326	0.000786931	0.000460045	0.00485772	0.00038513	0.00255217	0.00638684	0.00857504	0.0030284	0.00394721	0.000741658	0.00145828	0.00195354	0.00395023	0.00273361	0.00195627	0.00282919	0.00263966	0.00116692	0.013	0.00766068	0.00488757	0.00352882	0.00100663	0.00188806	0.00149175	0.00205603	0.00619425	0.00166599	0.00363858	0.00220354	0.00468719	0.00393605	0.00656737	0.00284991	0.00534016	0.00104721	0.00418911	0.00535422	0.00221718
n173_262.0571_0.67	n173	Negative	262.057	0.67	0.00358272	0.00246216	0.00459446	0.00349624	0.00132274	0.0143489	0.000297687	0.000125336	0.00339508	0.000116212	0.00114426	0.00770376	0.00334588	0.0016953	0.00522157	0.000510183	0.00277738	0.00570183	0.0024506	0.00244466	0.00882032	0.00267042	0.0043912	0.0052256	0.00287051	0.002926	0.0047926	0.00720468	0.00111595	0.00457462	0.000245739	0.00052826	0.0192288	0.000851741	0.00392194	0.00110934	0.00333211	0.00188296	0.00128357	0.00165557	0.00484613	0.000968139	0.00409373	0.00172593	0.00143874
n174_279.091_6.27	n174	Negative	279.091	6.27	0.0015209	0.000395525	0.00132901	0.00135958	0.0012168	0.0021247	0.000481228	0.0002632	0.00322629	0.000237876	0.00255904	0.00769866	0.0173865	0.00295575	0.00336905	0.000457261	0.00160462	0.00167435	0.00356347	0.00280095	0.00323473	0.00146715	0.00191038	0.00118073	0.00873826	0.0047974	0.00429685	0.00806906	0.00346771	0.00444329	0.00129895	0.00143533	0.00462908	0.00103753	0.00165894	0.00111085	0.00124565	0.00109014	0.00309039	0.00157306	0.00270215	0.00108385	0.00217452	0.00149305	0.00187146
n175_365.1362_4.5	n175	Negative	365.136	4.5	0.00100308	0.000399062	0.000561772	0.00205499	0.000733226	0.00230331	0.000206634	0.000124197	0.0020763	8.85119e-05	0.000648195	0.00255346	0.00304912	0.000932685	0.00130262	0.000671177	0.00101875	0.00171499	0.00169097	0.000972214	0.0021448	0.000582155	0.000751869	0.000698772	0.00328002	0.00174388	0.00419248	0.00308104	0.000538135	0.00084472	0.000972173	0.000694125	0.00486902	0.000800815	0.00218315	0.000860017	0.00182042	0.00151298	0.00209535	0.00177054	0.00308018	0.000612181	0.00170821	0.00132772	0.000793413
n178_195.0334_5.35	n178	Negative	195.033	5.35	0.00516559	0.00468028	0.00304775	0.0044763	0.00141925	0.00583156	0.00028632	0.000155007	0.00223262	8.84323e-05	0.000530739	0.00324638	0.00203003	0.00132664	0.001794	0.000450831	0.00110522	0.00101966	0.00179482	0.0014996	0.00344781	0.0013297	0.00153762	0.00280683	0.00324133	0.00147437	0.00409124	0.00518853	0.00173507	0.00359209	0.000482328	0.00131568	0.00696207	0.00178463	0.00709684	0.0030363	0.00313458	0.0049849	0.00508688	0.00342747	0.011596	0.00147453	0.00843122	0.00459811	0.0026643
n179_575.1234_2.9	n179	Negative	575.123	2.9	0.00348189	0.00127735	0.00150757	0.00327645	0.00127606	0.00254931	0.000567734	0.000274229	0.00280637	0.000239428	0.00198707	0.00544636	0.00533352	0.00211671	0.00255479	0.000640759	0.00188604	0.00266316	0.000428467	0.000251472	0.00038231	0.00422063	0.00267072	0.00281373	0.00685882	0.00327547	0.00368629	0.000140351	0.00031948	0.000645295	1.60123e-05	5.44242e-05	0.000269476	5.20446e-05	0.000128799	7.21728e-05	8.71953e-05	0.00025932	0.000281309	8.85948e-05	0.000212897	0.00011103	0.000222559	6.25045e-05	8.5276e-05
n18_304.9141_0.56	n18	Negative	304.914	0.56	0.0662546	0.0306682	0.0479104	0.0856261	0.03899	0.106478	0.00907381	0.00435464	0.0564558	0.00346263	0.0288876	0.105048	0.125782	0.0352951	0.0596026	0.0136441	0.0278445	0.0336767	0.0597768	0.0336946	0.047132	0.0481969	0.0446864	0.0423323	0.0952739	0.0502597	0.0849872	0.129767	0.027947	0.0498726	0.0253592	0.0273015	0.172346	0.0262333	0.0541305	0.0275821	0.0394844	0.0516791	0.0547372	0.0347589	0.0651395	0.0121844	0.0490939	0.0546441	0.0219194
n181_117.0194_0.95	n181	Negative	117.019	0.95	0.00432637	0.00205779	0.0020408	0.00405953	0.00161121	0.00521319	0.000364331	0.000220762	0.00267582	9.27305e-05	0.000520431	0.00340461	0.00384157	0.00185945	0.00336703	0.000792355	0.00169672	0.00264059	0.00168852	0.00175162	0.00304182	0.00285638	0.00234244	0.00277783	0.00513811	0.00241938	0.00319367	0.00409245	0.00095601	0.00161162	0.000655849	0.00132648	0.00730168	0.00179974	0.00632405	0.00266736	0.00425922	0.0056811	0.00296581	0.00210463	0.00463323	0.00130702	0.00599752	0.00459307	0.00275995
n182_305.1144_4.5	n182	Negative	305.114	4.5	0.00115958	0.000562931	0.000892801	0.00173911	0.000908927	0.00248865	0.000243844	0.000162979	0.00258602	9.18152e-05	0.000835625	0.00238374	0.00305564	0.000780377	0.00190903	0.000618007	0.000944556	0.00220337	0.00191502	0.00101295	0.00228772	0.000673301	0.000669975	0.000847227	0.00464725	0.00183831	0.00317071	0.00385185	0.000595634	0.00103685	0.00118916	0.00108201	0.00579926	0.00101291	0.0031646	0.000978622	0.00269149	0.00179625	0.00156087	0.0019058	0.0037175	0.000699518	0.00187392	0.00122388	0.000901736
n183_567.3215_25.83	n183	Negative	567.322	25.83	0.00159442	0.00088949	0.0019715	0.00203697	0.00101645	0.00412304	0.000157338	8.78731e-05	0.00180605	5.3131e-05	0.000713484	0.00350287	0.00247517	0.0010188	0.00286253	0.000333115	0.00117072	0.00167511	0.00121508	0.000944514	0.00239909	0.000976139	0.00111827	0.00191679	0.00225026	0.00091123	0.00275741	0.00315901	0.000679857	0.00239148	0.00039083	0.000754596	0.00814703	0.0012418	0.00331787	0.000984679	0.00249841	0.00115373	0.00160025	0.00138708	0.00301604	0.000423458	0.00237107	0.00172694	0.00108554
n184_352.0644_1.89	n184	Negative	352.064	1.89	0.00217106	0.00225526	0.00214028	0.00335092	0.00170771	0.00618035	0.000218	0.000144098	0.00301425	0.000133723	0.000409847	0.00257132	0.00381385	0.00159574	0.00300177	0.000881136	0.00117276	0.00206039	0.00265012	0.001769	0.00288224	0.00330182	0.00280345	0.00308578	0.00747774	0.00260066	0.00263426	0.00318574	0.000870168	0.00216936	0.000919888	0.00159083	0.00613149	0.00355023	0.00828824	0.00378478	0.00562855	0.00287813	0.00573469	0.00316371	0.00945752	0.00228452	0.0154115	0.00418276	0.00263664
n186_220.0618_4.35	n186	Negative	220.062	4.35	0.00128037	0.000908942	0.00213375	0.00230601	0.000568539	0.00486104	0.000107564	7.36072e-05	0.00162063	5.3529e-05	0.000372361	0.00237098	0.000942456	0.000963362	0.00174961	0.000159262	0.000406783	0.000756281	0.00224536	0.00100752	0.0029252	0.000801199	0.00143314	0.00256032	0.0017047	0.00034533	0.002413	0.00291395	0.000980305	0.00425846	0.000398673	0.000455263	0.00399045	0.000700084	0.00356774	0.000583438	0.00247617	0.000644172	0.000885723	0.00191392	0.00636643	0.00047911	0.00281522	0.00165637	0.00177005
n189_558.0334_3.84	n189	Negative	558.033	3.84	0.0022803	0.00083467	0.00108848	0.00328486	0.000907878	0.00324013	0.000296131	0.000122339	0.00115498	8.50096e-05	0.000476072	0.00167296	0.00422638	0.00113182	0.00214715	0.000571267	0.000888272	0.000956451	0.00146611	0.000941799	0.0012618	0.00170163	0.00116981	0.00138719	0.00287051	0.00155295	0.00220113	0.005643	0.000872597	0.00140814	0.000668593	0.000987843	0.00900713	0.00103026	0.00283359	0.00106543	0.00171721	0.00174835	0.00156488	0.0013181	0.00200068	0.000367805	0.000685982	0.00191042	0.00132639
n19_291.1604_20.07	n19	Negative	291.16	20.07	0.027102	0.0180545	0.0251558	0.0334924	0.0161929	0.0576299	0.00384264	0.0018804	0.0247534	0.00117847	0.0103605	0.0429213	0.0481093	0.0157249	0.0342152	0.00670336	0.0166561	0.0260717	0.0232042	0.0171246	0.0270862	0.0218588	0.0217527	0.0224698	0.0401418	0.0200036	0.0329762	0.0683977	0.0127249	0.0266549	0.00947599	0.0140129	0.123719	0.0156817	0.0417039	0.015614	0.0304881	0.0238575	0.0238591	0.0210856	0.0457673	0.00761866	0.0327556	0.0307341	0.0169619
n191_279.0909_6.97	n191	Negative	279.091	6.97	0.000124991	5.36405e-05	0.000183452	0.000186162	0.000213464	0.000465042	0.00017732	6.64743e-05	0.00153664	6.62247e-05	0.0005348	0.00208003	0.00125715	0.000152846	0.000319853	0.000179294	0.000315705	0.00031079	0.00047671	0.000573552	0.000598018	8.2325e-05	0.000110839	0.000116002	0.00481531	0.00195549	0.00189116	0.00107825	0.000836965	0.00142922	0.000135941	0.000259163	0.000778895	0.000678818	0.00176326	0.00183813	0.00394603	0.00045505	0.006102	0.0031042	0.00640191	0.00146902	0.00447333	0.00245683	0.00137133
n192_883.0809_3.75	n192	Negative	883.081	3.75	0.00209228	0.000661959	0.00127112	0.00212585	0.000859626	0.00254762	0.00019084	0.000105196	0.00143686	7.83235e-05	0.000533863	0.00221912	0.00267899	0.000928918	0.00177079	0.000382081	0.000686159	0.00106256	0.00115457	0.00088314	0.00127495	0.0014767	0.00122417	0.00115449	0.00327335	0.00130412	0.00179409	0.00287385	0.000582271	0.000992263	0.000504223	0.000723929	0.00588048	0.00123956	0.00232869	0.000852951	0.00192541	0.00171531	0.00174573	0.00125926	0.00254657	5.17957e-05	7.9967e-05	0.00217254	0.00117082
n193_520.9759_3.75	n193	Negative	520.976	3.75	0.00157131	0.000564699	0.00108848	0.00169948	0.000752107	0.00218536	0.000148604	6.74333e-05	0.000901364	4.82756e-05	0.000384232	0.00167423	0.00207569	0.000790603	0.00131674	0.000326933	0.000692811	0.000875931	0.00109488	0.000766366	0.00103119	0.000797524	0.000965075	0.00107371	0.0017794	0.000918123	0.00156866	0.0029095	0.000457962	0.000753114	0.000406515	0.000602986	0.00476566	0.000651397	0.00160742	0.00070911	0.00123141	0.000994337	0.000990209	0.00109628	0.00172501	9.36731e-05	0.000213888	0.00145777	0.000717932
n194_437.0407_2.63	n194	Negative	437.041	2.63	0.00135914	0.000445629	0.000512036	0.00132115	0.000413816	0.000973893	6.07816e-05	2.60742e-05	0.00041659	4.40968e-05	0.000174935	0.00107702	0.000445139	0.000396647	0.00073657	0.000454788	0.000326962	0.000488384	0.000113658	6.84352e-05	7.36562e-05	0.000475574	0.000648796	0.000658034	0.00231695	0.000677564	0.00155822	0.00160847	0.000314621	0.000538286	0.000479714	0.000562384	0.00285349	0.00014718	0.00031427	0.000229641	0.00024735	7.10241e-05	0.000237104	0.000173808	0.000547253	8.23773e-05	0.000221595	0.000286311	0.000152114
n195_236.1057_15.24	n195	Negative	236.106	15.24	0.00270253	0.00148071	0.000923784	0.00853103	0.00155352	0.00279025	0.000410156	0.000173528	0.00101778	0.000135116	0.000766589	0.00200219	0.00388559	0.00290516	0.00208258	0.0008386	0.00231687	0.000631363	0.00358228	0.00137142	0.000965422	0.00144363	0.00263119	0.00109649	0.00771251	0.00168047	0.00154152	0.00489446	0.00145892	0.000815536	0.00138065	0.00109453	0.00416764	0.00208962	0.00232225	0.00146768	0.000976054	0.00494691	0.00206401	0.00209111	0.00213579	0.00242779	0.00120432	0.00717088	0.0018029
n199_485.2792_23.42	n199	Negative	485.279	23.42	0.00147993	0.000884774	0.000753377	0.00215708	0.000679204	0.00205899	0.000152074	8.08001e-05	0.000878082	6.26429e-05	0.000525116	0.00469474	0.00428508	0.000729249	0.00107458	0.000320503	0.00090618	0.000743488	0.00125678	0.000715311	0.00149329	0.000740925	0.00107097	0.000934919	0.00175939	0.00113249	0.00139749	0.00300752	0.000559596	0.00102388	0.000444095	0.000665617	0.00450726	0.000726946	0.00159196	0.000756552	0.00123586	0.00103893	0.000905816	0.000887976	0.00149983	0.000425937	0.00102608	0.00140837	0.00102792
n2_477.0647_4.52	n2	Negative	477.065	4.52	0.655843	0.369233	0.512565	0.744887	0.327617	1.01733	0.0713991	0.0356336	0.466191	0.0248166	0.194719	0.79739	1.01409	0.338019	0.610614	0.143476	0.314955	0.415112	0.493077	0.33183	0.438552	0.455808	0.437319	0.418654	0.826335	0.409845	0.530969	1.22271	0.252804	0.506985	0.188922	0.263311	1.5622	0.346392	0.80264	0.311846	0.522202	0.501371	0.487803	0.356244	0.77848	0.170868	0.588832	0.627995	0.360533
n20_158.9785_0.57	n20	Negative	158.978	0.57	0.0313969	0.0157326	0.0268656	0.0365022	0.0145754	0.0551159	0.00308862	0.00155462	0.0245372	0.00104332	0.00805574	0.0334081	0.0466646	0.0186736	0.0351757	0.00870205	0.0164919	0.0239143	0.0202311	0.0144355	0.0250054	0.0182651	0.0196467	0.020861	0.0386399	0.0205571	0.0316288	0.057359	0.0111401	0.0261036	0.008877	0.0156629	0.113726	0.022199	0.0535161	0.0172629	0.0326956	0.0226162	0.0231558	0.0245516	0.059027	0.0103231	0.0345072	0.0372174	0.0238197
n202_463.0489_2.73	n202	Negative	463.049	2.73	0.00132238	0.00111938	0.00156791	0.00165985	0.000565392	0.00336819	6.79606e-05	5.89218e-05	0.00168715	3.68136e-05	0.000223666	0.00144071	0.00105822	0.000574788	0.00136619	0.000139725	0.000279376	0.000592232	0.000708932	0.000723458	0.000919825	0.00040501	0.000487126	0.000636629	0.000662939	0.000552115	0.00103951	0.00173545	0.000532871	0.00260226	0.000236262	0.000310132	0.00210413	0.00030947	0.00117336	0.000513285	0.000948472	0.000956347	0.00072819	0.000423361	0.000784715	0.000163377	0.000806414	0.000951681	0.000837779
n203_179.0351_3.87	n203	Negative	179.035	3.87	0.000325607	0.00012968	0.000209543	0.000655771	0.000613644	0.00127718	0.000110316	4.71734e-05	0.000883071	4.55693e-05	0.000533863	0.00116635	0.000787554	0.00171522	0.000670985	0.000174595	0.000210299	0.000334118	0.000466898	0.000585501	0.000642738	0.000344736	0.000312749	0.000261694	0.00172604	0.000392891	0.00025779	0.00117627	0.0010702	0.00198696	0.000546704	0.000670368	0.00190848	0.0115522	0.0347153	0.020437	0.0384158	0.0131213	0.00237104	0.0023853	0.00474923	0.00834104	0.0141098	0.045097	0.0398366
n205_358.0274_0.73	n205	Negative	358.027	0.73	0.000159652	6.95558e-05	4.81053e-05	0.000105692	9.38823e-05	0.000229151	9.69156e-06	4.43562e-06	6.90159e-05	3.78086e-06	3.24879e-05	8.67742e-05	0.000180991	5.75865e-05	0.00011099	3.19019e-05	2.91656e-05	6.77266e-05	9.48514e-05	5.64862e-05	0.00012013	0.000112462	6.28322e-05	8.49298e-05	0.000116048	4.48033e-05	5.42716e-05	0.000225007	3.84672e-05	6.89071e-05	3.82333e-05	2.85079e-05	0.000243636	0.00572043	0.0121947	0.0130794	0.025292	0.0239227	0.000119757	8.9271e-05	0.000283862	0.0119891	0.0375402	0.0118577	0.0134638
n206_452.2194_3.48	n206	Negative	452.219	3.48	4.41144e-05	3.89041e-05	6.35968e-05	6.72586e-05	3.09444e-05	4.04385e-05	2.15368e-06	3.2368e-06	4.24074e-05	8.35769e-07	1.93678e-05	0.000107192	8.47884e-05	2.90623e-05	6.4576e-05	1.18705e-05	2.45605e-05	3.83784e-05	2.78013e-05	3.31313e-05	3.59512e-05	1.76411e-05	5.43605e-05	5.2477e-05	6.40263e-05	4.34247e-05	2.40047e-05	8.46561e-05	3.11787e-05	0.000102145	2.28747e-05	2.41885e-05	0.000129201	0.000122557	0.000298814	0.0137729	0.0233016	0.000113969	0.000304618	0.000196126	0.000481747	3.38876e-05	0.000327576	0.000132066	7.20237e-05
n207_443.0652_3.95	n207	Negative	443.065	3.95	0.000223723	0.000313001	0.000380765	9.24805e-05	4.77279e-05	0.000114576	4.11592e-05	2.34368e-05	0.00036171	5.05441e-06	0.000117456	0.000294777	0.000194035	6.88885e-05	0.000127134	5.29226e-05	5.62845e-05	9.63223e-05	0.000165172	0.000116774	0.000169234	0.000124958	0.000107309	0.000109787	0.000417505	0.000198513	0.000214999	0.000478975	0.000121475	0.000218881	6.99311e-05	7.81808e-05	0.000284241	0.0026151	0.058113	0.0157014	0.0184818	0.00688933	0.000444469	0.000441621	0.000943023	0.00205695	0.0102811	0.00281674	0.00282102
n208_469.0811_4.52	n208	Negative	469.081	4.52	0.000149149	4.30303e-05	6.35968e-05	0.000129713	6.39868e-05	0.000190398	2.26136e-05	1.27674e-05	0.000148842	7.24333e-06	4.77947e-05	0.000308814	0.000505469	8.7187e-05	0.000133188	5.26753e-05	8.90318e-05	8.87972e-05	0.000157813	0.000171088	0.000315669	0.000103641	6.14203e-05	8.42394e-05	0.000382824	0.000241249	0.00045609	0.000617098	0.0001482	0.000416685	0.000188226	0.000234542	0.00144705	0.0265674	0.0281517	0.0116592	0.0136719	0.000290703	0.00205356	0.00161702	0.00319891	0.000142163	0.000807377	0.00737856	0.00127223
n209_302.9818_3.35	n209	Negative	302.982	3.35	0.000178558	5.30511e-05	0.000118225	7.56659e-05	4.4581e-05	0.000274645	2.4887e-05	1.3187e-05	0.000174619	1.15814e-05	0.000184619	0.000692918	0.000220124	0.000471994	0.000566049	4.12994e-05	4.55393e-05	0.000235538	0.000192974	9.34195e-05	0.000166603	0.000198462	0.000340282	0.000239599	0.00125785	0.000255034	0.000340241	0.000828739	0.000126334	0.000437763	0.000230707	0.000701468	0.00132892	0.0204216	0.0497681	0.00961462	0.0122073	0.0183779	0.00901315	0.00700372	0.0144497	0.000320693	0.000733191	0.00139929	0.000902312
n21_341.1091_0.66	n21	Negative	341.109	0.66	0.0279864	0.0189687	0.0291143	0.0311347	0.0218662	0.0524723	0.00195758	0.00200831	0.0191182	0.000998346	0.0127502	0.0374609	0.0528052	0.0173583	0.0225794	0.00786716	0.0191761	0.0208109	0.0551912	0.0374688	0.0417578	0.0308417	0.0307228	0.0256246	0.0231522	0.00682389	0.0181841	0.0840524	0.0196118	0.0319202	0.00905575	0.0182408	0.112597	0.0310371	0.0626519	0.0172952	0.0162797	0.0210504	0.0186155	0.0170886	0.033927	0.00450182	0.0098475	0.0236499	0.0150806
n210_175.0244_0.72	n210	Negative	175.024	0.72	0.00177298	0.000156795	0.00365274	0.000569296	0.000544937	0.00315757	0.000814331	0.000194747	0.00425155	0.000236085	0.00201612	0.00595552	0.00707005	0.000762079	0.00550611	0.00246189	0.00270217	0.00608486	0.0363175	0.00836865	0.0175863	0.00758934	0.00796345	0.00435283	0.00464458	0.000940869	0.00100507	0.0042083	7.65294e-05	0.00370153	0.000137901	0.000469949	0.00812488	0.00423912	0.0163047	0.00131021	0.0105079	0.000630958	0.000743461	0.00581682	0.0143241	0.000973098	0.000615649	0.00883632	0.00757804
n211_135.0452_3.86	n211	Negative	135.045	3.86	0.000712133	0.000356032	0.000468007	0.000421567	0.000362942	0.000840783	4.47487e-05	2.78724e-05	0.000455671	1.78297e-05	0.000215857	0.000663568	0.000702765	0.000635604	0.000335997	0.000131564	0.000267096	0.000401845	0.000418654	0.00037585	0.00063923	0.000491745	0.000437002	0.000236146	0.000692285	0.000281916	0.000278664	0.000483431	0.000389531	0.00062746	0.000194108	0.000315315	0.000945011	0.00285742	0.00920271	0.00491229	0.00942332	0.00314488	0.0007949	0.000791266	0.00209075	0.00228673	0.00359562	0.0120482	0.0105477
n212_109.0293_3.87	n212	Negative	109.029	3.87	0.000282542	4.6567e-05	0.00013127	0.000336293	7.91968e-05	0.00027296	3.45785e-05	1.66036e-05	0.000149673	1.26559e-05	0.000143696	0.000451736	0.000443509	0.000513973	0.000132179	6.13308e-05	6.44713e-05	0.000139216	0.000235493	0.000219427	0.000155204	9.8496e-05	0.000185673	0.000121526	0.00029879	0.00010546	0.000189951	0.000233918	0.000357947	0.000513155	0.000116988	0.000171479	0.00107421	0.00269681	0.00771766	0.00466852	0.00866971	0.00286161	0.000687199	0.000371963	0.00105357	0.0017448	0.00325456	0.014248	0.00851896
n213_495.1511_3.88	n213	Negative	495.151	3.88	0.0090004	0.00291781	0.00439959	0.0028693	0.00183936	0.00369338	0.00138745	0.000665102	0.00984932	0.000416014	0.00396633	0.0112806	0.0130868	0.00267212	0.00314404	0.000805956	0.00133701	0.000954193	0.0125089	0.0106753	0.0042703	0.00575687	0.00438625	0.00296495	0.00125785	0.00390478	0.000292232	0.00628683	0.00289111	0.00388555	0.000471871	0.000701036	0.00397938	0.00217748	0.0106337	0.00722232	0.00827021	0.0147028	0.000106898	0.000171779	0.000349369	0.00591573	0.0148527	0.0140383	0.0058489
n214_409.0444_1.59	n214	Negative	409.044	1.59	0.000103984	7.54504e-05	6.52275e-05	0.000120105	6.08399e-05	0.000116261	7.53788e-06	3.29674e-06	7.89941e-05	4.53703e-06	3.18631e-05	9.6983e-05	0.000339154	6.40448e-05	0.00024216	3.58587e-05	4.80977e-05	7.60043e-05	0.000143912	9.50489e-05	7.36562e-05	4.41027e-05	6.77741e-05	6.76677e-05	9.47056e-05	1.37856e-05	0.000130461	0.000120301	2.9559e-05	4.9451e-05	3.23513e-05	3.75786e-05	0.000321156	0.00411376	0.00608062	0.00537965	0.00786181	4.45965e-05	5.46544e-05	6.89822e-05	0.000111907	2.94795e-05	8.18939e-05	0.00413941	0.0011881
n216_153.0191_3.87	n216	Negative	153.019	3.87	0.000132343	3.53674e-05	8.72417e-05	0.00014893	0.000127449	0.00026285	2.046e-05	1.45656e-05	0.000235319	1.15814e-05	7.18482e-05	0.000170996	0.000303282	0.000471994	0.00024216	5.44064e-05	6.70297e-05	9.10547e-05	0.000118564	0.000172174	0.000170111	7.42395e-05	8.47176e-05	0.000116692	0.000452186	8.27138e-05	0.000137766	0.000334169	0.000207318	0.000304813	0.00011568	0.000120079	0.000712449	0.00214782	0.00605872	0.00320084	0.00589369	0.0018012	0.000655853	0.000439592	0.000675537	0.001296	0.00233542	0.00943818	0.00621363
n217_373.0777_1.54	n217	Negative	373.078	1.54	0.00118059	0.000950793	0.00105342	0.000822716	0.000662421	0.00189892	5.44403e-05	2.20582e-05	0.000244466	1.73124e-05	0.00015463	0.000703126	0.00170718	0.000394494	0.00103725	0.000155058	0.00040576	0.000764559	0.000707297	0.000595821	0.00066729	0.000476309	0.000559136	0.000735368	0.00038816	0.000359116	0.000373639	0.000621554	0.000187477	0.000531801	0.000136594	0.000250092	0.00117019	0.00891754	0.0209196	0.00554569	0.00588568	0.000423667	0.0132633	0.00929704	0.0223269	0.000113234	0.000268805	0.00830604	0.0147147
n218_458.9565_0.77	n218	Negative	458.957	0.77	0.00332224	0.00159094	0.0041607	0.00209582	0.00129075	0.00429153	0.000475724	0.000245158	0.00359298	0.000132529	0.000989006	0.00576155	0.00578844	0.00176903	0.00340033	0.00080744	0.00129557	0.00214468	0.00148982	0.00127637	0.00226756	0.00281449	0.00144444	0.00151078	0.00343875	0.00166117	0.00180557	0.00354887	0.00081267	0.0017851	0.000804207	0.00142021	0.00716879	0.00278802	0.00789926	0.0024569	0.00570773	0.00484202	0.00456445	0.00320429	0.00872467	0.00152301	0.00841869	0.00744005	0.00281468
n219_498.2243_3.49	n219	Negative	498.224	3.49	5.56682e-05	3.47779e-05	3.99518e-05	2.5222e-05	3.40913e-05	4.88631e-05	8.01648e-06	1.55846e-06	6e-08	1.39295e-06	9.68388e-06	2.16936e-05	0.000145119	1.88367e-05	5.3477e-05	1.23651e-05	2.50722e-05	4.2141e-05	4.00665e-05	2.77e-05	5.96264e-05	2.94018e-05	2.54153e-05	6e-08	8.40346e-05	4.48033e-05	6.88832e-05	0.000106934	2.14606e-05	5.1883e-05	1.6339e-05	2.0733e-05	0.00022887	3.80541e-05	0.000159711	0.00345521	0.00552	3.88155e-05	0.000120561	3.99015e-05	0.000167861	1.37755e-05	0.000141628	0.000101822	3.28428e-05
n22_478.9226_1.06	n22	Negative	478.923	1.06	0.0263143	0.0132987	0.020651	0.0315635	0.011279	0.0412894	0.00297854	0.00151986	0.0196354	0.00105979	0.00866208	0.0313472	0.0408957	0.013796	0.0269352	0.00571094	0.0124624	0.0173644	0.0196874	0.011571	0.0214646	0.0173735	0.0159304	0.0141294	0.0359081	0.017159	0.029075	0.0672013	0.0103768	0.0200803	0.00952239	0.0103929	0.10758	0.0119602	0.0275386	0.0101865	0.019546	0.0174001	0.0192367	0.0150023	0.0299993	0.00659238	0.0228205	0.0206235	0.011363
n222_326.9927_0.77	n222	Negative	326.993	0.77	0.00439569	0.00265609	0.00468741	0.00560168	0.00231559	0.0059731	0.00038168	0.00019241	0.00136202	9.38847e-05	0.000921531	0.00191159	0.00804348	0.00321354	0.00449812	0.00140789	0.0030322	0.00453844	0.00392489	0.0033908	0.00475608	0.00443232	0.0057488	0.00553977	0.00450452	0.00134617	0.00388668	0.0105931	0.00286884	0.00347454	0.00154371	0.00360971	0.00970851	0.00400688	0.00518804	0.00237817	0.00514363	0.00411114	0.00423009	0.00379808	0.00447765	0.00106099	0.00493387	0.00426644	0.00260322
n223_373.1295_5.07	n223	Negative	373.13	5.07	0.000254183	0.00029237	0.000260095	0.00163703	0.000285843	0.00538674	2.36905e-05	1.05496e-05	0.000203722	8.67608e-06	8.99664e-05	0.000441528	0.00149847	0.000412793	0.000458086	0.000179294	0.000365338	0.000355189	0.000282919	0.00018521	0.000165726	0.000567455	0.000636794	0.000546175	0.00106844	0.00012476	0.000328761	0.00228794	0.000501288	0.000698799	0.00049736	0.000785696	0.00446296	0.00412887	0.00681735	0.00168319	0.00511516	0.00113226	0.00223601	0.00534747	0.0143937	0.000556804	0.000554951	0.0127509	0.00830692
n224_133.0326_3.99	n224	Negative	133.033	3.99	5.98696e-05	6.60191e-05	4.97359e-05	0.000104491	9.28333e-05	0.000114576	9.57191e-06	3.71633e-06	5.73747e-05	2.7859e-06	1.81182e-05	6.50807e-05	9.62022e-05	3.76734e-05	0.000106954	4.99549e-05	2.96773e-05	3.68734e-05	0.000125106	6.19176e-05	6.31338e-05	5.36583e-05	4.58887e-05	8.56203e-05	0.000129387	4.34247e-05	5.32279e-05	0.000200501	6.80261e-05	0.000117547	1.86265e-05	2.63482e-05	0.000199338	0.000327937	0.00157908	0.00066621	0.00431439	0.00419538	6.34956e-05	0.000121733	0.000126919	0.000226469	0.000742826	0.00202131	0.00239234
n225_573.0751_4.6	n225	Negative	573.075	4.6	0.00480532	0.00295023	0.00685785	0.00727473	0.00415914	0.0168494	6.70034e-06	4.01603e-06	7.48365e-05	2.38791e-06	1.34325e-05	0.000127609	0.00490794	0.00254403	0.0044174	0.00193612	0.00381251	0.00870814	0.00445638	0.00555303	0.00713237	0.00403613	0.00772342	0.00809595	0.000345475	0.000127517	0.000100194	0.00509942	0.00179217	0.00738441	0.00166037	0.00332808	0.0142748	0.00648207	0.0179289	0.00264415	0.00431083	0.0114258	0.00384108	0.00316912	0.00835346	0.000579947	0.000977909	0.00727371	0.0036081
n226_977.1188_3.96	n226	Negative	977.119	3.96	0.00470659	0.00276691	0.0032842	0.00526899	0.00274252	0.00827809	0.000568452	0.000276087	0.00374598	0.000169741	0.00133606	0.00501504	0.00747279	0.00265974	0.00384732	0.0011873	0.00261876	0.00325389	0.00423806	0.00257936	0.00401689	0.00332387	0.00412998	0.00317486	0.00570501	0.00310659	0.00465483	0.0120167	0.0021736	0.00376233	0.00158227	0.00194199	0.0203768	0.0024696	0.00582302	0.00266686	0.00428236	0.0042408	0.00325676	0.00336998	0.00616718	0.00136377	0.00462652	0.00451242	0.0023618
n228_608.0583_3.17	n228	Negative	608.058	3.17	0.00369406	0.000959045	0.00177256	0.00501196	0.00113655	0.00416348	0.000383475	0.000219263	0.00201809	0.000143792	0.00111427	0.00386018	0.00861091	0.00278568	0.00624873	0.00122216	0.000788495	0.00109491	0.00352177	0.00154251	0.00151697	0.00489981	0.00427259	0.00296081	0.00648267	0.00265305	0.00383763	0.00646282	0.00235945	0.00544934	0.000811397	0.0017135	0.00471398	0.000908822	0.00422848	0.00404167	0.00404391	0.00766564	8.84115e-05	5.41037e-05	0.00012419	4.76631e-05	8.57477e-05	0.00677367	0.00188932
n23_129.0194_0.77	n23	Negative	129.019	0.77	0.0118552	0.00846106	0.0135893	0.0125617	0.00555479	0.0220339	0.00119721	0.000636691	0.00821622	0.000364355	0.00373173	0.0152914	0.0246049	0.00787266	0.0146587	0.00459388	0.0090879	0.0136695	0.0120085	0.00920562	0.0141157	0.0150405	0.0131369	0.0134493	0.00798062	0.00316794	0.00580497	0.0434909	0.00717635	0.0123384	0.00381974	0.00787769	0.10617	0.0112187	0.0262493	0.0123208	0.0168269	0.0124796	0.0147382	0.0157239	0.0362047	0.00390286	0.0141002	0.0246792	0.0135635
n230_526.1574_3.62	n230	Negative	526.157	3.62	0.00324451	0.00105218	0.00242565	0.00239008	0.00183254	0.00462852	0.00030331	0.000123898	0.00132876	6.61053e-05	0.000789705	0.00227144	0.00293172	0.00134494	0.00183436	0.00104213	0.0017617	0.00180379	0.0039118	0.00247887	0.00349341	0.00355027	0.00498634	0.00388191	0.00217956	0.000891241	0.00138914	0.0050259	0.00200272	0.00260631	0.00165809	0.00290694	0.0101626	0.00297997	0.00727459	0.00239079	0.0030723	0.00272865	0.00178511	0.00163934	0.00373388	0.00106705	0.00274296	0.00443177	0.00392961
n231_171.0124_3.1	n231	Negative	171.012	3.1	0.000695328	0.000609498	0.000745224	0.000200575	0.000199303	0.000727892	2.03403e-05	1.01899e-05	0.00044403	2.75406e-05	0.000169312	0.000622733	0.00123922	0.000132395	0.000263349	0.000256205	0.000194437	0.000455274	0.000105481	0.000198245	0.000204308	0.000148479	0.000135548	0.000849989	0.000576237	0.000148885	0.000629342	0.000394319	0.000132813	0.000423171	0.000436252	5.91755e-05	0.00104468	0.000134309	0.000748324	0.000529435	0.00291126	0.000865503	0.000314263	0.000196802	0.00024565	4.27039e-05	0.00056844	0.000372003	0.000258133
n232_525.1613_4.32	n232	Negative	525.161	4.32	0.0018234	0.00104216	0.000853665	0.00154935	0.000903158	0.00114913	0.000395559	0.000168733	0.00216278	0.000233219	0.00176746	0.00589299	0.00475793	0.000886401	0.00084756	0.000380597	0.000354592	0.000357446	0.00253155	0.00207315	0.000801449	0.00133558	0.00126159	0.000758845	0.00124051	0.00127241	0.00060638	0.00220106	0.00116738	0.00182888	0.000343773	0.000431938	0.00224809	0.00513843	0.00748067	0.00385695	0.00288367	0.00891435	0.000133421	0.000107531	0.000240191	0.00207872	0.00460051	0.0100239	0.00804187
n233_439.0556_2.24	n233	Negative	439.056	2.24	0.00036657	9.49025e-05	0.000168776	0.000263029	0.000289514	0.000419549	7.45413e-05	2.06796e-05	0.000204553	2.06554e-05	0.000139948	0.000441528	0.000878864	0.000245953	0.000313799	6.65242e-05	0.000181645	0.000217478	0.00036387	0.000288949	0.00030427	0.000376343	0.000372051	0.000234075	0.000960395	0.000361184	0.000442522	0.000120301	0.00022068	0.000376963	0.000253909	0.000457423	0.00125878	0.0014483	0.00213807	0.00202942	0.00280271	9.33223e-05	7.79629e-05	0.000117675	0.000237462	1.10204e-05	7.80401e-05	0.00233989	0.00120424
n234_363.1089_3.6	n234	Negative	363.109	3.6	0.000388627	0.000446218	0.000591124	0.000380731	0.000109617	0.00052233	2.22547e-05	2.18784e-05	0.000145515	9.27305e-06	8.87169e-05	0.000366238	0.000252735	6.45829e-05	0.000365258	4.99549e-05	0.000142246	0.000166307	0.00018725	0.00010917	0.000368281	0.000493215	0.000892359	0.000441911	0.000124051	8.20245e-05	9.49753e-05	0.000392091	7.40999e-05	0.000141868	2.0914e-05	2.37566e-05	0.000276859	3.13387e-05	0.000392838	0.00166906	0.00279381	0.000801911	4.50095e-05	6.89822e-05	9.28011e-05	8.32038e-05	0.000150299	0.000875063	0.000747318
n235_333.192_3.5	n235	Negative	333.192	3.5	0.00115958	0.000369	0.000552803	0.00130313	0.00102064	0.00242462	7.95665e-05	8.82927e-05	0.000661056	6.92494e-05	0.000712234	0.00286355	0.00217026	0.000910081	0.000775921	8.18569e-05	0.000591499	0.000566646	0.000856116	0.000634383	0.00134335	0.000629933	0.000635382	0.000697391	0.00148061	0.000508001	0.000857908	0.00214536	0.00171807	0.00125735	0.000366975	0.000441009	0.00224071	0.000977096	0.00258887	0.000956415	0.00247439	0.00321095	0.000868844	0.00113618	0.00277039	0.000611906	0.00122648	0.00276431	0.00216129
n236_817.1598_8.41	n236	Negative	817.16	8.41	0.000181709	0.000142059	9.45798e-05	0.000208982	6.97561e-05	0.000185343	9.81121e-06	3.95609e-06	6.65213e-05	3.74106e-06	1.15582e-05	2.93501e-05	0.000226646	6.83503e-05	7.1639e-05	1.3107e-05	5.42378e-05	3.16058e-05	0.000163537	5.48568e-05	0.000111361	3.38121e-05	7.83638e-05	5.31675e-05	0.000276114	3.03284e-05	9.28879e-05	4.2328e-05	2.18655e-05	2.67522e-05	1.17641e-05	2.0733e-05	6e-08	0.00088196	0.00131891	0.00255532	0.00236228	0.00293263	0.00362005	0.00307647	0.00543569	0.000734783	0.000626247	0.00698639	0.00567028
n237_831.1755_9.08	n237	Negative	831.176	9.08	0.000157552	0.000137933	5.13666e-05	0.000124909	6.50358e-05	0.000176918	6.93964e-06	4.73532e-06	6e-08	6.36776e-07	1.96802e-05	6.12524e-05	0.000167946	0.00012809	0.00012108	2.69559e-05	9.26136e-05	8.1272e-05	0.000162719	0.000109714	0.000183264	8.08549e-05	0.000128488	6.28343e-05	0.00136189	8.96066e-05	0.000300581	0.000140351	1.86262e-05	4.78297e-05	1.53587e-05	5.26965e-05	8.85947e-05	0.000893153	0.00137687	0.00121281	0.00222526	0.00192095	0.00230754	0.00194638	0.00348277	0.00042759	0.000806414	0.00154749	0.00106192
n238_373.1295_6.23	n238	Negative	373.13	6.23	0.00124466	0.00129916	0.00123443	0.00143525	0.00104582	0.00219884	8.39935e-05	7.00707e-05	0.00133458	2.40781e-05	0.000272398	0.00106043	0.00131259	0.000703416	0.000886911	0.000345728	0.00110727	0.00156599	0.0020393	0.00123292	0.00106012	0.00118195	0.00170141	0.000963229	0.000738971	0.000993255	0.000720142	0.00206516	0.00063977	0.00125168	0.000387889	0.000478156	0.00254341	0.00110189	0.00247939	0.000866578	0.00195745	0.00062848	0.00117748	0.00112333	0.00332173	0.000232805	0.000451862	0.00135292	0.00169457
n239_299.0774_1.33	n239	Negative	299.077	1.33	0.00088649	0.000442092	0.000565033	0.00113859	0.00069861	0.00154509	0.000140587	7.03105e-05	0.00109677	6.60257e-05	0.000703487	0.00219233	0.000754943	0.000393418	0.000835452	0.000304428	0.000505537	0.00100687	0.000856933	0.000603968	0.00166077	0.00160387	0.00182143	0.00109235	0.00232896	0.000763035	0.000737885	0.00248622	0.000787565	0.00195615	6.27419e-05	0.00023627	0.000930245	0.000871887	0.00240211	0.000825697	0.00194855	0.00187471	0.00141217	0.00121666	0.00309519	0.000654885	0.00187682	0.00387629	0.00211865
n24_385.1143_4.44	n24	Negative	385.114	4.44	0.0571103	0.0122813	0.049272	0.0426227	0.028224	0.0624404	0.00185073	0.00137564	0.0205543	0.0024648	0.0282245	0.0916578	0.156792	0.0470411	0.0538513	0.0100301	0.0196648	0.0262998	0.0580196	0.0317371	0.0477239	0.0633388	0.066151	0.0619056	0.0712133	0.0245267	0.052037	0.13598	0.0454492	0.0770333	0.0194026	0.0330878	0.0974284	0.00569916	0.0169912	0.00385039	0.00872843	0.00855345	0.0228705	0.0158808	0.0335285	0.000683263	0.0022622	0.0134274	0.009752
n240_406.0309_1.66	n240	Negative	406.031	1.66	0.000137595	7.19137e-05	0.000114963	8.88774e-05	0.000171506	0.000232521	6.22174e-06	2.39763e-06	0.000154662	1.35315e-06	2.9364e-05	0.0001174	0.00041742	8.88015e-05	5.2468e-05	2.99235e-05	3.63291e-05	8.87972e-05	0.00022241	0.000108084	0.000105223	0.000100701	0.000110839	5.17865e-05	5.86908e-05	3.58426e-05	7.20142e-05	0.000327485	5.50688e-05	0.000100523	2.02604e-05	4.23299e-05	0.000398676	0.00366215	0.00319551	0.00528628	0.00177238	0.0223503	8.03741e-05	0.000120381	0.000169226	0.000738365	0.000834354	0.0124475	0.0132737
n241_217.0443_6.39	n241	Negative	217.044	6.39	0.000713183	0.000656065	0.00122791	0.00192047	0.000570112	0.00663865	0.000161047	7.13894e-05	0.000783289	7.41048e-05	0.00037361	0.00300775	0.00117399	0.00044347	0.00188279	0.000237904	0.000315705	0.000915815	0.000782524	0.00116231	0.00300149	0.00048513	0.00111262	0.00253201	0.00134189	0.000513515	0.00123259	0.00139683	0.000332842	0.000848774	0.000325474	0.000792607	0.00478042	0.00132406	0.00773955	0.00154238	0.00160066	0.00130982	0.00122169	0.00215265	0.00941522	0.00110975	0.00371798	0.0019074	0.00200687
n242_109.0293_2.66	n242	Negative	109.029	2.66	0.00133499	0.000493964	0.000813713	0.00165504	0.000932005	0.00196632	0.000146809	7.67841e-05	0.00111174	4.59275e-05	0.000526054	0.00182609	0.00470086	0.000700187	0.0014237	0.000389253	0.000633456	0.00105277	0.00117092	0.000729975	0.001531	0.00128486	0.00112039	0.000867942	0.00224492	0.00125656	0.00144968	0.0022523	0.000596039	0.00151271	0.00115027	0.00103276	0.00383541	0.00154007	0.00400952	0.000861026	0.00150278	0.00140314	0.00143629	0.00129984	0.00329853	0.000939762	0.00329213	0.00203946	0.00121691
n243_268.9528_0.74	n243	Negative	268.953	0.74	0.00205027	0.00112881	0.00203347	0.00239008	0.00144233	0.00186691	0.000187131	0.000158244	0.00138946	0.000128788	0.000983695	0.00187713	0.00488349	0.00159466	0.00200387	0.000777516	0.000994189	0.000866149	0.00268364	0.00128669	0.00204747	0.00176925	0.00122276	0.000818226	0.00261441	0.00128275	0.00184628	0.00118519	0.000432452	0.00131734	0.00147509	0.00130575	0.00134738	0.00222449	0.00179546	0.00222777	0.00137733	0.00141305	0.00233728	0.00132419	0.00370386	0.00155663	0.0013816	0.00208382	0.00239522
n244_113.0248_0.62	n244	Negative	113.025	0.62	0.0013644	0.00103509	0.00181006	0.00127071	0.000684449	0.00283069	7.90879e-05	8.18791e-05	0.00100115	2.90131e-05	0.00023335	0.00107192	0.00116421	0.000728173	0.00134096	0.000398156	0.000663645	0.00142828	0.00121671	0.000835344	0.00146699	0.00122752	0.00126088	0.00103021	0.000726966	0.000534883	0.000898612	0.00222334	0.000695648	0.00163513	0.00024868	0.000638837	0.00381696	0.000584243	0.00143225	0.000725765	0.0013275	0.000787872	0.000505553	0.000806821	0.00151211	0.000252366	0.000653224	0.00171383	0.000788227
n246_477.0283_1.7	n246	Negative	477.028	1.7	0.00097787	0.000717368	0.00106565	0.00139561	0.000615742	0.00184164	5.03722e-05	7.85224e-06	0.000537991	1.81083e-05	0.000105586	0.000669948	0.0012278	0.000527427	0.000438915	0.000121425	0.000184204	0.000235538	0.000987763	0.000483935	0.00066729	0.000494685	0.000578198	0.000522008	0.000713627	0.00016336	0.000263008	0.00147925	0.000255503	0.000385069	0.000252275	0.00050148	0.00294208	0.000695607	0.00147346	0.00117041	0.0011113	0.000976994	0.00130126	0.00127414	0.00315114	0.000513549	0.0011022	0.00281875	0.00185763
n247_639.1178_4.21	n247	Negative	639.118	4.21	0.00298193	0.00260068	0.00348722	0.00281165	0.00115911	0.0038366	0.000148843	6.6774e-05	0.000910511	0.000118162	0.00104305	0.0031864	0.00223059	0.00166893	0.00195847	0.000239635	0.000673367	0.00072016	0.00193382	0.00107378	0.00111536	0.00129956	0.00161528	0.00121457	0.00240366	0.000454237	0.000940359	0.00313673	0.00090823	0.00371126	0.000382007	0.000500616	0.00186418	0.000773954	0.00283745	0.000924114	0.00103122	0.000828339	0.00152791	0.00102459	0.00235551	0.00038709	0.00189127	0.00278851	0.00153382
n248_421.2267_23.75	n248	Negative	421.227	23.75	0.00133919	0.000701453	0.00121812	0.00189405	0.000637246	0.00163102	0.000174927	8.81129e-05	0.00109012	6.74187e-05	0.000532926	0.00127609	0.0121818	0.000609232	0.00137022	0.000334846	0.000598151	0.0008368	0.00108834	0.000614287	0.00103557	0.000990105	0.000928364	0.000832036	0.00134055	0.00110009	0.000968539	0.00321693	0.000465655	0.000841478	0.000448343	0.000544242	0.00390555	0.000868529	0.0016525	0.00060615	0.000943133	0.000990208	0.00104326	0.000804116	0.0013074	0.000455968	0.00115615	0.00149608	0.000879841
n250_191.0562_3.51	n250	Negative	191.056	3.51	0.000141796	6.36613e-05	0.000259279	6.36554e-05	4.09096e-05	0.000247686	6.22174e-06	5.45461e-06	0.000148842	5.73099e-06	4.68575e-05	0.000135266	0.000159794	5.16664e-05	0.0001009	1.33543e-05	3.88875e-05	4.36461e-05	0.000101393	6.73489e-05	0.000128898	8.37951e-05	0.000113663	8.21679e-05	0.000208086	0.000146128	0.000200387	0.00247953	0.00121232	0.00587089	0.000149012	0.000150746	0.000812118	0.00596946	0.0178439	9.23609e-05	0.000344333	0.000711067	0.000521628	0.000676296	0.00162538	0.000536416	0.00106462	0.00187614	0.00196711
n251_671.09_3.86	n251	Negative	671.09	3.86	0.0035197	0.00300269	0.000629445	0.00336413	0.00193219	0.00791078	0.000446889	0.000328355	0.000783289	0.000206594	0.00276709	0.0134015	0.0181594	0.0027254	0.00168099	0.000667715	0.00163839	0.000425173	0.00415874	0.00446132	0.0149715	0.000952618	0.00273355	0.00267287	0.00160733	0.000721678	0.000662739	0.00167975	0.000526393	0.00140489	0.000509778	0.00237998	0.006257	0.0111314	0.0387377	0.00071769	0.00205532	0.00605026	0.00733414	0.00728844	0.0212487	0.00079815	0.00211286	0.0128618	0.00459396
n252_171.0776_0.92	n252	Negative	171.078	0.92	0.00667388	0.00316833	0.00487738	0.00215828	0.00133953	0.00452237	0.000201967	8.87722e-05	0.00109677	0.000106342	0.000603837	0.00236715	0.00622543	0.00190251	0.00533054	0.00104633	0.00109806	0.00162619	0.00241544	0.00138337	0.0018037	0.00294532	0.0032228	0.00188848	0.00655603	0.0013765	0.00340659	0.00343303	0.00130788	0.00226421	0.000963676	0.00405936	0.00634191	0.00362521	0.0059647	0.00206323	0.00379656	0.00662341	0.00314825	0.00160012	0.00318936	0.0017313	0.00466217	0.00642183	0.00264817
n253_841.1007_2.93	n253	Negative	841.101	2.93	0.00303234	0.00156206	0.000843065	0.000305066	0.00129075	0.00161585	0.000217043	1.51051e-05	0.00157905	7.17169e-05	0.000358928	0.00277422	0.0182491	0.00174697	0.00250736	0.00110049	0.00086627	0.000791649	0.00127477	0.00129212	0.000786542	0.0011011	0.00231208	0.00125323	0.000148061	0.00030673	2.92232e-05	0.00160624	0.00093131	0.00216693	7.7447e-05	0.000465629	0.00542643	0.0137387	0.0111901	6.61163e-05	7.82978e-05	0.00127348	0.00360076	0.00796068	0.0147772	0.00145028	0.000638772	0.0134959	0.00870507
n255_557.0217_4.52	n255	Negative	557.022	4.52	0.0209817	0.0108413	0.0145156	0.0172818	0.00867336	0.0216211	0.00159875	0.000805244	0.00857959	0.000691181	0.00443616	0.017924	0.0243245	0.00864066	0.0122856	0.00301535	0.00657915	0.00716623	0.0108727	0.00688697	0.00740332	0.0110455	0.0104492	0.00804002	0.0215369	0.00805977	0.00843714	0.0232403	0.00600128	0.0132285	0.0038949	0.00642983	0.0248693	0.00820234	0.0173042	0.00807982	0.00930854	0.0114753	0.0105676	0.00649109	0.0138806	0.00470101	0.0135934	0.0180144	0.00977044
n256_155.0351_3.14	n256	Negative	155.035	3.14	0.00560884	0.00205249	0.0029067	0.0066598	0.00257363	0.00515927	0.00121168	0.000467957	0.00396883	0.00043655	0.00264651	0.0101385	0.0168631	0.00563755	0.00452133	0.00200908	0.00271752	0.00361585	0.00907875	0.00408982	0.00372139	0.00612733	0.00516919	0.00385361	0.0188317	0.00504141	0.00671715	0.00169312	0.000446624	0.000939569	0.000319592	0.00057707	0.00168699	0.00774513	0.0170427	0.00673377	0.00789296	0.0149324	0.015374	0.0144112	0.0304306	0.00506055	0.0112069	0.0154386	0.00816518
n257_367.1035_4.24	n257	Negative	367.103	4.24	0.000179609	8.19344e-05	0.000107625	0.000154935	6.97561e-05	0.000348782	2.28529e-05	8.27182e-06	0.000118907	6.08917e-06	5.77909e-05	0.000276912	0.00023969	7.21176e-05	0.000206845	4.97076e-05	8.13567e-05	0.000132443	0.000197062	0.000150992	0.000157835	7.57096e-05	0.000138372	8.83823e-05	0.000521548	0.000202649	0.000428954	0.00178001	0.000855591	0.00837992	0.000122216	7.55892e-05	0.000716141	0.0029436	0.00885109	0.000152421	0.000160155	0.000288226	0.000214599	0.000348969	0.000646878	0.000326754	0.00106462	0.000374019	0.000351475
n258_795.1503_3.84	n258	Negative	795.15	3.84	0.0109204	0.00847285	0.00884729	0.00568335	0.00420582	0.00720479	0.000760369	0.00025265	0.00354392	0.000194296	0.000972762	0.00385635	0.0113095	0.0040994	0.00518424	0.00208451	0.00447308	0.00564012	0.0123667	0.00651872	0.00474381	0.00326801	0.0046284	0.00229449	0.0165908	0.00216572	0.00338571	0.006846	0.00209342	0.00384096	0.00208976	0.00408916	0.0168072	0.00697957	0.0127202	0.0065016	0.00581272	0.0128198	0.0145911	0.00917057	0.0215217	0.00629952	0.00637809	0.0201345	0.0129493
n259_179.0351_3.37	n259	Negative	179.035	3.37	0.0004569	0.000158564	0.000161438	0.000314674	0.000216611	0.000363946	3.24249e-05	2.25977e-05	0.000143852	5.89018e-06	0.000143072	0.000606143	0.00100116	0.000391803	0.000380393	6.38038e-05	0.000129454	0.000182109	0.000421925	0.000351952	0.00016748	0.000178616	0.000262625	0.000193336	0.000749642	0.000211609	0.000228567	0.000708438	0.000108113	0.000284546	0.000143457	0.000183574	0.00133261	0.00885318	0.0231427	0.00403966	0.00470143	0.00733943	0.00274156	0.00244346	0.00571955	9.83568e-05	0.000326612	0.000810542	0.000408518
n26_502.0157_3.74	n26	Negative	502.016	3.74	0.0300451	0.00385622	0.0180941	0.0330155	0.021541	0.0600191	0.00466463	0.00195665	0.0260223	0.00168395	0.0147095	0.0565513	0.0689917	0.0242003	0.0443062	0.00878267	0.0197722	0.0201095	0.0325708	0.0287775	0.0308286	0.0271967	0.0204981	0.0213119	0.0528924	0.0251629	0.0271087	0.0737934	0.0184092	0.0404371	0.011039	0.0202402	0.0931869	0.0152446	0.0255615	0.00284653	0.0125392	0.0167699	0.0159478	0.0146033	0.030174	4.87651e-05	5.58805e-05	0.0213503	0.0115584
n260_108.9018_0.63	n260	Negative	108.902	0.63	0.00200301	0.000885363	0.00152958	0.00109535	0.000444236	0.0036243	0.000871164	0.000274888	0.00760173	0.000309473	0.00143571	0.0147542	0.00264148	0.000609771	0.00229043	0.000229991	0.000559263	0.00189258	0.000489793	0.000686525	0.00185017	0.000485865	0.000402409	0.000736059	0.0102762	0.00510137	0.00725882	0.000866611	0.000199624	0.000631514	0.000230707	0.000327841	0.00433745	0.00180925	0.00701184	0.0010619	0.00316572	0.00285831	0.00301724	0.00213304	0.00768748	0.00234431	0.0136281	0.0022915	0.00197633
n261_539.9865_0.74	n261	Negative	539.986	0.74	0.00639239	0.00455473	0.0042512	0.00198653	0.00244776	0.00657631	1.05291e-05	3.59644e-06	5.32171e-05	5.53199e-06	1.78059e-05	6.12524e-05	0.000306543	6.61975e-05	0.000516608	2.81924e-05	0.000263002	0.000193397	0.00154706	0.0013926	0.00142402	0.00136351	0.00164493	0.00073744	0.00102042	0.000148885	0.000759802	0.000824283	0.000243355	0.00063881	5.45724e-05	0.00020949	0.00119603	0.0019777	0.00505924	0.000199863	0.000858607	0.00072841	0.00193621	0.00147094	0.00567178	0.00118579	0.00450705	0.00329862	0.00213017
n262_875.1802_4.52	n262	Negative	875.18	4.52	0.0133373	0.00736172	0.00904053	0.0115877	0.0054137	0.0128746	0.00105052	0.000476829	0.00492757	0.000407935	0.00271774	0.0118013	0.0160266	0.00591311	0.00781268	0.00197643	0.00397778	0.00463852	0.00679087	0.00438583	0.0045658	0.00751583	0.00669975	0.00521593	0.013795	0.00499453	0.00492201	0.0149017	0.0039937	0.00836533	0.00240739	0.00389263	0.0148618	0.00429508	0.0110149	0.00488251	0.00583408	0.00724611	0.00700943	0.00410038	0.00808598	0.00271211	0.0075352	0.0111389	0.00619288
n263_500.0031_2.93	n263	Negative	500.003	2.93	0.00115118	0.000792229	0.000542203	0.000265431	0.000540217	0.000909866	0.000113308	7.85224e-06	0.000769153	2.99683e-05	0.000213983	0.00163595	0.0078413	0.000772843	0.00132986	0.000595255	0.000351522	0.000503435	0.000568291	0.000571923	0.000307777	0.000745335	0.00133077	0.000542032	6.53602e-05	0.000200581	8.34947e-05	0.00106488	0.000430022	0.00129545	6.07812e-05	0.000269098	0.00206721	0.00639309	0.00601364	2.87682e-05	0.00010588	0.000669773	0.00180601	0.00392184	0.0062204	0.000646896	0.000378639	0.00692187	0.00453115
n264_689.0466_3.19	n264	Negative	689.047	3.19	0.000973669	0.000832902	0.000341629	0.00112058	0.000239164	0.00188881	6.60462e-05	4.23182e-05	0.00014801	8.0393e-06	7.77835e-05	0.000440252	0.00183436	0.000240571	0.000700246	0.000120189	0.000234348	0.000191892	0.000672137	0.000397033	0.000627831	0.000149214	0.000148256	0.000353529	0.00013072	8.34031e-05	0.00011898	0.000556948	6.80261e-05	0.000178348	5.52259e-05	0.000185302	0.00226655	0.000600472	0.00432895	0.000900393	0.00132306	0.00375849	0.00127956	0.0010043	0.00501808	0.000616865	0.00147216	0.0046092	0.00219759
n266_703.0621_4.08	n266	Negative	703.062	4.08	0.00200826	0.00184028	0.000781099	0.00291734	0.00136418	0.00673974	0.000209146	0.000217765	0.000733398	0.000100133	0.000938712	0.00470623	0.00732115	0.00104786	0.00145094	0.000838353	0.00136413	0.000773589	0.00144485	0.00140346	0.00898342	0.000987165	0.00204734	0.00227515	0.000875027	0.00121658	0.000592813	0.00175104	0.0003705	0.00105225	0.000249334	0.000707515	0.00452941	0.00181373	0.018238	0.000750496	0.00140313	0.00605687	0.00187674	0.000986039	0.010234	0.000870885	0.00488762	0.00348412	0.000987588
n268_232.9005_0.66	n268	Negative	232.9	0.66	0.00130033	0.00106927	0.00226421	0.000742246	0.000358221	0.0040152	0.000181747	8.16393e-05	0.00221267	3.67738e-05	0.000243347	0.00225613	0.000870712	0.000291161	0.00354058	8.38353e-05	0.000430321	0.00173907	0.000439097	0.000477417	0.00224739	0.000418975	0.000783638	0.000797512	0.00099641	0.00138959	0.00228045	0.00213645	0.000286277	0.00146651	6.30687e-05	0.000203443	0.00693623	0.000688332	0.00308346	0.00112347	0.00354387	0.00153032	0.000842321	0.000798029	0.0031566	0.000611906	0.00456582	0.00286311	0.00208811
n269_415.0143_0.91	n269	Negative	415.014	0.91	0.00270884	0.000868859	0.00172608	0.00134037	0.000921515	0.00172032	0.000107804	5.90416e-05	0.000686833	7.9398e-05	0.000579159	0.00182353	0.00428997	0.00125937	0.00206744	0.000444401	0.000537773	0.000492899	0.00158631	0.000664799	0.000591003	0.00142819	0.00113663	0.000504746	0.00396163	0.000805081	0.00165633	0.00159064	0.000562026	0.000809861	0.000797999	0.00168542	0.00220379	0.000998361	0.00192941	0.000885252	0.00118692	0.00205061	0.00165731	0.000585672	0.00133879	0.000559008	0.00175446	0.00248103	0.000939189
n27_320.1002_5.06	n27	Negative	320.1	5.06	0.0385823	0.00586568	0.0104772	0.026441	0.0174133	0.0303238	0.00575894	0.00176765	0.034424	0.000326587	0.00189086	0.0066663	0.114859	0.0288643	0.0362271	0.00604776	0.0142589	0.0154567	0.00945816	0.0064215	0.008666	0.0209988	0.0187833	0.0111306	0.0772878	0.0364051	0.0407266	0.0430164	0.0161384	0.043722	0.019617	0.0301121	0.0881075	1.84674e-05	6.69757e-05	3.98717e-05	0.000466228	5.20293e-05	9.72527e-05	2.84044e-05	0.000417605	1.5704e-05	7.03324e-05	0.000152229	3.11142e-05
n270_575.0157_0.68	n270	Negative	575.016	0.68	0.00191898	0.00153907	0.00348885	0.00119384	0.000694414	0.00776419	0.000292781	0.00012096	0.00374848	4.82358e-05	0.000632889	0.00392398	0.0020072	0.000897165	0.00458288	0.000165198	0.00101568	0.00213414	0.00153643	0.00130679	0.00498407	0.000901165	0.00130112	0.00200655	0.0021809	0.00127517	0.00365289	0.00459371	0.000902156	0.00380367	0.000238877	0.000563247	0.0175602	0.00164528	0.00658293	0.00179221	0.00389176	0.00226782	0.00150701	0.00158321	0.00518321	0.00111719	0.0044136	0.00329661	0.00280719
n271_958.1381_4.52	n271	Negative	958.138	4.52	0.00802358	0.00395289	0.00441264	0.00674387	0.00329742	0.00807758	0.000594775	0.000296647	0.00318887	0.000259009	0.00189398	0.00670841	0.0105007	0.00332387	0.00434576	0.00132529	0.00283776	0.0025834	0.00405817	0.00269178	0.00291819	0.00488878	0.00360403	0.002976	0.00830208	0.00336232	0.00337736	0.0100986	0.00232625	0.00439141	0.00136398	0.00231821	0.0110116	0.00319095	0.00629829	0.00277588	0.00373605	0.00430109	0.00413284	0.00238597	0.00511634	0.00156076	0.00449549	0.00683719	0.00419178
n272_641.0795_3.17	n272	Negative	641.08	3.17	0.0015314	0.00151667	0.00253083	0.00301222	0.00174076	0.0121737	0.000117615	0.00012144	0.00330029	7.38263e-05	0.000891542	0.00673904	0.00773368	0.00163341	0.00314808	0.00021169	0.000493257	0.000963223	0.00198125	0.00252287	0.0145602	0.000619643	0.000948837	0.00135404	0.000401499	0.000483186	0.000723273	0.00111612	0.00034499	0.00605815	0.000227439	0.000929963	0.00140644	0.00160947	0.00409453	0.00018876	0.00204108	0.00118098	0.000978957	0.000307715	0.0011955	0.000123704	0.000608905	0.00194873	0.000749046
n273_194.9458_0.68	n273	Negative	194.946	0.68	0.00117113	0.00104982	0.0025985	0.000763865	0.000405949	0.00809612	0.000230563	5.38867e-05	0.00249705	1.38897e-05	0.000383294	0.0024233	0.00110877	0.000463921	0.00525588	0.000115737	0.001205	0.00226734	0.000990216	0.00124324	0.00661415	0.000563044	0.00119169	0.00224615	0.0011298	0.000733396	0.00267079	0.00883319	0.00117426	0.00461597	0.000112413	0.000308836	0.0345962	0.00126306	0.00634079	0.00140308	0.00370758	0.00121402	0.000853573	0.00150543	0.00518594	0.000695661	0.00259941	0.00235299	0.0031362
n274_863.0825_2.94	n274	Negative	863.082	2.94	0.00195049	0.00119306	0.000910739	0.000275039	0.000790919	0.00208427	0.00018067	1.10291e-05	0.00136951	5.07431e-05	0.000302075	0.00223188	0.00812664	0.00124537	0.00215018	0.000775043	0.000669785	0.000662216	0.000968138	0.000763107	0.000580481	0.00104009	0.00186591	0.00082306	5.73569e-05	0.000350844	4.69658e-05	0.00187803	0.000618714	0.00189616	8.72505e-05	0.000468653	0.00551133	0.00300068	0.00537608	6.05645e-05	0.000104101	0.000905144	0.00169991	0.00342341	0.00471238	0.000702548	0.000607942	0.00446605	0.00252774
n275_379.0971_6.39	n275	Negative	379.097	6.39	0.00109341	0.00117773	0.00188426	0.00369802	0.000595287	0.00778104	0.000210821	9.84227e-05	0.00163559	8.22635e-05	0.000446708	0.00538128	0.0015213	0.000763155	0.00195847	0.000264613	0.000636526	0.00134249	0.00103846	0.00134915	0.00396516	0.000724019	0.00160046	0.00384187	0.00246768	0.000870563	0.00200283	0.00220106	0.000502908	0.00120709	0.0003624	0.00088461	0.00564053	0.001882	0.0100245	0.00208897	0.00326093	0.00168806	0.00187272	0.00244481	0.0121351	0.00144119	0.00524121	0.00246389	0.00243267
n276_301.026_0.92	n276	Negative	301.026	0.92	0.00170576	0.000798713	0.00124503	0.000629348	0.000343011	0.001476	0.000119769	3.83621e-05	0.000288536	2.44363e-05	0.000260215	0.000954516	0.00158815	0.000431629	0.00147818	0.000167176	0.000268119	0.000404102	0.000504511	0.000311217	0.00065589	0.000574805	0.000544311	0.000345934	0.00229294	0.000709271	0.00107708	0.000650515	0.000281823	0.000576388	0.000236589	0.000848759	0.00148765	0.000772834	0.00173493	0.000551137	0.00140402	0.00166907	0.00121686	0.000391575	0.00109587	0.00045707	0.00169665	0.00181666	0.000907498
n277_436.0415_2.26	n277	Negative	436.041	2.26	0.00272774	0.00213265	0.00127601	0.000266632	0.000293185	0.000626796	4.10396e-05	1.39662e-05	0.000245297	1.99391e-05	0.000214295	0.00088816	0.00510687	0.000786836	0.00127134	0.000127113	0.000223091	0.000276927	0.00057565	0.000287862	0.000498056	0.000604942	0.00077799	0.000470221	0.000284117	0.000295702	0.000174295	0.00104261	0.000372524	0.000895793	0.000111759	0.00026737	0.00181988	0.00218699	0.00387042	0.000178161	0.000243791	0.00132468	0.00249803	0.00356611	0.00795906	0.00138361	0.00266203	0.00359199	0.00154015
n278_245.0604_0.91	n278	Negative	245.06	0.91	0.00272879	0.000984392	0.00197395	0.000841933	0.000562769	0.00138333	5.67136e-05	2.75727e-05	0.000430726	3.86046e-05	0.000250844	0.000862638	0.0027491	0.000770152	0.00236308	0.000267333	0.000414459	0.000693822	0.000811961	0.000626779	0.000692719	0.00100775	0.0012157	0.000707058	0.00208086	0.000640343	0.00129521	0.00143915	0.000633696	0.00100442	0.00038266	0.00131741	0.00327431	0.00109406	0.00182509	0.000748982	0.00120472	0.00225295	0.00154318	0.000572146	0.00144524	0.000503906	0.00158103	0.00241247	0.00120424
n28_405.028_0.78	n28	Negative	405.028	0.78	0.0115317	0.00625059	0.0100132	0.011285	0.00407365	0.0132807	0.000611645	0.000353291	0.00294523	0.000134877	0.00122923	0.00533406	0.0173767	0.00790065	0.00865015	0.00549554	0.0103911	0.015848	0.00870098	0.0100339	0.0117674	0.0159365	0.0153226	0.0204826	0.00316797	0.00102152	0.00268122	0.0476792	0.0108295	0.0105395	0.00346486	0.00923959	0.0864906	0.0142423	0.0239335	0.010672	0.0165048	0.0120262	0.0119436	0.0174478	0.0296636	0.00269255	0.00870098	0.0208271	0.014747
n280_1285.2178_3.74	n280	Negative	1285.22	3.74	0.00385791	0.000234014	0.0021574	0.00549839	0.00270108	0.00748617	0.000672547	0.000236526	0.00264589	0.00023107	0.00185212	0.00589171	0.00983545	0.00342074	0.00443455	0.00108343	0.00254713	0.0022252	0.0048227	0.00337777	0.00344781	0.00361348	0.00346777	0.00242361	0.00760313	0.00325892	0.00265409	0.0103035	0.00223353	0.00443438	0.00140026	0.00249574	0.0110633	0.00166767	0.0033578	0.000224089	0.00119404	0.00203079	0.00218939	0.00176648	0.00367383	4.68366e-06	4.33556e-05	0.00265241	0.00147044
n283_149.0246_5.15	n283	Negative	149.025	5.15	0.00021322	0.000134396	0.000136162	0.00012611	0.000130072	0.000284754	8.01648e-06	6.83324e-06	6.40268e-05	2.34811e-06	1.81182e-05	9.06025e-05	0.000109247	5.22045e-05	0.000132179	2.0526e-05	3.22357e-05	0.000157276	6.29617e-05	8.63587e-05	0.000112238	0.000180821	4.37708e-05	5.59294e-05	0.000102709	7.23746e-05	6.15774e-05	0.000180451	8.01737e-05	9.8902e-05	2.32014e-05	3.67148e-05	0.000284241	0.000488548	0.00200412	0.000839324	0.00337215	0.00288969	0.00141057	0.000647215	0.00185329	0.000456794	0.00214851	0.00478966	0.00328601
n285_135.0452_3.47	n285	Negative	135.045	3.47	0.00863383	0.003835	0.00355816	0.00607849	0.00453625	0.00836571	0.000384671	0.000244738	0.00225424	0.000115217	0.00144134	0.0035922	0.00698852	0.0028621	0.00513379	0.00132529	0.00131859	0.00208297	0.00561095	0.00488877	0.00557858	0.00553856	0.00354543	0.00284619	0.00171404	0.00263375	0.00114597	0.00327708	0.00113863	0.00274331	0.000718264	0.00218863	0.00687348	0.00231291	0.00576635	0.00146516	0.0021959	0.00239913	0.00221752	0.00229805	0.00458274	0.000267795	0.00108485	0.00502456	0.00292128
n286_193.0508_4.14	n286	Negative	193.051	4.14	0.00425809	0.00157031	0.00339427	0.00458679	0.00261769	0.00715592	0.000536266	0.000263679	0.00397798	0.000235209	0.00299638	0.0108697	0.0115541	0.00620696	0.00588449	0.00114179	0.002607	0.00303566	0.00399275	0.0036162	0.00608803	0.00537832	0.00497787	0.00574209	0.00598113	0.00382689	0.00491575	0.00698413	0.00199867	0.00543475	0.00252602	0.00491675	0.0163199	0.00539697	0.00993301	0.00254775	0.00390866	0.00525496	0.0133244	0.0129558	0.0348277	0.00153762	0.00334898	0.00607705	0.00394056
n288_886.1586_2.93	n288	Negative	886.159	2.93	0.000822419	0.00052049	0.000392996	9.36816e-05	0.000372907	0.000746427	6.44908e-05	4.37567e-06	0.00050972	1.95809e-05	0.000115269	0.000687813	0.00314369	0.000504823	0.00084756	0.000284892	0.000369943	0.000416143	0.000378588	0.000410068	0.000297255	0.000312394	0.000891653	0.000505436	4.5352e-05	0.000150263	4.38347e-05	0.000670565	0.000208533	0.000800133	5.98009e-05	0.000272121	0.00220379	0.0019083	0.00278207	2.92729e-05	8.89748e-05	0.00037907	0.000966901	0.0016319	0.00312112	0.000290662	0.00023123	0.00211608	0.0014543
n289_424.0416_2.94	n289	Negative	424.042	2.94	0.00119424	0.000677875	0.000718318	0.000290653	0.000529727	0.00126202	0.000126828	1.54048e-05	0.000893881	2.75406e-05	0.000276459	0.00127482	0.00432747	0.000602236	0.00124006	0.000342266	0.00046972	0.000647166	0.000872469	0.000594734	0.000626077	0.000694617	0.0010738	0.000721558	0.000133388	0.000379794	0.000105412	0.00161292	0.000385077	0.000979292	0.00013496	0.00034771	0.00417503	0.00210921	0.00290443	6.76304e-05	0.00017795	0.000819254	0.00116623	0.00162514	0.00336677	0.000482141	0.000808341	0.00247498	0.00169169
n29_105.0192_0.67	n29	Negative	105.019	0.67	0.0520571	0.0594372	0.0655406	0.0279663	0.0163371	0.0802939	0.00146606	0.0014921	0.0251484	0.000229319	0.00172592	0.0128388	0.0337474	0.0300391	0.0751109	0.0206541	0.0402552	0.0638828	0.0516727	0.026296	0.0291073	0.0243153	0.0275664	0.0354406	0.00378422	0.0180178	0.0172761	0.0774135	0.0163526	0.0215801	0.00181233	0.00620393	0.0850842	0.026686	0.0458049	0.0223276	0.0688576	0.0387056	0.0277234	0.0327638	0.0805814	0.00817932	0.00557167	0.0877714	0.0412707
n290_879.0569_2.94	n290	Negative	879.057	2.94	0.00079406	0.000518722	0.00039218	0.000212585	0.000446859	0.000926715	0.000110675	5.93413e-06	0.000562937	2.36005e-05	0.000188367	0.00105022	0.002904	0.000435935	0.00100496	0.000288601	0.000302401	0.000259619	0.000408842	0.000369876	0.000357758	0.000357232	0.000566902	0.00042534	9.33717e-05	0.00026882	8.87132e-05	0.000966862	0.000244165	0.00045803	2.0914e-05	0.00022504	0.00200076	0.00121661	0.00238021	1.41317e-05	7.38491e-05	0.00040715	0.00113006	0.00125994	0.00234323	0.000458447	0.000471131	0.00234392	0.00122671
n291_299.1866_7.33	n291	Negative	299.187	7.33	0.00114067	0.000706169	0.000457408	0.0011542	0.000357172	0.00114576	6.92767e-05	5.35271e-05	0.000875587	3.28338e-05	0.000203049	0.00157853	0.000864189	0.000629146	0.00051459	0.000175831	0.00105559	0.000502682	0.000713838	0.000700103	0.000454213	0.000603472	0.000589493	0.000825822	0.00172871	0.00124209	0.000752496	0.00124534	0.000648273	0.000620164	0.00039181	0.000277736	0.00227762	0.00100843	0.00171947	0.000593533	0.000788317	0.00116529	0.00122812	0.000876479	0.0012146	0.000234183	0.00130645	0.000964787	0.00079687
n292_701.2892_5.77	n292	Negative	701.289	5.77	0.000627055	0.000350727	0.00358833	8.04701e-05	0.000963474	0.0018231	8.92581e-05	0.000127434	0.0018917	4.29426e-05	0.000836875	0.00313153	0.00104518	0.000808363	0.00598639	3.46222e-05	0.0003111	0.00442405	0.00110714	0.00141378	0.0033233	0.000198462	0.000431354	0.00175591	6.26925e-05	0.000147506	0.00104786	0.000233918	0.000177759	0.00198939	0.000108164	0.000433666	0.000435591	0.00395315	0.00293276	2.01882e-05	0.000429748	1.81689e-05	0.000976546	0.000818318	0.000536336	1.32244e-05	8.18939e-05	0.000106863	0.000437328
n293_440.0395_1.5	n293	Negative	440.039	1.5	0.00097682	0.000539353	0.00363154	0.00150971	0.000635148	0.00835223	1.20845e-05	6.65342e-06	0.000166303	7.68111e-06	6.74748e-05	0.000210555	0.00023806	0.000157152	0.000441942	1.95368e-05	8.0845e-05	0.000234786	0.000316444	0.000329141	0.00326192	0.000299163	0.00028098	0.00125047	0.000189411	0.000128206	0.000465483	0.000196046	8.17933e-05	0.000314541	1.82997e-05	7.04059e-05	0.00063862	0.000254067	0.0058784	7.46963e-05	0.000331876	0.000224634	0.000495908	0.000328003	0.00196793	0.000163101	0.00140087	0.000354864	0.000241423
n294_619.0814_4.2	n294	Negative	619.081	4.2	0.000112387	7.54504e-05	8.23497e-05	0.000106893	3.98606e-05	0.000171863	1.01702e-05	5.1549e-06	4.40704e-05	2.7461e-06	4.18594e-05	0.000148027	0.000171207	4.84372e-05	0.000130161	1.90422e-05	3.4794e-05	6.84792e-05	9.15807e-05	6.24607e-05	7.27793e-05	4.48377e-05	0.000114369	8.35489e-05	0.000136056	5.30747e-05	9.60189e-05	0.000122529	6e-08	5.99897e-05	3.39852e-05	6.47907e-05	0.000151349	0.000230563	0.00110896	0.000376005	0.000875512	0.00326215	0.000114935	6.69533e-05	0.000126919	0.000155663	0.000481729	0.00243062	0.00156205
n295_546.0864_3.05	n295	Negative	546.086	3.05	0.000405433	0.000232835	0.000222589	0.000765066	0.000200352	0.000446508	2.85961e-05	1.58244e-05	8.56462e-05	8.19849e-06	5.65414e-05	0.000164616	0.000225015	0.00015177	0.000184647	3.06654e-05	7.931e-05	7.07367e-05	0.000412931	0.000221057	0.000170987	0.00016318	0.000131312	0.00014155	0.000150729	7.78888e-05	0.000124198	0.000380952	4.25163e-05	9.647e-05	4.73832e-05	0.000122239	0.000657078	0.000166767	0.000278207	0.00049461	0.000394158	0.000663167	0.000794096	0.000403072	0.000928011	0.000287081	0.000598307	0.00294275	0.000715627
n296_488.0335_2.94	n296	Negative	488.034	2.94	0.00125306	0.000699095	0.000732178	0.00051645	0.000570112	0.00159395	0.000125033	1.42659e-05	0.00115581	3.09632e-05	0.000273648	0.00166147	0.00297575	0.000875637	0.00128244	0.000378866	0.000565403	0.000838305	0.000922348	0.000657195	0.000842661	0.000851182	0.000946013	0.000605557	0.000174739	0.000492836	0.000194125	0.00172654	0.000481447	0.00117953	0.000187899	0.000376218	0.00496869	0.000981013	0.00239567	0.000116082	0.000274042	0.000901015	0.00110032	0.00133907	0.00208666	0.000501151	0.000527975	0.00170375	0.000999688
n297_363.1088_4.17	n297	Negative	363.109	4.17	0.00103774	0.000482765	0.000465561	0.000226998	0.000219758	0.000930085	0.000103975	0.000144217	0.00107016	4.72408e-05	0.000630702	0.00227782	0.000931042	0.000486525	0.0010312	0.000129586	0.000447206	0.000756281	0.0012993	0.00139695	0.00341975	0.000686532	0.000977076	0.00139064	0.000672277	0.000577618	0.000224392	0.000875522	0.000228373	0.00100442	0.000107511	0.000163273	0.00078997	0.000271415	0.00237377	0.000942788	0.00161044	0.000969561	0.00011172	9.40051e-05	0.000210167	0.000436682	0.00298864	0.000994023	0.000636113
n298_480.2143_4.28	n298	Negative	480.214	4.28	0.000362369	0.000281171	0.000287816	0.000151332	7.65744e-05	0.000200507	1.51954e-05	9.47064e-06	0.000182102	5.21361e-06	4.77947e-05	0.000122505	0.000528297	0.00023519	0.000229043	5.83632e-05	9.15902e-05	0.000115135	0.000111205	4.61666e-05	0.000110484	3.74873e-05	4.37708e-05	6.55962e-05	0.000522882	0.000174388	0.000419561	0.000452242	0.000147795	0.00038588	8.65969e-05	0.000199124	0.000439282	0.000944638	0.00280396	0.000584448	0.000764294	0.0010827	0.00404041	0.00209449	0.00616035	0.000755997	0.00449935	0.00226226	0.00164905
n299_479.0431_1.77	n299	Negative	479.043	1.77	0.000859181	0.000719137	0.000656351	0.000868356	0.000400704	0.00122326	4.72613e-05	1.78024e-05	0.000252781	1.40887e-05	9.18407e-05	0.000427491	0.000759835	0.000271248	0.000450014	7.51797e-05	0.000124849	0.000149751	0.000547031	0.0003047	0.00033496	0.000341796	0.000210382	0.00021336	0.000377489	0.000135099	0.000270314	0.00098914	0.000161967	0.000207532	0.000118948	0.000199555	0.00114435	0.000508134	0.00102653	0.000953892	0.000739381	0.00116364	0.00129724	0.000676972	0.00156534	0.000385162	0.0013209	0.00193865	0.00157069
n3_112.9857_0.74	n3	Negative	112.986	0.74	0.30506	0.184964	0.348365	0.33821	0.240369	0.505727	0.0326782	0.0291621	0.312301	0.0195143	0.144724	0.430084	0.684542	0.235945	0.445933	0.0705579	0.152545	0.271648	0.380675	0.242669	0.313844	0.261353	0.317085	0.196511	0.504377	0.269604	0.42857	0.50658	0.124316	0.292284	0.132481	0.203923	0.637092	0.177914	0.365925	0.169079	0.302719	0.211819	0.364101	0.224387	0.348995	0.0822797	0.250494	0.300962	0.195112
n30_955.1369_4.52	n30	Negative	955.137	4.52	0.0834908	0.0405475	0.0455329	0.0651627	0.0322153	0.0713318	0.00625453	0.00278605	0.0285959	0.00249565	0.0170296	0.0581694	0.0929754	0.0342709	0.0451679	0.0116867	0.0258632	0.0246141	0.0417788	0.0261938	0.0231421	0.0461682	0.0390626	0.0279564	0.0763381	0.0313795	0.0299652	0.0958374	0.0239092	0.0471009	0.0138444	0.0221848	0.0793403	0.0266189	0.0605267	0.0271501	0.0324545	0.0430711	0.0398037	0.0227296	0.0485977	0.0159859	0.0431215	0.0663566	0.0369481
n300_324.9634_3.38	n300	Negative	324.963	3.38	5.67186e-05	4.06725e-05	4.56592e-05	5.40471e-05	1.57345e-05	6.73974e-05	8.85402e-06	5.33473e-06	5.40486e-05	2.50731e-06	2.71774e-05	9.06025e-05	0.000104355	7.85759e-05	7.2648e-05	2.07733e-05	2.50722e-05	5.11712e-05	5.88733e-05	3.74764e-05	8.59322e-05	5.73335e-05	5.71844e-05	5.45484e-05	0.000426842	4.75604e-05	9.08005e-05	0.00019159	2.67246e-05	4.4587e-05	3.36584e-05	6.82462e-05	0.000380219	0.00187864	0.00395414	0.000633909	0.00110596	0.00148077	0.000806956	0.000953577	0.00153395	5.34488e-05	0.000150299	0.000156261	7.02951e-05
n301_420.0465_1.43	n301	Negative	420.046	1.43	0.000391778	0.000482175	0.000309015	0.000114099	0.000143708	0.00111037	3.29035e-05	2.63739e-05	0.000370857	1.54816e-05	0.000295827	0.000879227	0.000301651	9.68744e-05	0.000636679	5.78686e-05	0.000358686	0.00082175	0.000119382	0.000178149	0.000341098	8.74703e-05	0.000364286	0.000365267	6.53602e-05	5.92782e-05	6.2621e-05	0.00017154	4.85901e-05	0.0002659	2.25479e-05	0.000107985	0.000963468	0.000506456	0.000846212	2.82635e-05	0.000153926	0.00012966	0.000222636	0.000144727	0.00076015	4.51835e-05	0.00013103	0.000563549	0.000320937
n302_438.0534_1.69	n302	Negative	438.053	1.69	0.00100518	0.000885363	0.000825943	0.00110256	0.000963474	0.00215672	5.59957e-05	4.30974e-05	0.00028521	2.93713e-05	0.000390479	0.00142284	0.0017349	0.000768537	0.00166889	0.000382081	0.00107043	0.00133722	0.00153888	0.00148819	0.00186157	0.000936447	0.000824585	0.0010813	0.0034134	0.000678942	0.00120337	0.00249513	0.000670948	0.00143084	0.000205218	0.000426755	0.00297531	0.000789623	0.00147604	0.000260428	0.000470677	0.00068051	0.000561011	0.0005221	0.00110815	0.00014602	0.000442227	0.00067646	0.000500132
n303_520.0269_3.75	n303	Negative	520.027	3.75	0.00140956	0.000333632	0.000944168	0.0019493	0.000869067	0.00232184	0.000207232	8.84126e-05	0.00107848	8.39351e-05	0.000700051	0.00210938	0.00317467	0.00100803	0.00217036	0.000390242	0.000854501	0.000952688	0.00132547	0.00100752	0.0012127	0.00120694	0.00129124	0.00101571	0.00268377	0.00113663	0.00136827	0.0042729	0.00088191	0.00167161	0.000522522	0.000833209	0.00477304	0.000825439	0.00168341	0.000215004	0.000734932	0.000923313	0.00101271	0.00103744	0.00172501	2.20407e-05	6.26247e-05	0.00103737	0.000836627
n306_158.0248_10.83	n306	Negative	158.025	10.83	0.000692177	0.000297675	0.000962105	0.00072423	0.000174653	0.000492001	1.84259e-05	7.31277e-06	0.000162977	3.10428e-06	5.09185e-05	0.000211831	0.000472858	0.000121631	0.000337006	2.89343e-05	9.92654e-05	5.26763e-05	0.000300908	0.000171631	0.000248151	8.37951e-05	9.31894e-05	0.000175384	0.000332137	0.00017301	0.000269271	0.000320802	0.000121475	0.000403715	7.09114e-05	8.03405e-05	0.000243636	0.000154455	0.000508757	0.000335124	0.000637949	0.000681336	0.00104004	0.000318535	0.0011914	0.000157591	0.000981763	0.00049802	0.000587713
n309_167.0345_2.55	n309	Negative	167.035	2.55	0.000259435	0.000118481	0.000125563	0.000166945	9.28333e-05	0.000286439	1.29221e-05	1.03697e-05	8.98038e-05	9.75064e-06	5.81033e-05	0.000279464	0.000386439	8.07287e-05	0.000145296	5.2428e-05	7.52165e-05	8.05195e-05	0.000118564	6.68058e-05	0.000139421	0.000113197	8.68355e-05	9.32157e-05	0.000106711	0.000123381	0.000159684	0.000298524	4.08967e-05	0.000115115	3.46388e-05	6.91101e-05	0.000376528	0.000341368	0.0011154	0.00174931	0.000792766	0.00303174	0.000647815	0.000798705	0.00131423	0.000571131	0.000644553	0.00649442	0.00327391
n31_275.0217_0.75	n31	Negative	275.022	0.75	0.00438624	0.00374187	0.00597239	0.00730596	0.00300318	0.0169521	0.000351289	0.000204338	0.00249954	5.59965e-05	0.000485131	0.00371981	0.00460303	0.00286587	0.00529119	0.00178824	0.0059636	0.0063189	0.00192974	0.00195421	0.00556981	0.00421254	0.00588223	0.00752216	0.000577571	0.000818867	0.00175339	0.0265954	0.0035568	0.00812861	0.000859107	0.00363606	0.0791668	0.00470304	0.0101777	0.00402956	0.00427791	0.00470576	0.00255509	0.00347751	0.00856363	0.000854354	0.00192884	0.0042372	0.00309356
n310_401.1229_19.93	n310	Negative	401.123	19.93	0.00187486	0.000938414	0.000563402	0.00214987	0.000695988	0.00120473	0.000225538	9.76435e-05	0.000572915	7.97562e-05	0.000514495	0.00280485	0.00438128	0.000697496	0.000981757	0.000468637	0.00152531	0.00050193	0.00123389	0.00084512	0.000808464	0.000940857	0.00112321	0.000625581	0.00208886	0.000942937	0.000785894	0.0063804	0.00143665	0.00074825	0.000512065	0.000487658	0.0030639	0.000900987	0.001051	0.000918058	0.000942243	0.00136102	0.00138886	0.000768272	0.000978506	0.00047911	0.00074957	0.0015364	0.00184035
n311_248.9605_0.4	n311	Negative	248.96	0.4	0.0309494	0.0145643	0.014951	0.0350994	0.0118543	0.0357139	0.00377636	0.00152681	0.0153132	0.00116884	0.00731414	0.0255474	0.0471619	0.0135231	0.0190691	0.00722615	0.0126231	0.0149623	0.0249075	0.0120728	0.0166454	0.0203776	0.0175302	0.0136958	0.0399351	0.0168033	0.0232094	0.062572	0.00924184	0.0167679	0.00934234	0.00982487	0.0792738	0.0121191	0.0249523	0.0116572	0.0178377	0.0228293	0.0220418	0.0164157	0.031334	0.0077126	0.0183433	0.0278417	0.0131965
n312_135.0298_0.66	n312	Negative	135.03	0.66	0.00211119	0.00218453	0.00475916	0.00313233	0.00135526	0.0120102	0.000557444	0.000233469	0.00438043	0.000143553	0.00166938	0.00985398	0.00282737	0.00111998	0.00702566	0.000829944	0.0036237	0.00683136	0.00339175	0.00323275	0.0164709	0.00225953	0.00424647	0.00375417	0.0013739	0.00166255	0.00357044	0.0142623	0.00184278	0.00681127	0.000496707	0.00130661	0.0560473	0.00462973	0.0185201	0.00444594	0.011387	0.00449269	0.00129965	0.00317047	0.00806005	0.00140592	0.00443576	0.00749449	0.00604595
n314_493.0594_4.02	n314	Negative	493.059	4.02	0.000692177	0.000347779	0.000668582	0.000726633	0.000591091	0.0010733	8.17202e-05	2.55947e-05	0.00052635	2.86947e-05	0.000225228	0.000881779	0.00127509	0.000501056	0.000500464	0.000126866	0.000368408	0.000471829	0.000375317	0.000320451	0.000427907	0.000432941	0.000463829	0.000531675	0.00110045	0.000372901	0.000572983	0.000998051	0.000298829	0.000550446	0.000232668	0.000348142	0.00196754	0.0122691	0.0150038	0.00212329	0.000642398	0.000781265	0.00138886	0.0011869	0.00222996	0.00107641	0.000769802	0.00353755	0.00175968
n315_781.2025_0.68	n315	Negative	781.202	0.68	0.00125516	0.00122548	0.0025031	0.000813108	0.000532349	0.00913909	0.000100625	0.000112209	0.0018601	1.42081e-05	0.000456392	0.00270787	0.00144629	0.000563486	0.00300076	0.000207239	0.00148284	0.00284301	0.00273761	0.00345543	0.013658	0.000872498	0.00145714	0.00300293	0.00063893	0.000299148	0.00155718	0.0100718	0.001499	0.0046184	7.35257e-05	0.00047686	0.0254673	0.00322341	0.0132663	0.00140459	0.0016407	0.00106866	0.000606825	0.00110304	0.00319891	0.000501978	0.000622394	0.001363	0.0020449
n316_565.1094_4.7	n316	Negative	565.109	4.7	0.000240529	0.000268203	0.00033266	0.000924805	0.000317836	0.00265209	3.08694e-05	7.78031e-05	0.000379172	2.12524e-05	0.000235537	0.00300392	0.00293498	0.000166839	0.000881866	0.000340287	0.000408318	0.000222745	0.000274742	0.000222143	0.00210446	0.000252855	0.000427824	0.00199343	0.000133388	0.000100635	0.000124198	0.000207185	9.3536e-05	0.000239959	6.01277e-05	0.000146427	0.00110005	0.000378303	0.00939591	5.95551e-05	0.000100542	0.000294832	0.000263627	0.000578233	0.00541795	4.24284e-05	0.000695616	0.0021312	0.00048227
n317_371.099_4.9	n317	Negative	371.099	4.9	8.08765e-05	3.12412e-05	5.54433e-05	6.84596e-05	3.40913e-05	6e-08	1.55544e-05	3.17686e-06	4.9891e-05	2.06952e-06	2.18668e-05	6.76329e-05	7.82662e-05	3.55206e-05	7.6684e-05	3.88264e-05	4.04225e-05	6.39641e-05	0.000201968	0.000159682	8.24247e-05	7.05643e-05	3.4593e-05	3.31434e-05	0.000133388	4.61819e-05	0.000116893	0.000570315	2.9559e-05	5.75577e-05	4.64029e-05	3.06676e-05	0.000321156	0.00266659	0.00717284	0.00131476	0.00140491	0.00264028	0.000163963	8.52133e-05	0.000466735	0.000882456	0.00253582	0.00430575	0.00327909
n318_209.0821_3.52	n318	Negative	209.082	3.52	0.0044293	0.00780853	0.0123859	0.0036704	0.00361421	0.0198435	0.000530045	0.000449016	0.0063004	0.000416014	0.0041725	0.0220458	0.00198437	0.00484211	0.00595209	0.00255759	0.00937137	0.0167955	0.0101409	0.00815356	0.00829859	0.00321362	0.0131771	0.00818986	0.00295722	0.00087332	0.00168764	0.0190632	0.0028737	0.00836695	0.000314363	0.000976612	0.00555194	0.00213998	0.00604842	0.00173921	0.00117536	0.00440267	0.000769984	0.00119299	0.0042129	0.00146874	0.00349831	0.00580082	0.00395842
n319_523.1283_5.12	n319	Negative	523.128	5.12	0.00127407	0.000702042	0.00171467	0.00111577	0.000579028	0.00142546	0.000164398	9.66844e-05	0.000922152	0.000101446	0.000898727	0.00273339	0.00191752	0.000897165	0.00141563	0.000464185	0.000738862	0.00111899	0.000923983	0.000863587	0.00168795	0.00106067	0.000991196	0.00124426	0.00165802	0.000842302	0.000489488	0.00291395	0.00129331	0.00146407	0.00079375	0.00151869	0.00419348	0.00198553	0.00512364	0.000616244	0.00158375	0.00279224	0.000605217	0.00035235	0.000805186	0.00065764	0.000597344	0.00505379	0.00422692
n32_387.1297_3.3	n32	Negative	387.13	3.3	0.00498388	0.00789518	0.0125832	0.00624183	0.00579186	0.0272067	0.00080428	0.000567219	0.00881491	0.000344934	0.00858023	0.0303301	0.00407473	0.0078323	0.00685212	0.00285831	0.0145347	0.0289396	0.00538118	0.00801887	0.00549352	0.00525925	0.0137716	0.011353	0.00265176	0.00262547	0.000862083	0.00994486	0.00273603	0.00133437	0.00111922	0.00452974	0.0721863	0.00347803	0.00768803	0.00417542	0.00527977	0.00609073	0.000904209	0.00165625	0.00456499	0.00125522	0.000595417	0.00877382	0.00750256
n320_472.1589_2.9	n320	Negative	472.159	2.9	0.000999927	0.000421461	0.000729732	0.000795092	0.000386019	0.0011963	0.000779273	0.000419465	0.00472135	0.000232384	0.00124204	0.00581004	0.000942456	0.000905238	0.00258909	8.55664e-05	0.000348964	0.000632868	0.00205075	0.000978189	0.00140473	0.00235214	0.0013576	0.00228482	0.000640263	0.00137925	0.000582376	0.00168867	0.000510601	0.00123628	0.000305213	0.000466925	0.00226655	0.00145669	0.00510174	0.00190425	0.00270128	0.00141553	0.00306547	0.00173943	0.00499215	0.000376897	0.00100007	0.00144365	0.00104117
n321_534.1443_5.17	n321	Negative	534.144	5.17	0.000132343	0.000206899	0.000228296	0.000188564	0.000102274	0.000303289	1.02898e-05	3.89615e-06	0.000161314	3.97985e-06	2.40535e-05	5.35958e-05	0.000257626	0.000154461	0.000200791	9.37273e-05	8.90318e-05	0.00019415	0.000197062	0.00017489	0.00027358	0.000207283	0.000374875	0.000394268	0.000304125	0.000139235	0.000113762	0.00076636	0.000280608	0.000694746	0.000210774	0.000438417	0.0010373	0.00223176	0.00501545	0.000267493	0.000363017	0.00024941	0.000252375	8.99473e-05	0.00043944	0.00123483	0.00518918	0.000125009	6.74141e-05
n322_204.0668_5.37	n322	Negative	204.067	5.37	0.000576639	0.0007044	0.000448439	0.00237447	0.000247031	0.00300761	7.53788e-05	6.74333e-05	0.000269411	3.20776e-05	0.000246158	0.00175845	0.000622869	0.000217429	0.000566049	0.000115984	0.000467161	0.000334118	0.00115457	0.000529558	0.00202116	0.000694617	0.000936129	0.00130709	0.000696286	0.000209542	0.000795287	0.000906711	0.000163182	0.00049451	0.000244759	0.000356781	0.00188633	0.000280929	0.00498582	0.00126529	0.00131416	0.00147003	0.000483049	0.000465292	0.00389628	0.00032455	0.00231712	0.0015979	0.00083317
n323_165.0558_2.87	n323	Negative	165.056	2.87	0.00213955	0.00199472	0.00265231	0.00227838	0.00666354	0.00950473	3.63733e-05	3.56647e-05	0.000420748	1.45265e-05	0.000190554	0.000944308	0.000616346	0.00072602	0.00232776	0.000103372	0.00196331	0.00187678	0.00837309	0.0104891	0.00467717	0.00138188	0.00445756	0.00224339	0.000418839	4.48033e-05	0.000202475	0.00379393	0.00859397	0.00167728	6.43758e-05	0.000455695	0.00387971	0.00460399	0.00488278	0.00218234	0.00140936	0.000813473	0.00418267	0.0055463	0.00482293	0.000151255	0.000253389	0.00344279	0.00410074
n324_334.0934_6.91	n324	Negative	334.093	6.91	0.00346508	0.00112763	0.00328339	0.00719306	0.00273989	0.00501606	0.000163919	0.000108972	0.00137782	0.000223747	0.000975261	0.00630644	0.00297901	0.00114419	0.00198773	0.00118284	0.00199861	0.00209576	0.00480063	0.0033278	0.0019361	0.00632874	0.00488115	0.00164336	0.00219023	0.0052606	0.00110422	0.00281147	0.000764079	0.00118277	0.000442461	0.00041682	0.00338137	0.000819283	0.00467284	0.00197844	0.000937795	0.00245776	0.00187111	0.00107193	0.00331218	0.000578569	0.0020329	0.00357687	0.00280662
n325_578.134_5.19	n325	Negative	578.134	5.19	0.00018381	7.89871e-05	0.00021362	0.000318277	0.000115386	0.00025274	1.54347e-05	5.1549e-06	0.000116412	5.61159e-06	2.31164e-05	0.000130161	0.000347306	0.000219582	0.000239133	0.000104856	0.000132524	0.000157276	0.000174984	0.000126008	0.000291994	0.00025065	0.00035652	0.000309338	0.000444183	0.000124071	0.000104368	0.000581454	0.000332842	0.000432088	0.000232668	0.00037881	0.00132154	0.00284734	0.00465996	0.000336133	0.000258917	0.000131312	0.000123776	0.00010415	0.000248379	0.00178006	0.00550905	0.000164326	5.12808e-05
n326_175.025_4.86	n326	Negative	175.025	4.86	0.00178663	0.000913068	0.00185001	0.00632831	0.000798786	0.00418707	0.000201728	3.98606e-05	0.00147761	0.000166079	0.000595403	0.0037466	0.00215232	0.00125076	0.0015135	0.00126322	0.00143525	0.00179626	0.00631498	0.00427231	0.00304095	0.00367963	0.00647242	0.00198929	0.00182208	0.00135306	0.000613686	0.00478307	0.00118965	0.00179645	0.000460761	0.000621127	0.00413811	0.00142479	0.00448222	0.00291416	0.0017875	0.00140066	0.00164365	0.00358099	0.0106899	0.000553773	0.00170147	0.0049802	0.00665556
n327_169.0409_7.14	n327	Negative	169.041	7.14	0.000759399	0.000497501	0.00330051	0.00106653	0.000406474	0.0049773	4.80989e-05	4.87318e-05	0.00118408	3.77688e-05	0.000182119	0.00410646	0.000670154	0.000329373	0.00202809	0.000131317	0.000276306	0.00106105	0.000306632	0.000277543	0.0030427	0.000343266	0.00036711	0.0023442	0.00106844	0.000451479	0.0016939	0.00057477	0.000198815	0.00114143	0.000149992	0.000233247	0.00180881	0.000372707	0.00447063	0.000388623	0.00140758	0.00048891	0.000685591	0.000248201	0.00170727	0.00020856	0.00208878	0.000435515	0.000406213
n328_448.0863_6.91	n328	Negative	448.086	6.91	0.00434527	0.001789	0.00353288	0.00844215	0.00325913	0.00539685	0.000225538	0.000138823	0.00149507	0.000261317	0.00117675	0.00713463	0.00406169	0.00161942	0.00304213	0.00146328	0.00220482	0.00202954	0.00533866	0.00334463	0.00262619	0.00620819	0.00554053	0.00198032	0.00348944	0.00469125	0.00121485	0.00591701	0.00104631	0.00165377	0.000515006	0.000500616	0.00304544	0.0014662	0.00419242	0.00242662	0.00107571	0.00305073	0.00255349	0.00130796	0.00366291	0.000743875	0.00195196	0.00452049	0.00288095
n329_162.0232_5.18	n329	Negative	162.023	5.18	0.000155451	7.07348e-05	0.000128009	0.000266632	0.000154722	0.000208932	7.89683e-06	8.69141e-06	0.000135537	2.6665e-06	2.24916e-05	0.000107192	0.000427203	9.68744e-05	0.000223998	7.12229e-05	8.28917e-05	0.000147494	0.000188067	9.99371e-05	0.00024289	0.000135983	0.000196262	0.000395649	0.000284117	7.71995e-05	0.000103325	0.000505709	0.000238092	0.000453166	0.000127771	0.000234542	0.000594323	0.00198105	0.00343121	0.000202891	0.000328317	8.83672e-05	0.000110916	5.88377e-05	0.000106448	0.000844436	0.00333356	0.000120976	7.72094e-05
n33_436.0413_0.73	n33	Negative	436.041	0.73	0.0107093	0.00721612	0.00629445	0.00373045	0.00264339	0.0153026	0.00112661	0.000555051	0.00660557	0.000163293	0.00255217	0.0129089	0.0200769	0.00352461	0.00894882	0.00167745	0.00391945	0.00281291	0.0026542	0.00450423	0.0067562	0.00330623	0.00783355	0.00567235	0.000702956	0.00427217	0.0014789	0.0171339	0.00233354	0.00584008	0.00047612	0.00152993	0.0718873	0.0151131	0.0327434	0.000444645	0.0018222	0.0028996	0.00654165	0.0113225	0.0238431	0.00711695	0.0116193	0.014617	0.0143212
n330_622.1275_6.79	n330	Negative	622.128	6.79	0.000492611	0.000370179	0.000768869	0.00181838	0.000361893	0.0043842	3.68519e-05	7.64244e-05	0.000287705	3.1003e-05	0.000190554	0.00363176	0.000916367	0.00034821	0.00096864	9.24908e-05	0.000221556	0.000353684	0.000373682	0.00021291	0.003361	0.000482189	0.000400997	0.00204453	0.000288119	0.00019231	0.000348591	0.000314119	0.000205293	0.000389933	0.000114373	0.000157657	0.00086749	0.000131511	0.00342477	0.000138794	0.000201973	0.000227112	0.000237907	9.40051e-05	0.00115183	3.55407e-05	0.000801597	0.000510117	0.000252371
n331_348.0786_7.13	n331	Negative	348.079	7.13	0.000464252	0.000225762	0.00150512	0.000886372	0.000229723	0.00361419	5.33634e-05	1.66635e-05	0.00083318	1.49244e-05	0.000132451	0.00292991	0.000453292	0.000166839	0.001009	6.18254e-05	0.000136618	0.000596747	0.000281283	0.000167829	0.00148101	0.000111727	0.000210382	0.00153012	0.000393495	0.000208163	0.0010489	0.00028293	9.799e-05	0.000730416	5.29385e-05	0.000163273	0.00111113	0.000194188	0.00339129	0.000209957	0.000686886	0.00016765	0.000352039	0.000103473	0.000937564	9.14691e-05	0.00138449	0.000190538	0.000166519
n333_493.0901_6.39	n333	Negative	493.09	6.39	0.000324556	0.000431482	0.000724025	0.00200695	0.000219234	0.00323171	0.000116658	3.42861e-05	0.000533002	5.30514e-05	0.000263964	0.00182353	0.00047775	0.000326682	0.000678048	0.000160746	0.00025021	0.000799174	0.000516777	0.000540421	0.00152837	0.000438822	0.000777284	0.00106611	0.00114314	0.000395648	0.000771283	0.000940128	0.000236067	0.000541529	0.000116988	0.000450944	0.00200815	0.000580325	0.00318778	0.000734345	0.000772301	0.000675555	0.000781237	0.000903531	0.00370522	0.000643865	0.00186814	0.001115	0.00114143
n334_329.088_1.93	n334	Negative	329.088	1.93	0.000719485	0.000535816	0.000880571	0.00186042	0.00111872	0.00428648	0.000195746	0.000178683	0.003588	8.91885e-05	0.00172154	0.00636642	0.00116258	0.00088371	0.00198975	0.00047012	0.000768539	0.00137711	0.00319224	0.00366889	0.00605383	0.00109007	0.00139713	0.0013064	0.00260107	0.0010546	0.000719098	0.00259983	0.0014002	0.00322242	0.000197702	0.000317475	0.000863799	0.000754367	0.00299974	0.000457767	0.00108727	0.00523101	0.00371328	0.00355191	0.00754691	0.00314439	0.00565453	0.00587038	0.00655242
n336_195.0335_7.43	n336	Negative	195.034	7.43	0.000431691	0.000613035	0.000792514	0.000867155	0.000244409	0.00247517	5.53974e-05	3.60244e-05	0.000156325	1.83471e-05	0.000152131	0.00131565	0.00065711	0.000102256	0.000396537	6.08362e-05	0.000220021	0.000236291	0.000306632	0.000209651	0.00216672	0.000371198	0.000256271	0.00103021	0.000337472	0.000132342	0.000682569	0.000345308	0.000136862	0.000462894	7.77738e-05	0.000135197	0.000945011	0.000124795	0.00270994	0.000209957	0.000588124	0.000422841	0.000222636	9.12999e-05	0.000885705	8.09997e-05	0.00121877	0.000468784	0.000214919
n337_356.0576_3.36	n337	Negative	356.058	3.36	0.000324556	0.000130859	0.000755823	0.000339896	0.000181471	0.00191914	3.94841e-05	4.98707e-05	0.00217941	8.47708e-06	0.000137761	0.00156449	0.00128813	0.000368123	0.00295839	0.000117716	6.95881e-05	0.000404102	0.000282101	0.000252558	0.00398182	9.48208e-05	9.53073e-05	0.000754702	6.26925e-05	0.000132342	8.03637e-05	0.000140351	3.56327e-05	5.59364e-05	1.82997e-05	2.46205e-05	0.000354379	0.000127034	0.00265327	5.75363e-05	0.000124565	5.20293e-05	7.95704e-05	7.98029e-05	0.000203344	4.90406e-05	0.000117542	5.34313e-05	4.66713e-05
n339_589.0805_4.22	n339	Negative	589.081	4.22	0.000613401	0.000278813	0.000396257	0.000369922	0.000146855	0.000743057	8.23185e-05	7.69639e-05	0.000251118	1.52428e-05	0.000213358	0.000848601	0.000675046	0.00024703	0.000444969	0.00031531	0.000586894	0.000210705	0.00222655	0.00143116	0.00136001	0.00082472	0.00124394	0.000597271	0.00069762	0.000319137	0.000219174	0.000808688	0.000142936	0.000329944	7.77738e-05	0.000190053	0.0014249	0.00110693	0.00252704	0.000644508	0.00100364	0.000830816	0.00035445	0.000873774	0.00293825	0.000505008	0.000669603	0.00147188	0.00122671
n34_226.9661_0.59	n34	Negative	226.966	0.59	0.0141366	0.00997714	0.0129623	0.016058	0.00686757	0.0258722	0.00164051	0.000659288	0.00576158	0.000329771	0.00283457	0.00656932	0.0189942	0.00660468	0.015813	0.00452142	0.0101993	0.0150451	0.00983511	0.00926808	0.0152205	0.0104295	0.0129625	0.0105348	0.0165121	0.00859948	0.0115672	0.03912	0.00564779	0.0101634	0.00438442	0.00799086	0.0694767	0.0134471	0.0238253	0.00776034	0.0194721	0.014095	0.0102196	0.0147412	0.0186517	0.00480708	0.00652742	0.012136	0.0121322
n340_508.0177_1.18	n340	Negative	508.018	1.18	0.00248196	0.00175658	0.000944983	0.00211024	0.00156243	0.00242968	0.000335974	0.000209673	0.00208794	4.36192e-05	0.00062258	0.00121612	0.00657273	0.00243262	0.00329035	0.00100132	0.00100442	0.00062459	0.0026542	0.00168372	0.0016178	0.000921746	0.000584551	0.000742963	0.000153396	0.000693417	0.000233785	0.000960178	0.000199219	0.000291842	2.87567e-05	6.78143e-05	0.00100038	0.000845585	0.0023274	0.000129204	0.000339884	0.000123879	0.000139047	0.000189363	0.000275674	7.85201e-05	0.000210034	0.000226831	8.98855e-05
n341_440.0299_1.23	n341	Negative	440.03	1.23	0.00148203	0.000730336	0.00050959	0.00144606	0.000890571	0.00199328	0.000253177	0.0001218	0.0018942	2.37597e-05	0.000278958	0.00109233	0.00370623	0.00113989	0.00248819	0.000496582	0.000637038	0.000371744	0.00153479	0.00102381	0.00138018	0.000474839	0.000405939	0.000546175	0.000148061	0.000512826	0.000195169	0.000721805	0.00012512	0.000323458	2.48353e-05	4.27619e-05	0.000963468	0.000653076	0.00184569	0.000103969	0.00021087	0.000139571	7.31405e-05	0.000139993	0.000237462	9.97343e-05	0.000176313	0.000141139	0.000121576
n342_523.9911_1.15	n342	Negative	523.991	1.15	0.00158812	0.00129268	0.000883017	0.000995667	0.00105631	0.00137659	0.00031025	0.000179223	0.00173122	4.08731e-05	0.000560103	0.00150706	0.00387907	0.00136916	0.00187876	0.000474325	0.000571032	0.000420658	0.00130175	0.000757675	0.000924209	0.000560839	0.000303571	0.000484722	0.000121383	0.000631382	5.32279e-05	0.000316346	0.000101634	0.000110251	1.82997e-05	3.06676e-05	0.00102622	0.00100955	0.00155847	0.000111035	0.000163714	0.000130486	0.000139047	0.000135935	0.000189696	8.34793e-05	0.000264951	0.000160294	9.04617e-05
n343_1064.8097_0.4	n343	Negative	1064.81	0.4	0.00459735	0.00103921	0.00105261	0.00407995	0.000937774	0.00230836	0.000508867	0.000116225	0.00109927	0.000168905	0.00058853	0.00141136	0.00602161	0.00106992	0.00153772	0.00096324	0.00119732	0.000950431	0.0033705	0.00111126	0.00107678	0.00242197	0.00158422	0.00105023	0.00487667	0.00155433	0.00172208	0.00777945	0.000691599	0.00119493	0.00093688	0.000691101	0.00501299	0.000886997	0.00150824	0.000848408	0.00135242	0.00257834	0.00227941	0.00102121	0.00197885	0.000878874	0.00146735	0.00364442	0.000969727
n344_403.14_5.01	n344	Negative	403.14	5.01	0.000173307	0.0001845	0.000278032	0.000320679	0.000153149	0.000534125	1.30417e-05	5.93413e-06	0.000102277	2.5869e-06	3.87355e-05	0.000144198	0.00026904	0.00010118	0.000146305	9.57057e-05	0.000108476	0.00019716	0.000161902	8.96175e-05	9.82082e-05	0.00016906	0.000252741	0.000182979	0.000685615	0.000174388	0.000308931	0.000380952	0.000102849	0.000401283	9.77074e-05	0.000146859	0.000885947	0.000436503	0.00137558	0.000645517	0.000818568	0.00186314	0.00152872	0.00313734	0.00658615	0.000687946	0.000821829	0.00176122	0.00149464
n345_232.9762_1.9	n345	Negative	232.976	1.9	0.000100833	2.94728e-05	5.29973e-05	5.52481e-05	2.67486e-05	8.42468e-05	5.50385e-06	3.47656e-06	6.56898e-05	2.46751e-06	2.37411e-05	0.000109744	6.19608e-05	2.90623e-05	7.1639e-05	1.558e-05	5.11677e-05	3.83784e-05	4.25196e-05	3.91058e-05	6.2257e-05	2.71967e-05	4.87126e-05	4.9715e-05	0.000110712	4.61819e-05	5.63589e-05	0.000147034	1.05279e-05	6.56644e-05	1.69926e-05	6.04714e-05	0.000184572	0.000678259	0.00136012	0.000240744	0.000214429	0.000480651	0.000232281	0.000143375	0.000335722	2.61734e-05	9.24919e-05	0.000103838	6.22284e-05
n347_272.9591_0.56	n347	Negative	272.959	0.56	0.0357379	0.0174791	0.0306822	0.0388863	0.0159878	0.0661877	0.00358121	0.00192146	0.0232417	0.00118289	0.00992223	0.0374444	0.0466124	0.0192592	0.0374914	0.00968359	0.0172497	0.0251725	0.0243008	0.0144545	0.026454	0.0190185	0.0208455	0.0205233	0.0388346	0.0184059	0.0333321	0.0602417	0.0134323	0.0279058	0.00926293	0.0155502	0.112423	0.0263564	0.0632521	0.0185595	0.0385483	0.0266646	0.0254481	0.0289935	0.0796807	0.013357	0.0360641	0.0399323	0.0287276
n348_681.2409_4.1	n348	Negative	681.241	4.1	0.00104299	0.00343476	0.00818034	0.00134757	0.00164215	0.0217138	0.00103975	0.00100479	0.0325447	0.000273655	0.00912503	0.0391952	0.000443509	0.00288094	0.00447794	0.00166756	0.00951413	0.0314176	0.00770259	0.00629061	0.0106696	0.0017913	0.0127225	0.0129584	0.000714961	0.00204786	0.000759802	0.00739404	0.00308831	0.00480404	0.000521215	0.0015161	0.024286	0.000579206	0.00135239	0.000979127	0.00142182	0.000924965	0.000480637	0.000809526	0.00217537	0.000117367	0.000166678	0.00162108	0.00184726
n349_575.1081_3.83	n349	Negative	575.108	3.83	0.000748895	0.00152139	0.00152388	9.36816e-05	0.000217136	0.000200507	7.29858e-06	2.20582e-05	7.06789e-05	3.70126e-06	4.21718e-05	9.31547e-05	0.0143423	0.00756266	0.0121554	0.00536645	0.0102126	0.0083063	0.0241511	0.0169296	0.0120919	0.0166238	0.0189937	0.00698565	0.00891167	0.00016336	0.00049575	0.0195912	0.00573039	0.0152285	0.00120059	0.0020733	0.00777788	0.000500859	0.00364373	0.00135917	0.000168162	0.000147003	5.70656e-05	7.37162e-05	0.000562265	6.36426e-05	0.000226412	8.36754e-05	0.000255252
n35_519.1876_5.21	n35	Negative	519.188	5.21	0.00734505	0.015419	0.0220795	0.0106665	0.0101073	0.0775526	0.00361747	0.00371051	0.0622274	0.0011694	0.028316	0.105796	0.00301162	0.0171263	0.0171964	0.00645334	0.027103	0.0545102	0.0266909	0.0218889	0.0324736	0.011585	0.037131	0.033579	0.00327068	0.00797775	0.00390025	0.0265464	0.0110522	0.0163269	0.0023025	0.00947629	0.0681478	0.0031154	0.00815944	0.00587779	0.0123719	0.00754837	0.00258885	0.00251717	0.0101767	0.00221344	0.00169665	0.0132086	0.0120141
n350_567.1218_5.61	n350	Negative	567.122	5.61	0.00048946	5.18722e-05	0.00382151	0.00124789	0.000647735	0.00954685	9.97872e-05	0.000109871	0.00441203	3.71718e-05	0.000473886	0.0106145	0.00104518	0.000705569	0.00752411	0.000160251	0.000611454	0.00455951	0.000827497	0.0011987	0.0148268	0.000579215	0.000828115	0.00646088	0.000529551	0.00074856	0.00352139	0.00124756	0.00039115	0.00649511	0.000166985	0.000335184	0.00163162	0.000181876	0.00237892	6.20787e-05	0.000496479	0.000207291	0.000143066	0.000152843	0.00103719	2.09387e-05	5.29902e-05	0.000197595	0.000229323
n351_151.0401_4.36	n351	Negative	151.04	4.36	0.00299978	0.00327915	0.00265476	0.00719667	0.00646057	0.0134407	0.000434445	0.000250852	0.00310738	0.000139414	0.000933714	0.00288907	0.00863863	0.00272486	0.0069964	0.00141308	0.00505793	0.00602767	0.0128393	0.0121049	0.013316	0.0100576	0.0111877	0.00562125	0.00222091	0.00233322	0.00160414	0.00146589	0.000836155	0.00137976	0.000745714	0.00081118	0.00327431	0.00123676	0.00300102	0.00122896	0.00217276	0.00189453	0.00169107	0.00201604	0.00318936	0.000413539	0.00174482	0.00386016	0.00262166
n352_625.0738_3.98	n352	Negative	625.074	3.98	0.00183075	0.000933109	0.00188589	0.00433337	0.00198831	0.00622752	0.000435163	0.000236886	0.00272488	0.000101805	0.000815633	0.00277933	0.00539548	0.00338522	0.00376559	0.00108936	0.00126487	0.00195956	0.00144975	0.0012541	0.00166516	0.0037524	0.00680071	0.00557775	0.00822872	0.00146679	0.00213642	0.00474965	0.000828056	0.00301165	0.000946684	0.00235622	0.00789601	0.000236159	0.00201957	0.000737373	0.00143071	0.000855592	6.10843e-05	6.22192e-05	9.55305e-05	1.87346e-05	8.57477e-05	0.00101318	0.000541042
n354_365.1455_4.9	n354	Negative	365.146	4.9	0.00296932	0.00141057	0.00290344	0.00397066	0.00168201	0.00400509	9.41637e-05	4.42962e-05	0.000640268	2.57894e-05	0.000318006	0.000921338	0.00581127	0.00273347	0.00372119	0.00144869	0.00239414	0.00398609	0.00565674	0.00232517	0.00321895	0.00481087	0.0055483	0.00465526	0.0101202	0.00148402	0.00361845	0.00822946	0.00198329	0.00487619	0.00217178	0.00319505	0.00629761	0.000730303	0.0030036	0.000391146	0.000524951	0.000950566	7.39442e-05	7.7774e-05	0.000214261	0.000761783	0.00167353	0.00152531	0.00098125
n355_683.2566_3.84	n355	Negative	683.257	3.84	0.00264161	0.00380789	0.00891496	0.00154575	0.00227835	0.00974904	0.000261074	0.00040418	0.00454757	0.000173044	0.00617113	0.0206216	0.000934303	0.000996192	0.00324797	0.000406317	0.0027257	0.00593887	0.00131157	0.00245335	0.0017467	0.00159358	0.00458252	0.00425961	0.00111779	0.000725814	0.000865214	0.00458702	0.0014079	0.00244661	0.000251621	0.00102974	0.00799568	0.000415797	0.000833332	0.000428494	0.00107748	0.000559934	0.000190487	0.000513985	0.00117912	0.000119295	0.000135847	0.000758119	0.000853336
n356_223.0614_4.9	n356	Negative	223.061	4.9	0.00117323	0.000612445	0.00137467	0.0058527	0.00905204	0.00158216	4.21164e-05	1.13887e-05	0.000117244	1.6596e-05	0.000147445	0.000530854	0.00195176	0.000911696	0.00481696	0.00024656	0.000616571	0.00208297	0.00311374	0.00118024	0.00129775	0.00171118	0.00148609	0.00341929	0.00209686	0.00250485	0.00108961	0.00070621	0.000257932	0.000480729	0.000234629	0.000592619	0.0013363	0.00110525	0.00156749	0.000374491	0.000584565	0.000420363	0.00159703	0.000539684	0.00206892	6.58467e-05	0.000210034	0.00241348	0.00418256
n357_149.0609_5.86	n357	Negative	149.061	5.86	0.00042644	7.30926e-05	0.00262541	0.000786685	0.000397557	0.00372539	6.05424e-05	0.000106695	0.0026725	3.14806e-05	0.000318943	0.00343779	0.00065711	0.000396647	0.00522561	0.000138736	0.000351522	0.00238323	0.000943608	0.000812532	0.00527694	0.000545403	0.000460299	0.00330605	0.000622923	0.000495594	0.00243387	0.00104038	0.000155893	0.00487944	0.000153914	0.0003922	0.0010779	0.000114722	0.00165378	5.8041e-05	0.00147253	0.000369986	0.000160748	0.000131878	0.000817468	1.84591e-05	0.000127176	0.00042745	0.000169976
n358_549.1984_5.45	n358	Negative	549.198	5.45	0.00073314	0.00146185	0.00317576	0.00120705	0.00166313	0.00820058	0.000280816	0.000263619	0.00305084	0.000162776	0.00498814	0.0192435	0.000779401	0.00173459	0.00188078	0.000973132	0.00411644	0.00814676	0.00305814	0.0028607	0.0034101	0.000929097	0.00449497	0.00326945	0.00164468	0.000816799	0.00119606	0.00669006	0.00239144	0.00566011	0.000285933	0.00101851	0.0098414	0.000336331	0.00126481	0.00109571	0.00135776	0.00153115	0.000540918	0.000612724	0.0014043	0.000263111	0.000350699	0.00185699	0.00143586
n359_179.0715_3.29	n359	Negative	179.071	3.29	0.00142532	0.00335165	0.00425772	0.00163943	0.00190649	0.0113716	0.000222906	0.000138823	0.00301009	9.92973e-05	0.00220886	0.0098476	0.000904953	0.00192995	0.00212697	0.000647436	0.00425204	0.00813773	0.00120118	0.00262389	0.00161079	0.00125693	0.00370145	0.00297669	0.000921713	0.000612082	0.000230654	0.00405458	0.00061507	0.000616922	0.000370243	0.00130359	0.0178666	0.000901547	0.00202215	0.00126126	0.00109439	0.00194243	0.000326319	0.000293512	0.00149028	0.00035954	0.000286147	0.0025153	0.00203452
n36_402.09_4.3	n36	Negative	402.09	4.3	0.0175838	0.0127788	0.00915468	0.00674747	0.00613172	0.0150751	0.00246369	0.00135005	0.0150812	0.000373708	0.00492035	0.0155237	0.0164294	0.00912073	0.013898	0.00351515	0.00795249	0.00934101	0.0189515	0.0133356	0.0177301	0.00521808	0.00715864	0.00637388	0.0124091	0.00801014	0.00327717	0.0131417	0.00658598	0.0252857	0.00636536	0.0143546	0.0544082	0.0441501	0.0918108	0.000653592	0.00227687	0.0042152	0.00441736	0.00311705	0.0072071	0.00225146	0.00355323	0.00603471	0.00403678
n360_247.0725_3.32	n360	Negative	247.072	3.32	0.00173412	0.000209257	0.00176603	0.00102689	0.000560671	0.00113059	0.000212855	0.000149612	0.00128303	0.000110401	0.00130201	0.00421365	0.00416605	0.00161565	0.00161944	0.000478529	0.00177808	0.00248181	0.000962415	0.00145072	0.00165113	0.00153183	0.00267072	0.00285516	0.0068975	0.00245936	0.00213329	0.00177778	0.000627217	0.000733658	0.00116922	0.00142583	0.00485425	0.000856777	0.00394641	0.000605645	0.00137021	0.00434981	0.00318683	0.00339095	0.00705561	0.00173295	0.00943321	0.00145071	0.0014785
n361_555.1644_5.21	n361	Negative	555.164	5.21	0.000656465	0.000992644	0.00176848	0.000936816	0.000654029	0.00789224	0.000236905	0.000279084	0.00473798	9.0263e-05	0.00212233	0.00889563	0.000432095	0.00147733	0.00143177	0.000442917	0.0021777	0.00504714	0.00181608	0.00180104	0.00293485	0.00065566	0.00258036	0.00269704	0.000309461	0.000517651	0.000369464	0.0016753	0.000806596	0.00147056	0.000187572	0.000638837	0.0061278	0.000203701	0.00103426	0.000510256	0.000827466	0.000673077	0.000266842	0.000290807	0.000951211	0.000185142	0.000225449	0.00115533	0.000926512
n363_317.0668_4.23	n363	Negative	317.067	4.23	0.00220887	0.00113058	0.00126867	0.000444387	0.00023759	0.000764961	2.22547e-05	1.52849e-05	0.000139695	2.06952e-05	0.000188367	0.000493847	0.00420681	0.00154838	0.00210376	0.000776033	0.000745002	0.00101966	0.00166971	0.00106183	0.00235349	0.00311071	0.000879651	0.00233315	0.00181408	0.000734085	0.000897568	0.00180451	0.000654347	0.000810672	0.000215022	0.000390472	0.00138429	0.000166767	0.000623389	4.89563e-05	6.49516e-05	0.000109014	8.51966e-05	8.99473e-05	0.000163767	5.70304e-05	7.22593e-05	0.000177432	9.85284e-05
n364_207.0301_3.51	n364	Negative	207.03	3.51	0.00403332	0.00346247	0.00283821	0.00220992	0.00340232	0.00629829	0.000254254	0.000164118	0.00142938	8.40545e-05	0.0010343	0.00310856	0.00122128	0.00237127	0.00259716	0.000796559	0.00155396	0.00255781	0.00536892	0.00381553	0.00411335	0.00274319	0.00329693	0.00230622	0.000424175	0.000493526	0.00046757	0.00338179	0.000800927	0.00172997	0.000149666	0.000642724	0.00204506	0.000993325	0.00218315	0.000443635	0.000401276	0.00117685	0.000426787	0.000570794	0.00162129	0.00011351	0.000219668	0.0021685	0.00189912
n366_306.0765_3.07	n366	Negative	306.077	3.07	0.00310167	0.00206487	0.00158177	0.00151092	0.00136156	0.00191746	0.000130178	0.000115266	0.00176032	7.37467e-05	0.000393603	0.00214383	0.00598084	0.00115065	0.00194333	0.000815106	0.000830964	0.00156148	0.00124288	0.000911926	0.00097419	0.00238522	0.00323833	0.00199136	0.000537554	0.00241869	0.000431042	0.00155945	0.000559191	0.00085688	0.000187899	0.000447488	0.00296054	0.00103865	0.00173493	0.000218537	0.000440425	0.000458353	0.0018052	0.00123221	0.00389492	0.000369182	0.000797743	0.00182574	0.00142376
n367_546.1115_4.83	n367	Negative	546.111	4.83	0.00039598	0.000348369	0.0028537	0.00159979	0.000475705	0.00545919	2.63228e-05	5.82624e-05	0.00356139	2.6068e-05	0.000254592	0.0014573	0.000450031	0.000243801	0.000944424	8.38353e-05	0.000105917	0.000744993	0.000512688	0.000389429	0.00346535	0.000288873	0.000488538	0.0018436	0.000138724	0.000253656	0.00108648	0.000274018	0.000122285	0.00207532	9.80342e-05	0.000177527	0.000424516	3.80541e-05	0.000869396	8.83233e-05	0.000406615	0.000131312	0.000106898	7.30399e-05	0.000211532	2.03877e-05	0.000333356	0.000294376	0.000111781
n368_665.2308_3.25	n368	Negative	665.231	3.25	0.000177508	0.000571773	0.000599277	0.000318277	0.000260143	0.00674985	2.27333e-05	6.70138e-05	0.000369193	8.47708e-06	0.000432026	0.00364324	0.000169577	0.000237342	0.000462122	0.000125629	0.00124184	0.0016134	0.000371229	0.000753873	0.00198521	0.000248445	0.000295806	0.00182703	0.000136056	7.0996e-05	0.000144028	0.000516848	0.000131193	0.00015646	5.75134e-05	0.000203443	0.0035807	0.000260783	0.00148119	0.000151411	0.000218878	0.000146177	2.89347e-05	5.20748e-05	0.000676902	4.21529e-05	5.87709e-05	0.000197595	0.00026159
n369_395.0292_1.7	n369	Negative	395.029	1.7	8.92792e-05	6.54297e-05	0.000167145	0.00100167	0.000483572	0.00126202	0.000277944	0.000178803	0.00208461	0.000135832	0.00132982	0.00560842	0.000322848	0.000958519	0.000306736	0.000821289	0.00263514	0.00477247	0.00119709	0.000228117	0.00123023	0.00195228	0.00195486	0.00172553	0.00458989	0.00199271	0.00216669	0.00205402	0.000805381	0.00175024	0.00034312	0.000666481	0.00346627	0.000406843	0.000734156	0.000651069	0.000818568	0.000115621	6.5103e-05	6.89822e-05	0.000106448	2.94795e-05	8.67112e-05	0.000296392	8.58522e-05
n37_520.9104_0.45	n37	Negative	520.91	0.45	0.0297688	0.0106715	0.00996839	0.0310518	0.00976218	0.0231948	0.00362548	0.00104261	0.00953916	0.00105796	0.00550763	0.0145423	0.0430758	0.0095981	0.0138889	0.00651516	0.00902496	0.00987153	0.0237578	0.0097216	0.0119349	0.0192979	0.0133875	0.00892178	0.0385919	0.0127772	0.0153839	0.0580384	0.00726422	0.0116648	0.00727349	0.00682333	0.0541572	0.0088308	0.0153606	0.00894589	0.0110516	0.019283	0.0185913	0.0111954	0.0164749	0.00658329	0.0126348	0.0243163	0.00960911
n370_635.1094_5.6	n370	Negative	635.109	5.6	0.000230025	1.76837e-05	0.00137059	0.000512846	0.00017675	0.00233701	2.85961e-05	3.78226e-05	0.00122067	1.54816e-05	0.000208672	0.00236332	0.000585366	0.000269096	0.00191205	8.53191e-05	0.000135083	0.00128304	0.000514323	0.000439397	0.00380908	0.000248445	0.000261919	0.00168893	0.000249436	0.000212988	0.00133487	0.000470064	0.000138077	0.00173646	5.84938e-05	0.000149451	0.00063862	7.89063e-05	0.00078954	4.23952e-05	0.000178839	0.000117272	6.10843e-05	8.31844e-05	0.000376663	6e-08	8.57477e-05	9.27486e-05	6.56856e-05
n371_331.1032_1.86	n371	Negative	331.103	1.86	0.00128037	0.000853533	0.0013657	0.00151812	0.000939347	0.0030986	0.000209386	9.34476e-05	0.00150837	0.000108531	0.000953082	0.00296308	0.00153597	0.00122546	0.0016144	0.00049312	0.00233734	0.00334043	0.0022748	0.00158759	0.00271914	0.00135248	0.00310772	0.00162748	0.00179941	0.000443897	0.000927835	0.00447786	0.00126901	0.00424468	0.00027613	0.000545106	0.00186418	0.000380541	0.00106903	0.000339161	0.000513385	0.00116199	0.000380973	0.000428095	0.000644149	0.000285703	0.000771729	0.000850868	0.000745589
n374_516.0576_3.53	n374	Negative	516.058	3.53	0.00157762	0.00134809	0.00153529	0.00141003	0.000954033	0.00386356	0.000213454	0.000119222	0.00160649	8.24625e-05	0.000610709	0.00230845	0.00108105	0.00102848	0.00220971	0.000531946	0.00095786	0.00126799	0.0013639	0.00108301	0.00195978	0.00114005	0.0012983	0.0013644	0.00165668	0.000605879	0.00142985	0.00419048	0.000746263	0.00165701	0.000153914	0.000502776	0.00488748	0.000815925	0.00232354	0.000680342	0.000804332	0.00149563	0.000479834	0.00102391	0.00154214	0.000437784	0.00139412	0.0017471	0.00119502
n375_321.0618_3.25	n375	Negative	321.062	3.25	0.0018402	0.000896563	0.00177582	0.00205018	0.00126977	0.0046639	8.80616e-05	6.23384e-05	0.00110425	3.15204e-05	0.000358928	0.00152621	0.00229744	0.000896627	0.0015589	0.000331879	0.000696904	0.000803689	0.00175312	0.00129918	0.00147751	0.00160754	0.00151221	0.00129121	0.000362816	0.000550736	0.000336066	0.00104038	0.000292755	0.00066394	0.000193454	0.000279896	0.00134738	0.000346964	0.000981451	0.000254371	0.000405725	0.000448443	0.000344001	0.00059514	0.00153941	0.000160622	0.0005405	0.000468784	0.000368185
n376_306.0767_7.8	n376	Negative	306.077	7.8	0.0013707	0.000608319	0.00182229	0.00121786	0.000680253	0.00200844	8.06434e-05	2.05597e-05	0.00178693	8.0791e-05	0.000390792	0.00197411	0.00261213	0.000654979	0.00140453	0.00051414	0.000665692	0.00130186	0.00200333	0.001064	0.00074533	0.00256604	0.00322068	0.0012408	0.00116315	0.0023277	0.000603249	0.00190922	0.000546234	0.00184266	0.000238877	0.000470813	0.00122925	0.00033801	0.00173364	0.000249829	0.000315861	0.000583884	0.000549759	0.00029216	0.00157489	0.000125632	0.000712959	0.00106661	0.000541042
n377_209.0093_2.26	n377	Negative	209.009	2.26	0.00256599	0.00178546	0.00185654	0.0016118	0.00175754	0.00282564	7.13108e-05	4.1479e-05	0.000562937	3.43461e-05	0.000324254	0.00120718	0.00237408	0.000592549	0.00118255	0.000160499	0.000452323	0.000841315	0.000883099	0.000491539	0.000967175	0.00112094	0.000811877	0.00122492	0.000941721	0.000472847	0.000726404	0.000721805	0.0002223	0.000779056	6.60097e-05	0.000104961	0.000479888	6.65947e-05	0.000189335	5.65269e-05	0.000110329	0.000122227	8.68041e-05	9.26525e-05	0.000125554	0.000236387	0.000790035	0.000106863	0.000313447
n378_557.2399_9.01	n378	Negative	557.24	9.01	0.000770952	0.000496912	0.000410118	0.00182319	0.000734799	0.00148274	0.000126469	6.31176e-05	0.000577073	5.86232e-05	0.000333625	0.00119442	0.0018523	0.000347133	0.000335997	0.000753776	0.000873945	0.00126875	0.000966503	0.000350866	0.000329699	0.00131867	0.0018412	0.00121388	0.00491669	0.000905027	0.00140062	0.00165525	0.000232423	0.000367234	0.000418279	0.000594347	0.00138798	0.000521565	0.000571869	0.000155449	0.000167273	0.000469915	5.54581e-05	2.63755e-05	9.14364e-05	8.32038e-05	0.000124286	0.000338734	0.000267928
n38_165.0404_0.66	n38	Negative	165.04	0.66	0.00131713	0.000962582	0.00161112	0.00173431	0.00075945	0.00540359	0.000373783	9.7104e-05	0.00252864	8.86711e-05	0.000726604	0.00544636	0.00193546	0.00109253	0.00349316	0.00038035	0.0015294	0.00261124	0.00149718	0.00198897	0.00530237	0.00132602	0.00216877	0.0016185	0.00161533	0.00185003	0.00293484	0.0091384	0.00142207	0.00372585	0.000430043	0.00100598	0.0529464	0.00199784	0.00621457	0.00198652	0.00285253	0.00222157	0.00112524	0.00229535	0.0057564	0.00099569	0.00296649	0.00325023	0.00338626
n380_383.0386_10.37	n380	Negative	383.039	10.37	0.000970518	0.00105395	0.000920523	0.00117582	0.00121942	0.000550974	0.00138458	0.000965705	0.000847316	0.00088484	0.00144883	0.000903473	0.0012702	0.00149725	0.00114521	0.00126742	0.00113848	0.000786382	0.00116684	0.00124867	0.000811971	0.00141717	0.0011211	0.000778869	0.00105243	0.00124553	0.0010082	0.000757449	0.00128359	0.000751493	0.00125059	0.00140941	0.000908096	0.0010823	0.000701956	0.00119867	0.00113265	0.00107445	0.00122169	0.00100295	0.000867963	0.00142714	0.00092781	0.00143055	0.0012607
n381_301.093_1.24	n381	Negative	301.093	1.24	0.000677472	0.000334222	0.000340814	0.00120105	0.000548084	0.00112891	9.72746e-05	4.26179e-05	0.00050972	4.59673e-05	0.000384544	0.00124419	0.00133216	0.000509667	0.000822335	0.000128102	0.000714301	0.000854108	0.000745728	0.000715311	0.00106363	0.000770327	0.000692566	0.000768511	0.00125518	0.000635518	0.000820336	0.00161515	0.000474158	0.00106441	0.000214368	0.000576638	0.00182358	0.000373826	0.00109479	0.000525397	0.00116824	0.00137588	0.0014612	0.00136747	0.00290822	0.000460376	0.00102608	0.000884136	0.000613642
n383_381.0497_1.48	n383	Negative	381.05	1.48	0.000499964	0.00031418	0.000362828	0.000439583	0.000160492	0.000448193	4.18771e-05	1.58244e-05	0.000301009	1.85461e-05	0.000235225	0.00063677	0.000331001	0.000335293	0.000552932	0.000229249	0.000388875	0.000667484	6.45971e-05	4.7796e-05	6.92719e-05	0.000419711	0.000512541	0.000642152	0.000776319	0.000237113	0.000681526	0.000614871	0.000161157	0.000489646	0.000296063	0.00047254	0.0019417	3.30175e-05	0.000158423	0.000195321	0.000225106	5.45068e-05	0.000290151	0.000294189	0.000524053	3.99488e-05	0.00015319	0.000151221	0.000127338
n384_162.9399_0.65	n384	Negative	162.94	0.65	0.00356592	0.000421461	0.000256833	0.00208141	0.000729555	0.000336987	0.000641438	0.000127734	0.00149257	0.000336656	0.000526991	0.0013986	0.0108774	0.00065767	0.000310772	0.000280935	7.47049e-05	0.000100837	0.000383494	6.84352e-05	0.000109607	0.000704173	0.000242151	0.000167098	0.0180488	0.0134975	0.00173565	0.000799777	6.19524e-05	0.000271575	0.00103851	0.000653955	0.000247327	0.000302195	0.000489438	0.000454739	0.000533849	0.00393853	0.00550241	0.000521424	0.000372569	0.00153817	0.0259719	0.000620004	5.30094e-05
n385_404.1047_0.67	n385	Negative	404.105	0.67	0.0137374	0.00488777	0.00582318	0.0106881	0.00510269	0.0134121	0.0012325	0.000497089	0.00762501	0.00027449	0.00226447	0.0108646	0.0313114	0.0039697	0.00711345	0.00174422	0.00290274	0.00392438	0.00889232	0.00518478	0.00537778	0.00711597	0.00483102	0.00847365	0.0180288	0.00759933	0.0104337	0.0214447	0.00347824	0.00778732	0.00180971	0.00344644	0.0138355	0.0103071	0.0169139	0.00524943	0.00455551	0.0102853	0.0112885	0.00439998	0.00646742	0.00375629	0.0189281	0.00358897	0.00172742
n386_135.0452_4.32	n386	Negative	135.045	4.32	0.00126671	0.000516364	0.00113822	0.000564491	0.00044581	0.00093177	6.18585e-05	6.53354e-05	0.00052053	4.92308e-05	0.000179933	0.00167168	0.00115443	0.000406334	0.000962586	0.00012464	0.000686671	0.000871416	0.000530677	0.000894003	0.000795311	0.000565249	0.00061985	0.000684963	0.000989741	0.00100773	0.0011491	0.00133222	0.00027089	0.000588548	0.000159142	0.000252684	0.00147658	0.000391174	0.00197707	0.000468871	0.000784758	0.00057067	0.000605217	0.000398338	0.00116274	0.000132795	0.0146657	0.00101015	0.00071966
n387_135.9204_0.65	n387	Negative	135.92	0.65	0.00202506	0.000479228	0.000485945	0.00110016	0.000483048	0.00129403	0.000530763	0.000115626	0.0015882	0.000231269	0.000609148	0.00263385	0.00361818	0.000545188	0.000919199	0.000233205	0.000177552	0.000241558	0.000315626	0.000163484	0.000425277	0.000538788	0.000146138	0.000274123	0.00998144	0.00547083	0.00196317	0.000759677	8.26032e-05	0.000243202	0.000379066	0.000258299	0.000431899	0.000906024	0.00111927	0.000499153	0.000930677	0.00257751	0.00288463	0.000565383	0.00113135	0.00145166	0.0108861	0.000724851	0.000335342
n388_119.9473_0.64	n388	Negative	119.947	0.64	0.0126241	0.00246334	0.00110968	0.01699	0.00519604	0.00370686	0.00253285	0.000560146	0.0027307	0.000890452	0.00383107	0.00595169	0.0347306	0.00550085	0.00229245	0.00230782	0.00170235	0.00228615	0.00326747	0.00162181	0.000794434	0.00615673	0.00320727	0.00269911	0.0485026	0.014173	0.0103899	0.0053868	0.00185412	0.00108387	0.00738851	0.00501696	0.00308605	0.00392069	0.00330886	0.00326443	0.00322267	0.0144683	0.0167894	0.00750959	0.0058915	0.00479689	0.00879155	0.00485821	0.00111205
n389_137.0245_3.47	n389	Negative	137.024	3.47	0.00284958	0.00298501	0.00321001	0.0020718	0.00129809	0.00487958	0.000191678	0.000149552	0.00621476	5.95386e-05	0.000350806	0.00127992	0.00172838	0.000646368	0.00110788	0.000477045	0.000622711	0.000928608	0.00114312	0.000576268	0.00104434	0.00144436	0.00349319	0.00151078	0.00942788	0.00294737	0.00476442	0.00889112	0.0020995	0.00374531	0.0020914	0.00376089	0.0121338	0.00230395	0.00463806	0.00206374	0.00263543	0.00317709	0.000568245	0.00152978	0.00120368	0.0023939	0.00877902	0.00195075	0.00164041
n390_560.1018_3.83	n390	Negative	560.102	3.83	0.00473915	0.00218865	0.00122791	0.00269635	0.00209898	0.00149622	0.000471776	0.000376008	0.00124644	0.00013229	0.00107522	0.00211448	0.00145282	0.00159251	0.00175263	0.00031803	0.00155857	0.000974511	0.00284636	0.00242728	0.00137316	0.0034378	0.00371345	0.000905228	0.00269177	0.00445345	0.00240465	0.0041125	0.000785945	0.00191562	0.00114439	0.00194156	0.00143966	0.00244945	0.00234286	0.00168218	0.00271106	0.00304412	0.00514716	0.00160688	0.00382259	0.00140427	0.00675095	0.00499028	0.00129124
n391_209.082_3.97	n391	Negative	209.082	3.97	0.000511517	0.000396704	0.000604169	0.00157457	0.000844941	0.00191072	3.50571e-05	2.98505e-05	0.000516372	3.00479e-05	0.000341435	0.000713335	0.00145445	0.000506976	0.000488356	0.000230485	0.000264537	0.000586964	0.00147592	0.000549111	0.00125391	0.000641694	0.00145926	0.000472293	0.00123517	0.000545911	0.000547934	0.00260206	0.000446624	0.00127762	0.000280705	0.000358941	0.00182358	0.000740936	0.00136012	0.00162919	0.00146097	0.00304082	0.00158819	0.00152437	0.00318663	0.00186878	0.00594935	0.0021312	0.00106595
n392_272.0888_1.89	n392	Negative	272.089	1.89	0.000725788	0.000773367	0.000812082	0.00106653	0.000417488	0.00179783	7.23876e-05	2.88914e-05	0.000791604	4.53305e-05	0.00012058	0.000793729	0.00126367	0.000722791	0.00108871	0.00031531	0.000447206	0.000675009	0.000686037	0.000369333	0.000671674	0.000665215	0.00108227	0.000789917	0.00216356	0.000676185	0.00091218	0.00104929	0.000316241	0.000698799	0.000221884	0.000550289	0.00158363	0.00111084	0.00249227	0.000994268	0.0020829	0.000785394	0.00180038	0.0010814	0.00332992	0.000678579	0.00507357	0.00140232	0.000829713
n393_161.0721_2.96	n393	Negative	161.072	2.96	0.000383375	0.000196878	0.00043947	0.000437181	0.000313116	0.000761591	3.54161e-05	1.39063e-05	0.000162146	2.7063e-06	2.71774e-05	0.000114848	0.00035872	0.000129704	0.000247205	4.99549e-05	9.92654e-05	0.000264134	0.000148001	0.000145561	0.00027358	0.000504976	0.000269684	0.000189884	0.000760313	0.00020127	0.000484269	0.00106711	0.000236877	0.000227799	0.000295737	0.000549425	0.00150611	0.000440421	0.000807572	0.000835791	0.000833694	0.00147499	0.00250767	0.00196261	0.00288502	0.000670589	0.00426234	0.00276431	0.00155053
n394_288.109_3.17	n394	Negative	288.109	3.17	0.000808765	0.000231067	0.000993904	0.00147609	0.000614169	0.00181131	0.000436958	0.000286757	0.00296602	0.000239428	0.00166813	0.00472792	0.00293661	0.00122438	0.00173245	0.000414972	0.000781843	0.000931618	0.00225027	0.000957006	0.00118025	0.000845301	0.00123547	0.000825131	0.00201149	0.000667914	0.000627254	0.00188026	0.000425973	0.000734469	0.000722839	0.000988275	0.00249911	0.000596554	0.00153786	0.000740402	0.00285342	0.000908447	0.000750694	0.00132892	0.00311293	0.00160291	0.00407446	0.000770217	0.000486304
n395_413.0548_3.85	n395	Negative	413.055	3.85	6.30206e-05	7.13242e-05	3.58751e-05	0.00010329	2.56996e-05	5.3918e-05	8.49507e-06	5.69437e-06	0.000101445	5.77079e-06	1.81182e-05	0.00010464	0.000151641	4.68226e-05	6.7603e-05	1.45908e-05	2.45605e-05	7.75094e-05	4.4155e-05	4.01921e-05	2.45521e-05	7.12993e-05	4.58887e-05	4.48816e-05	9.33717e-05	7.30639e-05	5.21842e-05	0.000189362	3.52278e-05	5.1883e-05	2.6796e-05	1.77095e-05	0.000258401	0.000242875	0.00157135	0.00110985	0.000728704	0.000870458	9.3234e-05	0.000105502	0.00034118	0.00112876	0.00389526	0.000440556	0.000348018
n396_226.9785_4.18	n396	Negative	226.978	4.18	0.000516769	0.000213383	0.000312277	0.000572899	0.000174653	0.000429659	7.50199e-05	2.34968e-05	0.000246129	1.35713e-05	0.000111208	0.000284568	0.000600041	0.00020828	0.000456068	0.000139973	0.000199042	0.000195655	0.000206056	0.000167829	0.000347236	0.000346206	0.000364992	0.000162955	0.000672277	0.000486633	0.000600118	0.000585909	0.000165611	0.000141868	0.000128098	0.000118351	0.000948702	0.00108118	0.00228104	0.000954901	0.000526731	0.00279554	0.00284123	0.00169615	0.00223678	0.00102682	0.00304067	0.00281472	0.00130046
n397_645.0975_7.06	n397	Negative	645.097	7.06	0.00239373	0.00200533	0.000812897	0.00144486	0.000775709	0.00144736	5.15687e-05	2.66736e-05	0.000390813	2.89335e-05	0.000204299	0.000655911	0.000781032	0.000461768	0.000545869	9.99099e-05	0.00016783	0.000229518	0.000244488	0.000490995	0.000324438	0.000371933	0.000254153	0.000633176	0.00117515	0.000263995	0.000948709	0.00192927	0.000429213	0.00043452	0.000227439	0.000507959	0.00157625	0.000496382	0.000708396	0.000852446	0.000620154	0.00210512	0.003481	0.000605285	0.00195838	0.000520161	0.00294914	0.0014618	0.000463832
n398_163.0262_0.96	n398	Negative	163.026	0.96	0.00127617	0.000453292	0.000524266	0.00144125	0.000746338	0.00301267	0.000223385	8.52957e-05	0.00147095	2.90529e-05	0.000147757	0.000985143	0.00218656	0.000602236	0.00222686	0.000295031	0.000590987	0.000890229	0.000641065	0.000512721	0.000556805	0.0010717	0.000765282	0.000591056	0.00150462	0.000805081	0.00125451	0.00205402	0.000525178	0.00134491	0.000435926	0.000536467	0.00286087	0.000405724	0.00119783	0.000647536	0.000645957	0.00111574	0.00169831	0.000752041	0.00139202	0.000553498	0.00288266	0.00124505	0.000203971
n399_421.0598_6	n399	Negative	421.06	6	7.66751e-05	2.7115e-05	0.000125563	0.000133316	5.71685e-05	0.000114576	1.19649e-05	4.01603e-06	2.74401e-05	2.22872e-06	2.84269e-05	8.4222e-05	0.000102724	2.74478e-05	9.8882e-05	1.70638e-05	2.71189e-05	3.38633e-05	5.23318e-05	4.61666e-05	6.48876e-05	5.58634e-05	7.41279e-05	0.000100811	6.8028e-05	3.72212e-05	6.05337e-05	0.000106934	2.55098e-05	4.4587e-05	3.20245e-05	2.33247e-05	0.000217795	0.00019083	0.000257599	0.000185731	0.000114778	5.9462e-05	0.00310405	0.0024252	0.00377755	0.00114088	0.00285183	0.00184086	0.00155341
n4_133.0143_0.71	n4	Negative	133.014	0.71	0.147878	0.100045	0.149766	0.184481	0.0803638	0.357638	0.0209216	0.00995382	0.123761	0.00573712	0.0413883	0.203346	0.270618	0.0935936	0.155014	0.0530069	0.102263	0.148895	0.125854	0.105752	0.19809	0.131676	0.130035	0.142561	0.136598	0.0899568	0.14032	0.423069	0.0747081	0.154571	0.0439886	0.0825391	0.578291	0.140628	0.329829	0.109847	0.180474	0.175092	0.118824	0.125255	0.243753	0.0382137	0.129194	0.165533	0.0965843
n40_139.0401_3.21	n40	Negative	139.04	3.21	0.013143	0.00602896	0.0115705	0.00800257	0.00763489	0.0175958	0.00185982	0.00104836	0.0117418	0.000619623	0.00608648	0.0199683	0.0415447	0.0121992	0.0170551	0.00387571	0.00939593	0.0151045	0.0171174	0.0143225	0.0194014	0.0161445	0.0148877	0.0155304	0.0192493	0.0074339	0.0109034	0.0309329	0.00991198	0.0228212	0.00708461	0.0110598	0.0482841	0.013681	0.0320066	0.011208	0.0218442	0.0166642	0.0232667	0.0209902	0.0509014	0.00600775	0.0171929	0.0173228	0.0119058
n400_323.1348_3.01	n400	Negative	323.135	3.01	6.09199e-05	3.24201e-05	5.4628e-05	7.44648e-05	3.40913e-05	0.000111206	4.0202e-05	2.23579e-05	0.000329281	7.12393e-06	9.62141e-05	0.000213107	0.000153271	5.43573e-05	0.000118053	4.94603e-06	4.24692e-05	4.96662e-05	7.44093e-05	8.30999e-05	0.000107854	7.93848e-05	0.000156728	0.000115311	8.67023e-05	0.000100635	6.15774e-05	0.000102478	5.14245e-05	0.000109441	1.73194e-05	2.59163e-05	6e-08	0.000316745	0.000917051	0.000322002	0.000500928	0.00073832	0.000987798	0.00056606	0.00177277	0.000571406	0.00277187	0.00109786	0.000594627
n401_309.1187_1.48	n401	Negative	309.119	1.48	0.000108185	1.17891e-05	6.19661e-05	5.88512e-05	5.29727e-05	5.56029e-05	1.90242e-05	6.83324e-06	0.000100614	1.59592e-05	3.59241e-05	0.000149303	0.00011903	5.16664e-05	0.0001009	4.87184e-05	5.93546e-05	5.64389e-05	8.83099e-05	5.21411e-05	4.73504e-05	4.33676e-05	8.89535e-05	7.38821e-05	0.000125385	8.89173e-05	7.82763e-05	6e-08	6.3977e-05	7.62032e-05	9.08451e-05	4.14661e-05	0.000343305	0.000293241	0.000533229	0.000225098	0.000278491	0.000455875	0.000286132	0.000126467	0.000278403	0.000640008	0.00246934	0.000574638	0.000335918
n402_299.0774_3.19	n402	Negative	299.077	3.19	0.000735241	0.000217509	0.000372612	0.0010353	0.00051609	0.00206405	0.000158894	7.04903e-05	0.00309158	5.35688e-05	0.000308635	0.00172783	0.00170229	0.000603312	0.000669976	0.000247054	0.000535726	0.000527515	0.00110224	0.000729975	0.000643614	0.000644634	0.00078858	0.000409458	0.00202617	0.000867806	0.00100611	0.00102256	0.000483067	0.00053099	0.000220577	0.000312291	0.00111482	0.000844466	0.00240597	0.000952882	0.00109973	0.00195647	0.00150943	0.00144795	0.0032726	0.000620722	0.00241346	0.00179045	0.00117773
n404_505.0601_4.09	n404	Negative	505.06	4.09	0.00064071	0.000631308	0.000698749	0.000592115	0.000363466	0.000889646	8.2797e-05	6.46161e-05	0.000658561	3.81668e-05	0.00029364	0.000516817	0.000394592	0.000405258	0.000490374	0.00010634	0.000283469	0.00042141	0.000492246	0.000351409	0.000462105	0.000402805	0.00086059	0.00041153	0.000733635	0.000869873	0.000828685	0.00132331	0.000381837	0.00120628	0.000362073	0.00042114	0.000786278	0.000227206	0.000587325	0.000276578	0.000786537	0.000667296	0.000845536	0.00034694	0.000798362	0.000165306	0.00219765	0.00068755	0.000454037
n405_403.1248_3.03	n405	Negative	403.125	3.03	0.000597646	0.000374305	0.000425609	0.000237807	0.000140037	0.000433029	0.00031348	0.000128992	0.0027598	3.68932e-05	0.000230851	0.000703126	0.00221754	0.00057425	0.00122392	0.000177068	0.0003812	0.000899259	0.000594457	0.000456235	0.000659398	0.00118857	0.00119452	0.00180355	0.00197815	0.00130757	0.00139019	0.000728488	0.000216631	0.00115034	0.000482002	0.00103276	0.00348842	6.54755e-05	0.00106259	0.00031645	0.000785648	0.000701156	0.000125384	0.000157577	0.000539065	0.000447978	0.00195967	0.000815583	0.00059117
n407_521.3161_24.4	n407	Negative	521.316	24.4	0.00162593	0.00136518	0.00166982	0.0026459	0.00097239	0.00344401	0.000188208	0.000117724	0.00132627	5.67527e-05	0.000502625	0.00214128	0.00228766	0.0010414	0.00176474	0.000406317	0.00118504	0.00157352	0.0012159	0.00107269	0.00163183	0.00160019	0.00130606	0.00140445	0.00360815	0.00102014	0.0018421	0.00314119	0.000658396	0.00156379	0.000498667	0.000765395	0.00702482	0.00122389	0.00229392	0.000968528	0.0014583	0.00141387	0.00138244	0.00107666	0.00222313	0.000459549	0.00163402	0.0016604	0.00094956
n409_174.0562_6.54	n409	Negative	174.056	6.54	0.0013686	0.000570004	0.00084388	0.00261948	0.000734799	0.00215503	0.000118811	7.50458e-05	0.0011608	4.58877e-05	0.000317694	0.000954516	0.000692982	0.000652288	0.000642733	0.000257441	0.000552611	0.00090829	0.00099921	0.00091084	0.000754976	0.000630668	0.00143102	0.000625581	0.0021022	0.000888484	0.000919486	0.000879978	0.000807811	0.00104252	0.000410763	0.000163273	0.00216319	0.000409641	0.00101107	0.000459786	0.000655744	0.000780439	0.00107862	0.000999565	0.00317161	0.000233081	0.00153479	0.000883128	0.00111896
n41_635.309_25.83	n41	Negative	635.309	25.83	0.0212411	0.00829601	0.00996105	0.0226157	0.00855693	0.0250634	0.00192802	0.000761487	0.0108937	0.000745625	0.0049922	0.0167781	0.0303412	0.00856262	0.0148767	0.00428846	0.00753905	0.00842519	0.0133634	0.00888191	0.0130275	0.0129067	0.00747633	0.00987741	0.0266056	0.00572035	0.0158964	0.0398686	0.00600371	0.0113397	0.00484681	0.00681599	0.0473244	0.00905968	0.017867	0.00745247	0.0123942	0.0130412	0.0136966	0.00879793	0.0167793	0.0051647	0.0141802	0.0163439	0.00867914
n411_993.0925_4.54	n411	Negative	993.092	4.54	0.00125201	0.000801661	0.00101266	0.00176193	0.000680778	0.00183995	0.000159372	9.56654e-05	0.00101112	5.84242e-05	0.00036174	0.00168572	0.00200557	0.000599007	0.00117448	0.00028687	0.000669785	0.000799927	0.000897817	0.000573009	0.000807587	0.000988635	0.000792816	0.000789917	0.00203017	0.00105874	0.00168242	0.00215873	0.00039358	0.000821211	0.000345734	0.000609465	0.00446665	0.000962545	0.00167053	0.000728793	0.0011371	0.00126522	0.00101834	0.00082711	0.00223405	0.000369182	0.00146349	0.00127933	0.000796294
n413_551.0655_3.52	n413	Negative	551.066	3.52	0.000414886	0.000194521	0.000123932	0.000202977	0.000117484	0.000303289	4.80989e-05	1.94807e-05	0.000163809	1.45265e-05	7.12234e-05	0.000278188	0.00017936	0.000132933	0.000102918	6.94918e-05	9.15902e-05	9.85799e-05	0.000230587	0.000301984	0.000186771	0.000201402	0.000216736	0.000145693	0.000237431	0.000331544	0.000124198	0.000396547	0.000122285	0.0002051	0.000139209	0.000141244	0.000335922	6.54755e-05	0.000282071	7.97433e-05	0.000113888	0.000246933	0.000543329	0.000223854	0.000496759	7.21834e-05	0.00125828	0.000271189	0.000110052
n415_366.9402_24.33	n415	Negative	366.94	24.33	0.000501014	0.00033599	0.00125971	0.000671384	0.000341438	0.00207247	6.09013e-05	3.5365e-05	0.00120071	2.47149e-05	0.000198988	0.00167934	0.00104355	0.000247568	0.00143177	0.000109307	0.000327473	0.000848088	0.000481616	0.000334029	0.000928594	0.000421181	0.000449003	0.000940443	0.00072163	0.000450101	0.00144342	0.00120078	0.000260767	0.000984967	0.000183324	0.000257003	0.00342566	0.000317864	0.00126481	0.000293738	0.000840812	0.000434403	0.000515198	0.000397662	0.0016172	0.000130316	0.00117927	0.00054137	0.000345137
n417_477.0645_3.95	n417	Negative	477.065	3.95	0.492141	0.344323	0.407787	0.518525	0.222997	0.697129	0.0572615	0.0202212	0.439053	0.0211469	0.139946	0.570563	0.503571	0.244136	0.304645	0.113182	0.265235	0.305216	0.453588	0.306212	0.355806	0.35336	0.431511	0.35157	0.695207	0.268643	0.435602	1.05835	0.221843	0.499165	0.159606	0.246064	1.51481	0.281932	0.603238	0.309993	0.45345	0.488416	0.40214	0.413119	0.841328	0.171512	0.541602	0.615258	0.361531
n418_955.1368_3.95	n418	Negative	955.137	3.95	0.0330176	0.0281212	0.0238268	0.0341998	0.0126033	0.0360391	0.00378007	0.00113054	0.0249139	0.00155354	0.00790392	0.029701	0.0280307	0.0149956	0.0139857	0.00751129	0.016521	0.0139893	0.0332847	0.0214262	0.0154529	0.0242271	0.0340572	0.0217013	0.051113	0.0142957	0.0217587	0.0790175	0.0153869	0.0361884	0.0110233	0.0181954	0.0715993	0.0183662	0.0329353	0.0255719	0.0271097	0.0385149	0.0265693	0.0336755	0.0626981	0.0167171	0.032904	0.0605497	0.0376828
n419_128.9596_0.6	n419	Negative	128.96	0.6	0.00744274	0.00431069	0.0147194	0.0026363	0.00247503	0.0170297	0.00152576	0.000620806	0.0176099	0.00044646	0.00205423	0.0176841	0.00757389	0.00236858	0.0111343	0.000639028	0.00265816	0.00467239	0.0031767	0.00264345	0.00855639	0.00320847	0.00216312	0.00304919	0.0113847	0.0149092	0.00849037	0.00546032	0.00117183	0.00658023	0.00118099	0.00193552	0.0204174	0.00507295	0.0196084	0.00438639	0.0142342	0.0120229	0.00790078	0.00364726	0.0148291	0.00515092	0.050174	0.0124172	0.00753598
n42_450.057_0.75	n42	Negative	450.057	0.75	0.0016816	0.00950911	0.00419168	0.000433577	0.000340389	0.000761591	0.000259758	0.000139362	0.00164973	3.8127e-05	0.000251469	0.00108595	0.00111203	0.000916001	0.00127437	0.00129611	0.00659757	0.00840939	0.00616289	0.00578875	0.00535147	0.000729899	0.00114369	0.000841703	0.00149395	0.000543843	0.00137036	0.0152693	0.00392689	0.00997856	0.00041926	0.00129322	0.046431	0.000204261	0.000615661	3.33105e-05	0.000169052	0.000102407	0.000135832	0.000165016	0.000593654	0.000111581	0.000254353	0.000172391	0.000119847
n420_972.1635_3.95	n420	Negative	972.163	3.95	0.0105192	0.00757333	0.00558918	0.00958074	0.00355809	0.00929748	0.00105698	0.000322002	0.00701967	0.000522077	0.00232195	0.00764506	0.00718419	0.00433836	0.00313698	0.00193538	0.00440042	0.00342546	0.00982693	0.00577843	0.00381346	0.00748349	0.00898148	0.00615776	0.0143779	0.00397371	0.00588012	0.0228371	0.00452941	0.00911195	0.00295475	0.00558669	0.0219457	0.00550162	0.00786835	0.00706536	0.00647381	0.0104405	0.00837257	0.00822782	0.0171477	0.00476631	0.00794274	0.0147531	0.0105391
n421_895.1156_3.32	n421	Negative	895.116	3.32	0.0129549	0.013722	0.00959578	0.0195674	0.00630742	0.0303322	0.000757258	0.000246117	0.0169862	0.000404313	0.00132138	0.00657315	0.00633304	0.00447291	0.00504802	0.00209118	0.00248522	0.0021379	0.00901742	0.00904757	0.00550755	0.00777457	0.00740079	0.00368789	0.00514478	0.00476294	0.00253928	0.020665	0.00419211	0.0289677	0.0017705	0.00331124	0.0112405	0.000711836	0.00132148	0.00485728	0.00432596	0.00524339	0.00128357	0.00059514	0.00157216	0.00083617	0.00221884	0.00936358	0.00559365
n422_422.0255_0.7	n422	Negative	422.026	0.7	0.000108185	0.000107871	6.52275e-05	9.36816e-05	7.55254e-05	0.000176918	1.00505e-05	5.57449e-06	4.40704e-05	2.90529e-06	2.21792e-05	0.000107192	0.000140227	3.60588e-05	6.8612e-05	2.94289e-05	6e-08	5.64389e-05	0.000113658	6.19176e-05	0.000130652	3.74873e-05	7.34219e-05	5.73104e-05	6.53602e-05	4.34247e-05	6.15774e-05	0.000124756	3.64426e-05	0.000113494	1.53587e-05	1.98692e-05	0.000387602	0.00135036	0.00460071	0.0033896	0.00855671	0.00633188	7.23367e-05	0.00010415	0.000165131	0.00174425	0.00352914	0.00362829	0.00737638
n423_875.1801_3.95	n423	Negative	875.18	3.95	0.00501749	0.00424291	0.00380276	0.00507922	0.00216559	0.00654766	0.000614278	0.000185577	0.00401539	0.000227568	0.0013067	0.00542849	0.0043878	0.00228032	0.00225411	0.00114971	0.00249698	0.00264811	0.00556271	0.00306275	0.00296641	0.00361716	0.00621121	0.0040283	0.00823405	0.00231874	0.00363411	0.0124645	0.00268015	0.00714932	0.00180775	0.002786	0.0137433	0.00326706	0.00593636	0.00394174	0.00436421	0.00601227	0.00377196	0.00574784	0.0101412	0.00253331	0.0053337	0.00863066	0.00624359
n424_557.0218_3.95	n424	Negative	557.022	3.95	0.00525802	0.0039246	0.00355897	0.00525698	0.00189548	0.00649711	0.000546078	0.000168673	0.0045301	0.000234135	0.00135762	0.00537362	0.00401277	0.00214308	0.00233886	0.00108664	0.00240795	0.0026135	0.00534929	0.00337233	0.00278403	0.0036223	0.00515436	0.00371413	0.00841413	0.00234976	0.00337006	0.0120212	0.00253154	0.00605086	0.00142084	0.00270825	0.0128462	0.00302418	0.00542374	0.00408205	0.00483044	0.00580333	0.00407658	0.00470702	0.00949164	0.00256113	0.00472961	0.00852582	0.00566855
n425_170.9699_0.73	n425	Negative	170.97	0.73	0.00353861	0.00143002	0.00298742	0.00288491	0.00179425	0.00308512	0.000442821	0.000274409	0.00313648	0.000159353	0.00109178	0.00468836	0.00475956	0.00173567	0.00318238	0.00093208	0.00137385	0.00220789	0.00160757	0.00150014	0.00185456	0.00292254	0.00209041	0.00140997	0.00417238	0.00272956	0.00213642	0.00120746	0.000711845	0.00187265	0.000693102	0.0014971	0.00141382	0.00152272	0.0037764	0.00133747	0.0040181	0.00374693	0.00380411	0.00206608	0.00432071	0.000553498	0.0023017	0.00363232	0.00154764
n426_1000.1951_3.96	n426	Negative	1000.2	3.96	0.00351865	0.0023926	0.00321571	0.00443066	0.00186873	0.00578944	0.000380842	0.000188873	0.00282383	0.000135753	0.000997752	0.00411795	0.00565963	0.00187398	0.00370807	0.000826729	0.00206052	0.00275723	0.0028529	0.00176519	0.00270774	0.00242491	0.00279074	0.00294976	0.00436846	0.00246142	0.0042791	0.00838986	0.00161441	0.00302624	0.00103132	0.0017636	0.0163826	0.00237558	0.00580885	0.00194614	0.0034887	0.00298549	0.00313057	0.00270924	0.00544388	0.000926813	0.00373725	0.00325931	0.00253869
n427_315.1816_4.85	n427	Negative	315.182	4.85	0.00235697	0.00122666	0.00121242	0.00178716	0.00125718	0.00240777	0.000108522	0.000133308	0.000909679	0.000133524	0.00074847	0.00297585	0.00353176	0.00161619	0.00143278	0.000248785	0.000740397	0.000830028	0.00151026	0.00156043	0.00106626	0.000884994	0.000859178	0.00089487	0.00345742	0.00167633	0.00191934	0.00368031	0.00228576	0.00156703	0.000608466	0.000810316	0.00286456	0.00205212	0.00318907	0.00247457	0.00327249	0.0037907	0.00333874	0.00333143	0.00690686	0.00116678	0.00401762	0.00476647	0.00377577
n428_917.0976_3.31	n428	Negative	917.098	3.31	0.00559833	0.00316243	0.00353125	0.00702732	0.00271367	0.00907507	0.000449162	0.000179403	0.00388402	0.000189521	0.000889668	0.00427235	0.00475956	0.00244124	0.00363946	0.00105573	0.00204415	0.00171725	0.00357328	0.00280476	0.00357846	0.00319597	0.0037071	0.00255411	0.00400298	0.00305352	0.00251424	0.0110565	0.00229345	0.00576145	0.00127706	0.00158565	0.0128795	0.000609985	0.00133694	0.00218083	0.00286677	0.00274103	0.000994228	0.000494372	0.00141795	0.000620447	0.00165329	0.00496608	0.00227422
n429_408.0426_2.82	n429	Negative	408.043	2.82	0.000113437	6.89664e-05	0.000167145	0.000145327	6.08399e-05	0.000160069	1.364e-05	3.5365e-06	4.90595e-05	2.30831e-06	3.0926e-05	0.000156959	0.000451661	9.36453e-05	0.000150341	4.55035e-05	4.34926e-05	9.63223e-05	0.000114476	0.000131982	0.000312162	3.67522e-05	3.3887e-05	6.90486e-05	6.93619e-05	8.82281e-05	5.63589e-05	0.000253968	6.92409e-05	0.00015646	3.30049e-05	2.93718e-05	0.000195647	7.55486e-05	0.000154559	0.000179675	0.000322979	0.00248006	0.000126187	0.000120381	0.000165131	8.65099e-05	0.000290001	0.000267156	0.000243152
n43_765.1685_3.74	n43	Negative	765.168	3.74	0.0143036	0.00164753	0.00829775	0.0170128	0.0109942	0.0265613	0.00215213	0.000980631	0.0110916	0.000805602	0.00659785	0.0252564	0.0339659	0.011556	0.0188532	0.00435152	0.00979197	0.0103155	0.016119	0.0125095	0.0139122	0.0133822	0.0110486	0.0106445	0.0246048	0.0119073	0.012496	0.0340718	0.00832834	0.0187136	0.0051298	0.00978815	0.0434889	0.00783299	0.0131259	0.00144144	0.00557338	0.00846343	0.00781317	0.00690633	0.0140252	1.4051e-05	5.6844e-05	0.0100249	0.00595088
n430_649.1757_4.44	n430	Negative	649.176	4.44	0.00101043	0.0017725	0.000878125	0.00136919	0.00081557	0.00528227	0.000180311	0.000184018	0.0011292	6.55084e-05	0.000701301	0.00341737	0.000650588	0.000587167	0.000678048	0.000618749	0.0010208	0.0021823	0.00152416	0.000899434	0.00105837	0.000709318	0.00135054	0.000779559	0.000382824	0.0015433	0.000383032	0.00228126	0.000323529	0.000247255	9.50932e-05	0.000298037	0.00290886	0.000523244	0.00190752	0.00080349	0.00145919	0.00244372	0.00117266	0.000963045	0.00231866	0.000336397	0.000233157	0.00146785	0.00153036
n431_389.1244_4.82	n431	Negative	389.124	4.82	0.000789858	0.000305338	0.000512851	0.000443186	0.000508223	0.000626796	6.58069e-05	4.2498e-05	0.000403286	3.37491e-05	0.000312383	0.00160405	0.00138759	0.000382654	0.000361222	0.000103619	0.000295749	0.000248331	0.000562567	0.000531731	0.000738315	0.000712258	0.000754693	0.000584842	0.000553561	0.000276402	0.000419561	0.00135895	0.000278583	0.000348589	0.00023038	0.000469085	0.00165746	0.000930647	0.00210201	0.000620787	0.000501818	0.00157987	0.00272227	0.00223516	0.00607301	0.000456519	0.00146446	0.00187211	0.000708137
n433_208.0617_1.29	n433	Negative	208.062	1.29	0.00147888	0.000559983	0.00110805	0.00150131	0.000675008	0.00203035	0.000271483	0.000133608	0.00182352	0.000174715	0.00136449	0.00627965	0.00162239	0.00062484	0.00106046	0.000390489	0.00116969	0.00189258	0.00131647	0.00189283	0.00241662	0.00187804	0.002137	0.0015384	0.00308927	0.00142819	0.00216564	0.00396324	0.00101715	0.00465164	0.000548338	0.00140121	0.00672951	0.000850062	0.00296496	0.000612711	0.000784758	0.00175578	0.0017618	0.00139723	0.00347049	0.000162826	0.000303489	0.000559516	0.000359542
n434_215.0673_0.92	n434	Negative	215.067	0.92	0.00212064	0.000648991	0.00125971	0.000865954	0.000426928	0.00152318	5.77904e-05	3.24279e-05	0.000331775	3.44257e-05	0.00028708	0.000640598	0.00181969	0.000447237	0.00126932	0.000228754	0.000245093	0.00031079	0.000941972	0.000372592	0.000531377	0.000762976	0.000636794	0.000565508	0.00157665	0.000394958	0.000720142	0.00120746	0.00049157	0.000814726	0.000288221	0.00100512	0.00262462	0.000936243	0.00205564	0.000546595	0.000880851	0.00166741	0.000875274	0.000336795	0.00078608	0.000500049	0.00117734	0.00156765	0.000626894
n435_993.0928_3.96	n435	Negative	993.093	3.96	0.00149044	0.000956688	0.00138201	0.0014881	0.000834975	0.00241114	0.000208069	8.88322e-05	0.00125226	6.48716e-05	0.000567288	0.00195625	0.00246376	0.000696958	0.0014015	0.000365512	0.000663134	0.000924092	0.00101638	0.000696844	0.00105574	0.00111065	0.000728571	0.000948038	0.00257973	0.00134134	0.00161145	0.00299415	0.000455532	0.00092903	0.000430697	0.000650931	0.00428946	0.00104313	0.00194873	0.000968023	0.00125188	0.00156996	0.00122972	0.00111521	0.00227363	0.000471396	0.00203482	0.00149305	0.000902889
n437_869.2518_6.47	n437	Negative	869.252	6.47	0.000106085	5.24616e-05	3.66905e-05	0.000217389	0.000193009	0.000401015	4.90561e-06	4.61544e-06	3.99128e-05	6e-08	1.68687e-05	7.0185e-05	0.000272301	6.35066e-05	8.4756e-05	1.16232e-05	5.16794e-05	4.74086e-05	0.000296002	0.000281888	0.000300763	0.000302103	0.000485008	0.000203694	0.0001614	4.48033e-05	7.72326e-05	8.91117e-05	1.37672e-05	2.59415e-05	1.60123e-05	2.41885e-05	0.000173498	4.53292e-05	0.000280783	5.95551e-05	5.96131e-05	0.00194325	6.42993e-05	6e-08	9.00716e-05	0.000365601	3.27576e-05	0.00103032	0.000574461
n438_571.1593_4.44	n438	Negative	571.159	4.44	0.000569286	0.00107458	0.000571556	0.000679792	0.000361893	0.00263524	8.2797e-05	9.72239e-05	0.000977032	2.26056e-05	0.000295202	0.00257132	0.000174468	0.000389112	0.000449005	0.000209465	0.000437484	0.00118296	0.000381859	0.000471442	0.000769882	0.000263146	0.000930482	0.000600723	0.000188077	0.000794742	0.000169077	0.000447786	0.000137672	0.000188887	5.91473e-05	0.000130877	0.00195278	0.000240636	0.00106646	0.000304337	0.000614816	0.00063261	0.00022344	0.000453118	0.0010754	9.61527e-05	0.000132957	0.000369986	0.000719084
n439_421.1079_7.68	n439	Negative	421.108	7.68	0.00143372	0.000552321	0.000694673	0.00120705	0.000420635	0.00111711	4.66631e-05	1.64837e-05	0.000390813	1.82675e-05	0.000136824	0.000376447	0.00223548	0.000621073	0.000955523	0.000301708	0.000657505	0.000811215	0.00119545	0.000853811	0.00126531	0.000915131	0.00120087	0.00078025	0.00291053	0.000976023	0.00149351	0.0019159	0.000491165	0.000976049	0.000502589	0.000889793	0.00328539	0.000538914	0.0018341	0.000724251	0.000791876	0.00226947	0.00112685	0.00114159	0.00238417	0.00034356	0.0010704	0.00189631	0.00105788
n44_327.2178_11.36	n44	Negative	327.218	11.36	0.0488399	0.0349088	0.0241162	0.0772633	0.0222092	0.0484925	0.00326151	0.00252464	0.0262959	0.000437147	0.00232132	0.0095592	0.0518106	0.0237864	0.0184354	0.00653989	0.0174594	0.0165893	0.0227357	0.0186725	0.0193575	0.0209605	0.0154228	0.0247691	0.0446717	0.0240373	0.0359236	0.0354375	0.0199199	0.016361	0.0127925	0.0113932	0.0430718	0.0110575	0.0179843	0.012604	0.0147182	0.0150051	0.0268329	0.0222528	0.0268523	0.00426929	0.0322045	0.0178491	0.0167775
n440_592.1072_7.97	n440	Negative	592.107	7.97	0.00148203	0.00105807	0.00147985	0.00281405	0.00096662	0.00428816	3.29035e-05	5.21484e-06	0.000759175	2.22474e-05	6.80996e-05	0.000720992	0.000931042	0.000440779	0.000411672	0.000106092	0.0001008	0.000118898	0.00228052	0.000877709	0.000476134	0.000876173	0.000905066	0.00046884	0.000213421	0.000257102	0.000102281	0.00131217	0.00027008	0.000718256	0.000201297	0.000522213	0.00169807	0.000273654	0.00032071	0.00108966	0.000322089	0.00054672	0.000410712	0.000296218	0.00105902	0.000164755	0.000305416	0.00235501	0.00167498
n441_585.1986_4.94	n441	Negative	585.199	4.94	0.000331909	0.000178605	0.000200574	0.000341097	0.000279549	0.000379111	4.64238e-05	3.66238e-05	0.000321797	2.6864e-05	0.000405161	0.00110765	0.000272301	0.000289009	0.000172539	0.000103867	0.000134059	0.000199417	0.000260841	0.000404637	0.000370034	0.000516736	0.000308513	0.00034041	0.00110179	0.000727192	0.00070553	0.00047452	0.00021906	0.000271575	8.36559e-05	0.000199124	0.000705067	0.000511492	0.00107676	0.000844371	0.000878181	0.00150142	0.00055217	0.000604608	0.00116957	0.000237764	0.000504852	0.00139325	0.000946103
n442_315.2544_18.76	n442	Negative	315.254	18.76	0.000739442	0.000725621	0.00107625	0.0012647	0.000457348	0.00171021	0.000106009	6.21586e-05	0.000835674	3.94005e-05	0.000412034	0.0014305	0.00140064	0.000417098	0.00122997	0.000149865	0.000565403	0.000884961	0.000646788	0.000542593	0.000855814	0.000750481	0.000689742	0.000980491	0.00102042	0.000760278	0.000956015	0.00144361	0.00044379	0.000770139	0.00031469	0.000507959	0.0033666	0.000753248	0.00154302	0.000537006	0.000929787	0.000701982	0.000855984	0.000451766	0.00146025	0.00029204	0.00111857	0.00133679	0.000628046
n444_236.142_14.56	n444	Negative	236.142	14.56	0.000717385	0.000407314	0.000838988	0.000905588	0.0004049	0.000904811	7.56181e-05	3.82422e-05	0.000595366	2.43169e-05	0.000188992	0.0011153	0.000764726	0.000331526	0.000964604	0.000118705	0.000358174	0.00050193	0.000547031	0.000392688	0.000583111	0.000601267	0.000472301	0.000613152	0.000904372	0.000445965	0.000766064	0.00188471	0.000266436	0.000570713	0.000173521	0.000283783	0.00311927	0.000483511	0.00115275	0.000400735	0.000780309	0.000564063	0.000414731	0.000524129	0.00127056	0.00015401	0.000698507	0.000590768	0.000543347
n445_599.024_1.7	n445	Negative	599.024	1.7	0.000538826	0.000328917	0.000289447	0.000759061	0.000314689	0.000960414	2.8955e-05	3.95609e-06	0.000119738	9.47205e-06	5.18556e-05	0.000242457	0.000803859	0.000313765	0.000148323	7.44378e-05	0.000109499	7.67569e-05	0.000775165	0.000324252	0.000237629	0.000293283	0.000237915	0.00028379	0.000428176	8.89173e-05	0.000124198	0.00104483	8.13884e-05	0.000110251	9.01915e-05	0.000254844	0.00118126	0.000282608	0.000467542	0.000585457	0.000407505	0.000655734	0.000910639	0.000813584	0.00116547	0.000332264	0.000383456	0.0020193	0.000861979
n446_418.8943_0.56	n446	Negative	418.894	0.56	0.0329577	0.0182266	0.027067	0.0387878	0.0175759	0.0579214	0.00389433	0.00203403	0.028403	0.00136147	0.0110399	0.04255	0.0555005	0.0187587	0.0332849	0.00875349	0.01779	0.0233326	0.0285396	0.0165939	0.0251983	0.0241168	0.0228088	0.0225513	0.0443182	0.0219681	0.0333165	0.0665352	0.0139887	0.0280711	0.011587	0.0147222	0.102142	0.0163974	0.037062	0.0174905	0.0295734	0.0250649	0.0293679	0.0228574	0.0484954	0.00910889	0.0291513	0.0321878	0.0174436
n448_130.0875_4.06	n448	Negative	130.088	4.06	0.00766331	0.00393993	0.00498582	0.0157385	0.00113078	0.0191139	2.03403e-05	1.28273e-05	0.000217026	1.09048e-05	9.40274e-05	0.000270531	0.000461445	0.000286856	0.00221475	0.00010634	0.000130478	0.000278432	0.00022241	0.000287319	0.000411247	0.000305044	0.000269684	0.000237527	0.000452186	0.000161292	0.00166781	0.000523531	0.000716704	0.000371288	0.000150646	0.000126558	0.000671843	0.000233921	0.000473982	0.000191788	0.0004253	0.000592143	0.000610843	0.000332061	0.00088161	9.0918e-05	0.000240864	0.00035184	0.000295009
n449_355.1037_3.34	n449	Negative	355.104	3.34	0.00187801	0.00536759	0.00663445	0.00199013	0.00174076	0.0180406	0.000444376	0.000378945	0.00253696	0.000187968	0.00271617	0.0162332	0.000771248	0.0017206	0.00234189	0.000983519	0.00319235	0.0159865	0.00322086	0.00366454	0.00624762	0.000946003	0.00304348	0.00301674	0.000665607	0.000740289	0.000476964	0.00199833	0.000558381	0.000456408	0.000206199	0.000371035	0.00586202	0.000619499	0.00414863	0.00125066	0.00216209	0.00113391	0.000200132	0.000378726	0.00195428	0.000559559	0.000255316	0.00159286	0.00146294
n450_172.098_4.04	n450	Negative	172.098	4.04	0.00482318	0.00427061	0.00390631	0.0125389	0.00103375	0.0164804	2.03403e-05	8.45164e-06	0.000133043	8.87507e-06	6.27891e-05	0.00019269	0.000211971	0.000167377	0.00231969	4.79765e-05	0.000130478	7.75094e-05	0.000213416	0.00023898	0.000313916	0.000238154	0.000200498	0.000171241	0.000246768	0.00021092	0.000797375	0.000387636	0.000572958	0.00032508	5.58795e-05	9.54584e-05	0.000520494	9.51353e-05	0.000306542	0.000115073	0.000135242	0.000346862	0.000188879	0.000262403	0.000412146	4.68366e-05	0.000186911	0.000172391	0.000184957
n455_527.0109_3.32	n455	Negative	527.011	3.32	0.00350395	0.00407196	0.00314396	0.00495672	0.0017738	0.00961088	0.000218	6.82725e-05	0.00549383	0.000112908	0.000428902	0.00267724	0.00236103	0.00128143	0.00196452	0.00063334	0.000735792	0.000474839	0.00245469	0.00248919	0.00210183	0.00202578	0.00191744	0.00136647	0.00158465	0.00157983	0.000870433	0.00571651	0.00126375	0.00893928	0.000607485	0.000764963	0.00360654	0.00100508	0.00141808	0.00195926	0.00165137	0.00212164	0.000531273	0.000271871	0.000882975	0.000222887	0.000685982	0.00286513	0.00178446
n456_327.1086_2.87	n456	Negative	327.109	2.87	0.00211854	0.00183203	0.00213212	0.00205619	0.00590095	0.00844322	9.69156e-06	3.99205e-05	0.000277727	1.44867e-05	0.0003002	0.00042111	0.000691352	0.000649597	0.00145296	8.65556e-05	0.00183794	0.00145612	0.0059552	0.00983294	0.00403618	0.00103421	0.00326798	0.00172345	0.000294788	6.27246e-05	0.000125242	0.00415929	0.00735249	0.00158811	8.16952e-05	0.000497161	0.00279073	0.00395651	0.00364373	0.00184924	0.00158019	0.000571496	0.00334356	0.00452645	0.00354009	0.000104418	0.00015608	0.00255865	0.00377923
n457_463.0796_5.62	n457	Negative	463.08	5.62	0.000797211	0.000380199	0.00216311	0.00158538	0.000657176	0.00798491	3.66126e-05	2.60143e-05	0.00234987	3.37093e-05	9.87131e-05	0.00279974	0.000552755	0.00022604	0.00155991	0.000111533	0.000186762	0.00053203	0.000467715	0.000344349	0.00325227	0.000312394	0.000373463	0.00143414	0.000310795	0.000255034	0.000721186	0.00051462	0.000112972	0.00179726	0.000106531	0.000277736	0.00118495	0.000126474	0.000839772	0.000209957	0.000996518	0.00026345	0.000245141	0.000228588	0.000554077	0.00012453	0.000871929	0.000418377	0.000361847
n458_940.1737_3.32	n458	Negative	940.174	3.32	0.002587	0.00206781	0.00205059	0.00394904	0.00120788	0.00626291	0.000181388	0.000102139	0.00240308	9.94565e-05	0.000399851	0.0020443	0.00241484	0.00131749	0.0020513	0.000559644	0.000925624	0.000869159	0.00202704	0.00164353	0.00167831	0.00170089	0.00150303	0.00120628	0.00180874	0.00151091	0.000894437	0.00609078	0.00135485	0.00359938	0.000555201	0.00105479	0.0055261	0.000341927	0.000663317	0.0013092	0.0014316	0.00122227	0.000501535	0.000246172	0.000873422	0.000286254	0.000754387	0.00265543	0.00145257
n459_179.0715_4.07	n459	Negative	179.071	4.07	0.000219522	0.00061834	0.000521004	0.00179076	0.000704904	0.00595793	0.000109359	3.05098e-05	0.00144601	5.13401e-05	0.000492004	0.0014573	0.00152456	0.000707183	0.000537797	0.000353394	0.000874968	0.000982789	0.00121508	0.000784832	0.000805833	0.000792378	0.00122841	0.00144519	0.000604249	0.000520408	0.000239004	0.00112281	0.000230398	0.000529369	0.000252928	0.000644452	0.00227024	0.00207899	0.00365919	0.000821659	0.00149389	0.000855592	0.000760339	0.000901502	0.00179188	0.000544131	0.000165715	0.00199309	0.00229208
n461_137.0245_2.27	n461	Negative	137.024	2.27	0.00348399	0.00232599	0.00238488	0.002073	0.00199251	0.00458303	9.51209e-05	5.38867e-05	0.000980358	3.88832e-05	0.00034737	0.00159894	0.0029627	0.000942373	0.00178795	0.000231474	0.000589452	0.000989561	0.000983674	0.000747356	0.00140911	0.00109228	0.00105826	0.0014514	0.0014646	0.000654128	0.00086417	0.00106043	0.000302473	0.00122493	7.61399e-05	9.20028e-05	0.000487271	7.72275e-05	0.000278207	9.7408e-05	0.000189516	0.000115621	0.000147888	0.000173132	0.00031798	0.000246305	0.000950932	0.000191546	0.000347442
n463_771.1756_5.31	n463	Negative	771.176	5.31	0.000378124	0.00172239	0.000567479	0.000456397	0.000591091	0.00402026	3.80484e-05	6.98909e-05	0.000677686	2.82171e-05	0.000512621	0.00168699	0.000163055	0.000317533	0.000409654	8.33407e-05	0.000777238	0.000617065	0.000403936	0.000884226	0.000684827	0.000368257	0.000817525	0.000347315	0.000166735	0.000170942	8.34947e-05	0.000868839	0.00017047	0.000287789	8.26755e-05	0.000326977	0.00108529	5.65216e-05	0.000284647	0.000202891	0.00035501	0.000200684	4.9832e-05	4.93696e-05	7.50597e-05	1.95612e-05	0.000121396	0.000421401	0.000199938
n465_174.0562_7.43	n465	Negative	174.056	7.43	0.000373922	0.000395525	0.000410118	0.000845536	0.0002785	0.00273971	4.53469e-05	3.96808e-05	0.000275232	1.59592e-05	0.000164001	0.00135393	0.00026741	9.95654e-05	0.000405618	5.2428e-05	0.00014327	0.000232528	0.000255935	0.000162398	0.00168269	0.00016171	0.000177907	0.0011248	0.000317464	0.00013441	0.000446697	0.000360902	0.00014658	0.000411821	0.000114373	0.000190485	0.000819501	0.000143822	0.00266099	0.000165038	0.000355899	0.00035925	0.000240319	6.01903e-05	0.000738315	5.39998e-05	0.00121685	0.000489955	0.000154419
n466_493.0903_7.16	n466	Negative	493.09	7.16	0.00048946	0.000246982	0.00158992	0.000644961	0.000276402	0.00262008	3.55357e-05	2.27175e-05	0.000770816	2.34811e-05	0.000168999	0.00163723	0.000406006	0.000183523	0.000749687	8.01257e-05	0.000106941	0.00041238	0.000352422	0.000192813	0.00105925	0.000249915	0.000202616	0.00100121	0.00056023	0.000209542	0.00056672	0.000414369	8.05786e-05	0.000719877	0.000106857	0.000136061	0.000771513	0.000189711	0.00176069	0.000171095	0.000411953	0.000313001	0.000369721	0.000163664	0.000839304	0.000149326	0.00107715	0.000355872	0.000254676
n467_549.1823_3.08	n467	Negative	549.182	3.08	0.000278341	0.00111643	0.00116676	0.00018376	0.000327277	0.00234543	6.61659e-05	3.42861e-05	0.00138115	2.16106e-05	0.000589467	0.002274	0.000252735	0.000300849	0.000541833	0.000137994	0.000486605	0.00107836	0.000418654	0.000564319	0.000501563	0.000290343	0.000938953	0.000820298	0.00018541	0.000170253	0.000145072	0.000893344	0.000146175	0.000251308	7.02579e-05	0.000281192	0.00226655	0.000156693	0.00037867	0.000160496	0.000217099	0.000269231	8.51966e-05	0.000118352	0.000218356	6.61222e-05	0.000180167	0.000485922	0.000461528
n47_559.0429_0.68	n47	Negative	559.043	0.68	0.0036657	0.00307284	0.0040865	0.0033269	0.0013175	0.0125915	0.000338367	0.000148893	0.00182185	3.36695e-05	0.00064351	0.00208258	0.00366384	0.00147841	0.00666545	0.000396177	0.00402434	0.00522248	0.00313991	0.00397685	0.0101935	0.00209561	0.00471242	0.00606385	0.00233429	0.000918123	0.00420605	0.0218212	0.00340374	0.00727092	0.000305213	0.00116407	0.041754	0.00323516	0.0116628	0.00347237	0.00555203	0.00303174	0.00165169	0.00386909	0.00819379	0.00114612	0.00120529	0.0033702	0.0050019
n471_745.0938_1.25	n471	Negative	745.094	1.25	0.000988373	0.00182083	0.000336737	0.000569296	0.000774136	0.00135974	0.000481228	0.000238264	0.00331193	1.22579e-05	0.000258966	0.000604867	0.0100523	0.00228301	0.00479577	0.000680822	0.000476883	0.000136958	0.0015953	0.00112484	0.00102768	0.000216838	0.000100249	0.000249956	6e-08	0.000283984	4.48784e-05	0.00013144	2.47e-05	5.02617e-05	1.69926e-05	1.12304e-05	0.000188264	0.00114778	0.00126481	2.17023e-05	8.27466e-05	6.02879e-05	5.22432e-05	4.39592e-05	6.27772e-05	2.09387e-05	9.82727e-05	8.77079e-05	4.83999e-05
n472_589.1237_5.07	n472	Negative	589.124	5.07	0.000995726	0.00125201	0.00117083	7.32638e-05	4.72034e-05	0.000141535	6.93964e-06	4.31573e-06	0.000108097	2.10932e-06	3.3425e-05	0.000102087	0.0128063	0.00501379	0.0038342	1.45908e-05	5.11677e-05	0.000966233	8.09508e-05	5.59431e-05	0.000158711	0.000113932	8.04817e-05	6.49057e-05	7.46974e-05	4.8939e-05	5.84463e-05	0.00498803	0.00170754	0.0027571	0.000243125	0.000345551	0.0013363	3.74945e-05	9.01595e-05	6e-08	4.71567e-05	6.02879e-05	6.8318e-05	4.86933e-05	0.000240191	1.35e-05	8.28573e-05	0.000166343	4.5519e-05
n473_783.0498_1.23	n473	Negative	783.05	1.23	0.000803513	0.00127499	0.000406041	0.000315875	0.000561196	0.000872797	0.000336572	0.000198943	0.00281302	9.79044e-06	0.000227415	0.00081287	0.00555527	0.00131265	0.00315716	0.000374167	0.000359197	0.000127176	0.00117501	0.000844034	0.000676058	0.000188171	8.89535e-05	0.00026998	4.00165e-05	0.000270888	7.09705e-05	0.000122529	1.74115e-05	3.56696e-05	1.99336e-05	2.24608e-05	0.000155041	0.00105824	0.00110767	4.08811e-05	6.94004e-05	4.37706e-05	3.05422e-05	3.71963e-05	6.41419e-05	2.42448e-05	6.64786e-05	5.8472e-05	3.80285e-05
n474_267.1968_16.18	n474	Negative	267.197	16.18	0.00400076	0.00316951	0.00070038	0.0130746	0.00137152	0.00112048	0.000720406	0.00024228	0.000392476	0.000213837	0.00127859	0.00241564	0.00683362	0.00289762	0.00292711	0.00122489	0.00275743	0.00073822	0.00563057	0.00211009	0.000890889	0.00217059	0.0040022	0.00069601	0.0102095	0.00174044	0.00145803	0.00897577	0.00252466	0.000580441	0.00232929	0.00164007	0.00191217	0.00288036	0.00163318	0.00203749	0.00081234	0.00877808	0.00421884	0.00323067	0.000967588	0.00375436	0.000504852	0.00820724	0.00230245
n476_451.9997_1.25	n476	Negative	452	1.25	0.000752046	0.000679054	0.000176114	0.000347102	0.000507174	0.000567823	0.000198737	0.000114427	0.00186509	6.84535e-06	0.000152443	0.000349649	0.00531558	0.00125614	0.00230657	0.000342513	0.000263514	0.000148246	0.000893729	0.000747356	0.000562943	0.000122752	7.41279e-05	0.000137407	9.33717e-05	0.000125449	5.74026e-05	0.000124756	1.29574e-05	5.59364e-05	2.22211e-05	9.93458e-06	5.90632e-05	0.000598233	0.000600205	2.67493e-05	7.74081e-05	1.32138e-05	3.77758e-05	2.50229e-05	0.000110542	3.00305e-05	5.97344e-05	9.47649e-05	4.14856e-05
n477_497.0609_2.77	n477	Negative	497.061	2.77	0.00279181	0.000925446	0.00428708	0.000100888	5.29727e-05	0.000215672	5.02525e-06	4.49556e-06	4.07443e-05	3.10428e-06	3.24879e-05	9.44308e-05	0.000102724	7.5885e-05	0.0022652	0.000467895	0.00116714	0.00234861	8.17684e-05	2.33549e-05	6.31338e-05	9.40857e-05	3.74169e-05	0.000107716	9.60395e-05	3.44641e-05	5.53153e-05	0.00185575	0.00051789	0.000991452	3.46388e-05	2.98037e-05	0.000671843	3.24579e-05	0.000154559	5.60222e-05	0.000219768	9.57999e-05	3.77758e-05	2.56992e-05	0.000193791	2.01122e-05	0.000207143	6.45208e-05	5.53142e-05
n478_528.1916_2.47	n478	Negative	528.192	2.47	0.000380224	0.000393757	0.00238651	4.92429e-05	0.000226576	0.000328563	5.8269e-05	8.18791e-05	0.00158071	2.05758e-05	0.000186493	0.000766931	6e-08	0.000219582	0.00211083	1.70638e-05	0.000202624	0.00201374	0.000678678	0.000498056	0.00195013	0.000127163	0.00112321	0.000565508	5.06875e-05	0.000133721	0.000157596	0.000351991	9.92048e-05	0.00236554	1.6339e-05	5.572e-05	0.000188264	0.000208178	0.000914475	6e-08	0.00014058	3.96413e-05	9.3234e-05	4.93696e-05	0.000283862	6.88773e-06	0.000171495	5.34313e-05	0.000151538
n479_565.1935_5.51	n479	Negative	565.193	5.51	0.000280442	0.000290602	0.00181659	0.00124428	0.000975537	0.00203203	5.06115e-05	6.89319e-05	0.00539239	1.82277e-05	0.000365489	0.000875399	0.00529275	0.0014628	0.00166687	0.000617018	0.000563868	0.00579966	0.000419472	0.000481762	0.00137491	0.00112682	0.000906478	0.000692558	0.00108978	0.000155088	0.000357984	0.00228126	0.000551093	0.00133275	0.000481675	0.000724792	0.00527139	9.56949e-05	0.000191911	8.8828e-05	0.001146	8.17603e-05	9.40377e-05	6.35718e-05	0.000151484	2.78264e-05	8.96015e-05	0.000144164	0.000111205
n480_456.001_1.2	n480	Negative	456.001	1.2	0.000775154	0.000733284	0.000536496	0.000801097	0.000600532	0.00141029	0.000218599	9.68043e-05	0.00134207	2.6665e-05	0.000270212	0.000955793	0.00349426	0.000786297	0.00161036	0.000270301	0.000361756	0.000276174	0.000982039	0.000636013	0.000873352	0.000283727	0.000187791	0.000276885	0.000125385	0.00042253	7.30579e-05	0.000345308	7.77442e-05	0.000102145	1.43784e-05	1.98692e-05	0.000513111	0.000600472	0.00113601	7.36869e-05	0.000169942	6.93723e-05	0.000120561	8.25081e-05	0.000248379	6.17141e-05	0.000165715	0.000121985	6.97189e-05
n481_769.1306_5.98	n481	Negative	769.131	5.98	0.00076465	0.000285886	0.000280478	0.000182559	0.000186716	0.000527385	0.000179952	9.68043e-05	0.000862283	8.09502e-05	0.000634138	0.00166147	0.000443509	0.000491907	0.000974694	8.75448e-05	0.000138665	0.000106105	0.000407207	0.000149906	0.000135036	4.9983e-05	5.22425e-05	5.2477e-05	4.80198e-05	0.000721678	0.000123155	9.80228e-05	0.0001482	9.07953e-05	2.25479e-05	2.24608e-05	0.000476197	2.40636e-05	6.69757e-05	4.59281e-05	7.56286e-05	7.84568e-05	5.86731e-05	2.63755e-05	6.27772e-05	6e-08	6.16613e-05	4.83906e-05	5.58904e-05
n482_385.1141_3.58	n482	Negative	385.114	3.58	0.00339786	0.00512473	0.0105465	0.0073516	0.00598959	0.0197828	0.000243844	0.000181201	0.00205135	0.000214793	0.00386387	0.0126563	0.00843482	0.00505846	0.00431045	0.00401791	0.00396959	0.00889326	0.011885	0.00492082	0.00436939	0.00378548	0.00719888	0.00450819	0.0106617	0.000962926	0.0050984	0.00860373	0.002849	0.00399905	0.00149666	0.00595254	0.0165561	0.0016783	0.00798814	0.00637896	0.00736711	0.00429778	0.00147004	0.0045163	0.0119672	0.00260494	0.00168412	0.0091065	0.00234451
n483_534.0323_4.9	n483	Negative	534.032	4.9	0.00108185	0.00112174	0.00215658	0.00290533	0.00125404	0.00269758	6.13799e-05	0.000217225	0.00101611	0.000153622	0.000828128	0.00301923	0.00237081	0.000905776	0.00128244	0.000323965	0.000499397	0.000976769	0.00342446	0.00177443	0.00236577	0.00127751	0.00161811	0.00149905	0.00129787	0.000862981	0.00130774	0.00257755	0.000299639	0.00314217	0.000690815	0.00120165	0.000922862	0.000212096	0.00257985	0.000977108	0.00308476	0.00395505	0.000979761	0.000436887	0.00270488	0.000208836	0.00162439	0.00253143	0.000618827
n484_463.0486_3.6	n484	Negative	463.049	3.6	0.0137511	0.00822292	0.0091082	0.00871479	0.00341648	0.00847354	0.00031025	0.000165077	0.00286707	0.000203928	0.000810635	0.00614949	0.00597432	0.00357897	0.00491282	0.000475067	0.00119221	0.000676514	0.00443757	0.00199983	0.00150557	0.00268512	0.00222101	0.00195546	0.00479931	0.00367801	0.0011731	0.00781064	0.001499	0.00254632	0.000995047	0.00274281	0.0105022	0.000592077	0.00137558	0.000291719	0.000497369	0.000643346	0.000473404	0.000459881	0.000532242	0.000672518	0.00193751	0.00643191	0.00630293
n485_193.0173_3.9	n485	Negative	193.017	3.9	0.000415936	0.000441503	0.000423979	0.000159739	0.000247556	0.000588043	0.000131375	0.00013127	0.000197901	1.87053e-05	0.000365801	0.00045046	0.00187024	0.000210971	0.000929289	0.000289343	0.000462556	0.000548586	0.00035651	0.000222143	0.00100576	0.000211693	0.000449709	0.000393577	0.000108044	0.000116489	0.000151334	0.000425508	0.000157918	0.000523694	3.79066e-05	0.000237566	0.000985617	0.00184507	0.00373132	8.47904e-05	0.000279381	0.000342732	0.000821424	0.00132216	0.00349232	0.000221234	0.000739935	0.00157874	0.00066377
n486_163.0404_1.29	n486	Negative	163.04	1.29	0.00142952	0.000656065	0.000763161	0.00166465	0.000941445	0.00227635	0.000242409	0.000113108	0.00102443	0.000120311	0.000740973	0.00299882	0.00344208	0.00128305	0.00176171	0.000327922	0.00125975	0.00173982	0.00135	0.000937454	0.00148715	0.000584361	0.000559136	0.00063939	0.00328402	0.00110216	0.00155091	0.00295405	0.000809025	0.00265576	0.00100126	0.00140078	0.00600229	0.000895391	0.00221921	0.000701035	0.000924448	0.00113226	0.000944396	0.000981982	0.00237462	9.97343e-05	0.000351662	0.00104342	0.000503589
n488_195.0661_4.21	n488	Negative	195.066	4.21	0.000527273	0.000363695	0.000618846	0.000226998	0.00023287	0.00120304	5.13294e-05	7.11497e-05	0.0007018	2.6665e-05	0.000269274	0.00153769	0.000971806	0.00035413	0.00065585	0.000114501	0.000251234	0.000514722	0.00108752	0.00106237	0.00257533	0.000474104	0.000861296	0.00106956	0.000266776	0.000386687	0.000150291	0.000980228	0.000293565	0.000625028	6.1108e-05	0.000203011	0.000476197	0.000166207	0.00192941	0.000458776	0.000926228	0.000404672	0.000194505	0.000123086	0.000300239	0.000147397	0.00108871	0.000597825	0.000274266
n49_467.0504_3.2	n49	Negative	467.05	3.2	0.0108532	0.00546013	0.0095118	0.0116598	0.00379777	0.014327	0.000539976	0.000320203	0.00415343	0.000499312	0.00384856	0.0142539	0.00475956	0.0111438	0.00847661	0.00558902	0.00996696	0.0160068	0.000704844	0.000273741	0.000544529	0.00837657	0.0126032	0.0128762	0.0241886	0.00421289	0.0105913	0.0206472	0.00860693	0.0149553	0.00759537	0.0158249	0.0404029	0.000126474	0.000334878	0.00211168	0.0028899	0.000326215	0.00266521	0.00295068	0.00838212	0.000268346	0.000704287	0.000403255	0.000401028
n490_521.2427_6.66	n490	Negative	521.243	6.66	0.000357117	0.00012968	0.000548726	0.000324282	0.000231821	0.00124685	2.12975e-05	3.89615e-05	0.000325123	4.33804e-06	2.65526e-05	0.00033944	0.0009555	0.000158766	0.000466158	3.88264e-05	0.000104894	0.000607282	0.00022241	0.000235178	0.00360038	0.000123488	0.000112251	0.000685653	0.000198748	6.13461e-05	0.000472789	0.000180451	8.62474e-05	0.000152406	3.30049e-05	9.71861e-05	0.000428208	0.00042643	0.0010407	6.96492e-05	0.00017617	8.58896e-05	0.00027488	0.000307038	0.000451723	2.03877e-05	0.000135847	0.000219774	0.000114662
n491_553.1389_5.82	n491	Negative	553.139	5.82	0.000158602	0.000179784	0.00025031	0.000356711	0.000168359	0.00039933	3.00319e-05	1.69033e-05	0.000132211	3.52615e-05	0.000211796	0.000816699	0.000528297	0.000215276	0.000365258	6.25673e-05	0.000141223	0.000162544	0.00018725	0.00025799	0.000442814	0.00024036	0.000367816	0.000223718	0.00117782	0.000356359	0.00044774	0.000679476	0.000234447	0.000322648	0.000232014	0.000285079	0.000826884	0.000784586	0.00201571	0.000703558	0.00141826	0.0012008	0.000333553	0.000610019	0.00118594	0.000233907	0.000461496	0.00352646	0.00264644
n492_223.0251_3.87	n492	Negative	223.025	3.87	0.000392829	0.000143238	0.000241342	0.000385536	0.000240213	0.000547604	2.33315e-05	2.47555e-05	0.000232825	1.54418e-05	0.000183057	0.000572965	0.00068809	0.000364894	0.000253259	7.2954e-05	0.000123826	0.000155019	0.000333615	0.00025799	0.000323561	0.000255796	0.000151786	0.000218884	0.00045352	0.000152331	0.000145072	0.000521303	0.000227969	0.000644484	0.000157508	0.000132605	0.000719832	0.00289323	0.00851879	0.00571376	0.00846595	0.00357846	0.000918676	0.000697261	0.00194882	0.00234238	0.00494254	0.012384	0.00887043
n493_274.0723_4.86	n493	Negative	274.072	4.86	0.00140746	0.000715011	0.00166249	0.00520893	0.000686547	0.00347939	0.00018079	5.07099e-05	0.00124977	0.000132529	0.000646634	0.00396737	0.00191426	0.00119102	0.00124914	0.000851707	0.00120142	0.00154116	0.00558806	0.0039964	0.00230088	0.00322244	0.00551582	0.00182772	0.00148594	0.00120418	0.000761889	0.00455806	0.000910255	0.00166188	0.000349982	0.000537763	0.00400522	0.00136155	0.00381117	0.00210109	0.00154193	0.00125283	0.001503	0.00293648	0.00936882	0.000573886	0.00109063	0.00485216	0.00502552
n497_608.1031_5.3	n497	Negative	608.103	5.3	0.000297247	0.000115533	0.000264987	0.000649766	0.000195107	0.00091155	4.30736e-06	7.67242e-06	7.5668e-05	4.45743e-06	6e-08	0.000204175	0.000246212	0.000121093	0.00014126	1.43435e-05	3.22357e-05	7.37468e-05	0.000743275	0.000158596	0.00024289	0.000181556	0.000181437	0.000171931	0.00017874	4.82497e-05	0.000177426	0.000414369	3.19885e-05	9.56593e-05	9.64003e-05	0.000144699	0.000550026	0.000160051	0.000655589	0.000595551	0.000257137	0.000406324	0.000564226	0.00105435	0.00206346	0.000234183	0.000289037	0.00540563	0.00393134
n498_205.062_2.66	n498	Negative	205.062	2.66	0.00114698	0.000450934	0.000719133	0.0014917	0.000346158	0.00138165	3.09891e-05	2.16386e-05	0.000226173	1.0666e-05	7.21606e-05	0.000408349	0.000270671	0.00016953	0.000530734	4.64927e-05	0.000134059	6.99842e-05	0.000649241	0.000398119	0.000511209	7.42395e-05	0.000264743	0.000325219	0.0004055	0.000149574	0.000329804	0.000601504	0.000176544	0.000213207	0.000107511	0.000199555	0.000948702	0.000392293	0.00111927	0.00064047	0.0013195	0.00107032	0.00111559	0.000872422	0.00253838	0.000295897	0.00085555	0.00282278	0.00239291
n499_490.1695_1.87	n499	Negative	490.17	1.87	0.00154085	0.00104216	0.00118225	0.000625745	0.000188814	0.000486947	4.61845e-05	2.9311e-05	0.000229499	1.29345e-05	8.43435e-05	0.000284568	0.00342741	0.000753468	0.00152763	0.000320998	0.000648807	0.000943658	0.000447273	0.000248757	0.000854937	0.00115476	0.00118746	0.000854132	0.000313462	0.000186795	0.000254659	0.00119855	0.000200434	0.0008204	0.000331356	0.000495001	0.0024179	0.000318983	0.00110639	0.0010084	0.00183466	0.000791175	0.00073462	0.000398338	0.00146708	0.000368631	0.0014818	0.00158479	0.000936884
n50_537.0627_0.69	n50	Negative	537.063	0.69	0.000974719	0.00112409	0.00191443	0.000637755	0.000288465	0.00866394	0.000109957	5.44262e-05	0.00170794	1.22181e-05	0.000258653	0.00228038	0.00095387	0.000461768	0.00384933	6.13308e-05	0.00107555	0.00208147	0.000834856	0.00153273	0.00991377	0.000480719	0.00113522	0.00209839	0.000481531	0.000390133	0.00163337	0.0081604	0.00115968	0.00433466	4.64029e-05	0.000194804	0.0395354	0.00166431	0.00721534	0.00137784	0.00200727	0.00108683	0.000420357	0.00119501	0.00422791	0.000434202	0.00105884	0.00133578	0.00255713
n500_817.1598_6.85	n500	Negative	817.16	6.85	7.45744e-05	0.000123196	9.94719e-05	0.000109295	2.41262e-05	0.000180288	7.29858e-06	2.9371e-06	4.65649e-05	8.35769e-07	2.03049e-05	7.52894e-05	0.000257626	3.55206e-05	7.8702e-05	1.33543e-05	1.63737e-05	3.61209e-05	8.66745e-05	6.73489e-05	6.2257e-05	5.29232e-05	3.6711e-05	4.21197e-05	0.000213421	4.82497e-05	4.07037e-05	0.000122529	2.06508e-05	4.7019e-05	2.32014e-05	2.46205e-05	0.000369145	0.000376064	0.000745748	0.00144346	0.00116557	0.00141718	0.00102557	0.00125859	0.00274855	0.000270275	0.000306379	0.00345388	0.00207371
n501_577.193_5.06	n501	Negative	577.193	5.06	0.000137595	0.000134396	8.64264e-05	0.000391541	0.000118533	0.000968838	9.69156e-06	1.06695e-05	0.000128054	3.62167e-06	6.56005e-05	0.000172272	0.00035709	9.95654e-05	0.000134197	3.88264e-05	0.000151456	0.000100837	7.19562e-05	5.48568e-05	0.000111361	7.93848e-05	0.000180731	0.000222337	0.000230762	7.44424e-05	0.000199344	0.00057477	0.000141721	0.000234284	0.000141496	0.00019826	0.000801044	0.000591518	0.00151082	0.000249829	0.000833694	0.000247758	0.000512787	0.00106381	0.00247015	0.000137755	0.000140665	0.00178541	0.00146352
n502_523.1285_6.14	n502	Negative	523.129	6.14	0.000301449	0.000167406	0.00041501	0.00121306	0.000379725	0.00119125	2.50066e-05	1.12089e-05	0.000145515	1.66756e-05	0.000178683	0.000509161	0.000823426	0.000490292	0.000602373	0.000271785	0.000310076	0.000543318	0.000341792	0.000310674	0.000321807	0.000836481	0.00118887	0.000816155	0.00233029	0.000942937	0.000454003	0.00118741	0.000557571	0.000835803	0.000728394	0.00136752	0.00357701	0.000505896	0.000877124	0.000432027	0.000488472	0.000739972	0.000423572	0.000422009	0.000975776	0.000134173	0.000258207	0.00139325	0.00109015
n503_520.0164_2.59	n503	Negative	520.016	2.59	0.000287794	0.00015149	0.000240526	0.000831124	0.000193534	0.000517275	2.03403e-05	9.95016e-06	0.00010976	8.71588e-06	4.34213e-05	0.000141646	0.000838101	9.79508e-05	0.000177584	7.93838e-05	4.80977e-05	9.25597e-05	0.000354057	0.000115688	0.000168357	0.000183026	0.000115781	0.000190574	0.000241433	6.27246e-05	0.000100194	0.00032303	3.23934e-05	0.00014511	5.55527e-05	9.93458e-05	0.000324847	0.000130951	0.000407006	0.000293738	0.000559652	0.000777135	0.000357665	0.000129849	0.000607301	5.8408e-05	0.00043741	0.00109181	0.000384894
n504_403.1976_7.28	n504	Negative	403.198	7.28	0.000434842	0.000124965	0.000480237	0.000151332	0.000141086	0.000459988	4.37915e-05	2.67336e-05	0.000335101	2.6466e-05	0.000266775	0.000921338	0.00564006	0.000666281	0.000641724	0.000108071	0.000214393	0.000270154	0.000639429	0.000373678	0.000696226	0.000352821	0.000960839	0.000286552	0.000700288	0.000248831	0.000253615	0.000784183	0.000173305	0.000197804	7.28721e-05	0.00013822	0.000553717	0.000723028	0.00193714	0.000126176	0.000179729	0.00161869	0.000339983	0.000316506	0.000742409	0.000251815	0.000580965	0.000934543	0.00162946
n505_120.9966_2.23	n505	Negative	120.997	2.23	0.000496813	0.000479817	0.000501436	0.000572899	0.000269584	0.00110026	7.6695e-05	3.20084e-05	0.00044403	4.40172e-05	0.000275834	0.00101066	0.000888648	0.000351439	0.000900028	0.000149865	0.000513212	0.000614055	0.000412113	0.00062515	0.000387572	0.000468959	0.000587375	0.000501293	0.00175939	0.000510758	0.000874607	0.00130549	0.000330818	0.000763653	0.000267307	0.000371035	0.00242897	0.00063293	0.00111283	0.000551642	0.000723365	0.00076227	0.000574675	0.000510603	0.00114637	0.000271928	0.000626247	0.00123598	0.00119156
n507_631.118_9	n507	Negative	631.118	9	0.000377073	0.000473333	0.00035549	0.0012671	0.000215038	0.0019242	5.49189e-05	2.51152e-05	0.000592872	2.94907e-05	0.000173373	0.000795005	0.000373395	0.000253488	0.000388465	6.55349e-05	0.000124849	0.000142978	0.00033198	0.000243325	0.000740069	0.00016318	0.000252741	0.000537198	0.000389494	0.000183349	0.00043626	0.000902256	0.000189906	0.000845531	0.000175154	0.000225904	0.000804736	0.000106328	0.000571869	0.000257399	0.000324758	0.000220505	0.000163963	5.27511e-05	0.000414875	6.0612e-05	0.000477875	0.00037906	0.00021319
n508_461.0942_2.36	n508	Negative	461.094	2.36	9.24302e-05	3.71357e-05	0.000147577	6.84596e-05	3.93362e-05	6.90824e-05	6.93964e-06	3.05698e-06	5.57116e-05	1.67154e-06	1.74935e-05	6.89089e-05	0.000101094	3.9288e-05	9.3837e-05	2.0526e-05	2.04671e-05	6.32115e-05	5.06964e-05	4.45372e-05	7.89173e-05	0.000110257	8.96595e-05	4.76436e-05	9.47056e-05	3.92891e-05	9.08005e-05	0.000227235	3.9277e-05	4.13443e-05	1.27444e-05	3.4987e-05	0.000169807	0.000167886	0.000739308	0.00021349	0.000457331	0.000452572	0.000122972	0.000128496	0.000308427	0.000159795	0.000570367	0.000803485	0.000822798
n509_436.0593_3.8	n509	Negative	436.059	3.8	0.00319094	0.0210006	0.00613872	0.000464805	0.000692316	0.00104298	0.000443539	0.000233589	0.00295188	8.54872e-05	0.000352993	0.00140881	0.00496012	0.00212478	0.0025447	0.00482782	0.0145761	0.0243665	0.0245338	0.0171691	0.014526	0.00168693	0.00264037	0.00193543	0.00279982	0.000846438	0.00194125	0.0276358	0.0103234	0.0232987	0.00116007	0.00424509	0.0564902	0.000996682	0.00180834	6.46022e-05	0.000217099	0.000147003	0.000457329	0.000517366	0.00230638	0.000322346	0.000505815	0.00108072	0.000335918
n51_373.1141_3.16	n51	Negative	373.114	3.16	0.00782401	0.00303334	0.00329399	0.00546716	0.00240265	0.00965131	0.000154706	8.94915e-05	0.00101112	0.000123057	0.000737849	0.00250114	0.00384646	0.00234974	0.00161743	0.000400876	0.000807938	0.00116114	0.00142359	0.000763107	0.00115745	0.0022632	0.0027858	0.00178905	0.00741505	0.00326306	0.00450245	0.0317594	0.00995814	0.0158389	0.00833454	0.0134259	0.0392069	0.00174265	0.00674136	0.00478208	0.0121371	0.00178716	0.00195309	0.0017117	0.00405732	0.000576916	0.00188645	0.00156967	0.00137075
n510_695.2413_3.39	n510	Negative	695.241	3.39	0.000235277	0.000320664	0.00350272	6.00523e-05	0.000259619	0.00108341	2.11779e-05	2.9311e-05	0.000899701	1.1661e-05	0.000200238	0.0017878	0.000138596	0.00022012	0.00109275	2.44829e-05	0.000312635	0.00619774	0.00102783	0.00109659	0.00525765	0.000126428	0.00121499	0.00141619	0.000105377	3.03284e-05	0.000316236	0.000900028	0.00014577	0.00111873	1.66658e-05	3.97383e-05	0.000166115	8.39429e-05	0.000745748	2.17023e-05	0.000185068	7.35017e-05	8.76078e-05	4.05777e-05	0.000162402	1.4051e-05	0.00025917	0.000139123	8.58522e-05
n511_181.0144_4.13	n511	Negative	181.014	4.13	0.00288004	0.00185325	0.00172201	0.000423969	0.000548608	0.00118114	9.70353e-05	7.03105e-05	0.000973706	9.55164e-05	0.000468887	0.00228548	0.00800435	0.00113074	0.00162953	0.000201798	0.000323892	0.000534288	0.00412522	0.00308773	0.00514716	0.00164209	0.00110698	0.00120214	0.00362549	0.000885038	0.00162293	0.00131662	0.00100541	0.00211585	0.000390176	0.000652227	0.00335922	0.000256306	0.000600205	0.00016302	0.000165493	0.000251062	0.000301403	0.000195449	0.000424429	8.34793e-05	0.000207143	0.000321596	0.000337647
n512_167.035_3.41	n512	Negative	167.035	3.41	0.00286639	0.00178428	0.0031089	0.00283327	0.00160019	0.00479364	0.000104334	8.96714e-05	0.000882239	0.000108809	0.00126203	0.00340334	0.0040731	0.00127982	0.00214211	0.000250022	0.00039348	0.000431193	0.00709341	0.00409851	0.00458159	0.000961439	0.00183343	0.00122699	0.00275447	0.00133652	0.000924704	0.00690615	0.00239266	0.00430386	0.000980669	0.00212168	0.00644527	0.000340808	0.00241756	0.00100689	0.00286588	0.0024429	0.000125384	0.000223854	0.000569089	0.000578569	0.00150685	0.00127731	0.000348018
n513_637.1389_4.39	n513	Negative	637.139	4.39	0.00312477	0.00201889	0.000936014	0.00624063	0.00163429	0.00462178	1.23238e-05	5.51455e-06	8.39832e-05	6.36776e-06	2.78021e-05	0.000128885	0.00796848	0.0018799	0.00205836	0.000195616	0.00119221	0.00114985	0.00635995	0.00260108	0.00348201	0.00368037	0.00398102	0.00255549	0.00954259	0.00145507	0.00314045	0.000149262	5.66885e-05	0.000105387	2.48353e-05	5.14007e-05	0.000372836	0.000230563	0.000978875	0.000597066	0.00152592	0.000612789	0.000115739	3.11096e-05	6.68714e-05	0.000179908	0.000811231	0.000279254	0.000228747
n514_773.1253_2.59	n514	Negative	773.125	2.59	0.00018276	0.00180963	0.000547911	0.0001153	2.62241e-05	8.42468e-05	1.39989e-05	3.83621e-06	4.40704e-05	1.55214e-06	1.12458e-05	0.00010464	0.000140227	0.000154999	0.000175566	0.000306654	0.000688206	0.000711882	0.00795934	0.00548188	0.00299886	6.10087e-05	5.50664e-05	6.07628e-05	0.000120049	8.0646e-05	0.000114805	0.000389864	0.000148605	0.000646916	8.16952e-06	2.7644e-05	0.000852724	3.02195e-05	7.47036e-05	3.63387e-05	2.75822e-05	6.5243e-05	3.21497e-05	6e-08	5.04947e-05	1.04693e-05	3.17941e-05	2.31872e-05	3.22666e-05
n516_795.1067_2.59	n516	Negative	795.107	2.59	0.000192213	0.0012131	0.000516928	6.24544e-05	3.98606e-05	6.57125e-05	7.41823e-06	7.7923e-06	6.40268e-05	2.18892e-06	2.15545e-05	9.31547e-05	8.968e-05	0.00012809	0.000169512	0.00024656	0.000515771	0.000626095	0.00411459	0.00270319	0.00224827	4.55728e-05	3.6005e-05	4.00482e-05	0.000134722	8.27138e-05	9.28879e-05	0.00049457	0.00017209	0.000539097	1.56855e-05	2.46205e-05	0.000668152	2.29444e-05	3.09118e-05	1.86741e-05	4.00387e-05	4.62482e-05	5.14394e-05	2.9757e-05	8.46128e-05	9.36731e-06	3.85383e-05	5.24231e-05	3.11142e-05
n517_522.0337_2.59	n517	Negative	522.034	2.59	0.0012331	0.00133924	0.0012434	0.000282246	0.000199303	0.000459988	5.40813e-05	3.58446e-05	0.000317639	4.05945e-06	2.99888e-05	0.00016334	0.00101746	0.000520969	0.000868749	0.000750808	0.00112415	0.00159985	0.00261904	0.0012704	0.00211411	0.000236684	0.000261213	0.000289314	0.000888365	0.000281916	0.000611599	0.00253745	0.000649893	0.00143813	3.98673e-05	0.000107121	0.00307128	4.14118e-05	8.11436e-05	2.62446e-05	3.38104e-05	4.12931e-05	8.43928e-05	3.44911e-05	7.91539e-05	2.20407e-05	5.6844e-05	0.000175416	2.36238e-05
n518_690.116_4.76	n518	Negative	690.116	4.76	0.000175407	9.66708e-05	0.00035712	0.000809505	8.86375e-05	0.0014204	3.48178e-05	8.93117e-06	0.000187923	1.25365e-05	6.40386e-05	0.000797557	0.000383178	0.000111944	0.000243169	6.60295e-05	6.19129e-05	0.00020619	0.000239582	0.0001108	0.00142227	0.000104376	7.1304e-05	0.000648367	0.000109378	0.000176456	0.000199344	0.000180451	7.32901e-05	0.000223746	3.4312e-05	9.32987e-05	0.000882256	4.47696e-05	0.00127254	0.000109521	0.000217988	0.000125531	7.95704e-05	8.52133e-05	0.000914364	3.52652e-05	0.000282293	0.000279254	0.000114662
n519_466.0156_2.57	n519	Negative	466.016	2.57	0.000140746	0.000669622	0.000345706	6.84596e-05	5.82175e-05	0.000114576	8.01648e-06	3.11692e-06	6.15322e-05	2.38791e-06	1.4682e-05	0.000155683	0.000203818	5.65101e-05	0.000124107	0.000102136	0.000215928	0.000361209	0.00272534	0.00201232	0.00141613	3.67522e-05	7.76578e-05	7.38821e-05	0.000118716	3.92891e-05	0.000132548	0.00021164	0.000107708	0.000255362	2.0914e-05	1.81414e-05	0.00045774	3.63753e-05	6e-08	2.7254e-05	5.07156e-05	3.38603e-05	3.93833e-05	3.38148e-05	6.68714e-05	1.15714e-05	5.6844e-05	3.83092e-05	7.66332e-05
n520_434.0628_2.2	n520	Negative	434.063	2.2	9.03296e-05	0.000926036	0.000460669	5.52481e-05	6.66092e-05	0.00025948	1.86652e-05	2.49953e-05	0.000247792	5.96978e-06	3.87355e-05	0.000288397	0.000138596	0.000123784	0.000164467	7.0481e-05	0.00158364	0.0054392	0.000728557	0.00133557	0.00140999	4.77779e-05	0.000170141	0.000214741	7.73652e-05	3.99783e-05	5.11405e-05	0.000677249	0.000116616	0.000375341	4.86903e-05	0.000128718	0.00179404	2.57425e-05	0.000170015	1.31223e-05	3.82592e-05	4.45965e-05	6.10843e-05	3.38148e-05	0.000144661	2.53468e-05	5.39536e-05	7.05696e-05	6.33808e-05
n522_521.167_4.33	n522	Negative	521.167	4.33	0.00145788	0.00057472	0.000826758	0.000504439	0.000909976	0.000739687	0.000282491	0.000117004	0.00126973	7.96368e-05	0.000547296	0.00162064	0.00271649	0.000891783	0.000651814	0.000289343	0.000612478	0.000631363	0.00122489	0.00132308	0.000713763	0.00123267	0.000537957	0.000701534	0.000406834	0.000309487	0.000107499	0.00124979	0.000451078	0.000539908	0.000777738	0.00103104	0.00492808	0.00272311	0.00222179	0.000989221	0.000951141	0.00192426	0.00629972	0.00671291	0.0125977	0.000424284	0.00120432	0.00302441	0.00189912
n523_223.0614_4.52	n523	Negative	223.061	4.52	0.000546179	0.000597119	0.000587047	0.00124669	0.000542314	0.00119125	3.5775e-05	1.46855e-05	0.000281053	1.64766e-05	0.000182119	0.000395588	0.00413017	0.00117756	0.00127538	0.000431047	0.000390921	0.00094441	0.00191502	0.00105423	0.00151521	0.000987165	0.00121358	0.00155498	0.00056023	0.000333612	0.000542716	0.0017154	0.000365641	0.00112197	0.00123229	0.00134117	0.00708389	0.000718551	0.00160999	0.00207131	0.00387307	0.00051286	0.00441656	0.00534274	0.0107458	0.000254571	0.000811231	0.000478865	0.000311142
n524_665.1705_4.1	n524	Negative	665.17	4.1	0.000401231	0.000172121	0.000293524	0.000245013	0.000166785	0.000670605	1.17256e-05	9.29082e-06	7.31735e-05	6.16877e-06	8.21568e-05	0.000178653	0.000366873	0.000118402	0.000173548	2.42356e-05	4.24692e-05	0.000123413	0.000193791	0.000112972	0.000156081	0.000114667	0.000146844	0.000155359	0.000333471	0.000112353	0.000235873	0.000314119	0.000115806	9.48486e-05	7.22185e-05	0.000145563	0.000446665	0.00162681	0.00282972	0.00222272	0.000445764	0.00160465	0.00304779	0.00433979	0.00947936	0.000701446	0.000653224	0.00336214	0.00231801
n525_371.1135_4.12	n525	Negative	371.113	4.12	0.000864433	0.000351905	0.000563402	0.000625745	0.000325179	0.000702618	2.12975e-05	8.69141e-06	0.000170461	4.73602e-06	9.40274e-05	0.000183757	0.000552755	0.0004284	0.000279493	0.000116726	0.000353057	0.000213715	0.000408025	0.000330227	0.000491918	0.000822515	0.000978488	0.000654581	0.00123517	0.000419773	0.000719098	0.000699527	0.000251859	0.00074744	0.000202277	0.000364988	0.00145074	0.00131007	0.00210201	0.00188002	0.000401276	0.00113639	0.00185745	0.00437361	0.00944388	0.000533386	0.000982727	0.00200619	0.00191525
n526_492.1338_4.15	n526	Negative	492.134	4.15	0.00279707	0.00149899	0.00206119	0.00234564	0.00128393	0.00388883	4.45094e-05	2.25377e-05	0.000469807	3.28338e-05	0.000263652	0.000649531	0.00178708	0.00132772	0.00111494	0.00038678	0.00161843	0.000889477	0.00102783	0.00119381	0.00142314	0.00255869	0.0032581	0.00175591	0.00435246	0.00148678	0.00222722	0.00259983	0.000748288	0.00171295	0.000640164	0.00130661	0.00424886	0.000673222	0.00198093	0.000459786	0.00103389	0.00144443	0.00295536	0.00248201	0.00449676	0.000550743	0.00209841	0.00158278	0.000894822
n528_159.0928_2.57	n528	Negative	159.093	2.57	0.000523071	0.000239319	0.000286186	0.000613734	0.000588993	0.000997482	0.000191438	8.91918e-05	0.000971212	5.57577e-05	0.000339873	0.00152493	0.00189796	0.000661437	0.000400573	0.000468637	0.00057359	0.000536546	0.00102129	0.000468184	0.000696226	0.00073137	0.000878945	0.000592437	0.00360815	0.00203614	0.000569852	0.00132554	0.00039358	0.000598276	0.000582323	0.000804701	0.00268368	0.000762761	0.00183539	0.000933703	0.00143427	0.00135028	0.00235657	0.00184764	0.00343773	0.000204979	0.00101645	0.0013499	0.000890789
n533_223.0264_2.35	n533	Negative	223.026	2.35	0.000203767	0.000152669	0.000124748	0.000132115	8.75885e-05	0.000197138	2.09386e-05	9.17093e-06	0.000212037	9.67104e-06	4.52956e-05	0.000242457	0.000257626	7.5885e-05	0.000142269	4.77292e-05	8.85202e-05	0.00020318	0.000186432	0.000177606	0.00012276	9.99661e-05	0.000150374	0.000147074	0.000188077	9.92566e-05	0.000117936	0.000271791	7.93638e-05	7.13391e-05	4.41154e-05	4.06022e-05	0.000321156	0.000269177	0.00046883	0.000164029	0.000377253	0.000610311	0.00141378	0.00116255	0.0026462	0.000103591	0.000350699	0.00060085	0.000473051
n534_146.0824_1.86	n534	Negative	146.082	1.86	0.00128877	0.000480407	0.000711795	0.000656972	0.000277451	0.0010177	0.000114983	5.34072e-05	0.000616154	7.41446e-05	0.000189929	0.000992799	0.0020496	0.000468765	0.000909109	0.000211938	0.000586894	0.000597499	0.000563385	0.000420388	0.000490164	0.000856327	0.000559842	0.000742273	0.00446184	0.00144611	0.00241822	0.00186689	0.000334057	0.000789595	0.000331682	0.000719609	0.00236622	0.00069113	0.00221792	0.000788349	0.0017706	0.00112895	0.00161632	0.00091841	0.0022941	0.000410509	0.00139798	0.00109988	0.000533551
n535_598.1395_2.01	n535	Negative	598.139	2.01	0.00110181	0.000557036	0.000649829	0.00173431	0.000594763	0.00112385	0.000142023	8.18191e-05	0.000501405	6.51502e-05	0.000451082	0.00109871	0.00169903	0.000464997	0.000507527	0.00028316	0.00062834	0.000552348	0.00171305	0.000795152	0.000697103	0.0011305	0.00125453	0.000606247	0.0015473	0.000311555	0.000598031	0.00208299	0.000579032	0.000903089	0.000398019	0.000560656	0.00162055	0.000341368	0.000387686	0.00039367	0.000241122	0.00124622	0.00113488	0.00106719	0.00171955	0.00031408	0.00085266	0.000985958	0.00105443
n536_727.2466_4.1	n536	Negative	727.247	4.1	0.000526222	0.00171944	0.00287327	0.000618538	0.000798262	0.0100001	0.000442821	0.000426958	0.0111182	0.000109963	0.00383451	0.014781	0.000211971	0.00107477	0.00189894	0.000841815	0.003571	0.0115075	0.00373436	0.002726	0.00375734	0.000884994	0.00503293	0.00481752	0.000394829	0.00107666	0.000372595	0.00312559	0.00135728	0.00193832	0.000201624	0.000702764	0.00950179	0.000200344	0.000479134	0.000308879	0.000952031	0.000564889	0.000229066	0.000452442	0.00121051	0.000104693	8.47843e-05	0.000729891	0.000891365
n537_795.2339_4.1	n537	Negative	795.234	4.1	0.000386526	0.0015208	0.00248354	0.000562089	0.000640393	0.00593772	0.000442701	0.000343221	0.00784619	0.000105546	0.00265151	0.0105954	0.000218493	0.000898241	0.00160532	0.000573493	0.00301634	0.0075899	0.00299027	0.00214322	0.00224827	0.000751216	0.0040968	0.00279095	0.000486867	0.000689971	0.000220217	0.00304985	0.00100824	0.0015038	0.000203584	0.0005572	0.00642312	0.000226086	0.00035935	0.000215004	0.000556982	0.000411279	0.000229066	0.000326651	0.000533606	4.65611e-05	0.000121396	0.000780298	0.000670108
n538_459.1511_3.92	n538	Negative	459.151	3.92	0.000255234	0.000288834	0.00266862	0.000110496	0.000113288	0.001353	2.60835e-05	1.23478e-05	0.000424905	8.95467e-06	5.24804e-05	0.000460669	0.000293498	0.000177603	0.00121181	5.71267e-05	0.000343847	0.00749282	0.000282101	0.000187382	0.00170549	0.000133043	0.000357226	0.00105852	0.000102709	0.000133031	0.000177426	0.000242829	6.96458e-05	0.000409389	7.18918e-05	7.34295e-05	8.49033e-05	7.83467e-05	0.000269191	8.68092e-05	0.000449323	0.000132138	0.000610843	0.000372639	0.00031798	6.17141e-05	0.000335283	0.000143155	0.000141743
n539_788.1944_2.74	n539	Negative	788.194	2.74	0.000116588	0.000542889	0.000761531	6e-08	6.08399e-05	0.000117946	1.86652e-05	2.28374e-05	0.000256939	5.4126e-06	2.34288e-05	0.000242457	7.50051e-05	6.72739e-05	0.000278484	3.68479e-05	0.000670297	0.00673353	0.00109733	0.00131656	0.00336188	4.18975e-05	0.000210382	0.000137407	4.93536e-05	2.96391e-05	5.53153e-05	0.00106488	0.000154274	0.00318351	2.15675e-05	3.28273e-05	0.000350688	1.90271e-05	8.88716e-05	2.67493e-05	3.73694e-05	4.29448e-05	2.73272e-05	2.16415e-05	9.826e-05	1.48775e-05	5.00998e-05	6e-08	1.21e-05
n541_207.0512_3.52	n541	Negative	207.051	3.52	0.00165429	0.00307755	0.00438329	0.00163342	0.00145229	0.00798154	0.000350452	0.000208594	0.00224177	0.000150279	0.00167812	0.00748683	0.000958761	0.00178572	0.00169512	0.00100528	0.00342568	0.00551521	0.00358228	0.00271134	0.00303832	0.0014598	0.00458605	0.00276056	0.00106844	0.000538329	0.000752496	0.00774158	0.00119491	0.00303678	9.47664e-05	0.000474268	0.00224809	0.000861254	0.00215095	0.000775731	0.00042263	0.00159143	0.00045331	0.000440269	0.00178915	0.000571131	0.00100585	0.00230763	0.00192793
n542_432.0464_3.53	n542	Negative	432.046	3.53	0.000372872	0.00239791	0.000736255	0.000141723	0.000158394	0.00025948	5.91066e-05	2.10991e-05	0.000317639	1.18998e-05	3.3425e-05	0.000128885	0.00112671	0.000839578	0.000934334	0.00102136	0.00427302	0.00499522	0.00591104	0.0047758	0.00438605	0.000443967	0.000290158	0.000641462	0.00154464	0.000126139	0.000499925	0.00202729	0.000807406	0.00196264	0.000182017	0.000490682	0.00519018	3.58156e-05	0.000203503	4.64328e-05	7.56286e-05	0.000121402	6.91218e-05	3.71963e-05	0.000139202	2.36938e-05	0.00010309	6.14964e-05	7.89379e-05
n544_633.1807_5.21	n544	Negative	633.181	5.21	0.00117533	0.00133807	0.00141299	0.00117342	0.000679729	0.00473467	0.000263826	0.000228374	0.0029128	0.000112869	0.00171311	0.0053532	0.000575583	0.00128897	0.00130968	0.000742647	0.00198582	0.00350372	0.0024923	0.0016973	0.00237278	0.00102171	0.00297571	0.00193889	0.00038816	0.000558318	0.000330848	0.00217878	0.000826437	0.00101415	0.000253255	0.000953288	0.00410489	0.000288764	0.000704532	0.000479974	0.000798104	0.000758966	0.000340786	0.000257669	0.000749232	0.000165857	0.000186911	0.0010656	0.000893093
n547_407.1117_3.52	n547	Negative	407.112	3.52	0.00132658	0.00205661	0.00259605	0.00123708	0.00108882	0.00648363	0.000235349	0.000193489	0.00234072	0.000101606	0.00107554	0.00382445	0.000497317	0.00121685	0.00203818	0.000741905	0.00209583	0.00276099	0.00263458	0.00167286	0.00256306	0.00116652	0.00259306	0.00211151	0.000928382	0.000342573	0.000538541	0.00608187	0.000881101	0.0027344	9.44396e-05	0.000304516	0.00266892	0.000905464	0.00234157	0.000404773	0.000430638	0.00155923	0.000226655	0.000421332	0.00160491	0.000400866	0.00140279	0.00170778	0.00149809
n548_377.101_3.3	n548	Negative	377.101	3.3	0.000285693	0.000385504	0.000675104	0.000401149	0.000355599	0.00103287	4.9415e-05	4.41763e-05	0.000587882	2.33617e-05	0.000446708	0.00165126	0.000495686	0.000418175	0.000636679	0.000116974	0.000860129	0.00229292	0.000352422	0.000380739	0.000313916	0.000272702	0.000629028	0.000664938	0.000181408	0.000130274	0.000112718	0.000552492	0.00014496	0.000115926	5.68599e-05	0.000220289	0.00351795	0.000268058	0.000570581	0.000225098	0.000340774	0.000339429	0.000100468	0.000112265	0.000448994	8.48568e-05	9.53823e-05	0.000402247	0.000339952
n549_341.1231_3.3	n549	Negative	341.123	3.3	0.000351865	0.000524616	0.000835727	0.000411959	0.000410669	0.00162428	7.08322e-05	4.47757e-05	0.0007018	3.01673e-05	0.000518869	0.00202261	0.000322848	0.000593625	0.000517617	0.000223808	0.0010648	0.00214242	0.000349969	0.000557801	0.000278841	0.00041236	0.00109003	0.0010958	0.000174739	0.000168185	0.000108543	0.000886661	0.000212582	0.000199425	0.000133327	0.000277736	0.00468076	0.000376624	0.000677485	0.00029929	0.000400387	0.000363379	6.42993e-05	0.000233322	0.000559536	0.00011103	0.000125249	0.00075207	0.000683937
n55_173.0091_0.75	n55	Negative	173.009	0.75	0.00525382	0.003209	0.00519048	0.00525337	0.00240318	0.00871281	0.000771137	0.000356767	0.00384909	0.000179014	0.00240223	0.00716398	0.00955011	0.00290247	0.0052468	0.00176969	0.00341954	0.00515099	0.00419063	0.0036363	0.00487972	0.00529232	0.00546852	0.0052187	0.00739904	0.00282881	0.00408394	0.0158908	0.00286439	0.00490781	0.00154731	0.00285857	0.0349912	0.00511436	0.0101648	0.00418451	0.00669269	0.00506253	0.00524923	0.00735472	0.0126878	0.00153266	0.00503599	0.00933333	0.00596125
n551_879.1102_3.81	n551	Negative	879.11	3.81	0.000607099	0.00147836	0.000754193	0.000154935	8.65395e-05	0.000185343	5.61153e-05	2.87116e-05	0.000465649	1.30141e-05	4.9669e-05	0.000238629	0.00101909	0.000274478	0.00035315	0.000489905	0.00145982	0.00174057	0.00174167	0.00107324	0.00150381	0.000293283	0.000271802	0.000315552	0.000342808	8.96066e-05	0.000247353	0.00317015	0.000836965	0.00181753	0.00014411	0.000498889	0.00870074	0.000209298	0.000471406	4.99658e-05	0.000117447	3.71638e-05	0.000170393	0.000152167	0.000528147	3.49897e-05	5.10632e-05	0.000181465	7.02951e-05
n554_759.2729_3.92	n554	Negative	759.273	3.92	0.000233176	0.000535226	0.00118062	0.000114099	0.000147379	0.00102781	3.15873e-05	4.29775e-05	0.000325955	3.15602e-05	0.000906849	0.00454927	0.000167946	0.000166301	0.000509545	5.34172e-05	0.000486605	0.00151482	0.000164355	0.000236808	0.000496302	8.89404e-05	0.000373463	0.000391506	0.000200082	8.20245e-05	0.000120024	0.00032303	0.000242546	0.000344536	3.4312e-05	7.21337e-05	0.00104099	4.58888e-05	9.01595e-05	3.83575e-05	8.45261e-05	9.41482e-05	3.85796e-05	4.1254e-05	4.23064e-05	2.9204e-05	4.91363e-05	4.63743e-05	4.20618e-05
n555_334.1161_6.38	n555	Negative	334.116	6.38	0.00404172	0.00097614	0.000957213	0.00239488	0.00147642	0.0021028	6.35336e-05	9.53058e-06	0.00037834	5.17381e-06	3.77984e-05	0.000182481	0.00401604	0.00176365	0.00281006	0.000658564	0.00116151	0.00151407	0.00102456	0.000476874	0.000588372	0.00243153	0.00161952	0.000885204	0.00605582	0.00193481	0.0026019	0.00684823	0.001548	0.00308704	0.00171854	0.0022301	0.00498715	6e-08	1.93199e-05	3.02823e-05	3.38104e-05	6e-08	4.90282e-05	3.58437e-05	7.50597e-05	1.54285e-05	6e-08	6e-08	6e-08
n56_259.0224_0.69	n56	Negative	259.022	0.69	0.00315418	0.00245509	0.00329317	0.00283327	0.000601056	0.00744068	0.000366365	0.000166276	0.00296353	2.24066e-05	0.000327378	0.00230207	0.00225178	0.00108176	0.00361323	0.000335836	0.00170747	0.00271885	0.0012069	0.00148439	0.00401163	0.00140688	0.00160963	0.00222613	0.00201816	0.00146334	0.00357775	0.00941019	0.00135971	0.00365937	0.000352596	0.000700172	0.034456	0.00132406	0.00526661	0.00148282	0.00301981	0.00155592	0.00080776	0.00126264	0.00384988	0.000662049	0.00212346	0.00270483	0.00174643
n560_380.0812_5.61	n560	Negative	380.081	5.61	0.000683774	0.0029296	0.00347581	0.000590914	0.000190911	0.00271106	7.82504e-05	2.34368e-05	0.0233698	2.69436e-05	0.000328003	0.00178398	0.000515253	0.000188905	6.7603e-05	0.000142446	7.87983e-05	0.000577934	0.000151272	0.00141867	0.000206939	0.000169795	0.00020191	0.000115311	0.000750976	0.000401162	0.000422692	0.000478975	0.000127954	0.00834992	0.000148032	9.67542e-05	0.000505728	3.30175e-05	0.000458526	8.83233e-05	0.000108549	0.000366682	0.000140655	0.000169074	0.00172637	0.000166683	0.00028422	0.000100814	0.000118119
n561_195.0511_0.66	n561	Negative	195.051	0.66	0.00238638	0.00322963	0.00421696	0.00157337	0.0010647	0.00703292	0.000202446	0.000153868	0.00340174	5.4126e-05	0.000512933	0.00488615	0.00122128	0.00111675	0.00399967	0.000473335	0.00112569	0.00306802	0.00205729	0.00227737	0.00560401	0.00137821	0.00189344	0.00271706	0.00184209	0.00153434	0.00413716	0.00763019	0.00151804	0.00680965	0.000338545	0.00100728	0.030591	0.0016755	0.00463162	0.00174628	0.00304383	0.00132055	0.00205919	0.00163393	0.00571273	0.000815232	0.0048221	0.00320084	0.00255655
n562_514.0194_3.79	n562	Negative	514.019	3.79	0.000553531	0.00310643	0.00113414	0.000231802	8.49661e-05	0.000564454	9.18904e-05	4.36369e-05	0.000589545	2.18494e-05	6.31014e-05	0.000423662	0.00147727	0.00039288	0.000724462	0.0011732	0.00347736	0.00517733	0.00523154	0.00337016	0.00293485	0.000459403	0.000553488	0.000430173	0.000694953	0.000295013	0.000270314	0.00622222	0.0022153	0.00466785	0.000288874	0.000787855	0.00914741	0.000130951	0.000379958	2.37211e-05	9.43133e-05	3.96413e-05	8.92153e-05	8.85948e-05	0.000309792	2.64489e-05	6.64786e-05	0.000190538	0.000163062
n563_396.0764_5.34	n563	Negative	396.076	5.34	0.00042749	0.00113352	0.00115697	0.000773473	0.00029843	0.00294695	7.46609e-05	1.64238e-05	0.00402704	1.92625e-05	0.000180245	0.0012225	0.000789184	0.000234113	0.000156395	0.000144177	5.93546e-05	0.000270907	0.00024367	0.000366617	0.00019817	0.000543198	0.000442649	0.000223718	0.00101242	0.000541775	0.000491575	0.000848789	0.000305713	0.00457219	0.000346388	0.000390472	0.00269845	5.03658e-05	0.000328438	0.000257904	8.54158e-05	0.000433577	0.00027488	0.000221825	0.00147799	8.8714e-05	0.000258207	0.000129042	9.50712e-05
n564_361.0932_5.22	n564	Negative	361.093	5.22	0.00150829	0.00075922	0.00299883	0.000152533	0.0001521	0.000443138	0.000194429	0.00016178	0.00264755	7.13985e-05	0.000960579	0.0043285	0.00137618	0.000739475	0.00129556	0.000291569	0.000498374	0.00120403	0.000994304	0.00150449	0.00221056	0.000671096	0.000622674	0.00104402	0.000237431	0.000981537	0.000203518	0.00267781	0.00085883	0.00387744	0.000204238	0.000422004	0.00210413	6.88332e-05	0.000421174	0.000108007	0.00106681	0.000262624	9.96639e-05	8.72422e-05	0.000107813	6.55712e-05	0.000371895	0.000241953	0.000159604
n566_609.1073_3.21	n566	Negative	609.107	3.21	0.000844476	0.00102212	0.00124503	0.000807103	0.000335669	0.00148611	2.59638e-05	2.44558e-05	0.00149091	1.19396e-05	8.84045e-05	0.000393036	0.000290237	0.000281474	0.001009	4.89657e-05	0.000108476	0.000365724	0.000518412	0.000438854	0.000414754	0.000369727	0.000422176	0.00034041	0.000361482	0.000137167	0.000284926	0.000802005	0.000176544	0.00258767	9.70539e-05	0.000196532	0.000527877	8.89795e-05	0.000275631	0.000130718	0.000833694	0.000227112	0.00013101	8.4537e-05	0.00021972	5.39998e-05	0.000257243	0.000342767	0.0001573
n567_509.0547_4.52	n567	Negative	509.055	4.52	0.0024473	0.00144829	0.00212315	0.00259786	0.00134372	0.00448867	0.000243844	0.000114547	0.00158487	9.01436e-05	0.000721293	0.00274487	0.00348774	0.00123784	0.00261331	0.000480013	0.00103615	0.00125896	0.00149309	0.000969499	0.00127495	0.00169575	0.00137031	0.00141343	0.0033227	0.0014344	0.00190368	0.00467836	0.00101067	0.00226502	0.000708461	0.000888497	0.00497607	0.00120766	0.0028104	0.000967014	0.0016318	0.00167567	0.00169188	0.00121192	0.0025725	0.00073864	0.00226702	0.002478	0.00129643
n568_567.1225_4.05	n568	Negative	567.122	4.05	0.000331909	0.000485712	0.000704457	0.000224596	0.000172555	0.00124517	3.70912e-06	4.37567e-06	0.000178776	2.98489e-06	2.24916e-05	0.000159511	0.000564169	0.000150155	0.000249223	5.11914e-05	0.00015862	0.000235538	0.000118564	0.000253102	0.000249028	0.000288873	0.000228738	0.000169169	0.000626925	0.000436315	0.000227523	0.000465608	0.000180998	0.00219368	0.000140516	0.000133037	0.000609089	5.82004e-05	0.000167439	0.00017917	0.000168162	0.000257669	0.00025559	0.000125115	0.000375299	3.0306e-05	6.93689e-05	8.16591e-05	5.93475e-05
n569_772.1084_10.91	n569	Negative	772.108	10.91	0.00260485	0.00133158	0.00143908	0.00261107	0.00111085	0.00175065	0.00014657	4.89116e-05	0.000785783	0.000108809	0.000584157	0.00202516	0.00274421	0.000879943	0.00118961	0.000530215	0.000792076	0.000644156	0.00157813	0.000914099	0.000712886	0.00221101	0.00195203	0.0009798	0.00328669	0.00179834	0.000848515	0.00545363	0.00115078	0.00181428	0.0003807	0.000614648	0.00279443	0.00057361	0.000748324	0.000695988	0.000435977	0.001124	0.000694432	0.000253611	0.000870693	0.000280193	0.000648407	0.0012763	0.000617675
n57_357.0828_3.62	n57	Negative	357.083	3.62	0.0125989	0.00564522	0.0129175	0.00435139	0.00427872	0.0102326	0.000713586	0.000437867	0.00542897	0.000364077	0.003345	0.0115499	0.0168158	0.00320547	0.00845743	0.000819805	0.0018052	0.00256609	0.00386519	0.00312901	0.00483237	0.00288505	0.00261142	0.001836	0.0147194	0.00543085	0.00576635	0.0175929	0.00315593	0.00644809	0.00408835	0.00588645	0.0341127	0.0023823	0.00908808	0.0027895	0.00406615	0.00233306	0.00213393	0.0025422	0.00558717	0.00132603	0.00199725	0.00332584	0.00314196
n570_505.1319_10.12	n570	Negative	505.132	10.12	0.000846577	0.000441503	0.000971889	0.00124909	0.000376054	0.00120641	4.59452e-05	3.69834e-05	0.000572084	2.35209e-05	0.000309572	0.00214511	0.000901692	0.00037189	0.00110284	0.000112522	0.00041804	0.000522248	0.000421107	0.000447001	0.000793557	0.000438087	0.000533015	0.00104471	0.00113914	0.000823692	0.000632473	0.00191813	0.000453508	0.00143246	0.000222211	0.000218993	0.00129201	0.000410201	0.00076378	0.000420419	0.000262476	0.0004311	0.000331141	0.000172455	0.00046537	0.000114061	0.000854587	0.000364946	0.000216647
n571_933.072_3.31	n571	Negative	933.072	3.31	0.00237798	0.00113883	0.00160052	0.00211264	0.000858577	0.00294527	0.000181268	6.70737e-05	0.00143686	7.3866e-05	0.000321755	0.00212469	0.00209525	0.000857339	0.00132885	0.000369469	0.000517817	0.000826265	0.00117092	0.00107432	0.00111975	0.00140761	0.000946719	0.000972205	0.00208886	0.00157018	0.00108021	0.00280925	0.00051789	0.00136355	0.000393771	0.000666481	0.00287195	0.000312268	0.000683925	0.00097408	0.00110329	0.00138497	0.000528058	0.000229264	0.000721938	0.00040307	0.00140665	0.00197494	0.000902889
n575_583.2193_10.63	n575	Negative	583.219	10.63	0.000960014	0.000407314	0.000540573	0.000659374	0.000274829	0.00116092	7.52592e-05	3.12891e-05	0.000566263	2.75804e-05	0.000259591	0.000756722	0.00105822	0.000595239	0.000375348	0.000233205	0.000291656	0.000264134	0.000977133	0.000712595	0.000560313	0.00074019	0.00069539	0.000324529	0.000788324	0.000390133	0.000442522	0.00159955	0.000641794	0.0011471	0.000238877	0.0003922	0.00197123	0.0005294	0.00108578	0.00036692	0.000348781	0.000354294	0.000388207	0.000288778	0.000656431	0.000120673	0.000148372	0.000724851	0.000341104
n576_633.0975_5.28	n576	Negative	633.097	5.28	0.000477906	0.000437966	0.000933568	0.000351906	0.000261717	0.000753166	0.000118572	1.88813e-05	0.000686001	1.0069e-05	5.93528e-05	0.000442804	0.00118215	0.000431091	0.000490374	0.000185229	0.000258909	0.000449253	0.000773529	0.000516523	0.000473504	0.000550549	0.00041794	0.000280338	0.000702956	0.000119246	0.000247353	0.000730716	0.000117021	0.000360749	0.000146398	0.000454399	0.00232561	6.49159e-05	0.000264039	0.000372472	0.00045822	0.000147003	0.000186468	0.000210328	0.000573183	0.000157867	0.000158007	0.000690574	0.000396994
n577_258.992_3.35	n577	Negative	258.992	3.35	9.03296e-05	3.30096e-05	6.52275e-05	6e-08	2.15038e-05	9.77263e-05	5.6235e-06	3.41662e-06	3.90813e-05	6.84535e-06	3.43622e-05	0.00013399	9.78328e-05	5.70483e-05	0.000109981	3.53641e-05	3.78641e-05	2.1823e-05	6e-08	2.71568e-05	4.20892e-05	4.9983e-05	6e-08	8.63108e-05	0.000214755	3.92891e-05	8.34947e-05	0.000193818	4.37311e-05	5.91791e-05	2.87567e-05	5.96075e-05	0.00022887	0.00187976	0.00502317	0.000844371	0.00136665	0.00146673	0.000677554	0.000773006	0.00112863	2.56224e-05	0.000130067	0.000174408	0.000109476
n578_167.0351_4.2	n578	Negative	167.035	4.2	0.000658566	0.000395525	0.000507959	0.000271436	0.000208219	0.000953674	8.20792e-05	8.12796e-05	0.000710947	2.61078e-05	0.000290829	0.00160277	0.000573952	0.000550031	0.000785002	7.64162e-05	0.000287563	0.00081573	0.000860204	0.00109768	0.00312074	0.000548343	0.000880357	0.00118142	0.000349477	0.000323962	0.000177426	0.000432192	0.00024457	0.000614489	6.8624e-05	0.000175367	0.000882256	0.000156134	0.00243173	0.000481993	0.000836363	0.000470741	8.51966e-05	8.31844e-05	0.000186967	0.000231979	0.00135847	0.000483906	0.000346866
n579_538.0656_4.29	n579	Negative	538.066	4.29	0.000614451	0.000562931	0.000565033	0.000532063	0.000266437	0.00092503	9.41637e-05	4.48956e-05	0.000629458	1.64766e-05	0.000165876	0.000677605	0.000872342	0.000306769	0.000566049	0.000225786	0.000474325	0.000530525	0.000657418	0.000569207	0.000662905	0.00032195	0.000230149	0.000426721	0.000682948	0.000332923	0.000381988	0.00119187	0.0002223	0.00103928	0.0002477	0.000408182	0.00380588	0.000996123	0.00163446	8.22668e-05	0.000259806	0.000147829	0.000271665	0.000175161	0.000371204	8.65099e-05	0.00015319	0.000299417	0.000167095
n58_601.1377_0.68	n58	Negative	601.138	0.68	0.000747845	0.000884184	0.00117409	0.000682194	0.000331997	0.00469592	7.16697e-05	5.32274e-05	0.0016015	1.24569e-05	0.000308322	0.00222295	0.00065548	0.000268019	0.00173043	8.58137e-05	0.000758817	0.00149525	0.000683584	0.000906495	0.00388361	0.000348411	0.000629028	0.00119109	0.000521548	0.000279159	0.000820336	0.00545363	0.000920378	0.00288194	0.000133327	0.000411205	0.0340684	0.00103921	0.00434183	0.00057183	0.00127679	0.00071437	0.000248356	0.000650597	0.00195974	0.00027854	0.000472094	0.000987974	0.00101582
n580_441.1016_2.87	n580	Negative	441.102	2.87	0.00105455	0.00068259	0.000785991	0.000773473	0.00165422	0.00276667	1.48365e-05	1.16285e-05	0.000209542	6.68615e-06	8.77797e-05	0.000267979	0.000255996	0.00022604	0.000449005	7.17175e-05	0.000494792	0.000589974	0.00230669	0.00228389	0.00121357	0.000454258	0.00115851	0.000582771	0.00017874	5.58318e-05	6.57521e-05	0.00152158	0.00171888	0.000352642	2.77764e-05	0.000144699	0.00119972	0.000979334	0.00112313	0.000668229	0.000680657	0.000323738	0.00135913	0.00127211	0.00161174	3.44387e-05	8.09304e-05	0.000749046	0.00120135
n581_639.1175_3.81	n581	Negative	639.117	3.81	0.000606048	0.000705579	0.000812082	0.000623343	0.000167834	0.00110869	3.55357e-05	2.66736e-05	0.000478122	1.86655e-05	0.000135574	0.000516817	0.000295129	0.000272863	0.000287565	7.44378e-05	0.000202112	0.00021522	0.000618987	0.000320994	0.000419139	0.000424121	0.000503364	0.000250647	0.000462857	0.000156467	0.000481138	0.00121637	0.000258742	0.00112683	0.00016143	0.000199987	0.00120341	0.000359276	0.000566717	0.000461805	0.000616595	0.00063261	0.000359272	0.000787885	0.00162538	0.000383233	0.000938408	0.00106963	0.0011132
n584_137.0245_4.15	n584	Negative	137.024	4.15	0.0010682	0.000710884	0.00152551	0.000628147	0.000657701	0.00188713	0.000219197	0.000113588	0.014194	7.23935e-05	0.000937775	0.00332677	0.00227461	0.000578556	0.000791056	0.000118458	0.000214393	0.000237796	0.00154624	0.000939083	0.00204571	0.000943062	0.000970017	0.000872775	0.00475929	0.00125311	0.00213747	0.00264662	0.000574173	0.00126789	0.000585264	0.000545106	0.0037099	0.00220602	0.0038833	0.000866073	0.00120472	0.00238344	0.00046617	0.000288102	0.00116684	0.000553773	0.00158392	0.00199914	0.00084066
n586_176.0177_5.61	n586	Negative	176.018	5.61	0.000179609	0.000746252	0.00121894	0.000117702	8.49661e-05	0.00132773	3.35017e-05	9.05105e-06	0.00735394	1.05864e-05	8.90293e-05	0.000574241	0.000143488	6.61975e-05	5.6504e-05	2.29991e-05	2.55839e-05	0.000246826	7.93154e-05	0.000379652	6.48876e-05	4.8513e-05	0.000137666	8.42394e-05	0.00034014	0.00017301	0.000250484	0.000207185	0.000112567	0.00269792	4.41154e-05	4.10341e-05	0.00025471	5.48427e-05	6.31117e-05	6.10693e-05	5.96131e-05	0.000140396	9.08228e-05	7.91266e-05	0.000908905	5.59284e-05	0.000126213	4.53662e-05	3.11142e-05
n587_525.1123_3.84	n587	Negative	525.112	3.84	0.000236327	0.000624824	0.00102244	0.000327885	0.000155771	0.00121989	0.000109359	2.80523e-05	0.00676522	5.56781e-05	0.000379546	0.00198687	0.000644066	0.000268019	0.000188683	9.9168e-05	0.000205694	0.000208448	0.000152089	0.00036879	0.00021483	0.000252855	0.000329693	0.000177455	0.000805665	0.000524543	0.000454003	0.000432192	0.000192336	0.00267846	0.000149666	0.000157226	0.000885947	9.51353e-05	0.000294951	0.000159991	0.000185957	0.000318782	0.000332749	0.000168398	0.000469464	0.000525672	0.000959604	6.6537e-05	0.00010429
n588_319.0932_3.66	n588	Negative	319.093	3.66	0.000257334	0.000506932	0.000196498	0.000327885	0.00010647	0.000217357	0.000768266	0.000446678	0.00499991	0.000255785	0.00137792	0.00485808	0.000285346	3.01387e-05	8.2738e-05	2.69559e-05	5.52611e-05	6e-08	5.15141e-05	4.39941e-05	4.20892e-05	3.89574e-05	4.09468e-05	6.28343e-05	9.33717e-05	0.00050869	0.000110631	0.00021164	2.87491e-05	2.99949e-05	1.82997e-05	2.63482e-05	9.96691e-05	7.72275e-05	0.000133951	0.000107502	0.000169942	0.000122227	0.000162356	7.30399e-05	8.18833e-05	3.91223e-05	0.00020329	7.46021e-05	5.30094e-05
n589_306.0774_4.24	n589	Negative	306.077	4.24	0.00135074	0.00125377	0.000891986	0.00096444	0.000831829	0.00177255	0.000248391	0.000289394	0.00494254	4.16293e-05	0.000217106	0.0014624	0.00435193	0.00155322	0.00199782	0.000753034	0.000530098	0.000557616	0.00126905	0.000468727	0.00118814	0.00120474	0.00064456	0.000769892	0.000840346	0.00189552	0.000794244	0.000795322	0.000241736	0.000479107	0.000309788	0.000509687	0.00272429	0.000343047	0.000871972	0.000442121	0.000426189	0.00105545	0.000301403	0.000148785	0.000312521	0.000117367	0.000241828	0.000877079	0.000779584
n592_461.1666_3.61	n592	Negative	461.167	3.61	0.00561304	0.00201535	0.00267025	0.00362956	0.00274671	0.00525532	0.00025569	8.78731e-05	0.00281468	0.000138141	0.000934339	0.00448546	0.0045427	0.00191435	0.00205937	0.0006232	0.00129045	0.00215371	0.00259288	0.00165222	0.00136527	0.00564514	0.00410457	0.00248506	0.0042204	0.00206233	0.00111779	0.00530214	0.00188044	0.00260631	0.00130418	0.00175972	0.00912157	0.00269513	0.00361282	0.00179322	0.00153926	0.00341246	0.00296581	0.00333211	0.00505766	0.00105024	0.00176794	0.00479268	0.00347269
n594_403.1975_8.05	n594	Negative	403.197	8.05	0.000220572	0.000111407	0.000279663	0.000572899	0.000243884	0.000527385	0.000324847	0.000173469	0.00224925	6.57074e-05	0.00110802	0.00267979	0.00203166	0.000427324	0.000909109	0.000203282	0.00063141	0.000773589	0.00133855	0.00047959	0.000901411	0.000813695	0.00129265	0.000875537	0.000261441	0.000304662	0.000134635	0.000764133	0.000329198	0.000560985	0.000183651	0.000239294	0.00108898	0.000171803	0.00151597	5.95551e-05	0.000290948	0.000195729	0.000106094	7.50688e-05	0.000378028	0.000331162	0.000374785	0.000253042	0.000192447
n595_195.0334_5.66	n595	Negative	195.033	5.66	0.00313212	0.00293019	0.00225442	0.00238648	0.000961376	0.00347097	0.000162842	7.79829e-05	0.00216693	7.66917e-05	0.000398289	0.00234673	0.000997894	0.000936453	0.00194939	0.000281182	0.000553123	0.000765311	0.000882281	0.000959179	0.00175898	0.000513796	0.00128488	0.00171034	0.00247168	0.000991187	0.00297241	0.00313673	0.00100946	0.00225691	0.000529385	0.0010021	0.00338137	0.00152216	0.00307573	0.0018558	0.00221725	0.00306477	0.00376071	0.001826	0.00713204	0.00119378	0.0054127	0.00246389	0.00238946
n597_509.0544_3.91	n597	Negative	509.054	3.91	0.00271199	0.00198883	0.00155975	0.00144846	0.000941445	0.00245158	0.000157458	8.61348e-05	0.00137865	6.09315e-05	0.000414845	0.0019907	0.00146912	0.000747009	0.0012784	0.000357104	0.000794123	0.000884961	0.00117747	0.000655023	0.00120042	0.00106434	0.00122205	0.000854132	0.00198615	0.00102014	0.00306843	0.00308104	0.00081186	0.00157676	0.000394751	0.000619399	0.00380588	0.000668745	0.00146702	0.00123905	0.00161311	0.00170293	0.0031362	0.000990097	0.00289185	0.000577467	0.00301369	0.0014003	0.000873503
n598_120.0126_7.28	n598	Negative	120.013	7.28	0.00273825	0.000822881	0.00232454	0.00231321	0.00049616	0.00187028	0.000120008	6.7733e-06	0.00135537	5.89814e-05	0.000157754	0.00118294	0.00289585	0.000501594	0.00088792	0.000638286	0.000516282	0.00140119	0.00125269	0.000455148	0.000875105	0.0019023	0.00159551	0.000841703	0.00148594	0.00131791	0.000719098	0.00193818	0.000498049	0.00119655	0.000414685	0.000321794	0.000819501	6.88332e-05	0.00103812	0.000361368	0.000344333	0.000596272	0.000342394	0.000257669	0.000754691	0.000149601	0.000961531	0.000892201	0.000519147
n60_420.9983_0.77	n60	Negative	420.998	0.77	0.00989634	0.00469148	0.010226	0.00854544	0.00511318	0.0122225	0.00079734	0.000488997	0.00619231	0.000330169	0.00243971	0.0106094	0.0200606	0.00618705	0.00895285	0.00389376	0.00458156	0.00746122	0.00858569	0.00614885	0.00812848	0.011388	0.00734713	0.00766026	0.00456988	0.00194446	0.00263739	0.0200033	0.00500883	0.00699367	0.0051651	0.0069676	0.0337324	0.00755542	0.0209273	0.00752313	0.0132786	0.00948254	0.0116125	0.0112049	0.0259529	0.00326341	0.00924148	0.0196597	0.00908362
n600_769.1302_7.86	n600	Negative	769.13	7.86	0.00175407	0.000649581	0.000768869	0.000108094	0.000272206	0.000181973	0.000225897	9.09301e-05	0.00082237	0.000197082	0.000965265	0.00282144	0.000495686	0.000518816	0.00074666	4.30305e-05	2.35372e-05	5.71914e-05	7.19562e-05	5.92019e-05	7.97942e-05	0.000292548	0.000357226	0.000450197	0.000124051	0.000695485	0.000153422	0.000367586	0.000181403	0.000366424	5.09778e-05	8.46599e-05	0.000394985	2.07059e-05	6.95516e-05	9.08468e-06	5.24951e-05	9.00189e-05	5.22432e-05	2.63755e-05	6e-08	1.65306e-05	3.3721e-05	6.04882e-05	3.39952e-05
n601_289.0176_0.71	n601	Negative	289.018	0.71	0.012915	0.00825651	0.0065733	0.0242215	0.00604728	0.0159294	0.00144536	0.000592394	0.00423658	0.000221439	0.00148538	0.00682837	0.0186649	0.00780915	0.0104411	0.00622186	0.00960469	0.014492	0.00533376	0.00456995	0.00636249	0.0111793	0.0136184	0.0121263	0.0076218	0.00511929	0.009676	0.0487352	0.00694879	0.00954729	0.00362629	0.00843014	0.0544562	0.00898413	0.0138485	0.00915685	0.0114342	0.018828	0.00793212	0.0112333	0.0144142	0.00318929	0.00520267	0.0123225	0.00522546
n602_564.8298_0.56	n602	Negative	564.83	0.56	0.0206445	0.00925741	0.0139628	0.0313989	0.0150941	0.0319733	0.00280457	0.00145027	0.022135	0.00139112	0.0118806	0.0425092	0.0484973	0.0124941	0.0182064	0.00343057	0.00751347	0.00900012	0.0206236	0.0110648	0.0141323	0.0183107	0.0141951	0.01235	0.0364283	0.0177752	0.0287608	0.0393896	0.00872678	0.0151515	0.00965474	0.00790965	0.0425993	0.00528393	0.0112416	0.00788248	0.00929075	0.0166791	0.0205195	0.00965277	0.0179638	0.00319122	0.0126666	0.0138155	0.00483423
n603_372.9013_0.58	n603	Negative	372.901	0.58	0.0117166	0.00556211	0.00657982	0.0110953	0.00560829	0.0143135	0.00103293	0.000658629	0.0053242	0.000285117	0.00226166	0.007654	0.0141205	0.00498527	0.00928986	0.00226355	0.00507379	0.00639565	0.00884571	0.00537759	0.0098445	0.0080333	0.00719958	0.00673708	0.0101068	0.00576446	0.00944117	0.0285447	0.00512464	0.00952053	0.00280933	0.00374447	0.0374202	0.00403318	0.00757469	0.00431724	0.00761269	0.00830486	0.00714606	0.00457717	0.00901672	0.00186988	0.00638387	0.00847944	0.00420561
n605_169.0505_3.16	n605	Negative	169.05	3.16	0.00282332	0.000989108	0.00124014	0.00225797	0.000782003	0.0043842	9.57191e-05	3.5365e-05	0.000360878	3.35899e-05	0.000363614	0.00113062	0.00149195	0.00103763	0.00113512	0.00017509	0.000291656	0.000363466	0.000646788	0.000381825	0.000651506	0.000796788	0.0013576	0.000734678	0.00379623	0.0011125	0.00174504	0.0109852	0.00323286	0.00561147	0.00303841	0.00473275	0.0154635	0.00060327	0.00272153	0.00180028	0.00455195	0.000939004	0.000867237	0.000609343	0.00202525	0.000331713	0.0008305	0.000689566	0.000459223
n606_483.115_25.24	n606	Negative	483.115	25.24	0.0028979	0.00194344	0.00210359	0.00380131	0.00180002	0.00431849	0.00040884	0.00017203	0.00174951	0.000108172	0.00104586	0.00412178	0.005071	0.00136216	0.00291298	0.000897458	0.00149103	0.00248482	0.0034122	0.00150557	0.00273405	0.00226982	0.0015468	0.00178353	0.00432845	0.00203062	0.00294319	0.00805347	0.00111757	0.00244256	0.00117086	0.00147205	0.0093246	0.00204541	0.00339257	0.0011911	0.00266569	0.00283188	0.00249562	0.00185508	0.00295189	0.000832864	0.0026129	0.00326536	0.00172626
n607_573.0886_4.58	n607	Negative	573.089	4.58	3.046e-05	2.94728e-05	5.29973e-05	6e-08	5.61196e-05	0.000121315	2.40494e-05	1.02499e-05	0.000140526	5.2932e-06	3.21755e-05	0.000126333	0.00408452	0.000816974	0.00115127	0.00104584	0.00140711	0.000214468	0.00169261	0.00215625	5.52421e-05	0.00179057	5.08306e-05	8.35489e-05	0.000750976	0.000109596	5.21842e-05	0.00782846	0.00240481	0.00441006	0.00115974	0.00144311	0.00356225	4.47696e-05	6e-08	2.06929e-05	1.51257e-05	6e-08	6e-08	1.1497e-05	0.000146025	9.0918e-06	6e-08	4.13336e-05	9.56474e-05
n608_537.0979_19.93	n608	Negative	537.098	19.93	0.000624955	0.000456829	0.000243788	0.001153	0.000269584	0.000633536	8.02844e-05	3.19484e-05	0.000264422	4.84348e-05	0.000268962	0.000934099	0.00184578	0.000412254	0.000349114	0.000247054	0.000779284	0.000253599	0.000732645	0.000327511	0.000437553	0.000503506	0.000645266	0.000283099	0.00114981	0.000392891	0.000332935	0.00288053	0.000579032	0.000505859	0.000272862	0.000237134	0.00169437	0.000409082	0.000426326	0.000344209	0.000428859	0.000497168	0.000599591	0.000367229	0.000406687	0.000174122	0.00035937	0.000690574	0.000883298
n609_673.0729_19.93	n609	Negative	673.073	19.93	0.000496813	0.000315359	0.000391365	0.000994466	0.000276402	0.000453248	6.97553e-05	3.5365e-05	0.00025777	2.74212e-05	0.000209609	0.000921338	0.00139738	0.000352515	0.000371312	0.000160004	0.000466138	0.000210705	0.000461174	0.000280258	0.000333206	0.00040354	0.000539369	0.000216813	0.000867023	0.000515583	0.000424779	0.00228794	0.000445814	0.000307245	0.000234302	0.00028292	0.0014249	0.00035312	0.000601493	0.000297271	0.00028383	0.000378244	0.000454114	0.000428095	0.000494029	0.00022454	0.000448971	0.000755095	0.000667227
n61_384.9354_0.42	n61	Negative	384.935	0.42	0.0133961	0.00603898	0.00682605	0.014947	0.00602001	0.015493	0.00151691	0.000572854	0.00662968	0.00052347	0.00317163	0.009378	0.0201878	0.00526459	0.01043	0.00299779	0.00498629	0.00637007	0.0104091	0.00531242	0.00841785	0.00909177	0.00685224	0.00622612	0.0175245	0.00680804	0.00982107	0.0287586	0.00392649	0.008234	0.00408868	0.00434573	0.0334777	0.00534884	0.0108707	0.00495973	0.0084268	0.00952631	0.00956131	0.00731549	0.0202716	0.00325294	0.00857284	0.0127731	0.00524275
n610_445.1492_21.73	n610	Negative	445.149	21.73	0.000851829	0.000425587	0.000484314	0.000969244	0.000532874	0.00112048	0.000110436	4.98108e-05	0.000401623	4.23058e-05	0.000289892	0.00181715	0.00200883	0.000364894	0.000637688	0.000229496	0.000490187	0.000398835	0.000598545	0.000347064	0.00054716	0.000591711	0.000732807	0.000362505	0.00106177	0.000769238	0.000542716	0.0021966	0.000335677	0.000447491	0.000310442	0.000413365	0.0020303	0.000394532	0.000896443	0.000461805	0.000452882	0.00062848	0.000533684	0.000562002	0.000756056	0.000330887	0.000432592	0.000896234	0.000470747
n611_267.0725_4.44	n611	Negative	267.072	4.44	0.00576954	0.000880058	0.00524103	0.00447389	0.00293972	0.00603544	0.000261553	0.000103937	0.00166969	0.000262392	0.00266869	0.010626	0.0152097	0.00451435	0.00610041	0.00108714	0.00219151	0.00260748	0.00535338	0.00297367	0.00477713	0.00780029	0.00586246	0.00755392	0.00674678	0.00220915	0.00483852	0.0134091	0.00401921	0.00925463	0.00172377	0.00354189	0.0100334	0.000593197	0.0020814	0.000404773	0.000822127	0.00122558	0.00225128	0.00149123	0.00476561	9.0367e-05	0.000189801	0.00122388	0.000954746
n612_164.9281_0.61	n612	Negative	164.928	0.61	0.00685454	0.00257475	0.00356794	0.0104911	0.00384183	0.00805231	0.00106571	0.000413231	0.00662386	0.000529121	0.00403131	0.0162421	0.0169495	0.00431522	0.00543245	0.00175015	0.00191828	0.00353985	0.00556271	0.00284766	0.0031032	0.00549813	0.00325669	0.00267771	0.0148621	0.00476914	0.00892246	0.00658981	0.00204888	0.00338456	0.00368968	0.00279205	0.00493547	0.00254907	0.00532199	0.00285663	0.00351095	0.00552501	0.00741291	0.00435467	0.00933743	0.0018247	0.00475755	0.0069632	0.00256116
n613_569.0475_3.49	n613	Negative	569.048	3.49	0.00127932	0.000302391	0.000865079	0.000968043	0.000504027	0.0017119	0.000232717	0.00015123	0.00155743	5.08625e-05	0.000243659	0.00103874	0.00255017	0.00139768	0.00180308	0.00100256	0.000484558	0.00082476	0.00174167	0.00109333	0.00130214	0.00525189	0.00608625	0.00184843	0.00581973	0.00110423	0.00138706	0.00470287	0.00083332	0.00489889	0.000280705	0.00108157	0.00381696	0.000883639	0.00302034	0.00227067	0.00290414	0.00240986	0.000120561	6.96585e-05	8.87069e-05	2.94795e-05	9.82727e-05	0.00509916	0.000786498
n614_248.9078_0.6	n614	Negative	248.908	0.6	0.00582311	0.0032927	0.0030078	0.00693244	0.00277451	0.00966816	0.000625405	0.000241561	0.00224426	0.000154458	0.00141666	0.00269	0.00937401	0.00341321	0.00493098	0.00150359	0.00309667	0.00379645	0.00645725	0.0034386	0.00392394	0.0044948	0.00465311	0.00418918	0.00581172	0.00199065	0.00435216	0.0102991	0.00257163	0.00520938	0.00245216	0.00278427	0.0130345	0.00219371	0.00717284	0.00272843	0.00508669	0.00472723	0.004296	0.00378185	0.00550119	0.0012453	0.00268323	0.0062565	0.00257672
n615_164.9554_0.62	n615	Negative	164.955	0.62	0.00379174	0.00328268	0.00323854	0.00391301	0.00182258	0.0075502	0.000240494	0.000145716	0.000775805	7.9995e-06	0.000437024	0.00129013	0.00404865	0.00301871	0.00434576	0.000906855	0.0033786	0.00464605	0.00471068	0.00368355	0.00492707	0.00360466	0.00529979	0.00486033	0.00231962	0.000855399	0.00237229	0.0154364	0.00303	0.00592196	0.000894726	0.00192428	0.0211225	0.00242931	0.00526145	0.00265475	0.0043829	0.00295493	0.00252375	0.002271	0.00555305	0.000635875	2.21595e-05	0.0048189	0.00346635
n616_311.1137_4.61	n616	Negative	311.114	4.61	0.00218051	0.000830544	0.00235634	0.00325483	0.00148953	0.00388883	0.000290986	0.000112269	0.00235569	8.25421e-05	0.000720044	0.00380148	0.00386603	0.00116949	0.00299572	0.000824256	0.00178217	0.00583954	0.00271717	0.00224587	0.00292345	0.00347382	0.00464111	0.00560951	0.00558897	0.00334784	0.00455359	0.00418157	0.00146175	0.00242067	0.0009176	0.00161372	0.00508681	0.00138338	0.00408938	0.000695483	0.00162557	0.000924965	0.00145075	0.0012268	0.00295326	0.000918823	0.00341835	0.000799453	0.000543923
n617_178.0877_5.55	n617	Negative	178.088	5.55	0.000927454	0.000248161	0.000799852	0.00208622	0.00118113	0.00395792	4.59452e-05	1.94208e-05	0.00114749	2.52323e-05	0.000144321	0.000662291	0.00311434	0.00105755	0.00150543	0.000331879	0.000235372	0.000422163	0.00212026	0.0013573	0.00185631	0.00332902	0.00192309	0.00145209	0.00474462	0.00177352	0.00300059	0.00362016	0.00129776	0.0027571	0.000649967	0.00092046	0.00290886	0.000174601	0.000561565	0.000107502	0.000288278	0.000365857	0.00139288	0.000729723	0.00187103	2.23162e-05	0.000149336	0.0013872	0.000590594
n62_857.1288_3.8	n62	Negative	857.129	3.8	0.00200721	0.0079217	0.00379624	0.000581306	0.000527629	0.000995797	0.000392329	0.000166755	0.00203223	9.28499e-05	0.000433588	0.00117528	0.00536124	0.00203544	0.00217641	0.00446132	0.0105329	0.0159857	0.0177176	0.0115867	0.010119	0.00126722	0.0022669	0.00137269	0.00243834	0.000530058	0.000761889	0.0201972	0.00795582	0.0157189	0.00117445	0.00323522	0.0333818	0.000679378	0.00106775	5.45081e-05	0.000160155	0.000114795	0.000356861	0.000392252	0.00135653	3.0306e-05	9.63457e-05	0.000611939	0.000295009
n620_659.1229_4.31	n620	Negative	659.123	4.31	0.00517294	0.0025158	0.00361034	0.00376047	0.00192852	0.00488126	0.000100385	5.09496e-05	0.000392476	6.68217e-05	0.000593528	0.00195114	0.00261703	0.00160596	0.00219659	0.000558407	0.00203085	0.00149074	0.0011235	0.00168535	0.000644491	0.0025337	0.00188002	0.00180217	0.0089997	0.00336783	0.00352452	0.0051061	0.00240845	0.00287951	0.000727087	0.00180421	0.00396831	0.000827118	0.00156749	0.000729803	0.000580116	0.000611137	0.000955648	0.00123559	0.00221767	0.00154588	0.00111472	0.00444387	0.00444127
n623_245.0934_4.8	n623	Negative	245.093	4.8	0.000747845	0.000502217	0.000642491	0.00251259	0.000707526	0.00226624	0.00013987	6.24583e-05	0.00164723	3.51421e-05	0.000185556	0.000616352	0.0023219	0.000519893	0.000697219	0.000674886	0.000768027	0.000859376	0.00261414	0.00122369	0.00101102	0.00237787	0.00254718	0.00210875	0.0110565	0.0030163	0.00376039	0.00711334	0.00176544	0.00367478	0.00170155	0.00182667	0.00999275	0.000541152	0.000829468	0.000348751	0.000403946	0.000765573	0.00280104	0.0035607	0.00663391	0.000534488	0.0016003	0.000803485	0.000413704
n624_554.0971_4.11	n624	Negative	554.097	4.11	0.000309851	0.000333043	0.000625368	0.000575301	0.00107676	0.000992427	7.35841e-05	1.83419e-05	0.000493921	7.18363e-05	0.000855618	0.00299754	0.00118215	0.000388036	0.000680066	0.000149123	0.000707138	0.000377012	0.00132955	0.00145724	0.0014512	0.00228599	0.000787874	0.000867942	0.00215289	0.00108217	0.000703443	0.00195155	0.000646653	0.00171457	0.000448016	0.000923916	0.00186049	0.000223288	0.000719988	0.000649555	0.000404835	0.000668948	0.00179234	0.00111792	0.00190515	0.000224264	0.000211961	0.000372003	0.000288671
n625_540.1726_6.21	n625	Negative	540.173	6.21	0.00112072	0.00032538	0.00109338	0.000982455	0.000533923	0.00157205	0.000194071	6.49158e-05	0.00074005	8.70792e-05	0.000924655	0.00304731	0.00385787	0.00105701	0.00116338	0.000295526	0.000600709	0.000602767	0.00156096	0.00101023	0.000972437	0.00209782	0.0020304	0.00152598	0.0013072	0.000488011	0.000593856	0.00319911	0.00106777	0.00113818	0.000145744	0.000315315	0.00184572	0.000247911	0.000949251	0.000363387	0.000372804	0.000228764	2.65235e-05	4.26066e-05	8.18833e-05	0.000624855	0.00204349	0.00158882	0.000820494
n626_385.0537_11.93	n626	Negative	385.054	11.93	0.00342202	0.000638971	0.00300536	0.0039082	0.000831304	0.00260323	5.26455e-06	5.81425e-06	5.65431e-05	3.10428e-06	1.68687e-05	0.000151855	0.000114138	5.32809e-05	0.00012108	2.0526e-05	0.000141223	0.000345406	0.000783342	0.000287862	0.000744453	0.00177881	0.000870473	0.000901775	0.00059091	3.85998e-05	0.000469658	0.000862155	0.000288301	0.000492078	2.84299e-05	7.29976e-05	0.000767821	9.28968e-05	0.000937659	6.51069e-05	5.87234e-05	9.74516e-05	0.000272468	4.66644e-05	0.000498124	7.76936e-05	0.0003902	0.000418377	0.000150385
n627_507.0753_5.04	n627	Negative	507.075	5.04	0.00108816	0.000496912	0.000808005	0.000542873	0.00033462	0.000574563	0.000103257	5.03502e-05	0.000593703	6.45532e-05	0.000710984	0.00132969	0.00120334	0.000547879	0.000632643	0.000281429	0.000850408	0.000796917	0.000367958	0.000518695	0.000391956	0.0015899	0.00224713	0.00112687	0.00634528	0.00202649	0.00209259	0.00131217	0.000476993	0.000610436	0.000250641	0.000597371	0.00136214	0.00272759	0.00380731	0.0014697	0.000986731	0.00171201	0.00134787	0.00122951	0.00229819	0.00156489	0.00201652	0.00141643	0.000920174
n628_784.1507_3.46	n628	Negative	784.151	3.46	0.0016921	0.00119895	0.00101266	0.00133196	0.000726408	0.00263693	0.000152672	8.83527e-05	0.00080574	5.68721e-05	0.00032894	0.00098259	0.00244908	0.000637218	0.00112604	0.000450089	0.000567962	0.00050494	0.00105645	0.000671317	0.000961914	0.00148185	0.00104414	0.000819607	0.00249436	0.00079681	0.000755627	0.00233695	0.000556357	0.000630703	0.000386908	0.000806429	0.00182727	0.000710717	0.00176069	0.000658135	0.000676209	0.000856418	0.00110113	0.000773006	0.00187513	0.000265591	0.000882527	0.00135292	0.00101525
n629_370.0702_6.91	n629	Negative	370.07	6.91	0.000866534	0.000323612	0.00077213	0.00178716	0.000699659	0.00137491	4.89364e-05	4.04001e-05	0.000369193	4.55693e-05	0.000312071	0.00263513	0.000733746	0.000377272	0.000657868	0.000301213	0.000557728	0.000718655	0.00139824	0.00104065	0.000477888	0.00137159	0.0014289	0.000545484	0.00078699	0.00146679	0.000401818	0.00120078	0.000286277	0.000514777	0.000127118	0.000245773	0.0010779	0.000284846	0.00111154	0.000537006	0.000294507	0.000607008	0.000417945	0.000239409	0.000892528	0.000177152	0.000424885	0.000848851	0.000682784
n630_1200.7842_0.4	n630	Negative	1200.78	0.4	0.00232546	0.000674338	0.000571556	0.00228919	0.000514517	0.00126202	0.00024863	5.83823e-05	0.000533002	7.87215e-05	0.000322067	0.000830736	0.00320076	0.000594701	0.000738588	0.000534914	0.000483023	0.000552348	0.00174249	0.000641987	0.00059188	0.00133337	0.000843646	0.000515793	0.00318798	0.000809906	0.00078485	0.00495906	0.000445409	0.000520452	0.000557161	0.000425459	0.00229608	0.000507575	0.000870684	0.000624824	0.000561431	0.00115042	0.00148933	0.000812908	0.00113818	0.00047057	0.000712959	0.00186203	0.000668956
n631_328.0584_6.06	n631	Negative	328.058	6.06	0.000221623	0.000110228	0.000339998	0.000497233	0.000324654	0.00122495	3.02712e-05	1.66635e-05	0.000858957	3.02469e-05	0.000134012	0.00115103	0.00122617	0.000334217	0.000606409	0.000182509	0.000292679	0.000518485	0.000520865	0.000290578	0.000405986	0.00107537	0.000783638	0.000641462	0.0004055	0.000654128	0.000387207	0.00148371	0.00017371	0.000396419	0.000149012	0.000277736	0.00130308	7.27505e-05	0.000180319	3.9367e-05	0.00014236	9.41482e-05	6.5103e-05	7.91266e-05	0.000242921	2.31428e-05	5.78074e-05	8.46835e-05	0.0001331
n633_129.9759_0.64	n633	Negative	129.976	0.64	0.00630521	0.000918373	0.000612323	0.0131466	0.00337347	0.000628481	0.000745532	0.000130731	0.000375846	0.000292718	0.000689742	0.000874123	0.0309771	0.00405689	0.000420753	0.00222176	0.000703556	0.000445491	0.00379487	0.000972214	0.000247274	0.00670067	0.0021483	0.000982562	0.0156544	0.00740289	0.000905918	0.0030699	0.000976256	0.000691503	0.00642124	0.00370776	0.000646003	0.0011724	0.00076378	0.00127387	0.000501818	0.00850802	0.0061655	0.00137964	0.000487206	0.0011924	0.00236818	0.00300122	0.000328428
n634_333.1553_4.23	n634	Negative	333.155	4.23	0.000788808	0.000386094	0.00108522	0.000345901	0.000315738	0.000490316	1.65116e-05	4.07597e-06	0.000140526	5.61159e-06	3.28003e-05	0.000262875	0.00154087	0.000933224	0.00074666	0.000332621	0.000458463	0.00158631	0.000782524	0.000269396	0.000461228	0.000307984	0.000619144	0.000313481	0.0109778	0.0016205	0.00297346	0.00108716	0.000494404	0.000887686	0.000284626	0.000559792	0.00143597	9.28968e-05	0.000145543	6.46022e-05	0.000250019	0.000836597	0.00147888	0.00134583	0.0021085	0.000209111	0.00113014	0.000585728	0.000283485
n636_251.0596_4.39	n636	Negative	251.06	4.39	0.000180659	7.89871e-05	0.000493283	0.00027624	0.000388641	0.000719468	1.63919e-05	7.55253e-06	9.72875e-05	4.89522e-06	0.000121517	0.000160788	0.00152782	0.000526889	0.00100698	0.000101641	0.000435949	0.000857118	0.00153152	0.00106563	0.00138456	0.000106581	0.00028451	0.000196789	0.00825806	0.00293496	0.00372595	0.00253745	0.00141681	0.00265009	0.000865969	0.0012807	0.00456632	0.000105208	0.000175167	0.00022207	0.000443984	0.00015361	0.000691218	0.000409159	0.00127192	0.000471947	0.00107907	0.000301433	0.00026159
n637_276.1103_5.04	n637	Negative	276.11	5.04	0.00167005	0.000380199	0.000554433	0.00122627	0.00104634	0.0014541	0.000372587	8.7034e-05	0.00163559	1.30141e-05	9.96503e-05	0.000317747	0.00622706	0.00137185	0.00176676	0.000315557	0.00074449	0.000779609	0.000426014	0.000362815	0.000522608	0.00114299	0.000858472	0.00075194	0.00491269	0.0018073	0.00198613	0.00178223	0.000942648	0.00235743	0.00122575	0.00163445	0.00487271	3.5256e-05	5.53837e-05	2.2207e-05	8.54158e-05	4.12931e-05	5.46544e-05	2.23178e-05	3.00239e-05	1.70816e-05	5.58805e-05	8.16591e-05	1.84381e-05
n638_221.1548_15.24	n638	Negative	221.155	15.24	0.00158707	0.00095433	0.000634337	0.00498194	0.000723261	0.00108678	0.000190242	0.000110531	0.000528845	8.08308e-05	0.00052168	0.00173293	0.0036459	0.00166355	0.00109376	0.000519086	0.00130324	0.000535793	0.0023672	0.000752787	0.000803203	0.00103715	0.00132512	0.000524079	0.00487267	0.00101118	0.000862083	0.00229908	0.000742619	0.000577199	0.000946684	0.000786128	0.00230715	0.00114162	0.00103812	0.000916039	0.000630831	0.0028484	0.00137199	0.00163258	0.00134152	0.00163956	0.000632992	0.004212	0.00136154
n639_391.0707_4.77	n639	Negative	391.071	4.77	0.00105665	0.000443271	0.000699565	0.00143645	0.000447908	0.00111206	7.44216e-05	4.41164e-05	0.000887228	4.84348e-05	0.000479508	0.00217191	0.000469597	0.000448313	0.000674012	0.000386038	0.000672344	0.00138238	0.000203603	0.000134698	0.000152573	0.000819575	0.00132442	0.00170964	0.00467792	0.00148885	0.00343581	0.00152604	0.000496834	0.000767707	0.000446383	0.00065525	0.00174975	7.66679e-05	0.000311694	0.000219546	0.000386151	0.000184167	0.000438843	0.000300275	0.0012187	8.32038e-05	0.000471131	0.000244977	0.000173433
n64_170.9478_0.75	n64	Negative	170.948	0.75	0.0233061	0.011238	0.0206086	0.019308	0.0112517	0.0200743	0.00334909	0.00230442	0.0241647	0.00178576	0.0120233	0.0330125	0.0355492	0.0119086	0.0241676	0.00290703	0.00658119	0.0108837	0.0174428	0.0100594	0.0132625	0.0130838	0.0109159	0.00713963	0.0612625	0.0310225	0.0303128	0.0149596	0.00392487	0.00994127	0.00768196	0.00909403	0.0288893	0.00730471	0.0164709	0.00840434	0.0206448	0.0171688	0.0279493	0.0113381	0.0231866	0.00486136	0.0244092	0.0247377	0.00976122
n640_605.1189_4.3	n640	Negative	605.119	4.3	0.000301449	0.000180374	0.000207913	0.000147729	5.29727e-05	9.60414e-05	1.13666e-05	5.03502e-06	0.000174619	2.50731e-06	3.24879e-05	0.000142922	0.00330349	0.00171575	0.00233281	0.00115712	0.00143986	0.00120177	0.00221429	0.00192379	0.00208079	0.00238375	0.00285428	0.00132366	0.00409769	0.000108217	0.000308931	0.0045848	0.00136052	0.00295733	0.00122968	0.00187159	0.00534152	5.65216e-05	0.000127511	3.12917e-05	8.98646e-05	9.99292e-05	8.60003e-05	8.99473e-05	0.000203344	2.72754e-05	0.000113688	0.00013005	6.62618e-05
n641_361.1869_6.11	n641	Negative	361.187	6.11	0.000370771	0.000104334	0.000199759	0.000151332	0.000149477	0.000242631	0.000121922	6.3717e-05	0.000735061	5.30116e-05	0.00040766	0.000874123	0.00101257	0.000143697	0.000280502	0.000206002	0.000302913	0.000414638	0.000372046	0.000195529	0.000402478	0.000321215	0.000441238	0.000252718	0.00382824	0.00159017	0.000934097	0.00051462	0.000130383	0.000188076	0.000125811	8.89793e-05	0.000251018	7.61082e-05	0.000302678	0.000208948	0.000477795	0.000794479	0.00122972	0.000391575	0.0011914	0.000160897	0.000704287	0.000712753	0.000521451
n642_465.071_4.95	n642	Negative	465.071	4.95	0.000752046	0.000261719	0.000280478	0.000201776	0.000161016	0.000288124	2.57245e-05	1.09092e-05	0.000160483	3.64952e-05	0.000345496	0.0012276	0.000347306	0.000343904	0.000246196	0.000241366	0.00062527	0.000438718	0.000199515	0.000121663	0.000244644	0.00116799	0.000942483	0.000684272	0.0033267	0.000343262	0.00120754	0.00160847	0.000325554	0.000673669	0.000265019	0.000545106	0.00187526	0.00016173	0.000450798	6.81351e-05	7.82978e-05	0.000176734	0.000800526	0.00072296	0.00204845	5.01427e-05	0.000116578	9.17405e-05	7.77856e-05
n646_185.0822_6.03	n646	Negative	185.082	6.03	0.00166164	0.00123491	0.000138608	0.00498194	0.00103061	0.000217357	0.000239178	7.65443e-05	0.000162977	8.5129e-05	0.000617582	0.000565309	0.00264801	0.00114366	0.000439924	0.000421155	0.00122496	0.000147494	0.00154951	0.00083643	0.000204308	0.000776942	0.0014988	0.000232694	0.00295188	0.00150539	0.000331892	0.00197382	0.000770153	0.000190508	0.000826755	0.000796062	0.000442974	0.000728625	0.000577021	0.000967519	0.000136131	0.00307138	0.00126509	0.00112806	0.000427158	0.00119819	0.000106944	0.0031837	0.000818765
n647_573.0751_5.01	n647	Negative	573.075	5.01	0.00214165	0.00166109	0.00222915	0.00317556	0.00113393	0.00449709	0.000122042	5.74832e-05	0.00064692	4.1868e-05	0.000450769	0.00132075	0.00314369	0.00184653	0.00331053	0.000744131	0.00285414	0.00320498	0.00163455	0.001618	0.00195364	0.0024352	0.00379747	0.00289107	0.00290119	0.00102083	0.000871476	0.00396101	0.00125039	0.00231204	0.000946357	0.00113168	0.00551133	0.00089707	0.00206079	0.000444645	0.000521392	0.00253126	0.0010095	0.000543066	0.00093347	0.000153459	0.000294818	0.00166847	0.000713322
n648_527.1443_7.83	n648	Negative	527.144	7.83	0.000850778	0.000244624	0.000790883	0.000314674	0.000206646	0.000412809	2.97926e-05	3.67437e-05	0.000275232	6.08917e-05	0.000448895	0.00133096	0.000498947	0.000898241	0.000470194	0.000249033	0.00048814	0.000893239	8.09508e-05	7.76685e-05	0.000152573	0.000807814	0.00141125	0.000527532	0.0023543	0.000505243	0.000569852	0.000708438	0.000463631	0.000541529	0.000174828	0.000164568	0.000649695	4.02926e-05	0.000261463	0.00012012	9.52031e-05	0.000216376	0.000287739	0.000100768	0.000262027	3.33366e-05	0.000197509	0.000241953	0.000123881
n649_562.3157_17.45	n649	Negative	562.316	17.45	0.00188747	0.00112822	0.000396257	0.00136679	0.000945117	0.000569508	0.000126828	0.000132709	0.000540486	4.83552e-05	0.000571662	0.000329232	0.00338991	0.000874023	0.000261331	0.00055173	0.000599174	0.000536546	0.00104827	0.000844577	0.0017239	0.00105038	0.0050407	0.000220956	0.0021769	0.00686456	0.000329804	0.00307881	0.000506552	0.000266711	0.000494419	0.00216444	0.000191955	0.000495823	0.000233127	0.000967519	0.000307853	0.0010282	0.00106817	0.000758128	0.00048857	8.76119e-05	0.000657078	0.000981926	0.000900584
n651_425.0552_5.51	n651	Negative	425.055	5.51	7.87758e-05	5.71773e-05	6.03354e-05	0.000133316	5.40217e-05	0.000117946	8.97367e-06	3.2368e-06	9.39614e-05	6.80555e-06	5.12309e-05	0.000118677	0.000229907	3.3906e-05	8.072e-05	1.83003e-05	4.40042e-05	5.86964e-05	0.000188067	5.81156e-05	9.11933e-05	0.000237419	0.00015461	0.000223718	9.33717e-05	6.41032e-05	5.42716e-05	0.000124756	6.15475e-05	0.000106198	3.69262e-05	4.1898e-05	0.000188264	0.000454971	0.000777948	0.000944807	0.00202151	0.00272699	5.06357e-05	5.81614e-05	0.000137837	0.000160071	0.000720666	0.000235904	0.000218952
n652_335.0777_4.07	n652	Negative	335.078	4.07	7.98261e-05	6.60191e-05	0.000104364	0.000257024	9.44068e-05	0.000212302	1.66312e-05	9.29082e-06	0.000143852	8.23829e-06	3.7486e-05	0.000252666	0.000127183	7.42704e-05	0.000134197	3.04181e-05	5.93546e-05	8.35295e-05	5.72379e-05	7.76685e-05	0.000165726	0.000203607	8.96595e-05	0.00018505	0.000237431	7.30639e-05	0.000121067	0.00113617	0.00036726	0.00163107	7.67935e-05	9.93458e-05	0.000465122	0.00210697	0.00554224	0.000118101	0.000202863	0.00054672	0.000211384	0.000163664	0.000511771	3.36121e-05	0.000191728	0.000120976	0.000190142
n653_869.1308_3.84	n653	Negative	869.131	3.84	6e-08	0.00397765	4.81053e-05	3.00261e-05	2.09793e-05	5.72878e-05	6e-08	3.29674e-06	3.90813e-05	6e-08	6e-08	6e-08	0.000145119	3.44442e-05	7.1639e-05	0.00051414	0.00196791	0.002688	0.00295838	0.00179778	0.00129775	4.26326e-05	2.18854e-05	5.04055e-05	6e-08	3.10177e-05	6e-08	6e-08	0.000817529	0.00213207	6e-08	6e-08	0.000247327	1.95867e-05	0.000108191	3.02823e-05	7.56286e-05	3.79896e-05	2.25048e-05	3.92252e-05	9.14364e-05	9.91833e-06	3.27576e-05	6e-08	6e-08
n657_483.0455_2.83	n657	Negative	483.046	2.83	0.000555632	0.000913068	0.000730548	9.00784e-05	4.61544e-05	0.000117946	6.34139e-06	3.89615e-06	5.82062e-05	2.46751e-06	2.46783e-05	7.65655e-05	0.000123922	4.68226e-05	0.0012562	0.000634576	0.00180008	0.00212285	4.08842e-05	2.77e-05	5.6119e-05	2.94018e-05	9.03654e-05	6.69772e-05	0.000116048	3.23962e-05	7.72326e-05	0.000198273	3.15836e-05	5.67471e-05	3.39852e-05	2.98037e-05	0.000682918	6.82736e-05	6.69757e-05	4.74422e-05	3.38104e-05	7.35017e-05	4.9832e-05	5.41037e-05	7.09655e-05	1.84591e-05	6.93689e-05	0.000107871	5.41618e-05
n658_279.091_6.75	n658	Negative	279.091	6.75	0.000321405	0.000284118	0.00058134	0.000595719	0.000409096	0.000896386	0.000160808	0.000130191	0.00189336	0.000118719	0.000960891	0.00284186	0.00285183	0.000872946	0.00195342	0.000199078	0.000529074	0.000480859	0.00113495	0.000747356	0.000862829	0.000459403	0.00070245	0.000700844	0.000509543	0.000669982	0.000395556	0.00221665	0.00126091	0.00127924	0.00028528	0.000342959	0.00198231	0.000285406	0.000765068	0.000244277	0.000771412	0.000214724	0.000694432	0.000343558	0.000701467	0.00039508	0.00122744	0.000376035	0.000209733
n659_685.1644_4.41	n659	Negative	685.164	4.41	0.00121735	0.000430303	0.000437839	9.60836e-05	0.00030892	0.000660495	0.000141545	6.96511e-05	0.000665213	1.5203e-05	0.000132763	0.000622733	0.00351709	0.000478452	0.000732534	0.000140467	0.000171412	0.000176842	0.000564202	0.000134698	0.000163973	0.00155241	0.00078858	0.00041153	0.000264109	0.000219881	8.55821e-05	0.000962406	0.000162777	0.000335618	8.30023e-05	9.50264e-05	0.000394985	5.1485e-05	9.91755e-05	0.00179826	0.00117358	0.0025164	5.86731e-05	4.19303e-05	0.000129649	2.06632e-05	7.61131e-05	9.67812e-05	1.84381e-05
n66_417.1404_3.52	n66	Negative	417.14	3.52	0.0208924	0.0338949	0.0536814	0.0179316	0.0166051	0.0882165	0.0032858	0.00242946	0.0288678	0.0018168	0.0163911	0.0705449	0.0101828	0.0191914	0.0281117	0.0117565	0.0393214	0.0574698	0.0475328	0.0316583	0.0380995	0.0167304	0.052114	0.0320807	0.0149168	0.00513584	0.00731518	0.089682	0.0143187	0.0362727	0.00129961	0.00512495	0.0280772	0.00972115	0.0267452	0.00768867	0.00497636	0.0234602	0.00424536	0.00667166	0.0166646	0.00677064	0.0144066	0.0265362	0.0220923
n660_195.0333_4.76	n660	Negative	195.033	4.76	0.00162803	0.00185089	0.00227318	0.00231682	0.00164845	0.00818879	0.000158654	8.18791e-05	0.00228667	6.22847e-05	0.000559479	0.00295798	0.0029464	0.000930533	0.00212092	0.000292558	0.000835569	0.00126197	0.00168034	0.00105314	0.00285067	0.00120547	0.000717276	0.00162748	0.00118182	0.00139511	0.00143089	0.00194041	0.000645439	0.00252605	0.000471871	0.000733431	0.00439651	0.000401807	0.00256182	0.000506219	0.00137021	0.000707763	0.000580301	0.00041254	0.00197202	0.000272203	0.00169376	0.000994023	0.000484575
n661_211.025_3.84	n661	Negative	211.025	3.84	0.00174672	0.000750378	0.000786806	0.000765066	0.00048567	0.000891331	0.000103018	6.73734e-05	0.00078412	3.28338e-05	0.000455143	0.00167934	0.00358068	0.000686732	0.000904064	0.000118458	0.000267096	0.000471076	0.0013639	0.00125193	0.00247011	4.9983e-05	4.65947e-05	8.90728e-05	0.00116448	0.000474226	0.000505143	0.00307212	0.000683096	0.0017778	0.000452918	0.000646612	0.00275751	0.00124907	0.00314399	0.00111287	0.00138089	0.00218853	7.07292e-05	7.84503e-05	0.000165131	0.000677477	0.00287592	0.00323612	0.00234106
n662_165.0195_3.25	n662	Negative	165.019	3.25	0.0012289	0.000719137	0.0015092	0.00153614	0.000765219	0.00334797	5.21669e-05	4.37567e-05	0.000577904	2.69038e-05	0.000332376	0.000889436	0.00143325	0.000633451	0.00148222	0.000184487	0.000318263	0.000716397	0.00100166	0.000712052	0.00120743	0.000860002	0.000798463	0.00130985	0.000437513	0.00057555	0.000359027	0.000581454	0.000157513	0.000372099	0.000102936	0.000341231	0.000834267	0.000330735	0.000609221	0.000193807	0.000400387	0.00039311	0.000377758	0.000417275	0.00115183	0.000139683	0.000411396	0.000456686	0.000322666
n663_454.0458_2.55	n663	Negative	454.046	2.55	0.000296197	0.000760988	0.000726471	0.000147729	0.000135316	0.00053244	1.54347e-05	9.47064e-06	0.000172124	4.53703e-06	3.87355e-05	0.000108468	0.000347306	0.000204513	0.00033297	0.000218862	0.000436972	0.000458284	0.00104009	0.000866846	0.000993481	0.000104376	0.000180025	0.000149145	0.000312128	9.51209e-05	0.000209781	0.000675021	0.000200839	0.000629892	2.22211e-05	6.3063e-05	0.00170176	8.22641e-05	0.000525501	4.64328e-05	7.20696e-05	7.26758e-05	0.000109309	9.26525e-05	0.000266121	1.79081e-05	7.61131e-05	0.000131058	3.74523e-05
n664_711.1025_3.7	n664	Negative	711.102	3.7	0.00795425	0.0134408	0.00974009	0.00203697	0.000717491	0.00274813	0.000175046	0.000105855	0.00213367	6.70207e-05	0.000471699	0.0027219	0.00203003	0.000936991	0.0013793	0.000470368	0.000703044	0.00092635	0.000600998	0.000480676	0.000726039	0.000965849	0.00164423	0.00122768	0.00186343	0.000882281	0.000682569	0.00289167	0.000794043	0.000993884	0.000743099	0.00074423	0.00378373	0.000517088	0.0024884	0.000227622	0.000491141	0.000834946	0.000295777	0.000215738	0.00046537	0.000418223	0.000738972	0.00231972	0.00177639
n665_729.2621_3.84	n665	Negative	729.262	3.84	0.0019904	0.00290189	0.00684807	0.000929609	0.00201139	0.00806242	0.000228888	0.000298984	0.00375846	0.000142877	0.00492691	0.0169363	0.000810381	0.000820203	0.0027576	0.000330642	0.0023926	0.00421184	0.00108916	0.00183254	0.00161167	0.00138041	0.0034586	0.00263628	0.000861688	0.000660332	0.000840166	0.00323253	0.00107141	0.00206316	0.000279398	0.000780944	0.00644896	0.000433145	0.000859092	0.000339666	0.000752727	0.000516163	0.000295777	0.00034694	0.000877516	0.000122326	7.90035e-05	0.000797436	0.000860827
n666_167.0349_3.65	n666	Negative	167.035	3.65	0.0091674	0.00655888	0.00677224	0.00243692	0.00241629	0.00674985	0.000231162	0.000147274	0.00248707	0.000103874	0.00106398	0.00379127	0.00395081	0.00259031	0.00454252	0.000811397	0.00179394	0.00218607	0.00399602	0.00393122	0.00533218	0.00158182	0.00286345	0.00267633	0.00602381	0.00113249	0.00204249	0.0128053	0.00372605	0.00499698	0.00532391	0.00709761	0.0332267	0.000138226	0.000197063	9.69033e-05	0.00014058	0.00017756	0.000175216	0.000249553	0.000502218	0.000164203	0.000295781	0.000285303	0.000221257
n667_348.9759_0.78	n667	Negative	348.976	0.78	0.00202086	0.00138522	0.00574572	0.00301222	0.00122834	0.00196127	0.000115461	6.14393e-05	0.000456503	2.38791e-05	0.000324566	0.000541063	0.00388885	0.0019095	0.00138536	0.000815354	0.00167165	0.0036309	0.00169424	0.00153871	0.00133896	0.00216838	0.00279074	0.00476574	0.00197681	0.000452858	0.00411525	0.0049702	0.00158606	0.00113008	0.000774797	0.00277391	0.00469552	0.00343438	0.00165121	0.000994773	0.00213629	0.00175083	0.00355977	0.00160891	0.00183828	0.000339978	0.0033933	0.00133679	0.0022552
n668_313.0719_5.06	n668	Negative	313.072	5.06	0.00298508	0.00160332	0.00478199	0.000341097	0.000266437	0.000404385	7.80111e-05	3.90814e-05	0.000614491	5.89416e-05	0.0007038	0.00226634	0.000794076	0.000685117	0.00131069	0.000332621	0.000749607	0.000483117	0.000236311	0.000117861	0.000306901	0.00182879	0.00147479	0.00152667	0.00302391	0.00139786	0.00199031	0.00147034	0.000725207	0.00059098	0.00048625	0.00116667	0.00311927	0.000436503	0.00115404	0.00120927	0.000895976	9.74516e-05	0.000383385	0.000496401	0.00066189	1.59795e-05	0.000102126	0.000706704	0.000105443
n669_150.023_0.63	n669	Negative	150.023	0.63	0.00220257	0.00269264	0.00457408	0.00176193	0.0013369	0.00789393	0.000102659	6.43164e-05	0.00148675	4.95492e-05	0.000334875	0.00228038	0.00219798	0.00117218	0.00408847	0.00047111	0.00159387	0.00210705	0.00191665	0.0015588	0.003418	0.00185525	0.00267284	0.00206594	0.00195947	0.00175836	0.00139749	0.00477193	0.00120382	0.00290221	0.000208486	0.00102283	0.019513	0.00225023	0.00764553	0.0017917	0.00517744	0.00136267	0.0011807	0.00146553	0.00519277	0.00134917	0.0080362	0.0036797	0.00221314
n67_216.9268_0.66	n67	Negative	216.927	0.66	0.00235907	0.00201417	0.00287898	0.0030999	0.000794066	0.00792931	0.000289431	0.000101839	0.00113502	2.54313e-05	0.000292391	0.00157087	0.00291379	0.00141813	0.00609133	0.000340287	0.00213421	0.00459638	0.00144894	0.001939	0.00562593	0.00161269	0.00300042	0.00359674	0.00147794	0.000900202	0.00332727	0.0145631	0.00216671	0.00421955	0.000249007	0.000596075	0.0274127	0.00143654	0.00489051	0.0020915	0.00550754	0.00231819	0.00116703	0.00198831	0.00531832	0.000843885	0.00129585	0.00370793	0.00358447
n670_359.15_4.7	n670	Negative	359.15	4.7	0.00279812	0.00233425	0.00440448	0.00204418	0.00227101	0.00685601	0.000160688	0.000331532	0.00280387	0.000107655	0.00296452	0.0102662	0.00181806	0.00142298	0.00198268	0.000365017	0.00136413	0.0020762	0.00153234	0.00150829	0.00175635	0.00169134	0.0026919	0.00230899	0.00163534	0.000676185	0.000939316	0.00303648	0.00114956	0.00138949	0.000446383	0.000962358	0.00418241	0.000429228	0.000729004	0.000548614	0.000889748	0.000622699	0.000270057	0.000305686	0.000429887	0.000208009	0.000253389	0.000678476	0.000682208
n671_201.1246_1.61	n671	Negative	201.125	1.61	0.00333904	0.00464492	0.00395931	0.000267833	8.54906e-05	0.000208932	7.65753e-06	4.5555e-06	0.000154662	2.54711e-06	3.46746e-05	0.000185033	0.000156532	0.00011302	7.5675e-05	3.80845e-05	7.87983e-05	9.25597e-05	9.48514e-05	8.96175e-05	9.64545e-05	0.000101436	8.33056e-05	0.000101502	0.000182742	0.000155778	0.0001983	0.000120301	7.73393e-05	5.67471e-05	6.73168e-05	3.97383e-05	0.000251018	6.60351e-05	0.000213807	7.57057e-05	8.27466e-05	9.82775e-05	0.000140655	8.25081e-05	0.000148755	2.20407e-05	0.000289037	5.34313e-05	3.57237e-05
n672_625.1023_3.05	n672	Negative	625.102	3.05	0.00466668	0.00671391	0.00355327	0.00169588	0.000397557	0.00148948	0.000119529	6.29977e-05	0.00182601	5.67925e-05	0.000574473	0.00346204	0.00183273	0.000910081	0.000947451	0.000204518	0.000622199	0.000754776	0.000872469	0.000973844	0.000688334	0.0006586	0.00124747	0.0010088	0.00174338	0.000672739	0.000675264	0.00359788	0.0010536	0.00158405	0.000368609	0.000968838	0.00308974	0.000295479	0.00150051	0.000157468	0.000294507	0.000389807	0.000654245	0.000587701	0.00135517	0.00048407	0.000950932	0.00287622	0.00315406
n673_425.1238_0.94	n673	Negative	425.124	0.94	0.00157026	0.00176955	0.00223893	0.000496032	0.000577455	0.00140692	2.27333e-05	2.27775e-05	0.000226173	1.71134e-05	0.000146195	0.00060742	0.000794076	0.000363817	0.00197764	0.000151101	0.000259932	0.000614055	0.00101802	0.000686525	0.000618186	0.00117754	0.0011211	0.000905228	0.000442849	0.000211609	0.000464439	0.000851016	0.0003211	0.0005545	0.000110125	0.00125478	0.00222594	0.000820962	0.000975011	0.000712138	0.000643288	0.00102655	0.000966097	0.000161635	0.000521324	0.000128387	0.000369968	0.00155556	0.00052318
n675_831.1966_7.35	n675	Negative	831.197	7.35	0.000557733	0.00109285	0.00141462	0.000139321	0.000358221	0.000650385	4.31933e-05	9.42868e-05	0.000373351	2.86549e-05	0.000585406	0.00111658	5.54386e-05	0.00044347	0.000546878	5.91051e-05	0.00048814	0.00139291	0.00084385	0.000876622	0.00110309	0.000257266	0.00162375	0.000576556	0.000309461	0.000149574	0.000170121	0.000844333	0.000153869	0.00108225	1.76462e-05	6.65185e-05	0.000188264	7.61082e-05	0.00033359	6.56116e-05	0.000115667	0.000115621	0.000158337	5.20748e-05	0.000199249	3.30611e-05	0.00026206	0.000137107	0.000130795
n676_334.0936_4.86	n676	Negative	334.094	4.86	0.000930605	0.000426766	0.000871602	0.00260267	0.000230248	0.00167651	8.50704e-05	3.29075e-05	0.000598692	6.5389e-05	0.00028052	0.00188351	0.000797337	0.000444008	0.000836461	0.000659554	0.000895947	0.000939143	0.00289542	0.00165168	0.00111186	0.00136718	0.00282816	0.000754011	0.000899037	0.000472847	0.000349634	0.00228794	0.000572553	0.000968753	0.000272208	0.000252252	0.00252495	0.000608866	0.00191396	0.00107452	0.000759845	0.00080026	0.000825442	0.00140602	0.00431252	0.000270826	0.000599271	0.00287622	0.00290054
n677_211.025_2.58	n677	Negative	211.025	2.58	9.7682e-05	4.47987e-05	8.88724e-05	0.000100888	0.000126925	0.000121315	6.93964e-06	3.77627e-06	9.47929e-05	2.02972e-06	2.84269e-05	9.06025e-05	0.000143488	5.86628e-05	7.8702e-05	1.60746e-05	2.25138e-05	4.96662e-05	4.98787e-05	4.72529e-05	6.75181e-05	4.70429e-05	4.58887e-05	4.00482e-05	0.00020275	3.92891e-05	4.2791e-05	0.00011139	2.75344e-05	5.26937e-05	2.02604e-05	2.46205e-05	0.000206721	0.000316185	0.000533229	0.00088828	0.000798994	0.00231819	0.000422768	0.000478817	0.00125691	0.000387366	0.000433556	0.00451847	0.0017205
n68_493.1177_5.34	n68	Negative	493.118	5.34	0.00394299	0.00229888	0.00410607	0.0051657	0.00307871	0.00837413	0.000430856	0.000203619	0.00236068	0.000243209	0.00224541	0.00690238	0.0170783	0.00598845	0.00472414	0.00131688	0.00316114	0.00594339	0.00405817	0.00482034	0.00619852	0.00676535	0.00809477	0.00651198	0.0147888	0.00399508	0.00330952	0.0104194	0.00388721	0.00763572	0.00504844	0.00772738	0.027254	0.00319151	0.00615918	0.00244075	0.00393269	0.015636	0.0121212	0.0113564	0.0247793	0.0029485	0.00451476	0.0196476	0.0152327
n680_306.0766_2.3	n680	Negative	306.077	2.3	0.000228975	0.000106692	0.000132901	0.000136919	9.17844e-05	0.000372371	2.12975e-05	6.05402e-06	0.00014801	6.68615e-06	3.28003e-05	0.000126333	0.000187513	6.08156e-05	0.0002018	4.08048e-05	8.74968e-05	0.000118898	0.000135736	5.86587e-05	0.000124514	7.64447e-05	0.000119311	0.000104263	0.000282783	9.64994e-05	0.000241091	0.000138123	5.06147e-05	8.02565e-05	4.15012e-05	6.65185e-05	0.00048358	0.000105768	0.000321998	0.000270017	0.00038971	0.000578929	0.000161552	9.53577e-05	0.00031798	0.000137204	0.000293855	0.000214733	0.000466713
n682_665.211_4.15	n682	Negative	665.211	4.15	0.00110601	0.000533458	0.00108033	6e-08	3.46158e-05	9.60414e-05	7.6336e-05	3.01502e-05	0.000559611	2.7461e-05	0.000186493	0.000861362	0.00103866	0.000537115	0.000793074	0.000234195	0.000445671	0.000533535	0.000740822	0.000462209	0.000674305	0.000315334	0.00027392	0.000273433	0.00150862	0.000344641	0.000532279	0.000701754	0.000247405	0.000572335	0.000246719	0.000485931	0.00201184	0.000195867	0.000508757	0.000426475	0.000517833	0.000489736	0.000737835	0.000518043	0.00118048	8.70609e-05	0.0003401	0.000393173	0.000291552
n684_670.1028_8.68	n684	Negative	670.103	8.68	0.000546179	0.000236961	0.000290262	0.000787886	0.000279549	0.000660495	2.84764e-05	5.57449e-06	0.00021952	1.13824e-05	3.12383e-05	0.00019907	0.000675046	0.000223349	0.000105945	8.38353e-05	5.57728e-05	4.81612e-05	0.000548666	0.000384541	0.000288487	0.000476309	0.000365698	0.000205074	0.000436179	0.000121314	0.000105412	0.000824283	9.59655e-05	0.000181591	0.000154241	0.000214673	0.00107421	0.000254067	0.000601493	0.000431018	0.000219768	0.000533506	0.000433217	0.000637071	0.00123917	0.00018955	0.000349735	0.0010031	0.000557751
n685_565.1933_4.66	n685	Negative	565.193	4.66	0.00135809	0.000836439	0.00127601	0.00102689	0.00317312	0.00632525	4.97739e-05	8.09799e-05	0.00283547	6.47522e-05	0.00116144	0.008412	0.000937564	0.00090739	0.000657868	0.000160993	0.000509119	0.0008067	0.003292	0.00287536	0.00177827	0.00233377	0.00301312	0.00129328	0.000554895	0.000217124	0.00023796	0.00296296	0.000758815	0.000709338	4.21547e-05	0.000312291	0.00243636	0.000743175	0.000660741	0.000543062	0.000275822	0.000328693	0.000193702	0.000630308	0.000637325	8.51323e-05	0.000166678	0.0011029	0.000819917
n686_121.0296_4.44	n686	Negative	121.03	4.44	0.00324241	0.0023425	0.000547095	0.00213786	0.00244723	0.0018231	7.94469e-05	6.072e-05	0.000440704	3.77688e-05	0.000322067	0.000589554	0.00319587	0.00168077	0.00140251	0.000234442	0.000887248	0.000680276	0.00109406	0.00108573	0.000619062	0.00134366	0.00117546	0.000685653	0.00175672	0.00104564	0.000787982	0.00101142	0.00165611	0.000757978	0.000822834	0.00142928	0.00254341	0.00105936	0.0019951	0.000891308	0.000484023	0.0015105	0.00186388	0.00097319	0.00150392	0.000450733	0.0014818	0.00158378	0.00178619
n687_593.274_17.98	n687	Negative	593.274	17.98	0.000669069	0.00117479	8.47957e-05	0.0017259	0.000456299	0.00025611	0.0001364	6.24583e-05	0.000243634	4.66439e-05	0.000527615	0.000248838	0.00105496	0.000600621	0.000158413	0.000285633	0.000796681	9.25597e-05	0.000450544	0.000529015	0.000612048	0.000485865	0.00259024	0.000174003	0.000738971	0.00284191	0.000156553	0.00224116	0.000602112	0.000186455	0.000437233	0.00112995	0.000605397	0.00054451	0.000148119	0.000904431	0.000171721	0.000967084	0.000862414	0.000748659	0.000185602	0.000338325	0.000230266	0.0011271	0.000846422
n688_548.8522_0.55	n688	Negative	548.852	0.55	0.0288855	0.013093	0.0219865	0.0333711	0.0163423	0.0451428	0.00315622	0.0018635	0.0245306	0.00124016	0.0111162	0.0395614	0.0530303	0.0156431	0.02579	0.00649711	0.0117849	0.0163387	0.0243245	0.0135263	0.0197933	0.0178631	0.020251	0.0153916	0.0369819	0.0194853	0.0261213	0.0516469	0.0114584	0.0202328	0.0105946	0.0109026	0.0701781	0.0109965	0.0258436	0.011853	0.0177807	0.0205623	0.0238695	0.0168783	0.0365623	0.00559063	0.0207163	0.0238445	0.0103288
n689_118.9307_0.62	n689	Negative	118.931	0.62	0.00362159	0.0013251	0.00259035	0.00170068	0.00135002	0.00448362	0.00097466	0.000340523	0.0113369	0.000336775	0.00194146	0.0175169	0.00645696	0.00113074	0.00389272	0.000439208	0.000861153	0.00161039	0.00131075	0.00108736	0.00215444	0.00182071	0.000938247	0.00104471	0.010647	0.00813146	0.00656269	0.00243498	0.000473754	0.000963889	0.000692775	0.000856102	0.00239944	0.0022105	0.00745362	0.00194967	0.00341396	0.00674563	0.0047903	0.0021141	0.008797	0.00370064	0.0189483	0.00766083	0.00230879
n69_383.1896_25.24	n69	Negative	383.19	25.24	0.0116819	0.00712417	0.00861655	0.0149314	0.00595497	0.0120304	0.0014779	0.000674993	0.00743376	0.000556741	0.00364957	0.0114516	0.0194296	0.0047533	0.00792266	0.00351218	0.00505179	0.00692844	0.0108588	0.00661377	0.00811621	0.00846404	0.00727301	0.00606869	0.017059	0.00783162	0.0105548	0.0285982	0.0033021	0.00718256	0.0042488	0.0038896	0.0272392	0.00631139	0.0099124	0.00468164	0.00724166	0.0105851	0.00988441	0.00770233	0.00546162	0.00345103	0.00859597	0.0132197	0.00628046
n691_655.1128_3.83	n691	Negative	655.113	3.83	5.14668e-05	0.000122607	0.000105995	0.000159739	5.29727e-05	8.59317e-05	6.78409e-05	2.39164e-05	0.000301841	2.18892e-05	0.00020836	0.0005551	0.00029839	0.000109253	9.1819e-05	1.13759e-05	3.22357e-05	6.0954e-05	9.23983e-05	3.36745e-05	4.64735e-05	0.000102906	4.44767e-05	4.28102e-05	0.000102709	0.000279159	8.2451e-05	0.000129212	4.49458e-05	5.35044e-05	1.17641e-05	1.98692e-05	0.00030639	0.000818723	0.000963419	0.00118908	0.000637949	0.000196555	0.000163159	0.000104826	0.00019652	4.29794e-05	0.000258207	0.000425434	0.000191871
n692_642.2676_3.21	n692	Negative	642.268	3.21	4.62151e-05	2.35783e-05	7.41962e-05	5.88512e-05	1.78324e-05	9.43564e-05	1.10077e-05	3.17686e-06	3.24292e-05	1.51234e-06	2.34288e-05	6.50807e-05	6.19608e-05	4.68226e-05	4.5405e-05	2.00314e-05	3.3259e-05	2.1823e-05	6.29617e-05	2.17255e-05	6.31338e-05	1.98462e-05	1.34136e-05	1.24288e-05	7.46974e-05	4.68712e-05	7.51453e-05	7.79727e-05	5.54737e-05	7.13391e-05	2.02604e-05	3.28273e-05	0.000151349	0.00123116	0.00166151	0.000618263	0.000320309	0.00293841	0.00105612	0.000616106	0.00149983	0.000411611	0.00127658	0.00213322	0.000997384
n693_295.0857_3.34	n693	Negative	295.086	3.34	0.000128142	5.65878e-05	0.000146762	0.000251019	0.000192485	0.00026959	7.54985e-05	1.50451e-05	0.000360047	4.07537e-05	0.000388292	0.00153259	0.00116258	0.000429477	0.000197764	8.30934e-05	0.000200577	0.00011664	0.000421107	0.000215082	0.000190278	0.000119077	0.000197674	0.00011324	0.00143926	0.000289498	0.000255703	0.000490114	0.000201244	0.000308866	9.31325e-05	0.000144699	0.000756747	0.000931766	0.00132792	0.000824687	0.000395938	0.000185819	0.00135511	0.00113077	0.00250836	0.000497845	0.000559769	0.000772233	0.000870622
n694_753.2266_5.93	n694	Negative	753.227	5.93	4.62151e-05	8.7829e-05	0.000149208	5.1645e-05	0.00031364	0.00014322	1.35203e-05	2.9371e-06	0.000110592	4.25844e-06	6.06024e-05	0.000241181	7.98968e-05	6.51211e-05	6.3567e-05	1.3107e-05	3.42824e-05	8.05195e-05	5.31495e-05	3.36745e-05	9.55776e-05	6e-08	4.02409e-05	0.000124288	0.000144059	8.0646e-05	7.09705e-05	0.000158173	2.87491e-05	6.32324e-05	1.73194e-05	2.8076e-05	0.000132892	7.44294e-05	0.000311694	0.000627852	0.000443095	0.000190774	0.00259046	9.46814e-05	0.00046537	2.9204e-05	0.00147024	5.1415e-05	6.16523e-05
n699_321.0286_3.01	n699	Negative	321.029	3.01	8.50778e-05	3.24201e-05	7.90883e-05	9.84857e-05	2.77975e-05	7.75071e-05	1.72294e-05	6.4736e-06	8.48147e-05	3.62167e-06	3.99851e-05	0.000158235	0.000138596	5.9201e-05	0.000261331	6.4793e-05	4.86093e-05	0.00020017	0.0001341	9.28763e-05	0.000267442	3.96924e-05	8.82475e-05	0.000122216	9.20379e-05	0.000115799	0.000103325	0.000196046	5.70934e-05	0.000224556	4.05208e-05	6.95421e-05	0.000232561	0.00011752	0.00109866	0.000310898	0.000769632	0.000537636	0.00010529	0.000106855	0.000236097	0.000220407	0.00136233	0.000288327	0.000159604
n70_343.1036_3.21	n70	Negative	343.104	3.21	0.00684194	0.00396115	0.00603599	0.00558726	0.00404376	0.00901441	0.00112147	0.000634413	0.00821705	0.000370524	0.00348745	0.0101462	0.027703	0.00740443	0.0102252	0.00231647	0.00614678	0.00820772	0.0108662	0.00791513	0.0108336	0.00968568	0.00886005	0.00796062	0.0111699	0.00468643	0.00459952	0.0156926	0.00593569	0.0147299	0.00458964	0.00755417	0.0271284	0.00768637	0.0213317	0.00691395	0.0121878	0.00898207	0.0130158	0.0134623	0.0349942	0.00416102	0.0106308	0.0103495	0.0074726
n700_142.051_0.94	n700	Negative	142.051	0.94	0.00134969	0.000718547	0.00120997	0.0012635	0.000534972	0.00255436	0.000160569	0.000122938	0.00198649	6.22847e-05	0.000288955	0.00114593	0.00125389	0.000462306	0.000690156	0.000237162	0.000441577	0.000684792	0.000309085	0.000282974	0.000459474	0.00101877	0.0012983	0.00097911	0.00126986	0.000831963	0.0011731	0.0008176	0.000257528	0.00108711	0.000183651	0.000354621	0.00153564	0.000498061	0.00187403	0.000625834	0.0010677	0.000991034	0.001331	0.000862953	0.00238008	0.000396458	0.00136715	0.001487	0.000621132
n701_959.2841_7.62	n701	Negative	959.284	7.62	3.25607e-05	3.77252e-05	5.2182e-05	8.88774e-05	0.000180946	3.36987e-05	6e-08	1.07893e-06	8.56462e-05	2.22872e-06	1.59316e-05	7.40133e-05	8.968e-05	3.76734e-05	6.2558e-05	1.48381e-05	2.45605e-05	4.51511e-05	3.43427e-05	4.07352e-05	2.63058e-05	6e-08	3.4593e-05	8.00964e-05	6.53602e-05	0.000164738	1.77426e-05	0.000109162	2.55098e-05	5.99897e-05	2.58157e-05	2.24608e-05	0.000217795	4.08522e-05	8.24316e-05	0.000549623	0.000472456	0.00114217	0.00106737	3.51674e-05	0.000323439	5.20712e-05	0.00166004	6.14964e-05	7.49046e-05
n703_495.0452_5.09	n703	Negative	495.045	5.09	8.19268e-05	4.42092e-05	5.2182e-05	5.64491e-05	6e-08	8.76167e-05	8.37542e-06	7.55253e-06	6.56898e-05	6e-08	1.56192e-05	6.63568e-05	7.82662e-05	4.14407e-05	5.2468e-05	2.32464e-05	4.7586e-05	2.55856e-05	3.51604e-05	2.87862e-05	4.64735e-05	5.58634e-05	3.31811e-05	2.90004e-05	9.33717e-05	4.61819e-05	5.00968e-05	0.000167084	1.90311e-05	8.26886e-05	2.32014e-05	4.27619e-05	0.000291624	0.000400688	0.0010407	0.00237716	0.00298866	0.000388155	0.000254786	0.000133907	0.000327533	0.000408856	0.00217645	0.00162512	0.00113625
n704_870.1711_5.26	n704	Negative	870.171	5.26	0.000800362	0.00058592	0.000696303	0.0010377	0.000502978	0.000817194	5.55171e-05	2.7273e-05	0.000315976	2.04564e-05	0.000165563	0.000602315	0.000544602	0.000411716	0.000310772	0.0003116	0.000518841	0.000517733	0.000722015	0.000545309	0.000443691	0.000812959	0.00118605	0.000671153	0.00281716	0.000900202	0.00115953	0.00112726	0.000818338	0.000910385	0.000444749	0.00130057	0.00266892	0.000372147	0.000659453	0.00049562	0.000407505	0.00252301	0.000891349	0.000599198	0.00144388	0.000363121	0.00159645	0.00167754	0.00106192
n705_615.0871_7.18	n705	Negative	615.087	7.18	0.000981021	0.000772188	0.000265802	0.00112898	0.00036976	0.00140524	3.51768e-05	1.02499e-05	0.000177113	2.59486e-05	0.000109334	0.000306262	0.000609824	0.000312151	0.00025225	7.91365e-05	6.95881e-05	7.82619e-05	0.000133283	9.12469e-05	0.000187648	0.000214633	9.53073e-05	0.000147764	0.000626925	9.51209e-05	0.000245266	0.000752994	0.000254693	0.000158081	9.28057e-05	0.00019826	0.000424516	0.000263021	0.000213807	0.000313422	0.000117447	0.000516163	0.000987798	0.000246172	0.000357557	0.000108551	0.000564586	0.000441564	0.000196481
n706_118.9663_0.56	n706	Negative	118.966	0.56	0.00185386	0.000582972	0.00196416	0.0024069	0.000862773	0.00280205	0.000194788	8.52957e-05	0.00176864	6.94484e-05	0.000749095	0.00299754	0.00299694	0.000791141	0.00216531	0.00028415	0.0003812	0.00118371	0.00122162	0.000693042	0.00147488	0.000794583	0.000991902	0.00112687	0.00205418	0.00136547	0.00229819	0.00444222	0.000523153	0.00137895	0.000402267	0.000593915	0.00369145	0.00066147	0.00178773	0.00073485	0.00114066	0.00150389	0.00153595	0.000662094	0.00213852	0.000290387	0.00133439	0.00110492	0.000448851
n707_413.071_1.33	n707	Negative	413.071	1.33	0.000413835	9.66708e-05	0.000267433	0.000323081	0.000316263	0.000582988	3.43392e-05	1.75027e-05	0.000311819	3.82862e-05	0.000313008	0.000848601	0.000316326	0.000131319	0.00021189	0.000101146	0.000113081	0.000320573	0.000348334	0.00018358	0.000425277	0.000582155	0.000635382	0.000394958	0.000815002	0.000301216	0.000251528	0.000993595	0.000368475	0.000813104	9.50932e-05	0.000155498	0.000225178	0.000214894	0.00079598	0.000465338	0.000555203	0.000638391	0.000782844	0.000365876	0.000874787	0.000168887	0.00067442	0.00147289	0.000628046
n708_231.0236_11.32	n708	Negative	231.024	11.32	0.000107135	4.6567e-05	9.53952e-05	9.00784e-05	4.93013e-05	0.000160069	4.90561e-05	6.1739e-06	0.000848979	6.00958e-06	0.000119955	0.000311366	0.00026904	0.000212586	6.8612e-05	1.43435e-05	4.09342e-05	0.000100085	5.88733e-05	8.79881e-05	6.8395e-05	0.000269026	7.27159e-05	4.76436e-05	0.000225426	0.000139924	0.000113762	0.00013144	2.67246e-05	0.000218881	5.45724e-05	7.21337e-05	6e-08	0.000130391	0.000221535	0.00013728	0.000203752	5.53327e-05	0.000277291	0.00145539	0.000348004	4.84896e-05	6.06978e-05	9.98056e-05	8.93093e-05
n710_466.0495_1.68	n710	Negative	466.05	1.68	0.000471604	0.000268203	0.000468007	0.000617337	0.000249129	0.000842468	1.84259e-05	2.63739e-06	0.000160483	7.84031e-06	4.46708e-05	0.00022842	0.000712549	0.000186752	0.000114017	3.88264e-05	7.931e-05	0.000133196	0.000606722	0.000262878	0.000243767	0.000216838	0.000187791	0.000188503	0.000276114	3.72212e-05	9.70626e-05	0.000561404	8.26032e-05	0.000147542	6.43758e-05	0.000222016	0.00104099	0.000393412	0.000593765	0.000714157	0.000471567	0.000716022	0.0005586	0.000782474	0.00165677	0.000447978	0.000455715	0.00269374	0.00167613
n711_583.0736_3.65	n711	Negative	583.074	3.65	0.000482108	0.000644865	0.000282924	0.000365118	0.000174653	0.000481892	6.32943e-05	3.27276e-05	0.000242803	2.65854e-05	0.000162752	0.000266703	0.000296759	0.000205051	0.00023207	6.97391e-05	0.000413947	0.000279937	0.000445638	0.000272655	0.000241136	0.000365317	0.000369934	0.000236146	0.000840346	0.00042184	0.000271358	0.00106488	0.000235662	0.000341293	0.000105877	0.00022504	0.000963468	0.000420834	0.000691653	0.000486535	0.000628162	0.000493865	0.000617273	0.000568088	0.00117639	0.000366978	0.000551098	0.00100108	0.000653975
n712_452.0813_1.75	n712	Negative	452.081	1.75	0.000462151	0.000571183	0.000599277	0.000767468	0.000436894	0.0013092	5.04918e-05	3.01502e-05	0.000457334	3.15602e-05	0.000348307	0.0010834	0.000544602	0.000413331	0.000651814	0.000277225	0.000412412	0.00062158	0.00141623	0.00109062	0.00109607	0.000547608	0.000812583	0.00038253	0.00031613	0.000310177	0.000254659	0.00143247	0.000627622	0.00188157	6.73168e-05	0.000104097	0.000180881	0.000621178	0.000980163	0.000380547	0.000452882	0.000663167	0.000758732	0.000477465	0.0012146	0.000344938	0.000876746	0.00100713	0.000509351
n713_394.8907_0.58	n713	Negative	394.891	0.58	0.00416671	0.00232128	0.00370003	0.00234204	0.00132012	0.00574563	0.000468186	0.000227235	0.00154413	8.42137e-05	0.00054136	0.00153514	0.00266105	0.000870255	0.00375852	0.000508452	0.00180929	0.00282721	0.0022192	0.00145669	0.00423611	0.00186848	0.00142114	0.00155083	0.00220891	0.00232495	0.00431459	0.00691729	0.000776227	0.00282276	0.00055422	0.000865604	0.0274533	0.00281992	0.00621328	0.00167865	0.00535539	0.00387907	0.00187432	0.00131472	0.00321528	0.0012993	0.00299346	0.00393073	0.002628
n715_565.1931_5.21	n715	Negative	565.193	5.21	0.00036657	0.00127558	0.00151817	0.000584909	0.000483048	0.00626459	0.000334419	0.000357666	0.00621393	6.9926e-05	0.00325722	0.0137945	0.000259257	0.0010936	0.00113714	0.000458497	0.00272263	0.00598102	0.0020254	0.00175813	0.00199485	0.000739455	0.00310278	0.00300569	0.000200082	0.000548668	0.000268227	0.00163074	0.000957225	0.000737712	0.00016143	0.000508391	0.00512373	0.000246792	0.000669757	0.000449187	0.000589903	0.000457527	0.000155122	0.000183276	0.00086114	9.69792e-05	0.000175349	0.000829697	0.000890789
n716_551.214_4.84	n716	Negative	551.214	4.84	0.00192423	0.0015373	0.0039218	0.000662977	0.000761023	0.00291157	0.000155065	0.000142359	0.00117826	0.0001699	0.00339342	0.0127443	0.00108105	0.000830967	0.00148424	0.000271537	0.00157801	0.00225906	0.00085448	0.000846207	0.000977698	0.000601267	0.000888123	0.000850679	0.00183009	0.000803013	0.00127121	0.00382289	0.00194077	0.00283492	0.000326781	0.000708379	0.00418979	0.000312827	0.000837196	0.000702549	0.00067176	0.000417886	0.000247552	0.000233998	0.000816104	7.24589e-05	0.000159934	0.000553467	0.000358966
n717_508.0593_4.41	n717	Negative	508.059	4.41	0.00132448	0.000203362	0.000717502	0.0006894	0.000887948	0.00182479	0.000166192	7.81627e-05	0.00201393	0.000142121	0.00316226	0.00740388	0.00229744	0.000835273	0.00114118	0.000142446	0.000498885	0.000456779	0.00127232	0.000899434	0.000775143	0.000895284	0.00115851	0.000767821	0.0030786	0.00114214	0.000846428	0.00187357	0.000647868	0.0014203	0.000669901	0.00150401	0.0034515	0.000449934	0.000857804	8.78186e-05	0.000185068	0.000227112	0.000645404	0.000508574	0.000574548	3.1408e-05	5.97344e-05	0.00115936	0.000722541
n718_387.1454_5.44	n718	Negative	387.145	5.44	0.000620753	0.00068259	0.00148882	0.00051645	0.000472558	0.00325024	8.01648e-05	0.000128873	0.00143104	6.67421e-05	0.0018187	0.0071895	0.000264148	0.000756697	0.000944424	0.000433025	0.00177808	0.00348867	0.00125596	0.00102761	0.00138807	0.000324155	0.00190615	0.00119247	0.000568234	0.000405987	0.000750409	0.0015795	0.000953581	0.00205343	0.000135941	0.000422436	0.00468814	0.000129832	0.000588613	0.000531959	0.000591683	0.000526074	0.000205758	0.000218444	0.000829751	0.000120949	0.000186911	0.000638151	0.000681056
n719_387.2868_14.26	n719	Negative	387.287	14.26	0.000349764	0.0005311	0.000260095	0.000523656	0.0008098	0.000796975	0.000246836	3.80024e-05	0.000287705	2.24066e-05	0.000324254	0.00661909	0.00403723	0.000909543	0.000651814	0.000106092	0.000331055	0.000337881	0.000548666	0.000443743	0.000631338	0.000374873	0.00245187	0.000348696	0.000984405	0.000330166	0.000455046	0.00112281	0.000119451	0.000834992	0.000147051	0.000350734	0.00224809	0.000389495	0.000632405	0.000944302	0.000274932	0.000733365	0.000699255	0.000281339	0.00054043	0.000144091	0.000548207	0.000528264	0.000285214
n72_179.0561_0.63	n72	Negative	179.056	0.63	0.00567396	0.00520431	0.0094376	0.00346261	0.00238587	0.0126994	0.000291465	0.000210152	0.00415675	8.4731e-05	0.000834688	0.00431447	0.00320891	0.00319793	0.00752411	0.00140814	0.00305062	0.00620376	0.00524872	0.00378783	0.00769619	0.00466239	0.00518331	0.00511167	0.00144059	0.00113042	0.00316549	0.0148995	0.00247202	0.0057501	0.000712055	0.00206337	0.0269623	0.00245505	0.00736217	0.00270118	0.00566058	0.00288226	0.00186709	0.00180165	0.00438076	0.000566171	0.00208492	0.00642486	0.00333268
n720_529.3057_23.58	n720	Negative	529.306	23.58	0.000684824	0.000580614	0.000690596	0.00122146	0.000597385	0.00135806	7.37037e-05	4.15989e-05	0.000808234	4.36192e-05	0.000389542	0.0030103	0.0026105	0.000569944	0.000864713	0.000210454	0.000524469	0.000638888	0.000609993	0.000542593	0.000904042	0.000613027	0.00083588	0.000637319	0.00102976	0.000670671	0.000927835	0.00201615	0.000398034	0.000674479	0.000283972	0.000400407	0.00274275	0.000552344	0.000990467	0.00051177	0.000656634	0.000687942	0.000614862	0.00057147	0.00127602	0.000319315	0.000936481	0.00088212	0.000512232
n721_1268.1914_3.74	n721	Negative	1268.19	3.74	0.00100413	8.95974e-05	0.000639229	0.00139081	0.00125404	0.00255605	0.000225299	0.000110171	0.00112837	7.79653e-05	0.000797827	0.00298605	0.00317467	0.00115442	0.00202809	0.000351663	0.00107196	0.000742736	0.00155605	0.00139206	0.00118639	0.00113123	0.00100037	0.000921109	0.00338406	0.00131653	0.000989413	0.00402785	0.000965323	0.00231528	0.000435272	0.00123578	0.00393139	0.000559619	0.00080242	9.7408e-05	0.000432418	0.000641694	0.000572264	0.00046732	0.000887069	9.64282e-06	2.79403e-05	0.000723842	0.000369914
n723_527.1446_8.69	n723	Negative	527.145	8.69	0.000363419	0.000183321	0.000356305	0.000449191	0.000362942	0.000310028	0.000111513	6.25781e-05	0.00105187	0.000112431	0.00100088	0.00270787	0.000515253	0.000377272	0.000580175	0.000447369	0.000546471	0.00100913	0.000114476	7.06077e-05	9.90851e-05	0.000717404	0.00106885	0.000575175	0.000530885	0.000452169	0.000189951	0.000724032	0.000281013	0.00048235	0.000166985	0.000195236	0.000679226	2.85406e-05	8.75836e-05	3.0787e-05	0.000126344	3.71638e-05	4.01871e-05	6.15429e-05	0.000260662	3.80203e-05	0.000137774	8.36754e-05	3.62999e-05
n724_180.049_6.77	n724	Negative	180.049	6.77	0.00012289	2.59361e-05	9.45798e-05	0.000380731	0.000296857	0.000249371	3.24249e-05	1.2168e-05	0.000171292	9.77452e-05	0.00108584	0.00234546	0.000344045	0.000123784	0.000139242	3.28911e-05	0.000103359	5.11712e-05	0.000376953	9.66783e-05	0.000199047	7.42395e-05	7.27159e-05	3.52148e-05	0.000114714	0.000373591	7.41016e-05	0.00032303	7.00507e-05	0.000188076	9.8361e-05	0.000119215	0.000398676	5.54023e-05	0.000141679	4.79469e-05	0.000155706	0.000140396	0.00127232	0.000893387	0.00167724	7.98977e-06	1.54153e-05	0.00017844	0.000179771
n726_573.3319_23.71	n726	Negative	573.332	23.71	0.000722636	0.000364284	0.000548726	0.000820314	0.000360319	0.000854263	5.56367e-05	3.75229e-05	0.000412432	2.83365e-05	0.000230227	0.00172655	0.00155391	0.000334217	0.000472212	0.000110049	0.000359197	0.000411627	0.000345063	0.000259076	0.000585742	0.000398394	0.000437002	0.000372863	0.00095506	0.000380483	0.000458177	0.00121192	0.000214606	0.000484782	0.000217636	0.000244909	0.00152826	0.000495263	0.000658165	0.000317459	0.000454661	0.000497168	0.000424375	0.000467997	0.000423064	0.000178805	0.000475948	0.000548427	0.000333037
n73_507.8759_1.05	n73	Negative	507.876	1.05	0.00477171	0.00259479	0.00328991	0.00558606	0.00243989	0.00732779	0.00051114	0.000316187	0.003815	0.000197003	0.00178715	0.00576155	0.00717277	0.00248591	0.00491484	0.000852449	0.00219663	0.00328173	0.00321432	0.0019113	0.00361617	0.00271452	0.00218783	0.00208803	0.00733502	0.00326306	0.00765334	0.0128143	0.00201527	0.00409471	0.00178096	0.00190096	0.0252052	0.0016201	0.003551	0.00159789	0.00302781	0.00266258	0.00349467	0.00239341	0.00459229	0.000950507	0.00363802	0.00323914	0.00152114
n730_455.274_14.26	n730	Negative	455.274	14.26	0.000444295	0.000572362	0.000128824	0.000589713	0.000793017	0.000422919	0.000255929	3.61443e-05	0.000178776	2.38791e-05	0.000218044	0.00371853	0.00373069	0.000780915	0.000358195	0.000113017	0.000212346	0.000310038	0.000372864	0.000312303	0.000313039	0.000388839	0.00143314	0.000207836	0.0011298	0.000291566	0.000309974	0.00124088	0.000103659	0.000523694	0.000146071	0.000342095	0.00177928	0.00027925	0.000552549	0.000770684	0.000268704	0.000703634	0.00057789	0.000320564	0.00036984	0.000156214	0.000290964	0.000652265	0.000269657
n731_802.8162_0.48	n731	Negative	802.816	0.48	0.00202926	0.000484533	0.000321245	0.00171269	0.000443187	0.000635221	0.000230922	2.70932e-05	0.000245297	5.54393e-05	0.000166188	0.00033944	0.00285183	0.000419251	0.000446987	0.00037763	0.000412412	0.000267144	0.00140642	0.000471986	0.000580481	0.00107684	0.000422176	0.00019817	0.00207419	0.000376348	0.000460265	0.00303202	0.000248214	0.00037372	0.000320245	0.000318338	0.00173129	0.000314506	0.000457238	0.000297776	0.000258027	0.000773832	0.000714526	0.000417951	0.000485841	0.00034907	0.000322758	0.0014497	0.000349747
n732_305.0223_10.37	n732	Negative	305.022	10.37	6.7222e-05	6.7198e-05	6.35968e-05	6.84596e-05	7.3952e-05	8.59317e-05	0.000193951	0.000200861	6.98474e-05	0.000198117	0.000117769	9.95351e-05	0.000141858	6.1892e-05	9.9891e-05	0.000135027	9.92654e-05	6.99842e-05	9.73044e-05	5.48568e-05	7.10256e-05	6.68891e-05	0.000122841	7.59535e-05	0.000105377	0.000139924	6.47084e-05	7.57449e-05	5.70934e-05	7.62032e-05	0.000140189	4.9241e-05	0.000129201	9.17776e-05	9.14475e-05	9.94268e-05	7.82978e-05	8.50637e-05	0.00014387	0.000127144	0.000152849	9.33976e-05	6.7442e-05	9.67812e-05	6.85665e-05
n734_191.0561_4.23	n734	Negative	191.056	4.23	7.87758e-05	3.59568e-05	0.000114148	8.28721e-05	2.67486e-05	9.60414e-05	8.49507e-06	6.41366e-06	4.9891e-05	2.98489e-06	1.99925e-05	7.52894e-05	8.80495e-05	1.29166e-05	0.00011099	1.90422e-05	3.63291e-05	6.69741e-05	5.80556e-05	4.88823e-05	4.47198e-05	3.82223e-05	6.00083e-05	4.07387e-05	0.000214755	0.000159913	0.000149247	0.00115845	0.000449458	0.0038742	5.0651e-05	8.12044e-05	0.000557409	0.00125858	0.004763	9.28656e-05	8.27466e-05	6.93723e-05	9.96639e-05	0.000222501	0.000503582	0.000118744	0.00041525	0.000165334	0.000175738
n735_639.1939_4.56	n735	Negative	639.194	4.56	0.000636508	0.000212204	0.000358751	5.1645e-05	0.000155771	0.000362261	6.64051e-05	3.4406e-05	0.000435715	2.42771e-05	0.000122142	0.000404521	0.00153271	0.000272863	0.000320862	0.000139478	0.000139688	0.000232528	0.00128867	0.000259619	0.000403355	0.000758566	0.000837292	0.000343172	0.000288119	0.000193688	9.18442e-05	0.000267335	5.66885e-05	0.000216449	1.99336e-05	2.37566e-05	0.000214104	4.19715e-05	7.21276e-05	0.000106493	0.00017617	0.000210595	5.38507e-05	7.64214e-05	9.41658e-05	1.43265e-05	8.76746e-05	8.46835e-05	3.28428e-05
n736_363.1297_4.41	n736	Negative	363.13	4.41	0.00180134	0.00062895	0.000876494	0.00242131	0.00108778	0.00331427	0.00022841	0.00010124	0.00098119	8.25023e-05	0.000882483	0.00327317	0.00194035	0.00112374	0.000892965	0.000397166	0.000637038	0.00120177	0.00149391	0.0011672	0.00130564	0.000795318	0.00125523	0.000746416	0.00324534	0.00150263	0.00115431	0.00178446	0.000842633	0.00127113	0.000556508	0.000599098	0.00267261	0.000210417	0.000870684	0.000475936	0.000608588	0.000660689	0.000225851	0.000196126	0.000278403	0.000199193	0.000400798	0.00104443	0.000692003
n737_902.1856_3.82	n737	Negative	902.186	3.82	0.000343462	0.0010009	0.000517743	0.000120105	6.18889e-05	0.000323508	5.13294e-05	1.75626e-05	0.000322629	9.87003e-06	6.8412e-05	0.000215659	0.000600041	0.00028578	0.000414699	0.000324707	0.000837616	0.00160813	0.00107853	0.000730519	0.00104434	0.000141129	0.000256977	0.000292076	0.000222758	0.000117178	0.000147159	0.00287385	0.000583891	0.00141057	0.000106531	0.000321794	0.00499453	0.000156693	0.000274343	4.74422e-05	3.64797e-05	7.7631e-05	8.92153e-05	0.000133907	0.000436711	4.601e-05	4.91363e-05	8.87161e-05	4.66713e-05
n738_480.0652_3.95	n738	Negative	480.065	3.95	0.0108826	0.00797475	0.00912043	0.012605	0.00480006	0.0170128	0.00131554	0.00046538	0.010828	0.000464369	0.00322723	0.0127379	0.011197	0.00564993	0.00717802	0.0026078	0.00607463	0.00716021	0.0110347	0.00654914	0.00705871	0.00830527	0.0112385	0.0083832	0.0179754	0.00601536	0.0100329	0.0250404	0.00487197	0.0132213	0.00361975	0.00568301	0.0342382	0.00692529	0.0152061	0.00773712	0.00983972	0.0116513	0.00913854	0.0102614	0.0204572	0.00468035	0.0115287	0.0168016	0.0108053
n739_566.2122_3.5	n739	Negative	566.212	3.5	5.14668e-05	2.00415e-05	6.84888e-05	3.00261e-05	2.72731e-05	4.71782e-05	6.58069e-06	2.57745e-06	6.40268e-05	1.83073e-06	1.53068e-05	6.63568e-05	6.35913e-05	3.98261e-05	4.2378e-05	2.57194e-05	2.45605e-05	6e-08	2.94366e-05	3.31313e-05	4.64735e-05	4.63078e-05	3.31811e-05	2.90004e-05	4.80198e-05	5.16961e-05	4.80095e-05	6.4606e-05	1.78164e-05	4.7019e-05	1.79729e-05	6e-08	7.3829e-05	6.7714e-05	0.000170015	0.00300854	0.00411331	0.000155262	0.000192094	6.83059e-05	0.000435346	3.66427e-05	0.000335283	0.000124001	7.66332e-05
n740_159.0662_3.64	n740	Negative	159.066	3.64	0.00104404	0.000489249	0.00207016	0.00240209	0.00113078	0.00261165	0.000478476	0.000244558	0.00351482	0.000158876	0.000531364	0.00395971	0.00361492	0.0011189	0.00121584	0.00050771	0.000769051	0.00158932	0.0018079	0.00126605	0.00132581	0.00182879	0.00194921	0.00192853	0.00145927	0.002225	0.00112509	0.00184907	0.00034175	0.00149083	0.000841134	0.000879426	0.00253602	0.000850622	0.00155847	0.00115628	0.0032547	0.000863851	0.00120802	0.00134042	0.00327124	0.00105382	0.00422765	0.00139123	0.000979522
n741_134.0471_2.78	n741	Negative	134.047	2.78	0.00161228	0.0011518	0.00141625	0.00238408	0.00115439	0.00274139	0.000144895	7.66043e-05	0.00123896	5.71507e-05	0.000371736	0.00156576	0.00317304	0.00101288	0.00120575	0.000437229	0.000922042	0.000785629	0.00128704	0.000644703	0.000961914	0.00209561	0.00146279	0.00130916	0.0013659	0.00191069	0.00129312	0.0023325	0.000428808	0.00101172	0.000421547	0.000696284	0.00262462	0.000984371	0.00160098	0.000975089	0.00161934	0.0017756	0.00126991	0.000908265	0.00221221	0.000448804	0.0019828	0.00192957	0.000819917
n743_490.0458_3.76	n743	Negative	490.046	3.76	0.00205867	0.000832902	0.00102733	0.00184961	0.000908927	0.00266051	0.000169303	8.28381e-05	0.00105187	5.18177e-05	0.000492941	0.0017827	0.0032187	0.000891783	0.00133692	0.000335094	0.000979862	0.0011491	0.00111614	0.00072563	0.00111887	0.00113932	0.00106603	0.000992229	0.0018741	0.00103323	0.00149351	0.00362462	0.000566885	0.00100037	0.000542129	0.00065741	0.00633083	0.000828796	0.002178	0.000730308	0.00164336	0.00124622	0.00129081	0.00138505	0.00267485	0.000166959	0.000237011	0.00174206	0.000813579
n744_539.0988_10.37	n744	Negative	539.099	10.37	6.19703e-05	4.36198e-05	4.81053e-05	5.2846e-05	4.98258e-05	9.26715e-05	0.000126708	0.000179523	3.15976e-05	0.000218971	8.90293e-05	9.06025e-05	0.000115769	6.02774e-05	4.6414e-05	8.28461e-05	3.58174e-05	3.38633e-05	6.78678e-05	3.63901e-05	4.64735e-05	7.49746e-05	5.50664e-05	6.83582e-05	6.8028e-05	3.65319e-05	6.36647e-05	0.000158173	5.58786e-05	5.51257e-05	6.53562e-05	2.0733e-05	0.000199338	7.05121e-05	9.40235e-05	5.75363e-05	6.85106e-05	7.35017e-05	7.23367e-05	2.56992e-05	6.41419e-05	5.23467e-05	6.45516e-05	6.85533e-05	3.62999e-05
n746_517.0812_3.14	n746	Negative	517.081	3.14	0.00116693	0.000320664	0.00037995	0.00152052	0.0003042	0.000362261	0.000226256	7.66043e-05	0.000493921	6.60655e-05	0.000357367	0.00084222	0.00322196	0.000666281	0.000549905	0.000373426	0.000383246	0.000402597	0.00139252	0.000525756	0.000371788	0.000869558	0.000777284	0.000700844	0.00384825	0.000895377	0.000695094	0.000285157	0.00014658	0.00013295	6.30687e-05	0.000120943	0.000775204	0.00098493	0.00232096	0.00099023	0.00091822	0.00273856	0.00222234	0.00268016	0.00359741	0.000925711	0.0011022	0.00255764	0.00113452
n747_347.0442_3.77	n747	Negative	347.044	3.77	0.000318254	0.000561162	0.000149208	0.000625745	0.000421159	0.00102107	5.68332e-05	1.82819e-05	0.000362541	3.06449e-06	2.9364e-05	0.000121229	0.00242462	0.000292776	0.000342051	0.000196358	0.000300355	0.000251341	0.00105154	0.000486107	0.000402478	0.000608617	0.000734219	0.000423959	0.00135389	0.000232977	0.000393469	0.000871067	0.000479017	0.000535044	2.28747e-05	2.67802e-05	0.000302699	0.00199616	0.00230422	0.00129305	0.00131416	5.86361e-05	0.000552974	0.000338824	0.000474923	0.00271955	0.00347808	0.00308994	0.00247012
n748_958.1374_3.95	n748	Negative	958.137	3.95	0.00339156	0.00244389	0.00229682	0.00320559	0.00123725	0.00418538	0.000455264	0.000137324	0.00253696	0.000156727	0.00107179	0.0035973	0.00329207	0.00170391	0.00147112	0.000722368	0.00176477	0.00163898	0.00378833	0.00218449	0.00187911	0.00259765	0.00345083	0.00247194	0.00545958	0.00169839	0.00223244	0.00824951	0.00171847	0.00353696	0.00108459	0.00203659	0.00836851	0.0022284	0.00375965	0.00265525	0.00249663	0.00392367	0.00277532	0.0036148	0.00657796	0.00191203	0.00281041	0.00560927	0.00362596
n751_125.0973_5.76	n751	Negative	125.097	5.76	0.00143477	0.00156501	0.00146436	0.00289932	0.000923613	0.00226118	0.000211779	0.000105795	0.00132211	0.0001145	0.000470449	0.00179801	0.00237244	0.000865411	0.00151148	0.000384307	0.000906692	0.00101439	0.00178337	0.000889114	0.000909303	0.00153257	0.00127147	0.00118695	0.00244501	0.00412673	0.00114283	0.00285603	0.000838584	0.000908763	0.000751269	0.000804269	0.00377635	0.00111084	0.00234544	0.000679837	0.00106948	0.00104802	0.000804545	0.00089271	0.00175776	0.000839752	0.00207721	0.00208382	0.000653975
n754_343.1758_13.62	n754	Negative	343.176	13.62	3.46613e-05	5.18722e-05	4.40285e-05	0.00122627	3.25179e-05	8.42468e-05	6.10209e-06	3.11692e-06	3.40922e-05	2.5869e-06	1.40573e-05	2.55218e-05	8.968e-05	1.23784e-05	6.3567e-05	1.65692e-05	3.68408e-05	4.0636e-05	3.59781e-05	9.77646e-06	5.69958e-05	6e-08	3.24751e-05	3.52148e-05	0.000121383	3.58426e-05	6.15774e-05	0.000124756	2.06508e-05	4.86403e-05	1.96068e-05	2.59163e-05	0.000214104	3.18983e-05	5.02317e-05	3.63387e-05	3.20309e-05	6e-08	9.08228e-05	2.43466e-05	6.41419e-05	0.000429243	5.20267e-05	6.25045e-05	2.65047e-05
n755_403.1974_7.68	n755	Negative	403.197	7.68	9.87323e-05	8.1345e-05	0.00010681	0.000118904	8.44416e-05	0.000237576	8.83009e-05	3.54849e-05	0.000808234	3.04459e-05	0.000328627	0.00108978	0.00183763	0.000219044	0.000170521	7.76527e-05	0.000140711	0.000205437	0.000300908	0.000214539	0.000215707	0.000324155	0.000317691	0.000151907	0.00111112	0.000398405	0.000241091	0.000204957	0.000107303	0.000187265	5.65331e-05	9.24348e-05	0.000380219	0.000175721	0.000555125	0.000223584	0.000309632	0.000468263	0.000350431	0.000372639	0.000600478	0.000342733	0.00167642	0.000851876	0.000382014
n756_429.1405_3.68	n756	Negative	429.14	3.68	0.00045795	0.000971424	0.000744408	0.000660575	0.000344585	0.00410282	7.92076e-05	7.35473e-05	0.000829854	1.85461e-05	0.000109022	0.000589554	0.000593519	0.000185138	0.000497437	0.000209712	0.000635503	0.0018226	0.000290278	0.000211823	0.000497179	0.0004153	0.000655149	0.0010164	0.000823005	0.000384619	0.000760846	0.000599276	0.000232828	0.000247255	0.000206525	0.000325681	0.00405321	0.0012944	0.00295079	0.000824687	0.00158019	0.0012743	0.0097534	0.0101194	0.0266216	0.00034604	0.0015502	0.00199712	0.00180347
n759_520.0177_3.95	n759	Negative	520.018	3.95	0.00142006	0.000806376	0.000733809	0.00231922	0.000454201	0.00128561	3.8527e-05	2.36167e-05	0.000212868	1.85461e-05	7.84082e-05	0.000571689	0.000650588	0.000290085	0.000379384	8.11149e-05	0.000294726	0.000187377	0.000857751	0.000395403	0.000392833	0.000356497	0.000302865	0.000316243	0.000354813	0.000379794	0.000253615	0.000830966	8.21983e-05	0.000213207	0.000168946	0.000222016	0.000708758	0.00036767	0.000595053	0.0005471	0.0010588	0.00107527	0.00213876	0.000451766	0.00152849	0.000179632	0.00151841	0.00263426	0.00091326
n76_521.2031_4.7	n76	Negative	521.203	4.7	0.0180029	0.0145112	0.0232185	0.0109836	0.0127418	0.0374106	0.00131075	0.00162961	0.0133101	0.00067152	0.0157151	0.0559362	0.00719397	0.00742058	0.00879242	0.00249354	0.0095873	0.0109205	0.00924719	0.00987042	0.00734194	0.0111021	0.0154603	0.0103449	0.00715494	0.00397302	0.0050984	0.0170537	0.00610737	0.00863609	0.00221623	0.00504849	0.0242934	0.00242539	0.00402756	0.00280565	0.00448433	0.00319113	0.00106576	0.0010158	0.003319	0.00107008	0.0016398	0.00447815	0.00375964
n761_341.1053_6.93	n761	Negative	341.105	6.93	0.000142847	7.89871e-05	0.000112517	0.000201776	9.91271e-05	0.000293179	1.54347e-05	1.16285e-05	0.000143021	6.84535e-06	5.46671e-05	0.000148027	0.000301651	0.000109253	0.000154377	3.33857e-05	0.000138665	0.000152009	0.000201968	0.000145561	0.000241136	0.000174206	0.000172965	0.00012774	0.000416171	9.23637e-05	0.000205606	0.00023169	8.05786e-05	0.000138625	5.48992e-05	7.73169e-05	0.000494654	0.000635168	0.000543533	0.000540034	0.000201083	0.000659863	0.00158498	0.00126467	0.00102354	0.000231703	0.000193655	0.000772233	0.000875232
n762_376.1772_8.28	n762	Negative	376.177	8.28	6.19703e-05	1.17891e-05	6.60428e-05	6e-08	3.56648e-05	6e-08	5.98245e-06	1.02499e-05	3.57552e-05	2.30831e-06	1.93678e-05	7.65655e-05	0.000226646	5.59719e-05	4.036e-05	1.36016e-05	3.3259e-05	2.40806e-05	4.6608e-05	2.06392e-05	5.34884e-05	5.14531e-05	2.25914e-05	2.5548e-05	0.000242767	8.75388e-05	8.2451e-05	0.00015149	4.29213e-05	9.4038e-05	4.41154e-05	5.35603e-05	0.000169807	0.000494704	0.000689077	0.000318469	0.000149478	0.00133211	0.0014178	0.000539684	0.0010058	0.000228122	0.00133343	0.000797436	0.000286942
n764_217.0078_9.87	n764	Negative	217.008	9.87	0.000287794	0.000203362	0.000251941	0.000464805	0.000185142	0.000700933	9.21297e-06	7.31277e-06	0.000143021	8.0791e-06	2.96764e-05	0.000123781	0.000172838	6.35066e-05	0.000128143	2.74505e-05	5.93546e-05	5.41813e-05	0.000182344	9.28763e-05	0.000110484	0.000108787	0.000108015	8.42394e-05	0.000192079	7.71995e-05	0.000148203	0.000158173	5.79032e-05	9.32273e-05	6.53562e-05	6.3063e-05	0.000339613	0.000116401	0.000160999	0.000212481	0.000151257	0.000222983	0.000997443	0.000125115	0.000406687	8.01732e-05	0.000703324	0.000467776	0.000223561
n766_402.9168_0.55	n766	Negative	402.917	0.55	0.0170733	0.0102748	0.0149395	0.020395	0.00770517	0.0322682	0.00173108	0.00102984	0.0131646	0.000522236	0.00466732	0.017277	0.0264328	0.0104129	0.0196805	0.00549331	0.00920149	0.0153273	0.0112677	0.00795858	0.0139727	0.0112065	0.0120137	0.0109587	0.0190638	0.0106604	0.0150729	0.0320089	0.00713546	0.0153614	0.0048576	0.00773947	0.070562	0.0141561	0.0329907	0.00994773	0.0190371	0.0137539	0.0148178	0.0166835	0.0364558	0.00655519	0.0190803	0.0212203	0.014433
n767_398.9469_0.73	n767	Negative	398.947	0.73	0.00874306	0.00351021	0.00568947	0.0137087	0.00751216	0.00697732	0.000684751	0.000780249	0.0074296	0.000602271	0.00411096	0.0110395	0.0176278	0.00623871	0.00529321	0.0033314	0.00352494	0.00348115	0.0106291	0.00491756	0.00316458	0.00918218	0.00648231	0.00420506	0.00804198	0.00314864	0.0045943	0.0047296	0.00233111	0.00471082	0.00605329	0.0057059	0.00165008	0.00256474	0.00496521	0.00267998	0.00452437	0.00467355	0.00817646	0.00362089	0.0053306	0.000470845	0.00174	0.00763563	0.00163119
n768_304.9869_0.71	n768	Negative	304.987	0.71	0.00403332	0.00192104	0.0038794	0.00868476	0.0041539	0.00675828	0.000694682	0.000325059	0.00517453	0.00016783	0.00122923	0.00769356	0.00835655	0.00354614	0.00409654	0.00180827	0.00167421	0.00247353	0.00231486	0.00104988	0.00160465	0.00498728	0.00304842	0.00222889	0.0035708	0.00402196	0.00327091	0.00843887	0.0012188	0.00243121	0.00226165	0.00303177	0.0100703	0.00227485	0.00607289	0.00230044	0.00376452	0.00632775	0.0028782	0.00220405	0.00519686	0.00138526	0.00685404	0.00529272	0.00172108
n769_250.0724_4.03	n769	Negative	250.072	4.03	0.000249982	0.000157385	0.000225035	0.000427572	0.000459446	0.000874482	2.26136e-05	1.78623e-05	0.000192912	2.19688e-05	0.000263652	0.000399417	0.000529928	0.000544111	0.000358195	0.00115069	0.000133036	0.000161039	0.000619805	0.000389429	0.000832139	0.000367522	0.000345224	0.000689796	0.000328135	0.00017301	0.000298494	0.0021966	0.000457152	0.000670426	4.83636e-05	9.0707e-05	0.000361762	8.95391e-05	0.000394126	8.47904e-05	7.29593e-05	0.000175083	0.000335964	7.10111e-05	0.000259297	6.50202e-05	9.15285e-05	0.000326636	7.49046e-05
n77_355.1583_24.47	n77	Negative	355.158	24.47	0.00622014	0.00377665	0.00597891	0.00725311	0.00296909	0.0103185	0.000863387	0.000368096	0.00555453	0.000228603	0.00195083	0.00848728	0.00927944	0.00277222	0.00723554	0.00143163	0.00302452	0.00495759	0.00486931	0.00348531	0.00585566	0.00491157	0.0109032	0.00411461	0.00932917	0.0114648	0.00684448	0.0152581	0.00235419	0.00519641	0.00178553	0.00417468	0.0237951	0.00352057	0.00975784	0.00333458	0.0060147	0.0051096	0.00503464	0.00444462	0.00951348	0.00196934	0.00528167	0.00668395	0.00381898
n770_132.0303_4.04	n770	Negative	132.03	4.04	0.000100833	6.36613e-05	0.000261725	0.000496032	0.000364515	0.000488631	1.24435e-05	1.43858e-05	0.000272738	1.07854e-05	9.71512e-05	0.000358582	0.000410898	0.000237342	0.000219962	0.000915758	9.46603e-05	0.000163296	0.000327074	0.000479046	0.000877736	0.000245505	0.000228032	0.000479888	0.000205418	0.000241938	0.000232742	0.00271122	0.000444599	0.000338861	5.71866e-05	6.13352e-05	0.000461431	8.17044e-05	0.000118495	6.56116e-05	7.47388e-05	7.92827e-05	0.000134225	5.88377e-05	0.00012419	4.601e-05	6.16613e-05	0.000417369	0.000106019
n771_413.0758_4.5	n771	Negative	413.076	4.5	0.00104614	0.000479228	0.000524266	0.00169828	0.000688645	0.00149117	6.87981e-05	7.41467e-05	0.000586219	0.000117764	0.000748158	0.00262237	0.000671785	0.000716871	0.000629616	0.000803978	0.00118453	0.00116415	0.00022241	8.69018e-05	0.000144682	0.000852652	0.00109215	0.000663558	0.00339606	0.000864359	0.00114805	0.00242384	0.000511006	0.000950108	0.000882962	0.0010116	0.00368406	7.61082e-05	6.82637e-05	0.000133242	0.000196634	3.96413e-05	0.000281309	0.000263079	0.000337086	6.33671e-05	0.000131994	0.00013005	7.37522e-05
n772_362.9913_0.76	n772	Negative	362.991	0.76	0.000979971	0.000530511	0.00110724	0.00214146	0.00106732	0.00188376	0.0001364	6.80927e-05	0.000656898	4.8594e-05	0.00040891	0.00203664	0.00300184	0.000871332	0.000810227	0.000699864	0.000769563	0.00120779	0.000838127	0.000433966	0.000452459	0.00131426	0.000987666	0.000915585	0.000606916	0.00037428	0.000470702	0.00420162	0.000461606	0.000932273	0.00066892	0.00101981	0.00364715	0.000924491	0.00152885	0.000804499	0.000611257	0.000991034	0.0011815	0.000433506	0.00149983	0.000178254	0.000507742	0.00139526	0.000434447
n773_362.9013_0.74	n773	Negative	362.901	0.74	0.00327497	0.00115533	0.00217126	0.00320079	0.00190754	0.00260828	0.000293379	0.00023293	0.00286873	0.000224265	0.0022426	0.0037364	0.00732931	0.00226256	0.00321871	0.000511667	0.00088162	0.00108137	0.00419799	0.00144203	0.00146523	0.002089	0.00175648	0.00110754	0.00662939	0.00220088	0.00361532	0.00153718	0.00115563	0.00171052	0.00181331	0.00120554	0.00155779	0.00054451	0.0012442	0.00116183	0.0019788	0.00146425	0.00337571	0.00185778	0.00277584	0.000378825	0.00168316	0.00293166	0.00118925
n774_244.0855_6.44	n774	Negative	244.085	6.44	0.00215425	0.000876522	0.00158503	0.000703813	0.000901585	0.00192757	6e-08	4.19585e-06	5.57116e-05	6e-08	6e-08	2.67979e-05	0.00382852	0.00094614	0.00147818	6.55349e-05	0.000534191	0.000349168	0.000605086	0.000630038	0.000866337	0.000672566	0.000557018	0.00114897	0.00102042	0.000359805	0.000516624	0.00132776	0.000899322	0.00119655	0.000222211	0.000466493	0.00136953	3.35772e-05	6e-08	2.57399e-05	4.71567e-05	3.5512e-05	3.29534e-05	6e-08	7.09655e-05	1.87346e-05	5.39536e-05	6e-08	6e-08
n775_972.1636_4.52	n775	Negative	972.164	4.52	0.00625585	0.00326205	0.00299149	0.00535786	0.00253902	0.00530755	0.000504679	0.000209673	0.00190833	0.000211489	0.00140479	0.00490402	0.00811849	0.0024224	0.00334282	0.0010268	0.00206718	0.00167812	0.00296983	0.00210791	0.00209131	0.00408023	0.00285004	0.0021702	0.00626925	0.00231943	0.0018922	0.0077594	0.0018278	0.00334402	0.00119079	0.00196618	0.00590262	0.00208626	0.00479262	0.00204304	0.00226263	0.00379814	0.00318201	0.00196396	0.00466053	0.00119599	0.00320542	0.00468582	0.00279394
n776_309.1714_14.66	n776	Negative	309.171	14.66	0.000473705	0.000836439	0.000108441	0.000650967	8.65395e-05	0.00025274	5.77904e-05	3.4406e-05	0.000142189	2.96897e-05	0.000317694	0.00031009	0.000692982	0.000136701	0.000167494	0.000247796	0.000993165	0.00010159	0.000705662	0.000115145	0.000121007	0.000374873	8.40116e-05	9.52871e-05	0.00196081	0.00013441	0.000207693	0.00217878	7.12655e-05	0.000152406	0.00105518	0.000171479	0.000361762	0.000197546	0.000159711	7.11633e-05	0.000256247	0.00082008	0.00103843	0.000198155	0.00027158	0.000236938	0.000298672	0.00161705	0.000125033
n777_458.1032_15.41	n777	Negative	458.103	15.41	0.00148414	0.00029237	0.000789252	0.00134037	0.000701233	0.000953674	3.70912e-05	7.31277e-06	0.000233656	3.69728e-05	0.000171811	0.00117528	0.00125389	0.000670586	0.000410663	0.000116232	0.000125361	8.80446e-05	0.000542125	0.000252558	0.000171864	0.000762241	0.000671387	0.00041153	0.000640263	0.000355669	0.000332935	0.00107602	0.00051465	0.000526126	8.03881e-05	0.000235838	0.000775204	0.000265819	0.000440494	0.000344209	9.8762e-05	0.00028327	0.000301403	0.000125791	0.000454452	6.36426e-05	0.000292891	0.000387125	0.000264471
n778_380.0991_3.55	n778	Negative	380.099	3.55	0.00576954	0.00524203	0.00570007	0.00114099	0.00116645	0.00347097	3.6134e-05	3.06297e-05	0.000458997	5.14197e-05	0.000511059	0.00179674	0.00112671	0.000855724	0.00128042	0.000504743	0.00080845	0.000535793	0.00104827	0.000907581	0.000884751	0.000552754	0.00119452	0.00100397	0.000582906	0.000710649	0.000842253	0.00814926	0.00285305	0.00441087	0.00236753	0.00442348	0.0185532	0.000360395	0.000558989	3.83575e-05	0.00013969	0.000126357	4.09908e-05	6.69533e-05	0.000234732	7.76936e-05	0.00017824	0.000127025	0.000153843
n779_463.089_6.97	n779	Negative	463.089	6.97	0.00021532	0.000165048	0.000138608	0.000234204	6.66092e-05	9.26715e-05	1.01702e-05	4.49556e-06	0.000102277	4.45743e-06	2.6865e-05	0.000102087	7.33746e-05	4.68226e-05	0.000109981	9.22435e-05	3.63291e-05	9.18072e-05	0.000296819	0.000380196	0.00015345	6.5419e-05	6.77741e-05	6.00723e-05	0.000554895	0.000387376	0.000230654	0.00256642	0.000702127	0.000793648	0.000939495	0.000976612	0.00417134	4.19715e-05	8.75836e-05	5.09752e-05	5.24951e-05	0.000132964	5.06357e-05	2.50229e-05	0.000146025	1.90101e-05	4.33556e-05	9.27486e-05	2.93857e-05
n78_867.1073_3.74	n78	Negative	867.107	3.74	0.00646276	0.00237551	0.00398295	0.0072327	0.00295388	0.00928737	0.000675298	0.000305878	0.00421579	0.000210932	0.00148132	0.00632559	0.00900061	0.00311075	0.00598942	0.00129067	0.00276971	0.00397631	0.00441713	0.00268744	0.00506912	0.00443158	0.00423306	0.00370722	0.00761647	0.00370902	0.0064197	0.0123353	0.00228252	0.00394068	0.00183193	0.00226552	0.0234444	0.00348531	0.00809118	0.00245993	0.00529756	0.00488497	0.00498239	0.00468267	0.00770113	5.37243e-05	0.000210034	0.00581191	0.0033177
n780_341.0883_3.4	n780	Negative	341.088	3.4	0.00130873	0.00131626	0.00111947	0.000650967	0.00052186	0.00154846	0.000109718	7.57651e-05	0.00105935	4.79572e-05	0.000500438	0.00137563	0.000694613	0.000361126	0.000880857	0.000175584	0.000633456	0.000740478	0.00083322	0.000731605	0.000619939	0.000402069	0.000700332	0.000562746	0.00111913	0.000303284	0.000726404	0.0021164	0.00061264	0.0012233	0.000886556	0.00149062	0.00398307	0.000618939	0.00141164	0.000391146	0.000657524	0.000907622	0.000480637	0.000428095	0.00176186	0.000254295	0.000586746	0.00116843	0.000968574
n781_323.125_1.11	n781	Negative	323.125	1.11	0.000729989	0.000687306	0.000888724	0.00305906	0.00124879	0.0034339	2.68014e-05	1.58244e-05	0.00016464	1.17406e-05	0.000112146	0.000230973	0.000994633	0.000409564	0.000412681	0.000123898	0.000356639	0.000527515	0.000649241	0.000498056	0.000672551	0.00157667	0.00162446	0.000976348	0.00154864	0.000521786	0.000859996	0.00230354	0.000598873	0.00106603	0.000815318	0.00135413	0.00482472	0.000474557	0.00176713	0.000647536	0.000754506	0.00306477	0.000909835	0.000721608	0.00141112	0.000309672	0.00151552	0.00177634	0.000997384
n782_601.1232_4.34	n782	Negative	601.123	4.34	0.000192213	0.000154438	0.000206282	7.9269e-05	6.18889e-05	0.00013311	1.37596e-05	8.15194e-06	5.90377e-05	2.86549e-06	2.87393e-05	0.0001174	0.0011316	0.00048491	0.000592283	0.000252	0.000367384	0.000623085	0.000596092	0.000869562	0.000678689	0.000513061	0.000317691	0.000377696	0.000209419	3.58426e-05	0.000125242	0.000908939	0.000208128	0.000492078	0.000799959	0.00133469	0.00485795	7.27505e-05	0.000185471	5.34987e-05	0.000118337	8.09344e-05	9.3234e-05	3.31385e-05	0.000132378	3.47142e-05	0.000107907	9.47649e-05	4.60951e-05
n783_353.1031_5.86	n783	Negative	353.103	5.86	0.000253133	0.000353674	0.000707718	0.000996868	0.00098183	0.00248697	1.99814e-05	6.35372e-06	0.000201227	2.26852e-06	2.06173e-05	0.000178653	0.0014039	0.000638295	0.00127134	0.000288354	0.000621688	0.000566646	0.000224863	0.000167286	0.000234998	0.000564514	0.00086412	0.000617295	0.00221291	0.000483186	0.000627254	0.00188471	0.000694029	0.00160432	0.000772183	0.00138868	0.00541166	0.000106887	0.000257599	0.000145355	0.000473346	0.000310524	0.00024273	0.000267813	0.000515865	2.83774e-05	6.26247e-05	0.000206668	0.000105443
n786_171.0567_4.31	n786	Negative	171.057	4.31	0.00277711	0.00176896	0.00191035	0.00186282	0.0011869	0.0028745	0.000177439	0.000105676	0.00204719	8.46514e-05	0.000639449	0.00284696	0.0026105	0.001233	0.00153166	0.000427832	0.00146954	0.00111674	0.00202377	0.00171197	0.00261304	0.00177219	0.00301312	0.00179043	0.0029252	0.00113456	0.00147681	0.00430409	0.00188003	0.00300192	0.00113426	0.00211391	0.00791077	0.0013526	0.0038086	0.00151967	0.00198503	0.00397157	0.00265235	0.00201942	0.00472603	0.00101415	0.0028528	0.003841	0.00345771
n787_947.1519_4.52	n787	Negative	947.152	4.52	9.66316e-05	2.82939e-05	4.56592e-05	5.40471e-05	4.30075e-05	0.000101096	7.05929e-06	4.73532e-06	6.23638e-05	2.7859e-06	2.81145e-05	0.000107192	0.000164685	4.95136e-05	5.045e-05	9.89207e-06	2.45605e-05	3.83784e-05	6.62324e-05	6.13744e-05	0.000100839	3.67522e-05	4.80066e-05	6.76677e-05	0.00013739	5.92782e-05	9.81063e-05	0.000147034	2.63196e-05	8.91739e-05	2.32014e-05	3.97383e-05	0.000118126	0.00194859	0.00188433	0.000963986	0.000994738	8.01085e-05	0.000222636	0.000142698	0.000401228	3.33366e-05	0.000147409	0.000778282	0.000138285
n788_415.161_3.61	n788	Negative	415.161	3.61	0.00167425	0.000657244	0.000682442	0.000975249	0.00110246	0.00145073	0.000101223	3.77027e-05	0.000902196	5.32106e-05	0.00028708	0.00141136	0.00153761	0.000830429	0.000621544	0.000185229	0.000348452	0.00070511	0.00075227	0.000618089	0.000535761	0.00129882	0.00120228	0.000867251	0.00167802	0.00076717	0.000648128	0.00199165	0.000474158	0.00100929	0.000343447	0.000740342	0.0027206	0.000685534	0.00130216	0.00058899	0.000720696	0.000922487	0.000868041	0.000623545	0.00177141	0.000338876	0.00074957	0.00147894	0.00142088
n789_858.1262_2.93	n789	Negative	858.126	2.93	0.000138645	9.19552e-05	7.58269e-05	5.2846e-05	5.55951e-05	3.36987e-05	2.11779e-05	6e-08	8.39832e-05	8.79547e-06	5.27928e-05	0.000179929	0.00103866	6.08156e-05	0.000143278	4.50089e-05	6.60064e-05	8.87972e-05	0.000113658	0.00010211	7.89173e-05	0.000127898	0.000194145	6.55962e-05	4.93536e-05	4.34247e-05	4.07037e-05	0.00025174	4.98049e-05	4.7019e-05	1.07838e-05	4.10341e-05	0.000147658	0.000761642	0.000537093	2.57399e-05	4.00387e-05	6.19396e-05	0.000288543	0.000481523	0.000750597	9.58772e-05	4.4319e-05	0.000737956	0.00058368
n79_337.2055_24.86	n79	Negative	337.205	24.86	0.00601952	0.00373597	0.00533071	0.00837129	0.00373693	0.0100928	0.000889829	0.00035407	0.00468726	0.000243249	0.00190429	0.00747534	0.0100507	0.00338146	0.00650704	0.00154613	0.00302094	0.00432397	0.00554063	0.0034261	0.00607225	0.00461314	0.00403962	0.00403935	0.00831009	0.00519167	0.00629968	0.0138591	0.00214849	0.00528639	0.00205937	0.00274972	0.0230273	0.00339857	0.0073699	0.00299391	0.00529667	0.00629884	0.00534568	0.00380146	0.00779529	0.00203849	0.00546088	0.00625448	0.00360406
n790_845.096_2.93	n790	Negative	845.096	2.93	0.00021322	0.00016269	0.000170407	4.56397e-05	9.65047e-05	0.000123	2.09386e-05	3.83621e-06	0.000133874	8.19849e-06	4.93566e-05	0.000223316	0.00098485	0.000125937	0.000172539	9.15016e-05	6.19129e-05	0.000106105	9.56691e-05	0.0001108	0.000104346	7.64447e-05	0.000164493	0.000171931	6.26925e-05	6.20354e-05	7.41016e-05	0.000276246	4.08967e-05	0.000201047	2.61425e-05	6.86782e-05	0.000686609	0.000862374	0.00084106	3.53293e-05	7.38491e-05	0.000116446	0.000233889	0.00055321	0.001029	7.60405e-05	5.20267e-05	0.000835746	0.000596932
n791_629.093_5.34	n791	Negative	629.093	5.34	0.000435893	0.000268203	0.000459854	0.000893578	0.000314165	0.00114407	7.3943e-05	2.88315e-05	0.000303504	2.76202e-05	0.00022148	0.000691642	0.00196155	0.000646906	0.000512572	0.000229743	0.000312123	0.000595994	0.000594457	0.000478503	0.000718147	0.000576275	0.000838704	0.000733297	0.00168336	0.000368076	0.0003966	0.00163074	0.000491975	0.0005545	0.000434618	0.00060169	0.00314142	0.000396211	0.000477846	0.000229641	0.000238452	0.00148325	0.00104808	0.00118758	0.00226953	0.000326478	0.000562659	0.00168157	0.00126646
n793_519.1006_3.58	n793	Negative	519.101	3.58	0.000165954	8.90079e-05	0.000169591	0.00155776	0.000287941	0.000943564	7.1909e-05	2.29573e-05	0.00040578	1.0069e-05	6.21643e-05	0.000301158	0.00100931	0.000382116	0.000315817	0.000157284	0.000520376	0.000659206	0.000650059	0.000348694	0.00042703	0.000912926	0.000751163	0.000520627	0.00125252	0.00030673	0.000516624	0.00125425	0.000312596	0.0012987	7.05846e-05	0.000126126	0.000516803	0.000300516	0.00329598	0.000237211	0.000831025	0.00618818	8.03741e-05	7.98029e-05	8.3248e-05	4.18774e-05	0.000116578	0.0070993	0.00624474
n794_175.0512_4.06	n794	Negative	175.051	4.06	0.00179189	0.00100856	0.00134369	0.000767468	0.000545461	0.000854263	0.000134485	3.22481e-05	0.00257937	9.27305e-05	0.00078908	0.00317619	0.00194687	0.000691576	0.000550914	0.000460723	0.00115025	0.000577934	0.0010311	0.00106129	0.00094087	0.00122532	0.00163152	0.000968062	0.00235297	0.000763035	0.00105412	0.00208967	0.000924832	0.00160756	0.000785908	0.00184438	0.00606136	0.000463925	0.000865532	0.000761094	0.000825686	0.00298879	0.000728993	0.00116932	0.0017564	0.00102627	0.00205891	0.00117448	0.000846998
n795_315.0292_3.55	n795	Negative	315.029	3.55	0.000390728	0.000553499	0.000286186	0.00107133	0.000241786	0.000320138	4.69024e-05	5.23882e-05	0.000360047	2.92121e-05	0.000313633	0.000658463	0.000707657	0.00080621	0.000226016	0.000126866	0.000316217	0.000174584	0.000492246	0.000596364	0.000257797	0.000301368	0.00051113	0.000233384	0.000438847	0.000429422	0.000383032	0.00178446	0.000652727	0.000528558	0.00053396	0.000498889	0.00126617	0.000742615	0.00073802	0.00138592	0.000431528	0.00288226	0.000831872	0.000847399	0.000857045	0.000585182	0.000745716	0.00282278	0.00215956
n797_341.1061_6.17	n797	Negative	341.106	6.17	0.000174357	0.000145006	0.000197313	0.000166945	0.000130072	0.00027633	4.00824e-05	1.74428e-05	0.000165472	4.65643e-06	9.15283e-05	0.000284568	0.000174468	0.000161996	0.000205836	5.7374e-05	0.000114104	0.000150504	0.000241217	0.000147733	0.000163096	0.000193317	0.000145432	0.000167788	0.000260107	9.23637e-05	0.000180557	0.000320802	7.53147e-05	0.000184023	6.1108e-05	0.000119647	0.000465122	0.00014718	0.000408294	0.000119615	0.000204642	0.000980297	0.000270057	0.000173808	0.000474923	0.00028956	0.000513523	0.000510117	0.00035839
n798_530.8663_0.53	n798	Negative	530.866	0.53	0.0018339	0.0012019	0.000549541	0.00119624	0.000590567	0.00109352	0.000143459	3.46458e-05	0.000418253	7.78061e-05	0.000246158	0.000655911	0.00240016	0.00040472	0.000458086	0.000258678	0.000982932	0.00139743	0.000857751	0.000648505	0.00142753	0.00102392	0.00078505	0.000500603	0.00182742	0.000781645	0.000678395	0.00547814	0.000327173	0.000943622	0.000294103	0.000377946	0.0124549	0.000734221	0.000911899	0.000513285	0.00132572	0.000915054	0.000761947	0.000534274	0.000726032	0.000269999	0.00052123	0.00110189	0.000739251
n799_583.2036_3.9	n799	Negative	583.204	3.9	0.00248301	0.00224878	0.00261725	0.00174032	0.00289147	0.00445329	6.5448e-05	7.73236e-05	0.00140776	9.32877e-05	0.00248345	0.00594403	0.000815273	0.000964977	0.0011543	8.01257e-05	0.000749095	0.00112426	0.000775165	0.000939626	0.000495425	0.00240286	0.00313173	0.00170136	0.000772318	0.000310866	0.000192038	0.00277806	0.000962894	0.000813104	0.000136268	0.000249228	0.00187526	0.0015882	0.0015443	0.000604131	0.00031675	0.000501298	0.000572264	0.000581614	0.000938929	0.000101387	6.45516e-05	0.00172291	0.00151077
n8_420.0464_2.93	n8	Negative	420.046	2.93	0.114382	0.0709912	0.072855	0.0373045	0.0564007	0.136967	0.0112088	0.00143426	0.0912798	0.00384621	0.028037	0.167195	0.382738	0.0675753	0.124527	0.0382348	0.0483023	0.0663345	0.0684966	0.0579038	0.0661318	0.0682761	0.098924	0.0677001	0.0115101	0.0369924	0.00711793	0.142082	0.0428609	0.112117	0.0110354	0.0340501	0.358606	0.234798	0.33187	0.00582934	0.0156053	0.072011	0.1249	0.2	0.38274	0.0476617	0.069367	0.285695	0.180167
n80_890.1833_3.74	n80	Negative	890.183	3.74	0.00388837	0.00171709	0.00304857	0.00473212	0.00238692	0.00830674	0.000394363	0.00022274	0.00269994	0.000130937	0.00113208	0.00460414	0.00607378	0.00209733	0.00452435	0.000751797	0.00210248	0.00288666	0.00236065	0.00195583	0.00341273	0.00262852	0.00270602	0.00314862	0.0046179	0.00304111	0.0045776	0.00751211	0.00158647	0.00315108	0.00123196	0.00164741	0.0230199	0.00243211	0.00614115	0.0015878	0.00388731	0.00344219	0.00308717	0.0032381	0.00580689	4.3806e-05	8.28573e-05	0.00353251	0.0023958
n800_359.077_4.97	n800	Negative	359.077	4.97	0.00123941	0.000959045	0.00151898	0.000517651	0.000511895	0.00121315	9.93086e-06	7.61247e-06	4.24074e-05	4.01965e-06	2.90517e-05	5.99763e-05	0.000350567	0.000487063	0.000525689	1.63219e-05	0.000309565	0.000309285	7.27739e-05	4.29078e-05	3.94587e-05	6.39489e-05	0.000538663	0.00018505	0.000784323	0.000155778	0.000441478	0.000690615	0.000130383	0.000586927	0.000341486	0.000767986	0.00234776	6.21178e-05	0.000119783	5.09752e-05	8.36363e-05	9.16706e-05	7.07292e-05	3.17859e-05	3.4118e-05	2.9204e-05	6.16613e-05	9.37568e-05	3.74523e-05
n802_337.1136_3.19	n802	Negative	337.114	3.19	0.00200616	0.000483354	0.00249658	0.00158058	0.000855955	0.00282395	0.000350571	0.000180721	0.00142273	0.000162736	0.00134856	0.0047024	0.00711244	0.00227763	0.00265468	0.000752044	0.00229999	0.00344051	0.00330508	0.00162941	0.00390027	0.000768122	0.0015588	0.0016185	0.0059918	0.000937423	0.0021312	0.00334169	0.00104833	0.00231285	0.000866949	0.00110403	0.00454417	8.61814e-05	0.000264039	0.000129204	0.000153037	0.000147829	9.3234e-05	0.000121057	0.000178779	0.000451835	0.000698507	0.000696623	0.000295585
n804_633.1814_5.43	n804	Negative	633.181	5.43	0.000293046	0.000172121	0.0002976	0.0012659	0.000807178	0.00176581	1.364e-05	7.97212e-06	0.000267748	5.01461e-06	8.34064e-05	0.000242457	0.00442856	0.00117272	0.00045405	0.000698133	0.000354081	0.000294987	0.000237128	0.000190098	0.000314792	0.000821045	0.000821761	0.000439149	0.00121783	0.000207474	0.000173252	0.00244166	0.000613855	0.000404525	0.000358152	0.000837528	0.00416764	6.65947e-05	7.34156e-05	5.65269e-05	0.000168162	4.29448e-05	5.06357e-05	3.11096e-05	0.000136472	2.72754e-05	7.32228e-05	0.000169367	9.62236e-05
n805_324.1108_6.77	n805	Negative	324.111	6.77	0.000324556	6e-08	0.000105995	0.000251019	0.000281122	0.000352152	0.000111632	2.21781e-05	0.000424074	4.17884e-06	3.03012e-05	0.000113572	0.00294314	0.000698572	0.00131271	0.000130328	0.000309565	0.000383032	0.000244488	0.000232462	0.000168357	0.000374138	0.000255565	0.000260313	0.00108044	0.000480429	0.000608468	0.00100919	0.00031705	0.00103442	0.000208813	0.000413797	0.00110743	1.11924e-05	8.62956e-05	2.67493e-05	6e-08	2.64276e-05	6e-08	3.44911e-05	6.82361e-05	1.10204e-05	4.04652e-05	6e-08	3.3419e-05
n807_489.1757_22.47	n807	Negative	489.176	22.47	0.000919051	0.000422051	0.000283739	0.00101008	0.00032885	0.000495371	9.60781e-05	3.23081e-05	0.000325123	3.1401e-05	0.000222729	0.00101194	0.00157674	0.000315918	0.000344069	0.000145166	0.000333102	0.000399587	0.000457086	0.000388343	0.000375296	0.000483659	0.000505482	0.000217503	0.000772318	0.000521786	0.000307887	0.00159955	0.000198005	0.000368856	0.000172867	0.000220289	0.00115173	0.000294919	0.000571869	0.000221565	0.000386151	0.000520293	0.000499927	0.000403072	0.000361651	0.000232254	0.00030927	0.000716785	0.000408518
n808_575.0326_3.95	n808	Negative	575.033	3.95	0.00300713	0.00212145	0.00213946	0.00320679	0.00106575	0.00327889	0.000283089	0.000111909	0.00214282	0.000127992	0.000557292	0.00261216	0.00183763	0.00128412	0.0010201	0.000635565	0.00120091	0.00101966	0.00269427	0.00168644	0.00161517	0.0020765	0.00236786	0.00169445	0.00388293	0.00146403	0.00230967	0.00609969	0.00114673	0.00294598	0.000806168	0.0012496	0.00641204	0.00144102	0.00283745	0.00203345	0.00207578	0.00301357	0.00215483	0.00285194	0.00488707	0.00122161	0.00222848	0.00428257	0.00277723
n809_539.1599_5.75	n809	Negative	539.16	5.75	0.000221623	0.000123786	0.000269879	0.000640157	0.000335669	0.00110532	2.77585e-05	1.39063e-05	0.000117244	5.04247e-05	0.000295827	0.000881779	0.000481011	0.000332602	0.000355168	0.000149618	0.000315705	0.000401092	0.000427649	0.000387256	0.000363896	0.000335915	0.000660797	0.000301052	0.00122851	0.000419773	0.000372595	0.00145698	0.000338511	0.000618543	0.000190513	0.000318338	0.00156148	0.000445457	0.000946675	0.000514294	0.000694004	0.000729235	0.000168786	0.000396986	0.000623678	0.000219305	0.000172459	0.00267963	0.00202185
n81_848.1263_3.74	n81	Negative	848.126	3.74	0.00710768	0.000865322	0.0037359	0.00778037	0.004456	0.0106522	0.00103712	0.000440085	0.00504814	0.000366465	0.00287112	0.00915978	0.0144695	0.00514457	0.0072315	0.00197545	0.00426381	0.00426001	0.00746955	0.00517283	0.00661765	0.00587374	0.00531885	0.00474364	0.0109632	0.00530609	0.00582167	0.016655	0.00379853	0.00715742	0.00243615	0.00396908	0.0214473	0.00367446	0.00582302	0.000699521	0.00334456	0.0041004	0.00419151	0.00364185	0.00619174	2.09387e-05	6.93689e-05	0.00539958	0.00294433
n810_123.0452_2.59	n810	Negative	123.045	2.59	0.000114487	6.89664e-05	6.76735e-05	6.24544e-05	5.24482e-05	0.000117946	1.14863e-05	6.89319e-06	6.73529e-05	3.54207e-06	4.27965e-05	0.000116124	0.00012066	6.51211e-05	7.8702e-05	1.92895e-05	4.86093e-05	8.95497e-05	5.64202e-05	4.67097e-05	5.78727e-05	7.20344e-05	9.67193e-05	4.76436e-05	0.000133388	3.37748e-05	6.88832e-05	0.000115845	3.84672e-05	0.000103766	3.10442e-05	4.23299e-05	0.00035807	0.000298277	0.000811436	0.00070053	0.00049559	0.00135359	0.000315067	0.00037061	0.000847492	0.000293417	0.000394054	0.00247901	0.00132869
n811_927.1053_1.68	n811	Negative	927.105	1.68	0.000230025	9.60814e-05	0.00012964	0.000108094	5.61196e-05	0.000141535	4.18771e-06	2.57745e-06	4.15758e-05	1.91033e-06	8.74673e-06	7.27372e-05	9.13106e-05	5.38191e-05	6e-08	1.3107e-05	1.53503e-05	6e-08	0.000183979	4.18215e-05	7.01487e-05	6.17438e-05	5.01246e-05	3.59053e-05	4.80198e-05	1.65428e-05	6e-08	0.000204957	1.53869e-05	1.86455e-05	1.96068e-05	4.70813e-05	0.000350688	9.45757e-05	0.000222823	0.000302318	0.00017528	0.000192426	0.000274076	0.000344235	0.000451723	0.000203601	7.80401e-05	0.00217455	0.00214919
n812_949.0873_1.67	n812	Negative	949.087	1.67	0.000156501	0.000110818	0.000150839	9.36816e-05	7.1854e-05	0.000310028	5.02525e-06	1.97804e-06	3.65867e-05	2.14912e-06	1.68687e-05	4.97676e-05	0.00023969	5.11282e-05	5.1459e-05	1.40962e-05	2.04671e-05	2.10705e-05	0.000270654	5.43136e-05	4.20892e-05	4.70429e-05	3.5299e-05	3.59053e-05	0.000100041	2.96391e-05	3.966e-05	7.79727e-05	2.9559e-05	3.72909e-05	2.94103e-05	6.43588e-05	0.000236253	0.000137107	0.000296239	0.000254371	8.09671e-05	0.000207291	0.000163963	0.000413217	0.000590925	0.000148775	0.000121396	0.0017219	0.00104578
n813_237.0411_4.75	n813	Negative	237.041	4.75	0.00133499	0.000643097	0.000278032	0.000676189	0.000389166	0.000716098	1.30417e-05	7.31277e-06	0.000166303	3.12418e-05	0.000571974	0.00102087	0.000551125	0.000166839	0.000344069	1.90422e-05	0.000142758	0.000133196	0.000424378	0.000594191	0.000989974	8.82054e-05	5.22425e-05	4.55721e-05	0.000238765	0.000164049	0.000155509	0.000325258	7.08606e-05	7.78245e-05	4.67296e-05	7.73169e-05	0.00035807	0.000566895	0.00104971	0.000975089	0.0015624	0.000697027	0.000143066	0.000142698	0.00026885	0.000535039	0.00110509	0.00149406	0.000439632
n814_187.1341_14.27	n814	Negative	187.134	14.27	0.000807714	0.000399651	0.000264171	0.000869557	0.000239164	0.000608262	7.60967e-05	4.94511e-05	0.000152168	2.28443e-05	0.000152443	0.000524474	0.000743529	0.000353592	0.000551923	0.000180036	0.000456928	0.000325088	0.0010172	0.000296009	0.000288487	0.000367522	0.000460299	0.000211979	0.00120716	0.000224017	0.000291188	0.00101365	0.000347419	0.000250498	0.000256523	0.000210786	0.00131416	0.000522125	0.000418598	0.000226108	0.00031764	0.000998466	0.000372936	0.000386841	0.000511771	0.000229499	0.000226412	0.00128437	0.000335342
n815_821.1553_9.45	n815	Negative	821.155	9.45	0.000107135	7.42715e-05	4.32132e-05	0.00014893	2.88465e-05	0.000138165	9.57191e-06	2.27775e-06	2.74401e-05	1.71134e-06	1.34325e-05	9.44308e-05	8.31579e-05	4.68226e-05	3.4306e-05	1.43435e-05	1.27919e-05	3.38633e-05	8.17684e-05	4.29078e-05	4.64735e-05	2.57266e-05	4.02409e-05	2.90004e-05	0.000174739	2.48141e-05	6.05337e-05	6e-08	1.66016e-05	3.89123e-05	1.60123e-05	1.3822e-05	6e-08	0.000320102	0.000542245	0.000591514	0.000747388	0.000758966	0.000999854	0.000695908	0.00120505	0.00015704	0.00020618	0.0012138	0.000668956
n816_474.263_18.29	n816	Negative	474.263	18.29	0.000841325	0.000898921	0.000118225	0.00167186	0.000279024	0.000315083	0.000110316	5.48458e-05	0.000138032	3.83658e-05	0.000298638	0.000250114	0.000978328	0.000442931	0.000222989	0.000183251	0.00034487	9.33123e-05	0.000374499	0.000321537	0.000229737	0.000452053	0.00114228	0.000201622	0.000300123	0.00126414	0.000152378	0.00140574	0.000335272	0.000220503	0.000355864	0.000558928	0.000550026	0.000359276	0.000180319	0.00107048	0.000325648	0.000595446	0.000413123	0.000361142	0.000323439	0.000197265	0.000233157	0.00109685	0.000765756
n817_419.0745_17.08	n817	Negative	419.075	17.08	0.000359218	0.000101976	0.000105179	0.00108575	0.000248605	0.000296549	8.62669e-05	2.48754e-05	0.000107266	0.000124132	0.000726604	0.000943032	0.00104192	0.000616767	0.000249223	0.000120683	0.000604802	5.94489e-05	0.000661507	0.00030307	0.000270949	0.000477044	0.000722924	0.000190574	0.000550893	0.00243385	0.000153422	0.00171317	0.000534491	0.000359128	0.000128425	0.000196964	0.000956085	3.80541e-05	6.31117e-05	4.99658e-05	7.82978e-05	7.18499e-05	6.8318e-05	5.41037e-05	9.68953e-05	1.54285e-05	4.23921e-05	8.77079e-05	8.12427e-05
n818_505.1536_10.14	n818	Negative	505.154	10.14	0.000103984	2.12204e-05	3.42444e-05	6e-08	2.25527e-05	6e-08	0.000161526	6e-08	3.07661e-05	0.000105665	7.4972e-06	7.40133e-05	7.66357e-05	6e-08	6e-08	8.90286e-06	6e-08	2.55856e-05	6e-08	6e-08	8.15479e-05	6e-08	2.47093e-05	6e-08	6.93619e-05	6e-08	2.60921e-05	0.000144806	6e-08	5.35044e-05	6e-08	6e-08	6e-08	6e-08	6e-08	3.73481e-05	6e-08	4.04672e-05	0.000196113	3.04333e-05	3.68475e-05	1.6255e-05	5.00998e-05	4.03255e-05	2.76571e-05
n82_656.8856_0.43	n82	Negative	656.886	0.43	0.0137931	0.00432897	0.00428708	0.0141135	0.00429813	0.0106303	0.00188088	0.000480665	0.00430227	0.000621295	0.00231851	0.00598742	0.0207634	0.00418713	0.00612463	0.00331236	0.00388414	0.00494856	0.010495	0.00411154	0.00490252	0.00925715	0.0057022	0.00409735	0.016927	0.00579066	0.00615982	0.0284645	0.00316767	0.00459003	0.00325016	0.00313242	0.0202107	0.0041451	0.0059325	0.00381254	0.00491319	0.00896307	0.00891831	0.00517028	0.00734766	0.00319508	0.00514968	0.0120009	0.00452366
n820_347.1721_10.14	n820	Negative	347.172	10.14	3.25607e-05	6e-08	7.8273e-05	6e-08	5.29727e-05	9.09866e-05	9.08135e-05	6e-08	3.40922e-05	7.37467e-05	1.74935e-05	4.84915e-05	8.31579e-05	6e-08	6.5585e-05	1.11286e-05	3.3259e-05	1.95655e-05	6.29617e-05	2.28117e-05	3.59512e-05	4.63078e-05	6e-08	1.58812e-05	6e-08	6e-08	4.80095e-05	6e-08	9.3131e-06	3.81016e-05	1.69926e-05	6e-08	0.000199338	3.02195e-05	6.95516e-05	3.17964e-05	4.44874e-05	4.37706e-05	8.27854e-05	6e-08	6e-08	5.23467e-06	9.24919e-05	4.73824e-05	2.65047e-05
n821_474.0806_17.49	n821	Negative	474.081	17.49	0.00048841	0.000274687	7.50116e-05	0.000763865	8.12947e-05	0.000124685	5.76708e-05	6.95313e-06	4.8228e-05	5.23351e-05	0.000718482	0.000475982	0.000479381	0.000326144	9.8882e-05	5.93524e-05	0.0003812	1.65554e-05	0.000165172	0.000159139	0.000103469	0.000272702	0.000519601	4.48816e-05	0.000545558	0.00117178	7.20142e-05	0.000683932	0.000275749	0.000273197	4.99975e-05	6.56546e-05	0.000346996	9.1218e-05	5.02317e-05	9.08468e-05	3.73694e-05	0.00010571	0.000141458	5.00459e-05	3.82122e-05	1.79081e-05	3.95018e-05	0.000225823	0.000146928
n822_203.056_10.15	n822	Negative	203.056	10.15	7.0373e-05	6e-08	4.23979e-05	8.16711e-05	2.72731e-05	7.41372e-05	5.01329e-05	2.75727e-06	5.32171e-05	4.97083e-05	1.4682e-05	6.25285e-05	2.93498e-05	6e-08	5.4486e-05	2.59667e-05	3.3259e-05	2.10705e-05	6.05086e-05	3.42176e-05	5.26115e-05	4.41027e-05	3.88289e-05	4.76436e-05	5.46892e-05	6e-08	1.66989e-05	6e-08	6e-08	5.10723e-05	2.35282e-05	2.54844e-05	0.000232561	3.58156e-05	7.59916e-05	5.34987e-05	5.33849e-05	8.67154e-05	8.76078e-05	3.71963e-05	8.3248e-05	1.5153e-05	7.80401e-05	5.1415e-05	5.01285e-05
n824_483.0652_4.97	n824	Negative	483.065	4.97	0.00141166	0.000644276	0.00027314	0.000307468	0.00046574	0.00025948	0.00013293	0.000126895	0.000316808	4.4057e-05	0.000466388	0.00025777	0.000525036	0.000703416	0.000180611	7.2954e-05	0.000923577	0.000204685	0.00115294	0.00128941	0.000361266	0.000995251	0.00186944	0.000219575	0.0020355	0.000669982	0.000347547	0.00180674	0.00056405	0.000924166	0.000353904	0.000759779	0.000361762	0.000675461	0.000323286	0.000162515	0.000435977	0.000334474	0.000800526	0.000610019	0.000604572	7.08059e-05	0.000321795	0.000210701	0.00043099
n826_387.1145_0.64	n826	Negative	387.115	0.64	0.0027561	0.00177073	0.00306732	0.00355509	0.00231244	0.00447351	0.000173132	0.000176346	0.00160566	0.000110998	0.00136199	0.0026581	0.00599715	0.00205105	0.00157303	0.000952359	0.00197763	0.0014802	0.00641637	0.00386061	0.00292959	0.00371124	0.00372969	0.00253409	0.00214355	0.000651371	0.000830773	0.00843887	0.00205172	0.00244823	0.000913025	0.00221023	0.0144262	0.0032111	0.00575604	0.00178867	0.00116557	0.00230828	0.00177305	0.00170021	0.00231047	0.000530906	0.00172652	0.00298812	0.00151711
n828_377.055_3.99	n828	Negative	377.055	3.99	0.000357117	0.000806966	0.00011904	0.00173551	0.000820814	0.00174222	2.22547e-05	9.4107e-06	7.48365e-05	2.86549e-06	4.06098e-05	0.000119953	0.00328392	0.000533347	0.000740606	0.000161488	0.000204159	0.00020017	0.00285944	0.000931479	0.000997865	0.000224189	0.000243563	0.000306576	0.00126052	0.000418394	0.000457134	0.00262879	0.00104833	0.00110495	6.43758e-05	4.83771e-05	0.000346996	6.15581e-05	0.000172591	0.00104121	0.00109172	3.46862e-05	5.62619e-05	3.99015e-05	0.00014739	0.000543855	0.00105788	0.00146684	0.00117831
n829_448.0865_4.86	n829	Negative	448.087	4.86	0.00073314	0.000307107	0.000578894	0.00213426	0.000254374	0.00120978	5.43206e-05	3.1349e-05	0.000447356	4.31018e-05	0.000347058	0.00124419	0.000882125	0.000397723	0.000382411	0.000361802	0.000568473	0.000585459	0.00212761	0.00131656	0.000646245	0.00103347	0.0015235	0.000466769	0.000693619	0.000435626	0.000263008	0.00155054	0.000417875	0.000436142	0.000141496	0.000232383	0.00129939	0.000547308	0.00127898	0.000745449	0.000532069	0.000598749	0.000578694	0.000743925	0.00244285	0.000159795	0.000460533	0.00171787	0.00155802
n83_416.1055_5.36	n83	Negative	416.106	5.36	0.00266997	0.00315949	0.00246804	0.000636554	0.000862249	0.00166303	0.000178397	0.000107893	0.000703463	3.8724e-05	0.000445771	0.00158873	0.00180175	0.000919769	0.0010312	0.00107131	0.00224063	0.00465658	0.00429121	0.00355483	0.00513401	0.000635814	0.00117193	0.000839632	0.0045432	0.00160396	0.00119189	0.00330159	0.00193915	0.00441411	0.00107609	0.00409564	0.0199191	0.00636287	0.0106891	5.90504e-05	0.000218878	0.000266753	0.000332749	0.000306362	0.00076288	0.000385988	0.00101837	0.000704688	0.000457494
n830_464.0193_4.76	n830	Negative	464.019	4.76	0.000111336	0.000693201	0.000470453	0.000122507	4.93013e-05	0.000160069	8.49507e-06	9.59052e-06	0.000165472	2.7859e-06	2.03049e-05	0.000130161	0.000257626	0.00023196	0.000425798	0.000179046	0.00106787	0.00133196	0.00170814	0.00140455	0.000972437	0.00016318	0.000180731	0.000153288	0.00063893	0.000113042	0.000221261	0.000436647	0.000381837	0.000403715	3.82333e-05	9.37306e-05	0.00118126	1.84674e-05	8.62956e-05	3.43199e-05	3.20309e-05	4.45965e-05	7.23367e-05	4.19303e-05	7.64244e-05	3.36121e-05	3.46845e-05	4.23418e-05	2.18952e-05
n836_690.1154_5.31	n836	Negative	690.115	5.31	0.00021532	0.000118481	0.000340814	0.000942821	7.70989e-05	0.00213313	2.11779e-05	2.38564e-05	0.000235319	1.24967e-05	0.000144009	0.00137563	0.000293498	0.000126475	0.000155386	7.69108e-05	0.000157597	0.000167059	0.000322168	0.000205849	0.00196767	0.000154359	0.000199086	0.00102675	0.000180074	0.000129585	0.000194125	0.000207185	0.000100015	0.000173484	8.03881e-05	0.000136924	0.000472505	0.000129272	0.00167954	0.00013728	0.000130793	0.00032126	0.000101271	0.000131878	0.00163494	5.23467e-05	0.000323722	0.000484914	0.000186685
n837_317.1973_5.6	n837	Negative	317.197	5.6	0.00270884	0.000851764	0.000864264	0.000909192	0.000712247	0.00110363	5.64743e-05	0.000103038	0.000505562	8.02736e-05	0.000326441	0.00187203	0.0030214	0.00082128	0.000734552	0.000142693	0.000608896	0.000435708	0.000905177	0.000686525	0.000598018	0.000331505	0.000583139	0.000522008	0.00182075	0.00100359	0.000909049	0.00180897	0.00102485	0.000500185	0.000444749	0.000538195	0.00256186	0.000930647	0.00122488	0.00075958	0.0015366	0.00138497	0.00174733	0.00119907	0.00233367	0.000668385	0.00171977	0.00192252	0.00167613
n838_449.1668_5.11	n838	Negative	449.167	5.11	0.000692177	0.000267024	0.000565848	0.000450392	0.00046574	0.00110869	9.28476e-05	3.83021e-05	0.000469807	3.3391e-05	0.000269899	0.00103363	0.000585366	0.000328297	0.00029261	9.57057e-05	0.000191879	0.000393567	0.000526589	0.0003324	0.000266565	0.000468223	0.000404527	0.000258242	0.00110045	0.000242627	0.000543759	0.000797549	0.000324744	0.000569092	0.000220577	0.000624151	0.00178666	0.000254627	0.00103555	0.000524893	0.00117536	0.000635913	0.000383385	0.000436211	0.000611395	0.000329233	0.000917211	0.00182775	0.000791684
n839_331.1035_1.46	n839	Negative	331.103	1.46	0.000373922	0.000185679	0.000504698	0.00102569	0.000217136	0.000754851	0.000100984	3.02101e-05	0.000384161	1.66358e-05	0.0002018	0.000616352	0.00100442	0.000616767	0.000629616	0.000110049	0.000257374	0.00050494	0.000612446	0.000201504	0.000329699	0.000460138	0.000979194	0.000651819	0.00154063	0.000622421	0.000854777	0.00185352	0.000641794	0.00137004	0.000242798	0.000357645	0.00233669	0.000187473	0.000562853	0.000237716	0.000483133	0.000404672	0.000225851	0.000275252	0.000571818	0.000151806	0.00044319	0.000360913	0.000325547
n84_329.2335_12.37	n84	Negative	329.233	12.37	0.0210499	0.0144228	0.00869156	0.022976	0.00846304	0.0196649	0.00141593	0.00106161	0.0120903	0.0002528	0.00188211	0.00679519	0.0266138	0.00911642	0.00782782	0.00297974	0.00891649	0.00822427	0.00825044	0.00657793	0.0121199	0.0078591	0.00632346	0.0102019	0.0186077	0.00929772	0.0126025	0.0188382	0.0116632	0.00730902	0.00678626	0.00540268	0.0196754	0.0046745	0.00932121	0.00527366	0.0061882	0.00885901	0.00955407	0.00839959	0.0115401	0.00179825	0.0202798	0.00882422	0.00840948
n840_103.9765_0.65	n840	Negative	103.977	0.65	0.00137175	0.000180374	8.96878e-05	0.0018364	0.000314165	0.00026959	0.000329154	2.27775e-05	0.00025195	8.30595e-05	0.000257091	0.000474706	0.00754128	0.00085088	0.000247205	0.000303686	0.000163737	0.000294987	0.00028946	0.000280802	0.000113115	0.000713728	0.000200498	0.000316243	0.0086769	0.00282399	0.0012232	0.000690615	0.00029316	0.000255362	0.00122347	0.000551153	0.00030639	0.000326258	0.000338742	0.000242763	0.000138801	0.00135689	0.00231879	0.000911647	0.000522689	0.000586835	0.00123708	0.000398214	8.70046e-05
n841_233.9344_0.69	n841	Negative	233.934	0.69	0.000905396	0.000179784	0.000243788	0.000548878	0.000226576	0.000303289	7.60967e-05	4.93912e-05	0.000371688	6.76575e-05	0.000200238	0.000313919	0.00298553	0.000513973	0.000599346	8.01257e-05	0.000152991	0.000252094	0.00027883	0.000135241	0.000144682	0.000248445	0.000166611	0.000319005	0.00491002	0.00148678	0.0010489	0.00047452	0.000103254	0.000195372	0.000343773	0.00028292	0.000406059	0.000189151	0.000226687	0.000153935	0.000308743	0.000427796	0.0010521	0.000317183	0.000293415	0.000220132	0.00117445	0.00032462	0.000198209
n842_287.1501_4.24	n842	Negative	287.15	4.24	0.000739442	0.000265255	0.00037995	0.0010365	0.000732701	0.0016782	5.5876e-05	3.27876e-05	0.000440704	4.55693e-05	0.000333938	0.00100556	0.0041367	0.00128574	0.000967631	0.000217625	0.000356127	0.000373249	0.000535583	0.000449174	0.000297255	0.000497625	0.000379111	0.000548937	0.00216356	0.00102289	0.00147473	0.00121192	0.000762055	0.000483161	0.000366321	0.000551153	0.00139906	0.000402926	0.000829468	0.000546595	0.00077853	0.000710241	0.000393029	0.000415922	0.00108222	0.000304713	0.000511596	0.000924462	0.000878689
n843_702.1289_12.43	n843	Negative	702.129	12.43	0.00134339	0.000691432	0.000860187	0.00139201	0.000682351	0.00130751	0.000106009	4.83122e-05	0.000487269	6.02948e-05	0.000403599	0.00120335	0.00163218	0.000741627	0.000809218	0.000275247	0.000550053	0.000580192	0.000737551	0.000582242	0.000487534	0.000895284	0.000862708	0.00068082	0.00179941	0.0011642	0.000739972	0.00258869	0.000585106	0.00105468	0.000330375	0.000595211	0.0022887	0.000430347	0.000689077	0.00059858	0.000256247	0.000638391	0.000523236	0.000405101	0.000945752	0.00021903	0.000505815	0.000953698	0.000340528
n844_239.9974_4.28	n844	Negative	239.997	4.28	9.03296e-05	0.000187447	0.000135347	0.000226998	0.000174653	0.000208932	6.23371e-05	1.12089e-05	0.000706789	1.27753e-05	0.000161502	0.000474706	0.000322848	0.000137239	6.3567e-05	2.17625e-05	3.99108e-05	0.00010761	6.78678e-05	0.000127637	0.000192032	0.00048807	0.000117899	0.000209217	0.0004055	0.000577618	0.000302668	0.00036313	8.17933e-05	0.000326701	0.000117641	0.000177959	0.000564791	9.56949e-05	7.21276e-05	9.43798e-05	0.000249129	5.20293e-05	0.000211384	0.000107531	0.000275674	0.000191203	0.000211961	5.94801e-05	9.67998e-05
n845_481.0619_3.95	n845	Negative	481.062	3.95	0.00299558	0.00234309	0.0027526	0.0029918	0.00141558	0.00446677	0.000321257	0.000153868	0.00253862	0.000134121	0.00089654	0.00346076	0.00375841	0.00141652	0.00246196	0.000736217	0.0016957	0.00207168	0.00254954	0.0017212	0.00243942	0.00212354	0.00246105	0.00214879	0.00454053	0.00204855	0.00276785	0.00653857	0.00136295	0.00317621	0.00118687	0.00156318	0.0105317	0.00199392	0.00375193	0.0023065	0.00284452	0.00308294	0.00226012	0.00276673	0.00599795	0.00119433	0.00357732	0.00462533	0.00309068
n846_493.0897_5.32	n846	Negative	493.09	5.32	0.00172256	0.00170589	0.000197313	0.00175353	6e-08	0.000369001	1.14863e-05	3.3387e-05	0.00103524	2.90529e-06	1.15582e-05	5.87002e-05	4.72858e-05	4.30553e-05	4.3387e-05	6.18254e-06	3.3259e-05	6.2459e-05	0.000128376	0.000280258	7.97942e-05	6.90942e-05	0.000103779	8.07869e-05	0.000121383	9.51209e-05	0.00144446	0.00023169	5.74983e-05	4.62083e-05	7.51596e-06	6e-08	0.000155041	0.000282048	0.0014374	0.0011694	0.000979613	0.00126026	6.91218e-05	6e-08	6e-08	0.000725691	0.00225064	4.83906e-05	6e-08
n847_164.9431_0.64	n847	Negative	164.943	0.64	0.00139696	6e-08	0.00162009	7.56659e-05	0.000187765	0.00078855	0.000127187	0.000114667	0.00186676	7.96368e-05	0.000560728	0.00160915	0.00410082	0.00108822	0.00166081	0.000481249	0.000417017	0.000478602	0.000110387	8.14705e-06	0.000951392	0.000102171	0.000259095	0.000687725	0.00192613	0.00106632	0.00145907	0.000331941	6e-08	0.000342914	0.000101956	0.000828458	0.00549287	0.000138786	0.00286965	0.000867587	0.000573888	0.000165998	0.00141458	0.000731076	0.00296281	0.000182663	0.0021909	0.00142551	0.000738099
n848_241.9687_14.04	n848	Negative	241.969	14.04	0.000280442	0.000435019	0.000109256	0.000589713	0.000200877	0.000778441	8.17202e-05	2.27175e-05	0.00129301	1.5601e-05	0.000466388	0.000549995	0.000494055	0.000263175	0.000109981	5.76213e-05	0.000141223	7.67569e-05	0.000137371	0.000362815	9.38239e-05	0.000129368	0.000100955	6.62867e-05	0.000720296	0.000266063	0.000183688	0.000864383	0.000132003	0.000499374	0.000211427	0.000143835	0.000849033	7.4989e-05	7.85676e-05	0.000117596	6.94004e-05	0.000251062	0.00031587	0.000236027	0.000484476	0.000104693	0.000198472	0.000122993	0.000106595
n849_586.131_2.43	n849	Negative	586.131	2.43	5.04165e-05	3.59568e-05	5.2182e-05	0.00010329	2.51751e-05	7.9192e-05	7.65753e-06	3.41662e-06	5.40486e-05	2.18892e-06	1.59316e-05	0.000100811	0.000187513	4.25171e-05	5.4486e-05	1.03867e-05	2.55839e-05	3.23583e-05	8.01331e-05	4.7796e-05	6.75181e-05	9.40857e-05	7.0598e-05	6.49057e-05	8.93701e-05	0.000184038	8.34947e-05	9.13395e-05	3.72524e-05	4.37763e-05	1.60123e-05	2.20289e-05	0.000136584	2.74214e-05	5.53837e-05	3.53293e-05	0.000749168	4.37706e-05	4.25983e-05	5.68088e-05	0.000116001	1.68061e-05	6.26247e-05	5.04069e-05	6.33808e-05
n85_381.2318_25.38	n85	Negative	381.232	25.38	0.00618757	0.00305279	0.00397969	0.00678831	0.00271996	0.00933455	0.000592262	0.0003241	0.00333688	0.000202455	0.00165407	0.00687558	0.00838753	0.00261507	0.00460507	0.00130649	0.00260188	0.00359026	0.00463464	0.0026668	0.00556279	0.00389059	0.00300747	0.0035567	0.0066374	0.00319206	0.0050149	0.0112838	0.00181606	0.00461759	0.00167475	0.00238214	0.018616	0.0031182	0.00603683	0.00286925	0.00457775	0.00423419	0.00431689	0.00318941	0.00554759	0.00147232	0.00430569	0.00554072	0.00289535
n850_601.1429_1.79	n850	Negative	601.143	1.79	5.56682e-05	4.42092e-05	9.13185e-05	6.36554e-05	4.56299e-05	6.57125e-05	6.34139e-06	3.83621e-06	7.06789e-05	2.42771e-06	2.87393e-05	7.52894e-05	0.000164685	3.76734e-05	5.045e-05	2.44829e-05	2.25138e-05	8.20245e-05	6.78678e-05	6.02881e-05	5.17347e-05	7.12993e-05	5.78904e-05	6.00723e-05	0.000120049	0.00012476	6.67958e-05	0.000115845	3.80622e-05	0.000101334	1.66658e-05	4.66493e-05	0.000247327	3.58156e-05	6.31117e-05	5.85457e-05	0.000569439	2.72534e-05	0.000143066	4.32829e-05	0.000125554	1.73571e-05	4.14287e-05	9.5773e-05	3.86047e-05
n851_679.1391_5.38	n851	Negative	679.139	5.38	0.000319304	0.000226941	0.000194052	0.000282246	0.000129023	0.00051559	4.58255e-05	2.48754e-05	0.000195406	1.5203e-05	0.000109022	0.000542339	0.000130444	0.000185138	0.000255277	4.37724e-05	7.82866e-05	0.000136206	0.000188885	0.000179235	0.000263058	0.000152889	0.000253447	0.000253409	0.000508209	0.000129585	0.000352765	0.000663882	0.000125524	0.000280493	0.000140516	0.000202147	0.000435591	0.000124236	0.00043019	0.000152421	0.000253578	0.000241977	0.000196113	0.000275252	0.00110133	0.000139959	0.000313124	0.000201627	0.000153266
n852_574.0678_1.15	n852	Negative	574.068	1.15	0.000446396	0.000189215	0.000476161	0.00043598	0.000166261	0.000601522	2.71603e-05	1.2168e-05	0.000125559	1.38499e-05	7.62215e-05	0.000386656	0.000593519	0.000232499	0.000296646	8.6061e-05	0.00016476	0.000269402	0.000428467	0.000210737	0.000255166	0.000506446	0.000386171	0.000274814	0.000762981	0.000321895	0.000415386	0.000421053	9.63704e-05	0.000272386	0.000146071	0.000306244	0.000708758	0.000153895	0.000537093	0.000276578	0.000378143	0.000284096	0.000490282	0.000335443	0.000750597	9.58772e-05	0.000584819	0.000453662	0.000242
n854_130.9661_0.56	n854	Negative	130.966	0.56	0.00757613	0.00362575	0.00495566	0.00908711	0.00534552	0.00996134	0.000836944	0.000500625	0.00593454	0.000378643	0.00328534	0.0116188	0.0137993	0.00531894	0.00721536	0.00139305	0.00325887	0.00371669	0.0066257	0.00363901	0.00477976	0.0047234	0.00619215	0.00352424	0.0105603	0.00622904	0.00802489	0.0151802	0.00301907	0.00471892	0.00252503	0.00397081	0.0223702	0.00351777	0.00598273	0.0045706	0.00404213	0.00535323	0.00617434	0.00442636	0.00789765	0.00104501	0.00512848	0.00536127	0.00306129
n855_368.0989_3.45	n855	Negative	368.099	3.45	0.000860232	0.000626003	0.00154508	0.000802298	0.00112501	0.00165798	0.000162962	0.000170471	0.00235984	0.000130101	0.00164813	0.0045633	0.00142673	0.000590934	0.00101909	0.000189433	0.0011129	0.00112501	0.00180545	0.00136436	0.00193084	0.00102539	0.00156869	0.000887275	0.00140324	0.000481808	0.000588638	0.00147925	0.00247648	0.00200479	0.000106204	0.000170616	0.000823193	0.000919455	0.00180577	0.000775731	0.00081412	0.00119915	0.000739442	0.000646539	0.00102081	0.000523467	0.00215525	0.00230259	0.00274381
n856_431.1925_4.01	n856	Negative	431.192	4.01	0.0019799	0.00180138	0.00158584	0.00136319	0.000934103	0.00192083	0.000343153	0.000213269	0.00309574	0.000123614	0.00196083	0.00639577	0.00271812	0.000841193	0.0012562	9.52111e-05	0.00100545	0.00178874	0.00291341	0.00157835	0.00118551	0.00222939	0.0015934	0.00319557	0.00515545	0.00195756	0.0012232	0.00349541	0.00177799	0.00307812	0.0010042	0.00196964	0.00763391	0.00067602	0.00164219	0.000654602	0.000895976	0.000545068	0.000766769	0.000689822	0.00169635	0.000470845	0.000851696	0.000807518	0.000463256
n857_340.1264_1.02	n857	Negative	340.126	1.02	0.00126146	0.000458597	0.0010045	0.00137159	0.000635672	0.00208764	0.000185336	7.76832e-05	0.0011425	6.61849e-05	0.000439836	0.00228548	0.0017137	0.000550031	0.00140049	0.000339051	0.000658017	0.000860881	0.000860204	0.000738122	0.00103119	0.00082031	0.000930482	0.000834108	0.0019488	0.00121865	0.00146011	0.00173991	0.000481447	0.00133923	0.00043854	0.000591323	0.00255079	0.000490786	0.00137815	0.000286672	0.000758955	0.000607008	0.000574675	0.000551857	0.00120778	0.000271377	0.000701397	0.000641175	0.000348595
n858_130.9834_0.57	n858	Negative	130.983	0.57	0.00165324	0.000993234	0.00179294	0.00207661	0.000874312	0.00428479	0.000185456	8.98512e-05	0.00178527	5.48424e-05	0.00048888	0.00275891	0.00291868	0.000896088	0.00273842	0.000599212	0.000948138	0.0018226	0.00130094	0.00089346	0.00183877	0.0011474	0.00115004	0.00120835	0.00200216	0.00126001	0.00249232	0.00276692	0.000647463	0.00151028	0.000424488	0.000958903	0.00701375	0.0010241	0.00367851	0.00130567	0.00191296	0.00154849	0.00143629	0.00114903	0.00314841	0.000563141	0.00239226	0.00178239	0.00121922
n859_455.2767_7.29	n859	Negative	455.277	7.29	0.000469504	0.000822292	0.000223404	0.000291854	0.000386019	0.000335302	2.10582e-05	3.01502e-05	0.000212037	2.71028e-05	6.12271e-05	0.000319023	0.000564169	0.000255103	0.00019171	7.27067e-05	0.00024714	0.00011363	0.000282919	0.000269396	0.000476134	0.000446172	0.000146844	0.00039703	0.000618921	9.71887e-05	0.000211868	0.000135895	7.73393e-05	0.000221313	0.000202604	0.00029631	0.000406059	0.000231682	0.000233127	0.000254371	0.000193965	0.000296484	0.000637367	0.000215062	0.000251109	0.000250162	0.00155791	0.00079542	0.000307685
n86_862.152_3.74	n86	Negative	862.152	3.74	0.00717385	0.000631897	0.00333965	0.00727113	0.00405372	0.0112318	0.000972147	0.00041431	0.00403535	0.000319224	0.00255061	0.00795643	0.0156663	0.00408057	0.00606308	0.00177538	0.00406169	0.00380925	0.00709832	0.00451564	0.00518574	0.00625009	0.00468418	0.00428171	0.0111406	0.00485185	0.00487922	0.0161715	0.00315431	0.00538448	0.00243092	0.00325854	0.0185791	0.0033163	0.00620813	0.000771189	0.00284364	0.00436385	0.00415695	0.00328545	0.00655749	2.81019e-05	9.44188e-05	0.00516166	0.00275534
n862_434.209_3.85	n862	Negative	434.209	3.85	0.0304232	0.0156654	0.0220477	0.00936695	0.0028343	0.00939857	0.000677093	0.000309534	0.00651244	0.000202216	0.00113739	0.00460414	0.0182426	0.00915302	0.0176736	0.00412104	0.0033433	0.00588921	0.00508027	0.00406646	0.00454564	6.17438e-05	7.0598e-05	6.21438e-05	0.0268791	0.00918537	0.0190347	0.0109563	0.00344868	0.00612139	5.3592e-05	0.000112304	0.00134	0.00312883	0.0081311	0.00228884	0.00142093	0.00173431	0.00703113	0.00440877	0.0101808	0.00228122	0.0145945	0.00474933	0.00307743
n865_367.2491_17.91	n865	Negative	367.249	17.91	0.00124256	0.00052049	0.000345706	0.00233483	8.12947e-05	0.000682399	6.76016e-05	8.33176e-06	0.000370025	6.04937e-06	3.28003e-05	0.000218212	0.00122291	0.000185138	0.000222989	0.000110297	0.000173459	0.000164801	0.000502876	0.000150449	0.000271826	0.00057995	0.000168729	0.00036941	0.00075231	0.000113731	0.000373639	0.000588137	0.000201244	0.0001443	0.000318938	5.572e-05	0.000889639	0.000130951	0.000325862	0.000209957	0.000115667	0.000418712	0.000565834	0.000307038	0.000391675	0.00015704	0.000408506	0.000680493	0.000141166
n866_666.8408_0.48	n866	Negative	666.841	0.48	0.0016669	0.00047746	0.000325322	0.00151332	0.000290039	0.000577933	0.000171457	3.41662e-05	0.000283547	7.17567e-05	0.000201175	0.000501504	0.00189306	0.0003988	0.000673003	0.000318772	0.000426227	0.000348416	0.0011006	0.000410611	0.000434045	0.000912191	0.000405939	0.000361815	0.00207285	0.000387376	0.000387207	0.00270231	0.000252264	0.000393987	0.000392137	0.000204739	0.00451095	0.000316745	0.000444358	0.000368939	0.000374584	0.000609486	0.000581105	0.000327327	0.000474923	0.000342182	0.000444154	0.00142651	0.000301347
n867_639.134_10.91	n867	Negative	639.134	10.91	0.00128667	0.000613035	0.000886278	0.00128512	0.000543888	0.000844153	8.06434e-05	3.65639e-05	0.000436546	5.65139e-05	0.000376734	0.0013399	0.00119356	0.000482758	0.000540824	0.000207733	0.000588429	0.00049892	0.000728557	0.000565405	0.000338468	0.00130985	0.00144373	0.000577247	0.00118849	0.00135306	0.000609512	0.00256419	0.000715489	0.00124681	0.00019999	0.000399543	0.00119234	0.000393972	0.000377382	0.000381052	0.000171721	0.000554979	0.000294169	0.00018801	0.000427158	0.000112132	0.000323722	0.00054641	0.000333037
n868_772.1085_12.43	n868	Negative	772.109	12.43	0.00126566	0.000638381	0.000583786	0.00153734	0.00043532	0.000818879	9.15314e-05	3.29674e-05	0.000327618	7.56968e-05	0.000413596	0.000801385	0.00125715	0.000502132	0.000430843	0.000243839	0.000487628	0.000240806	0.000601816	0.000402464	0.000306024	0.000951883	0.000837998	0.000388053	0.00176339	0.000831274	0.000431042	0.00220329	0.000500883	0.00095335	0.000218943	0.000377946	0.000834267	0.000274773	0.00032071	0.000452215	0.000153926	0.000581406	0.000312655	0.000202889	0.000525418	0.000153734	0.000272658	0.000726867	0.000288095
n87_792.8605_0.43	n87	Negative	792.861	0.43	0.0153434	0.00474453	0.00362339	0.0151404	0.0040768	0.00925367	0.00211958	0.000463941	0.0034167	0.000633831	0.00228196	0.0060525	0.0221021	0.00396378	0.00508738	0.00338556	0.00389028	0.00417196	0.0109439	0.0041311	0.0048008	0.00880657	0.00559277	0.00332814	0.0179034	0.00653508	0.0057507	0.031423	0.0027915	0.0040339	0.0036557	0.00295014	0.0183797	0.00377184	0.00558989	0.00413959	0.00435799	0.00972204	0.00909433	0.00518854	0.00615899	0.00353589	0.00488762	0.0139909	0.00401258
n871_538.183_10.43	n871	Negative	538.183	10.43	0.000858131	0.000217509	0.000363643	0.000320679	0.000193534	0.000411124	3.12284e-05	1.51051e-05	0.000406612	3.14408e-05	0.000320818	0.00106554	0.00035872	0.000226578	0.000220971	0.000123404	0.000328497	0.00019114	0.000242035	0.000143388	0.000158711	0.000417505	0.000529485	0.000152598	0.000541556	0.000582443	0.000190994	0.0010181	0.000273724	0.000500995	0.000183324	0.000260027	0.00073829	0.000120878	0.000166151	0.000114568	5.24951e-05	0.000300613	0.000145477	0.000104826	0.000313886	9.50507e-05	0.00025628	6.95615e-05	8.70046e-05
n872_485.1279_3.53	n872	Negative	485.128	3.53	0.00104299	0.000879469	0.000982489	0.00100528	0.000770989	0.00230162	0.000187251	0.000106155	0.00112671	6.55084e-05	0.000513246	0.00127992	0.00101746	0.000969821	0.00138031	0.000420413	0.00090311	0.000746498	0.00114803	0.000851095	0.00130214	0.00103715	0.00107591	0.000888656	0.00140725	0.000685146	0.000649172	0.00392091	0.00066123	0.00109441	0.000178096	0.000375354	0.00230346	0.000569133	0.00138717	0.000664696	0.000720696	0.00148325	0.000667909	0.000672914	0.0010754	0.000385988	0.00152034	0.00171484	0.000672989
n873_146.046_4.31	n873	Negative	146.046	4.31	0.0013812	0.000397883	0.00174483	0.00177034	0.00119582	0.00267062	3.88859e-05	1.83419e-05	0.000262759	7.04036e-05	0.00071567	0.0029516	0.0039182	0.0014628	0.00188986	0.000359082	0.000511166	0.000638135	0.00102783	0.000916271	0.00111975	0.00133337	0.00149597	0.00221025	0.00155531	0.000511447	0.0019329	0.00670343	0.00225701	0.00242067	0.000586571	0.000618104	0.0023736	0.000421953	0.000584749	0.000162515	0.000181509	0.000210595	0.000359272	0.000422685	0.00061276	5.39998e-05	0.000165715	0.000391157	0.000151538
n874_439.0705_4.4	n874	Negative	439.07	4.4	0.000143897	2.94728e-05	6.60428e-05	6.60575e-05	7.2903e-05	0.000104466	1.05291e-05	5.63443e-06	7.06789e-05	3.38287e-06	2.78021e-05	0.000154407	0.000145119	5.11282e-05	8.4756e-05	1.68165e-05	8.13567e-05	8.1272e-05	0.00010957	7.60391e-05	9.38239e-05	5.73335e-05	0.000104485	8.21679e-05	0.000149395	0.000115799	0.000139854	0.00019159	7.40999e-05	0.000138625	4.73832e-05	3.32592e-05	0.000350688	0.00222785	0.00217285	0.00107149	0.000949361	4.12931e-05	0.000301403	0.000254287	0.00039304	5.09692e-05	0.000326612	0.00157471	0.000321514
[truncated: 2,377 more rows]
[truncated: 91 more columns]
