# Supplementary material for: Metabolomic analysis of a core collection of Brassica rapa and Brassica oleracea unveils unexpected chemical diversity with potential applications in chemical ecology and breeding
Source: BMC Plant Biol. 2026 Feb 17;26:569. doi: 10.1186/s12870-026-08269-4 (PMC13032581; doi:10.1186/s12870-026-08269-4)
Supplement: Supplementary file 5 — Supplementary Material 5. Table S5. Structural annotation of all identified compounds in leaves and roots of B. rapa and B. oleracea genotypes. [file 12870_2026_8269_MOESM5_ESM.xlsx]

## Sheet: Table_S5
Supplementary table 5 : Statistical analysis of the specificity and inductibility of leaf features in B. rapa and B. oleracea
Statistical analyses for the comparison between BR and BO were conducted on combined Tem and Cu datasets. Prior validation, performed by analyzing each condition separately, confirmed the consistency of the results. Differential metabolites were identified using unpaired t-tests with Benjamini–Hochberg FDR correction (adjusted p-value < 0.05).
This column indicates features that were detected only upon CuCl₂ treatment. These features are at or below the detection limit (> 0.001 ng Apigenin equivalents per mg of dry sample) in control samples and become clearly detectable under CuCl₂ elicitation, highlighting CuCl₂’s role in expanding the observed metabolite repertoire. This is a qualitative assessment (presence/absence relative to the …
						BR/BO comparison					BR_Cu/BR_Control comparison				BO_Cu/BO_Control comparison					Brassica rapa Control
Concat_ID	ID	Exp. m/z	RT	Chemical_Family_annotation	Putative_name_annotation	FC	log2(FC)	p.ajusted	log2(FC)_color	Specificity	FC	log2(FC)	p.ajusted	Effect of CuCl2	FC	log2(FC)	p.ajusted	Effect of CuCl2	CuCl₂-dependent detection*	Chiifu_Tem_1	Chiifu_Tem_2	Chiifu_Tem_3	PBD01_R500_Tem_1	PBD01_R500_Tem_2	PBD01_R500_Tem_3	PBD02_Sampad_Tem_1	PBD02_Sampad_Tem_2	PBD02_Sampad_Tem_3	PBD03_Soloveckaja_Tem_1	PBD03_Soloveckaja_Tem_2	PBD03_Soloveckaja_Tem_3	PBD04_Terauchikabu_Tem_1	PBD04_Terauchikabu_Tem_2	PBD04_Terauchikabu_Tem_3	PBD05_Komatsuna_Tem_1	PBD05_Komatsuna_Tem_2	PBD05_Komatsuna_Tem_3	PBD06_Wutacai_Tem_1	PBD06_Wutacai_Tem_2	PBD06_Wutacai_Tem_3	PBD07_Round_leaves_Mibuna_Tem_1	PBD07_Round_leaves_Mibuna_Tem_2	PBD07_Round_leaves_Mibuna_Tem_3	PBD08_Winter_turnip_rape_Tem_1	PBD08_Winter_turnip_rape_Tem_2	PBD08_Winter_turnip_rape_Tem_3	PBD09_Kyoto_Sang_Tem_1	PBD09_Kyoto_Sang_Tem_2	PBD09_Kyoto_Sang_Tem_3
n230_223.08_4.91	n230	223.08	4.91			462.83	8.8543	6.5357e-16	8.9	B. rapa	0.44654	-1.1631	0.14948		0.99518	-0.0069753	0.85506			0.0204421	0.0223403	0.0184917	8e-07	0.000124148	6.90675e-05	8e-07	8e-07	7.77963e-05	0.0372258	0.0361247	0.0372535	0.0418964	0.0415984	0.0396808	0.0306494	0.0442103	0.0468732	0.0484929	0.0495346	0.0493874	0.0298307	0.0315264	0.0344161	0.0353901	0.03206	0.0288855	8e-07	0.0136432	0.00931034
n218_279.051_4.59	n218	279.051	4.59	Hydroxycinnamic acids and derivatives	Coumaroyl-malate	446.09	8.8012	7.9219e-29	8.8	B. rapa	3.264	1.7066	0.12387		1.0467	0.0659	0.27674			0.0034265	0.0046569	0.00253447	0.000110654	0.000128027	0.000134451	6.34637e-05	9.81707e-05	6.80718e-05	0.0313426	0.0375382	0.0461442	0.0975493	0.0412833	0.0414174	0.0481057	0.065196	0.0701101	0.06118	0.0532134	0.0599885	0.144664	0.106171	0.0958902	0.0457413	0.0378477	0.0299133	0.00959194	0.00674305	0.00415915
n220_591.099_4.07	n220	591.099	4.07			365.09	8.5121	1.2843e-28	8.5	B. rapa	0.41611	-1.265	0.20691		0.90936	-0.13708	0.7023			0.0236896	0.0163585	0.00650576	0.000183686	0.000168763	7.27511e-05	8.13129e-05	0.000145722	0.000156982	0.0757409	0.0433041	0.0658068	0.157662	0.0625143	0.0544465	0.166049	0.152187	0.146707	0.217205	0.117327	0.193272	0.166697	0.0914289	0.091884	0.104382	0.0810809	0.053205	0.030139	0.00936311	0.00640318
p1305_641.171_3.9	p1305	641.171	3.9	Flavonoid glycoside	Isorhamnetin-dihexoside_isomer	299.82	8.228	4.213e-73	8.2	B. rapa	0.97126	-0.042077	0.90148		1.5578	0.63948	0.16676			0.148871	0.119259	0.128842	0.0681158	0.0645247	0.0608497	0.249237	0.431738	0.362709	0.023302	0.16982	0.177455	0.0536595	0.2974	0.456183	0.145777	0.368157	0.483312	0.305813	0.303501	0.48302	0.331438	0.519203	0.445277	0.0896495	0.272546	0.162245	0.317119	0.322749	0.300275
n231_163.04_4.59	n231	163.04	4.59			229.27	7.8409	1.0189e-29	7.8	B. rapa	4.1083	2.0385	0.025473	+	1.1391	0.18789	0.11181			0.0017664	0.00259324	0.00169988	0.000188113	0.0008089	9.94572e-05	0.000483911	0.000108908	0.000225054	0.0242186	0.0229399	0.0260662	0.0545865	0.0229821	0.0223757	0.031845	0.0329065	0.0478196	0.0316704	0.0293987	0.0291229	0.0852415	0.0531338	0.0336101	0.0258871	0.022341	0.0172403	0.00557602	0.00298488	0.00343501
p1327_479.118_5.5	p1327	479.118	5.5	Flavonoid glycoside	Isorhamnetin-hexoside	176.94	7.4672	3.0594e-52	7.5	B. rapa	2.6338	1.3972	0.0063238	+	1.1401	0.18919	0.51105			0.00460259	0.00545471	0.00271386	0.00504836	0.00331917	0.00256157	0.0102278	0.0325452	0.0249577	0.00115546	0.00244965	0.00555141	0.000945017	0.0240069	0.0221533	0.00826449	0.0209506	0.030439	0.0260571	0.0707701	0.0566505	0.0353218	0.0617519	0.0371922	0.00301666	0.0153405	0.00310994	0.0102152	0.0171755	0.0174235
p1320_314.087_4.07	p1320	314.087	4.07			159.26	7.3153	1.9884e-29	7.3	B. rapa	0.39252	-1.3491	0.23285		0.85405	-0.22761	0.098727			0.0245983	0.0109271	0.00522034	0.000173527	0.000148693	0.000135219	0.00019612	0.000116264	0.000104526	0.0680537	0.0267577	0.0301175	0.124572	0.0335169	0.0212423	0.12132	0.0663978	0.0827115	0.191345	0.0863706	0.102139	0.176568	0.0535654	0.0469114	0.0565126	0.0624053	0.0205396	0.0351896	0.00711156	0.00454456
n226_753.15_3.9	n226	753.15	3.9			150.1	7.2298	1.1904e-65	7.2	B. rapa	0.63208	-0.66183	0.11457		1.0552	0.07747	0.80117			0.00522834	0.00819433	0.00720547	0.00451249	0.00430637	0.00251498	0.0229045	0.0267868	0.0186572	0.00348032	0.0176061	0.0175782	0.00835412	0.0404057	0.0513674	0.0204881	0.0634789	0.0691362	0.0375216	0.0350731	0.0454995	0.0513111	0.0974888	0.0510164	0.0153368	0.0277426	0.0142605	0.0286789	0.0271886	0.0234416
n213_309.062_4.89	n213	309.062	4.89	Hydroxycinnamic acids and derivatives	Feruloyl-malate	124.21	6.9566	1.1157e-32	7	B. rapa	0.66446	-0.58974	0.66055		0.31708	-1.6571	0.98678			0.36241	0.339744	0.225793	0.000690484	0.000742946	0.000281795	0.000228073	0.000150324	0.000184766	0.555048	0.573751	0.781208	0.692611	0.532706	0.514891	0.546077	0.566007	0.689583	0.48934	0.369766	0.492052	0.480563	0.382835	0.378273	0.372637	0.407445	0.334866	0.373768	0.359253	0.222792
p1314_608.218_6.1	p1314	608.218	6.1			111.35	6.799	1.5571e-30	6.8	B. rapa	0.81362	-0.29757	0.75928		0.46824	-1.0947	0.52047			0.00790145	0.00902915	0.00436906	0.000253864	0.000239562	0.000208515	0.00046183	0.000355732	0.000221046	0.0679009	0.0631434	0.0883148	0.0793358	0.0584507	0.072328	0.0658451	0.0592292	0.0735622	0.0638457	0.0471847	0.0594786	0.0923188	0.0924331	0.0695014	0.0465382	0.10791	0.0799973	0.0164954	0.00816528	0.00511406
p1371_317.066_5.49	p1371	317.066	5.49			110.39	6.7865	5.0062e-46	6.8	B. rapa	2.7566	1.4629	0.0035374	+	1.5381	0.62112	0.0026366			0.00163757	0.00163481	0.00116619	0.00154568	0.00134155	0.00116768	0.00329186	0.0130684	0.0119896	0.000342088	0.00125772	0.00213604	0.000452655	0.00885133	0.00931869	0.00249428	0.00750023	0.012688	0.00824854	0.0294843	0.02527	0.0117175	0.0273809	0.0142074	0.00105113	0.00561925	0.00170443	0.0031443	0.00665404	0.00738405
p1316_427.207_1.98	p1316	427.207	1.98			106.15	6.7299	4.0878e-48	6.7	B. rapa	0.78903	-0.34185	0.74759		1.5519	0.634	0.20768			0.00999311	0.0147518	0.0121829	0.00437353	0.00183223	0.00172372	0.00171236	0.00137955	0.00376464	0.00302239	0.00242721	0.00371678	0.00398059	0.00174675	0.00409541	0.0282718	0.0167789	0.0186254	0.0138981	0.00532791	0.0162728	0.0354162	0.0720765	0.0590761	0.003186	0.00374617	0.00103802	0.0094531	0.0132237	0.00865799
p148_323.076_4.94	p148	323.076	4.94			103.62	6.6952	3.0032e-30	6.7	B. rapa	0.79688	-0.32757	0.98735		1.001	0.0014502	0.43229			0.0189594	0.0393285	0.0448939	0.000260291	8.92161e-05	0.000154175	0.000175032	0.000199557	0.000123375	0.0117638	0.050128	0.0887735	0.0120668	0.0540258	0.0885045	0.0126319	0.0483154	0.10715	0.0217215	0.0569831	0.106741	0.0155046	0.044912	0.0757788	0.0103131	0.0531477	0.0632903	0.00135092	0.0234135	0.0211492
p4198_379.043_5.18	p4198	379.043	5.18			100.59	6.6523	7.9977e-28	6.7	B. rapa	0.45045	-1.1506	0.53366		2.3622	1.2401	0.2484			0.0109013	0.000301613	0.00831184	0.000295639	8.09553e-05	0.000121318	8.0135e-05	9.71757e-05	0.00011138	0.0588137	0.0213634	0.0303763	0.0397106	0.0219286	0.0186508	0.0246316	0.0144125	0.0131095	0.05516	0.0014915	0.0442796	0.000409704	0.0181765	0.0371119	0.0304501	0.00172255	0.0266319	0.000642656	0.00252779	0.00149351
p1306_265.154_3.2	p1306	265.154	3.2			96.107	6.5866	1.5687e-57	6.6	B. rapa	0.93693	-0.09398	0.75353		0.56244	-0.83024	0.71211			0.17361	0.169735	0.119955	0.0766797	0.0333619	0.021036	0.0363307	0.016034	0.0319043	0.0618488	0.0451958	0.0573783	0.102733	0.0292336	0.0535301	0.145042	0.100625	0.113633	0.203132	0.126355	0.165654	0.359583	0.312931	0.352621	0.0529804	0.0761515	0.0164122	0.138721	0.131787	0.0878001
n209_133.014_4.15	n209	133.014	4.15			84.887	6.4075	3.0838e-32	6.4	B. rapa	0.40284	-1.3117	0.22342		0.26837	-1.8977	0.96108			0.300187	0.315421	0.157606	0.00106228	0.000859335	0.000711856	0.00112251	0.000954096	0.000955783	0.739138	0.605943	0.698191	0.88643	0.656769	0.539623	0.797064	0.772501	0.891065	0.824794	0.729204	1.01387	0.670036	0.754941	0.536372	0.527938	0.364634	0.412362	0.247977	0.187081	0.138468
n219_505.135_4.9	n219	505.135	4.9			83.309	6.3804	1.5334e-32	6.4	B. rapa	0.64491	-0.63282	0.59117		0.37763	-1.405	0.8273			0.0277309	0.027408	0.0200648	0.000400569	0.000269633	0.000146423	0.000158659	0.000167197	0.000190323	0.0757714	0.0738419	0.109718	0.0852261	0.0640101	0.0635724	0.0496095	0.0803337	0.0813191	0.0708209	0.0536915	0.069897	0.0782573	0.112007	0.0934887	0.0632464	0.0688126	0.0683271	0.0274752	0.0193407	0.013817
n212_193.051_4.86	n212	193.051	4.86			82.714	6.3701	1.2743e-33	6.4	B. rapa	0.73752	-0.43925	0.72705		0.45754	-1.128	0.76318			0.382634	0.367495	0.236739	0.00167752	0.00154021	0.00119533	0.00122366	0.00129156	0.000998849	0.555335	0.560492	0.690932	0.694219	0.536938	0.484243	0.504738	0.570409	0.721471	0.479224	0.425841	0.50379	0.477205	0.377454	0.394278	0.414066	0.420303	0.372256	0.397906	0.395405	0.255036
p1394_1281.334_3.89	p1394	1281.33	3.89			80.153	6.3247	2.6633e-27	6.3	B. rapa	0.84798	-0.2379	0.66971		1.0701	0.097765	0.61913			0.0019366	0.000710717	0.000994655	0.000372762	0.000206519	0.000399337	0.00389709	0.0117565	0.00745902	0.000107357	0.00201595	0.00177075	0.000285888	0.00710156	0.0114808	0.00193876	0.0111689	0.0123705	0.0046407	0.00526864	0.00962544	0.0103352	0.0218388	0.0110174	0.000711205	0.00453645	0.00187584	0.00786497	0.00741037	0.0058631
p1318_668.183_4.91	p1318	668.183	4.91			75.99	6.2477	3.8031e-31	6.2	B. rapa	0.65639	-0.60738	0.64639		0.24778	-2.0129	0.94174			0.0846724	0.0639469	0.0399334	0.000944759	0.000180084	0.000122581	0.00019612	0.000260292	0.000181635	0.144964	0.0830651	0.0768828	0.164626	0.0800267	0.0692415	0.110312	0.0626282	0.0826707	0.13698	0.071266	0.0714474	0.116509	0.0600414	0.0520928	0.0647561	0.0710506	0.0100758	0.097428	0.0542388	0.032036
n241_621.11_4.16	n241	621.11	4.16			74.184	6.213	1.8518e-25	6.2	B. rapa	0.30124	-1.731	0.042904	-	1.0292	0.04149	0.035571			0.00742881	0.0058574	0.00312602	0.000117294	5.43146e-05	4.97286e-05	0.000154693	0.000122713	0.000119473	0.0208065	0.0156485	0.019746	0.0360739	0.0163546	0.0128901	0.0369922	0.0327047	0.0419071	0.0426243	0.0276203	0.0491524	0.0334481	0.0242015	0.0237244	0.0199528	0.0127536	0.0148072	0.00673124	0.00332527	0.00220822
p1313_328.103_4.96	p1313	328.103	4.96			72.847	6.1868	2.7963e-33	6.2	B. rapa	0.77487	-0.36797	0.77317		0.18868	-2.406	0.92682			0.122882	0.0882669	0.0422453	0.000536649	0.000500601	0.000150383	0.000200337	0.000156175	0.000202197	0.217799	0.109172	0.096402	0.215942	0.078833	0.0941528	0.146934	0.0874407	0.101783	0.16143	0.0857325	0.0801968	0.159017	0.0515074	0.0602122	0.0932908	0.0889193	0.067622	0.153092	0.0526804	0.041809
n352_374.058_1.79	n352	374.058	1.79	Glucosinolates	Glucocochlearin	71.829	6.1665	5.6714e-07	6.2	B. rapa	0.5513	-0.85908	0.63669		0.68764	-0.54028	0.32459			0.000811446	0.00182431	0.00143015	8e-07	8e-07	8e-07	0.0285547	0.0252253	0.0297237	0.346785	0.355501	0.314531	0.0183718	0.0344104	0.0347491	0.000916531	8e-07	0.00114946	0.0039041	0.003913	0.0161466	0.00941809	0.00634237	0.0132795	0.000858316	0.00134951	8e-07	0.00202906	0.00078375	0.00233952
p1361_610.141_4.08	p1361	610.141	4.08			71.668	6.1632	1.2969e-23	6.2	B. rapa	0.35069	-1.5117	0.075803		1.5102	0.59477	0.043021			0.00831915	0.00329208	0.0014363	0.000234583	0.000203214	0.000106153	7.59173e-05	0.000173528	0.000279306	0.0264573	0.00936638	0.00848356	0.0563933	0.0112914	0.0077257	0.0534938	0.022678	0.0332201	0.0775492	0.0352152	0.0335956	0.074233	0.0177017	0.0162838	0.021651	0.0248992	0.00715505	0.0110648	0.00271652	0.00182514
p1308_265.155_2.63	p1308	265.155	2.63	Phenolamines	Feruloyl-putrescine_isomer	71.649	6.1629	1.1289e-60	6.2	B. rapa	1.222	0.28925	0.53048		0.48241	-1.0517	0.9768			0.0710482	0.0511636	0.0435395	0.0248401	0.00692416	0.0125349	0.0143758	0.00452908	0.0165613	0.0438455	0.014164	0.0223777	0.0339948	0.00616112	0.0150264	0.0509046	0.0300702	0.0408656	0.05424	0.0387513	0.0613785	0.127112	0.074292	0.183241	0.0179846	0.0263959	0.0126262	0.0493836	0.0353004	0.0260609
n210_133.014_4.99	n210	133.014	4.99			70.472	6.139	1.3139e-33	6.1	B. rapa	0.73998	-0.43444	0.67166		0.3666	-1.4477	0.96748			0.318999	0.272884	0.235915	0.00188334	0.00100094	0.000997335	0.00100749	0.000493921	0.000865484	0.676541	0.563441	0.612546	0.644276	0.497214	0.469925	0.440859	0.551577	0.625165	0.522635	0.470324	0.526788	0.429248	0.325852	0.452499	0.425493	0.433068	0.336105	0.330613	0.262876	0.219097
p14_698.193_4.92	p14	698.193	4.92			69.019	6.1089	7.6262e-31	6.1	B. rapa	0.60027	-0.73631	0.68393		0.19315	-2.3722	0.59853			0.233449	0.195351	0.16925	0.000298852	0.000132172	0.000106153	0.000185576	8.15582e-05	8.05362e-05	0.484244	0.340006	0.317151	0.46711	0.330271	0.318323	0.38566	0.286766	0.360921	0.603419	0.389459	0.422282	0.400014	0.248656	0.27448	0.236613	0.323571	0.229369	0.231735	0.141651	0.0949143
p245_344.098_4.19	p245	344.098	4.19			66.207	6.0489	3.5273e-28	6	B. rapa	0.27424	-1.8665	0.068365		0.12701	-2.9769	0.98912			0.0870837	0.0584408	0.0310097	0.000134966	0.000252779	0.000195877	0.000105441	9.8911e-05	0.000130229	0.268519	0.171619	0.194737	0.260207	0.153032	0.13353	0.215663	0.13598	0.175985	0.272365	0.161876	0.217911	0.224471	0.167025	0.103869	0.0858915	0.0711652	0.0760728	0.0750074	0.0403531	0.0197609
p1315_670.162_4.18	p1315	670.162	4.18			64.949	6.0212	2.8948e-19	6	B. rapa	0.2291	-2.1259	0.017076	-	0.16318	-2.6155	0.62979			0.0555934	0.0369493	0.0181253	0.000163887	6.77381e-05	8.08784e-05	0.000238296	0.000244675	0.000173067	0.173391	0.114487	0.131232	0.173186	0.0992003	0.0800447	0.141059	0.0835157	0.114264	0.17394	0.103188	0.145121	0.145949	0.107535	0.0645303	0.0551805	0.0406929	0.0490912	0.046993	0.0248804	0.0115524
n680_119.05_4.59	n680	119.05	4.59			63.25	5.983	6.6166e-26	6	B. rapa	3.3623	1.7495	0.014606	+	1.3791	0.46369	0.0072936			0.000317137	0.00042027	0.000376565	0.000389504	0.000166823	0.000124321	0.000253855	8.89672e-05	9.16885e-05	0.00489004	0.00357424	0.00280091	0.0151257	0.00373961	0.00227453	0.00825851	0.00427047	0.00853147	0.0033247	0.00510349	0.00348285	0.0245912	0.00667335	0.00445941	0.00430595	0.00257093	0.0036023	0.000997337	0.000214702	0.000327586
n215_115.004_4.9	n215	115.004	4.9			61.003	5.9308	1.5061e-32	5.9	B. rapa	0.65173	-0.61766	0.58675		0.44274	-1.1755	0.49265			0.113934	0.12627	0.0853667	0.00135662	0.000733247	0.000403354	0.000251872	0.000308317	0.000270898	0.188228	0.171457	0.211414	0.216844	0.187928	0.191118	0.178944	0.217959	0.279133	0.227945	0.190468	0.217329	0.169769	0.160313	0.166727	0.158257	0.152201	0.144645	0.123062	0.109842	0.0656936
n252_649.141_4.89	n252	649.141	4.89			60.362	5.9156	3.3364e-29	5.9	B. rapa	0.59476	-0.74963	0.40783		0.44184	-1.1784	0.91413			0.018394	0.0146058	0.00897079	0.000409421	0.000193981	8.56437e-05	0.000111062	0.000101239	0.000144479	0.0312708	0.0249388	0.0288073	0.0402755	0.0260696	0.0253191	0.0286363	0.0272429	0.0306809	0.032971	0.0203481	0.0238374	0.0264552	0.0168801	0.018788	0.0251088	0.0191458	0.0154282	0.0207393	0.014228	0.0103873
n1233_619.13_4.87	n1233	619.13	4.87			57.909	5.8557	2.6115e-29	5.9	B. rapa	0.68237	-0.55138	0.60427		0.64126	-0.64102	0.98912			0.0100297	0.0086391	0.0052906	0.000108441	0.000131907	4.97286e-05	0.000160643	8.28315e-05	6.25149e-05	0.0144816	0.0126837	0.0155011	0.0209525	0.0114362	0.0107006	0.0123496	0.0122604	0.0154764	0.0135002	0.0083139	0.0110436	0.0137177	0.00709618	0.00820788	0.0104949	0.0102855	0.00679641	0.0125933	0.00872424	0.00596552
n216_209.046_4.16	n216	209.046	4.16			57.288	5.8402	1.2994e-29	5.8	B. rapa	0.3391	-1.5602	0.11699		0.25767	-1.9564	0.92546			0.105795	0.0913645	0.0559279	0.000493519	0.000192041	0.000168525	0.000319302	0.000231621	0.000193102	0.242744	0.183084	0.213157	0.278418	0.20152	0.158491	0.215312	0.214261	0.248596	0.244464	0.212397	0.261409	0.192837	0.192652	0.13377	0.162402	0.0871952	0.124538	0.0875812	0.0715133	0.047866
p1668_297.061_4.09	p1668	297.061	4.09	Hydroxycinnamic acids and derivatives	Caffeoyl-malate	56.697	5.8252	1.7535e-23	5.8	B. rapa	0.33126	-1.594	0.16683		0.8375	-0.25584	0.6603			0.00647906	0.00225729	0.00113419	0.000196021	9.58247e-05	8.59333e-05	0.000101223	8.15582e-05	0.000121661	0.0290775	0.00532551	0.00569556	0.0498536	0.00508654	0.004033	0.0338019	0.0106842	0.0129201	0.0524505	0.0120288	0.0194443	0.0509672	0.00801462	0.00890571	0.0204268	0.00932949	0.00453053	0.013415	0.00162848	0.000702154
n250_651.121_4.17	n250	651.121	4.17			56.37	5.8168	1.9089e-21	5.8	B. rapa	0.1952	-2.357	0.0027245	-	0.25846	-1.952	0.5831			0.0171927	0.015665	0.0065979	0.000132785	0.000128027	5.06495e-05	0.000251872	7.97637e-05	0.000173652	0.0658136	0.0408352	0.055376	0.0723696	0.0461338	0.038062	0.0559408	0.0442976	0.0416971	0.055294	0.0365051	0.0527978	0.0466871	0.0477722	0.0209666	0.0297577	0.0113013	0.0216094	0.0142175	0.00796493	0.0042069
p3_358.114_4.98	p3	358.114	4.98			55.145	5.7852	1.9286e-34	5.8	B. rapa	0.71998	-0.47398	0.63678		0.28258	-1.8233	0.63815			0.294194	0.223034	0.178568	0.00327452	0.00112511	0.00101604	0.000554618	0.00033838	0.0003924	0.465959	0.442617	0.41823	0.662562	0.390507	0.392006	0.475792	0.339527	0.37494	0.687581	0.443532	0.432851	0.471658	0.249396	0.348181	0.288435	0.399636	0.247643	0.295181	0.172399	0.113571
p6453_328.103_5.17	p6453	328.103	5.17			55.005	5.7815	5.1199e-17	5.8	B. rapa	1.253	0.3254	0.10225		0.29898	-1.7419	0.95938			0.00171668	0.0327315	0.00522034	0.000247437	0.0002693	0.000180713	0.000128638	0.00012494	0.000202197	0.000822468	0.0629206	0.0535403	0.000903325	0.00985357	0.0274598	0.000854225	0.0339308	0.0159983	0.000809481	0.000847487	0.0411733	0.000509458	0.00247391	0.0234694	1e-07	0.0404381	0.0206794	1e-07	0.00652679	0.00383783
n345_179.035_4.06	n345	179.035	4.06			54.276	5.7622	4.6332e-28	5.8	B. rapa	0.54125	-0.88564	0.43938		1.201	0.26423	0.035443			0.0198379	0.0189612	0.0102634	0.000522289	0.000327828	0.000284558	0.000477961	0.000319055	0.000254227	0.0464419	0.0341172	0.0394122	0.0892613	0.0430304	0.033647	0.0845317	0.0795382	0.0885428	0.107557	0.072449	0.110264	0.0882575	0.0508204	0.0603044	0.0639425	0.0459989	0.0365099	0.0271438	0.0150903	0.00972679
p1685_298.093_4.77	p1685	298.093	4.77			54.266	5.762	3.6207e-24	5.8	B. rapa	4.1104	2.0393	0.0080425	+	1.2012	0.26451	0.32902			0.000416116	0.000234232	0.000124172	0.000208875	0.000151998	0.000117526	0.000175032	0.000213439	0.000209051	0.00625403	0.00163908	0.00173635	0.0119914	0.00141519	0.000948067	0.00253336	0.00130835	0.00107497	0.00710277	0.002983	0.00249766	0.0163098	0.00188232	0.00333122	0.00369275	0.0025556	0.00100237	0.00133915	0.000241627	0.000218422
p1672_640.152_4.15	p1672	640.152	4.15			53.137	5.7317	3.0137e-28	5.7	B. rapa	0.2882	-1.7949	0.017323	-	1.0083	0.011901	0.20092			0.00609617	0.00424826	0.00136077	0.000234583	0.000178432	0.000113735	0.000246731	0.000173528	0.000236468	0.0223322	0.00920038	0.008382	0.0403419	0.0102062	0.00695596	0.0347134	0.0145121	0.0170881	0.0509108	0.0179968	0.0285633	0.0387794	0.0121124	0.00982516	0.0132106	0.0107459	0.00600459	0.00917047	0.00237624	0.00143976
p1312_175.039_4.94	p1312	175.039	4.94			52.964	5.727	2.4443e-30	5.7	B. rapa	0.72578	-0.46239	0.44365		1.4814	0.56697	0.98388			0.0518119	0.0350048	0.00486191	0.00089977	0.00104251	0.000486534	0.000451286	0.000890199	0.000788227	0.070936	0.0839834	0.100142	0.0680115	0.0796996	0.0681895	0.0545378	0.0712534	0.0411163	0.0966789	0.096898	0.104693	0.0614396	0.0537084	0.0922102	0.0443857	0.0798994	0.0354091	0.0167797	0.0466355	0.0300805
p1329_145.028_4.9	p1329	145.028	4.9			52.864	5.7242	1.9055e-30	5.7	B. rapa	0.80558	-0.3119	0.77529		0.57825	-0.79024	0.81982			0.0256932	0.0308608	0.00818255	0.000366335	0.000254431	0.000121318	0.000147617	0.000166587	0.000118234	0.0375169	0.0135972	0.0129276	0.0495161	0.0276904	0.0111673	0.0339094	0.0319082	0.0187906	0.0313344	0.0209007	0.0233963	0.0358865	0.0143319	0.0336604	0.0183345	0.0235564	0.0176806	0.0341819	0.0252107	0.00957285
n380_773.125_2.47	n380	773.125	2.47			52.332	5.7096	8.6325e-11	5.7	B. rapa	0.056737	-4.1396	0.001649	-	0.95238	-0.070396	0.39498			7.61838e-05	6.03079e-05	0.000174929	0.000482453	0.00040736	0.000240355	0.00013486	2.91444e-05	8e-07	8.08123e-05	0.00444542	0.00589932	0.0277411	0.0559705	0.0458912	0.0127536	0.0297458	0.0202016	0.00298402	0.00184916	0.0030428	0.000308617	0.000190618	0.00186235	0.000776181	0.00141086	0.000784314	0.000282944	0.000307216	0.000933687
p3832_696.178_4.86	p3832	696.178	4.86			52.175	5.7053	7.5716e-16	5.7	B. rapa	24.358	4.6063	1.4208e-11	+	1.1902	0.25122	0.088832			0.000509465	0.000283966	0.000254744	0.000465953	0.000389907	0.000130164	0.000280472	0.000347056	0.000496925	0.00198702	0.00070289	0.00070437	0.00108002	0.000471729	0.000683559	0.00088912	0.000460412	0.000480859	0.00219304	0.00101145	0.000567353	0.000894223	0.000276773	0.000900199	0.00280468	0.0033955	0.000456618	0.00104305	0.000221611	0.000185259
p1324_524.177_4.93	p1324	524.177	4.93			52.09	5.7029	9.382e-33	5.7	B. rapa	0.91088	-0.13466	0.98275		0.36917	-1.4376	0.71223			0.0211903	0.00523813	0.0109681	0.000375976	0.000315561	0.000147856	0.000143399	0.000168322	0.000269025	0.0474902	0.0322836	0.0393874	0.0510309	0.0289398	0.0210774	0.0286682	0.0224302	0.0281293	0.0404788	0.0251915	0.0302784	0.0567102	0.0457817	0.0393648	0.0265178	0.0391586	0.0272216	0.020819	0.0121042	0.00719307
p1472_541.264_9.38	p1472	541.264	9.38			49.229	5.6214	2.5498e-37	5.6	B. rapa	0.75033	-0.4144	0.58193		1.3898	0.47492	0.0072091			0.0372606	0.0427345	0.0390809	0.0132041	0.00646156	0.012018	0.0102383	0.0103162	0.0129406	0.000289319	0.00026321	0.000406241	0.00169349	0.00346337	0.00260644	0.00165401	0.00123546	0.00220564	0.0177557	0.0120446	0.0182705	0.00665324	0.00294744	0.00503694	0.000891829	0.00265653	0.00202667	0.00464832	0.0150767	0.0103493
p1358_479.119_3.9	p1358	479.119	3.9			48.412	5.5973	2.2136e-57	5.6	B. rapa	0.99396	-0.0087374	0.8781		1.3726	0.45687	0.13513			0.0045662	0.00469907	0.00467629	0.00223336	0.00206849	0.00232652	0.00718684	0.0166101	0.0149592	0.000817009	0.00795312	0.00644908	0.00136591	0.0115611	0.020798	0.00422367	0.0169235	0.0231351	0.00959847	0.0117977	0.022955	0.0100912	0.0213128	0.0182094	0.00267549	0.0125933	0.0066093	0.00922598	0.0124874	0.013047
p25_341.087_4.97	p25	341.087	4.97			47.42	5.5674	9.6097e-33	5.6	B. rapa	0.76852	-0.37985	0.79761		0.38531	-1.3759	0.86416			0.0592767	0.05117	0.0452037	0.00102831	0.000318865	0.000272965	0.000381695	0.000150969	0.000294728	0.119658	0.0886105	0.0925525	0.117982	0.0785226	0.0823807	0.0833247	0.0669432	0.0846498	0.122248	0.0905112	0.0992085	0.0881469	0.0614791	0.0782788	0.0574985	0.083649	0.0632807	0.0633723	0.0390449	0.0278597
n175_223.061_4.91	n175	223.061	4.91			47.352	5.5654	1.1083e-35	5.6	B. rapa	0.62177	-0.68556	0.4932		0.48958	-1.0304	0.8835			0.511525	0.514147	0.417043	0.00532469	0.00524136	0.00200112	0.00183846	0.00104613	0.00123085	0.740067	0.698763	0.744969	0.821508	0.808683	0.746613	0.660945	0.882646	1.06886	0.973904	0.993468	1.04322	0.65255	0.660464	0.728496	0.706832	0.659983	0.60448	0.462108	0.405564	0.316707
p1372_341.159_6	p1372	341.159	6			47.023	5.5553	4.5354e-28	5.6	B. rapa	1.199	0.26188	0.45769		1.5525	0.63459	0.61796			0.00134961	0.00180166	0.00147214	0.000388829	0.000340343	0.000240108	0.00035639	0.000567437	0.0002279	0.0295015	0.0511569	0.0682976	0.0087156	0.00735174	0.00759048	0.00541009	0.00766544	0.00969145	0.00302174	0.00427695	0.00496488	0.0150415	0.0113543	0.0139844	0.00514652	0.0149333	0.0108094	0.00199022	0.00166136	0.00120418
p2087_300.054_3.67	p2087	300.054	3.67			46.735	5.5464	5.8595e-28	5.5	B. rapa	1.0121	0.017389	0.90571		1.1614	0.21587	0.83598			6.48698e-05	9.62596e-05	5.2485e-05	0.00322953	0.00213458	0.00151015	0.000518768	0.0012494	0.000664852	0.00584098	0.0103759	0.0160138	0.00698836	0.00916029	0.0137172	0.00118084	0.00200686	0.00540456	0.00372794	0.00281903	0.00384974	0.00225515	0.000764733	0.0021486	0.00175606	0.00690903	0.00715368	0.00968358	0.00694142	0.0127211
n269_150.032_4.16	n269	150.032	4.16			45.896	5.5203	4.5318e-25	5.5	B. rapa	0.32018	-1.6431	0.031623	-	0.58978	-0.76174	0.52184			0.00773	0.00807372	0.00442263	0.000128359	0.000195921	5.70958e-05	0.000154693	8.28315e-05	9.72454e-05	0.0189101	0.0171946	0.0197116	0.0255017	0.0167355	0.0142522	0.0222839	0.0180462	0.0198024	0.0214825	0.0183648	0.0213946	0.0164321	0.0187654	0.0128537	0.0108994	0.00650762	0.00994679	0.00620756	0.0045681	0.00262865
p2579_527.104_4.93	p2579	527.104	4.93			45.288	5.5011	2.4073e-30	5.5	B. rapa	0.83489	-0.26035	0.93847		1.09	0.12432	0.74672			0.00262802	0.0056713	0.00718917	0.000199235	0.00011565	7.07686e-05	7.59173e-05	0.000100646	8.39633e-05	0.00122278	0.00759719	0.0156059	0.00125473	0.00820477	0.0154143	0.0012618	0.00692684	0.0167781	0.00290164	0.00924334	0.0164337	0.00177063	0.00661239	0.0115566	0.00167829	0.00780537	0.00909396	0.00110698	0.00342996	0.00326947
p1593_695.182_2.38	p1593	695.182	2.38			44.674	5.4814	1.0544e-10	5.5	B. rapa	0.14276	-2.8083	0.0009356	-	0.80282	-0.31684	0.11698			6.96163e-05	5.45471e-05	0.00021122	0.000857995	0.00068399	0.000371535	0.000111767	5.72643e-05	7.19685e-05	0.00019106	0.00451794	0.0063426	0.0231509	0.0340248	0.0348615	0.0104126	0.018804	0.0147395	0.00271909	0.00219477	0.00373453	0.000429298	0.000379087	0.00181484	0.000485426	0.00145057	0.00110932	0.000299458	0.000377453	0.0010761
p4598_1038.271_4.91	p4598	1038.27	4.91			44.383	5.4719	8.6465e-22	5.5	B. rapa	0.62144	-0.68632	0.75113		0.68951	-0.53635	0.66163			0.00450133	0.00399317	0.00364835	0.000141393	5.78252e-05	5.81314e-05	1e-07	7.11465e-05	0.000159359	0.012115	0.00847506	0.00951554	0.0107128	0.00791993	0.0100543	0.0093225	0.00827042	0.00955592	0.0132471	0.00881861	0.0112079	0.00978836	0.00635529	0.00809858	0.00534721	0.00776089	0.00671215	0.00416212	0.00264074	0.00166161
p1311_163.039_4.06	p1311	163.039	4.06	Coumarins and derivatives	Hydroxycoumarin	43.417	5.4402	4.0323e-24	5.4	B. rapa	0.44833	-1.1574	0.5648		0.77636	-0.3652	0.72053			0.0791965	0.03397	0.00843857	0.00057521	0.000736859	0.000343733	0.000347954	0.000376556	0.000728253	0.198751	0.0781255	0.044621	0.353579	0.017775	0.0359299	0.242872	0.0994539	0.0330419	0.369251	0.0834844	0.0842465	0.375857	0.0361812	0.110412	0.147271	0.0580964	0.0436118	0.12514	0.0162576	0.0039419
n57_452_1.17	n57	452	1.17			43.319	5.4369	1.3344e-11	5.4	B. rapa	0.06469	-3.9503	3.0502e-06	-	0.39977	-1.3227	0.96652			7.61838e-05	7.91541e-05	2.27007e-05	0.0478027	0.0531372	0.0234793	0.0110308	0.00700233	0.00440522	0.000574665	0.00304568	0.000629478	0.0153987	0.0239195	0.0103539	0.00488438	0.00955568	0.0176618	0.000253642	0.000422038	0.00147265	0.00567435	0.00747048	0.0248795	0.0209692	0.0335177	0.0321467	0.000225104	0.000102987	0.000245358
p1339_439.196_6.95	p1339	439.196	6.95			42.973	5.4254	8.6147e-41	5.4	B. rapa	1.3727	0.45702	0.22607		1.6013	0.67926	0.026973			0.0284082	0.0431404	0.0362748	0.0177126	0.0211442	0.0219307	0.00855124	0.0253004	0.0380645	0.00302603	0.00133848	0.0138777	0.00769911	0.0210078	0.0220091	0.00716181	0.012487	0.02434	0.0181857	0.0283365	0.0338021	0.011917	0.0226731	0.0267588	0.00234058	0.0227353	0.0209084	0.017493	0.0322079	0.0301206
n268_149.061_4.88	n268	149.061	4.88			42.911	5.4233	6.3403e-31	5.4	B. rapa	0.69388	-0.52724	0.68842		0.71319	-0.48765	0.9751			0.0109279	0.0107499	0.0091524	0.000396143	0.000120268	5.24913e-05	0.000271704	0.000161061	7.36286e-05	0.0174106	0.0173995	0.0305578	0.0202614	0.0162429	0.0148621	0.0172908	0.0171556	0.0211205	0.0157805	0.0137248	0.0159666	0.0146506	0.0116467	0.0132412	0.0121376	0.0135926	0.0097077	0.0105205	0.011847	0.00772812
p5178_1221.312_3.82	p5178	1221.31	3.82	Flavonoid glycoside	Kaempferol-dihexoside dimer	42.568	5.4117	3.3497e-27	5.4	B. rapa	0.83106	-0.26697	0.18109		1.0522	0.073473	0.75516			0.000775273	0.000316052	0.000281627	0.00187345	0.0022271	0.00198658	0.00236398	0.00582881	0.00339794	0.000578639	0.00196959	0.00130554	0.00551326	0.00216573	0.00353073	0.0191349	0.0155301	0.014099	0.00144602	0.0012011	0.00170206	0.000739248	0.00129073	0.000691597	0.000338669	0.000732128	0.000490898	0.00323683	0.00355721	0.00152667
n264_178.027_4.86	n264	178.027	4.86			42.473	5.4085	2.9803e-30	5.4	B. rapa	0.69034	-0.53462	0.58283		0.71514	-0.4837	0.69102			0.0107791	0.0111683	0.0111941	0.000261144	0.000339466	0.000152869	0.000200307	0.0001764	0.000123641	0.0164265	0.0193553	0.0272744	0.0221724	0.0160354	0.0176321	0.0148527	0.0186477	0.0243451	0.0132864	0.0125074	0.0185419	0.0147207	0.0119327	0.0142957	0.0102341	0.013975	0.0115694	0.0129138	0.0123812	0.00807162
p1388_349.032_4.91	p1388	349.032	4.91			42.451	5.4077	2.1753e-33	5.4	B. rapa	0.61145	-0.70969	0.46364		0.47873	-1.0627	0.83349			0.0125388	0.0106094	0.00924633	0.000276358	0.000148693	7.45598e-05	0.000156052	9.37051e-05	0.000186775	0.0197611	0.0101799	0.0131226	0.0219915	0.00974807	0.00892044	0.0144897	0.00680657	0.013711	0.0232131	0.0146127	0.0185683	0.0159589	0.00644317	0.0121166	0.0104824	0.00986662	0.0112523	0.0178732	0.0104014	0.00814567
p1375_608.219_6.6	p1375	608.219	6.6			41.979	5.3916	4.7622e-32	5.4	B. rapa	1.1198	0.16327	0.86845		0.89819	-0.1549	0.37981			0.00160592	0.00161235	0.00125324	0.000366335	0.000341995	0.000198405	0.000297343	0.000163116	0.000145651	0.0177577	0.0126984	0.0176289	0.0107506	0.00900355	0.013267	0.010026	0.00950102	0.0147284	0.00732136	0.00727575	0.0109297	0.0119046	0.00998482	0.0136522	0.00876902	0.0202806	0.0139659	0.00271194	0.00145262	0.00151066
p1360_309.061_4.18	p1360	309.061	4.18			41.476	5.3742	1.9968e-25	5.4	B. rapa	0.32959	-1.6012	0.023512	-	1.1903	0.25131	0.037003			0.00366593	0.00553012	0.00363299	0.000212089	0.00015365	0.000174394	0.000134964	0.000239469	0.000173067	0.00209074	0.0172373	0.0319554	0.00404213	0.014396	0.0214756	0.00290325	0.0141732	0.0338495	0.00458306	0.0131884	0.0391691	0.0044159	0.0161119	0.0163721	0.00197306	0.00668665	0.0114744	0.00151411	0.00281231	0.00222654
p1660_643.127_4.83	p1660	643.127	4.83			41.045	5.3591	3.8259e-31	5.4	B. rapa	0.531	-0.91322	0.3416		0.74319	-0.42821	0.042101			0.0128047	0.0125346	0.00933978	0.000151033	0.000128868	0.000130164	7.59173e-05	0.000223851	0.000317004	0.0181416	0.0162128	0.0140579	0.025847	0.0142152	0.0129371	0.0168682	0.00955204	0.0146634	0.0177966	0.0149644	0.0166771	0.0153995	0.0110604	0.0112533	0.00705686	0.0121588	0.00761441	0.0196246	0.0145319	0.0087712
p1350_667.151_1.05	p1350	667.151	1.05			40.82	5.3512	1.2699e-12	5.4	B. rapa	0.060613	-4.0442	1.4563e-05	-	0.55847	-0.84044	0.43824			0.000178787	0.000117116	3.71236e-05	0.074893	0.0559897	0.0389746	0.0155863	0.00772026	0.00489043	0.00105356	0.00238384	0.000745321	0.0177171	0.0171209	0.00844938	0.00560551	0.00592098	0.00815419	0.000196966	0.000195574	0.000402147	0.00992196	0.00642743	0.0210881	0.0178015	0.0310504	0.029155	8.57996e-05	0.000105801	0.000292755
n272_194.022_4.16	n272	194.022	4.16			40.472	5.3389	3.7181e-26	5.3	B. rapa	0.32619	-1.6162	0.036514	-	0.60843	-0.71683	0.538			0.00608053	0.00886714	0.00454281	0.000223522	0.00010281	5.89376e-05	0.000124944	9.81707e-05	5.97364e-05	0.0131796	0.0148978	0.0202902	0.0154925	0.0159836	0.0146806	0.0127487	0.0167113	0.0227861	0.013177	0.0175329	0.0251225	0.0116854	0.0163186	0.0123621	0.00987474	0.00623338	0.0114279	0.00598558	0.00606577	0.00379443
p1389_681.166_4.92	p1389	681.166	4.92			40.145	5.3271	2.8978e-26	5.3	B. rapa	0.68972	-0.53592	0.60427		0.77504	-0.36766	0.1158			0.00692999	0.00708471	0.00713284	0.000269931	9.58247e-05	3.03294e-05	0.000132855	0.000131881	0.000203911	0.0104119	0.0125713	0.0133372	0.0119457	0.0106719	0.0137098	0.0092555	0.0109357	0.015575	0.013103	0.0139984	0.0171901	0.0105561	0.00821662	0.0120989	0.00697408	0.0123897	0.00938741	0.00558707	0.00459663	0.00371776
n373_795.107_2.45	n373	795.107	2.45			40.053	5.3238	4.3965e-12	5.3	B. rapa	0.11803	-3.0828	0.002242	-	1.1805	0.23937	0.2351			8e-07	5.4654e-05	9.34735e-05	0.000533354	0.000552845	0.000341654	0.000128911	4.60175e-05	6.66825e-05	0.000154441	0.00365	0.00492698	0.016143	0.023756	0.0182518	0.0082212	0.0170353	0.0128333	0.00227532	0.00233951	0.00388039	0.000347194	0.00042629	0.00182215	0.000449692	0.00102476	0.00111524	0.000289196	0.000359583	0.00111804
n350_297.062_4.55	n350	297.062	4.55			39.071	5.288	8.079e-19	5.3	B. rapa	0.51632	-0.95366	0.73492		1.0396	0.056047	0.21219			0.0113124	0.0159514	0.00734435	0.000112868	8e-07	3.59151e-05	0.000117011	5.98228e-05	6.11257e-05	0.000312474	0.000261698	0.000243084	0.00153134	0.00250903	0.00196548	0.00148429	0.00142802	0.00156244	0.0172153	0.0156642	0.0186069	0.00478181	0.00427677	0.00512467	0.00414579	0.00265032	0.00257891	0.00521023	0.00420851	0.00441247
p1681_864.256_4.93	p1681	864.256	4.93			38.902	5.2818	7.8657e-32	5.3	B. rapa	0.83657	-0.25744	0.83568		0.65016	-0.62112	0.13396			0.00733345	0.00439104	0.00397222	0.000302066	0.000166867	8.21422e-05	0.000120202	0.000140558	0.000164499	0.0173592	0.00567696	0.0140972	0.0180625	0.0110547	0.00964115	0.0123863	0.0091961	0.0121997	0.00759038	0.00953571	0.0111732	0.022564	0.0172098	0.0137934	0.0104373	0.0137924	0.0122656	0.00703894	0.00358723	0.00271827
p1661_638.172_4.91	p1661	638.172	4.91			38.66	5.2728	3.5086e-27	5.3	B. rapa	0.87115	-0.199	0.91078		0.67158	-0.57437	0.39769			0.0120784	0.0046734	0.0049592	0.000392043	8.09553e-05	9.35157e-05	0.000111767	0.000135352	7.71091e-05	0.0227052	0.00748204	0.0124575	0.0204906	0.00477004	0.00990566	0.0133173	0.0104668	0.00618248	0.00971617	0.00701893	0.00708865	0.0125654	0.00828877	0.00685659	0.00709324	0.00589123	0.00788591	0.0139954	0.00897166	0.00426667
p1445_615.096_4.1	p1445	615.096	4.1			38.641	5.2721	1.5251e-19	5.3	B. rapa	0.40874	-1.2907	0.057735		0.53007	-0.91573	0.00034925			0.00344917	0.00264072	0.00131981	0.000192808	0.000104085	0.000101098	7.38085e-05	5.20584e-05	9.42445e-05	0.00677808	0.00502641	0.00349072	0.00984327	0.00432092	0.00409244	0.00714506	0.00509005	0.00709964	0.0109052	0.00907147	0.00982543	0.00925397	0.00449396	0.00625165	0.00378306	0.00588781	0.00349114	0.00474758	0.00247632	0.00161701
p1347_133.028_4.17	p1347	133.028	4.17			38.161	5.254	1.6956e-25	5.3	B. rapa	0.46782	-1.096	0.19509		0.53154	-0.91175	0.41167			0.0144153	0.014747	0.00467757	0.00023137	5.28688e-05	7.8351e-05	7.38085e-05	0.000192616	0.000121661	0.016826	0.0326425	0.0274082	0.0182908	0.0125815	0.0242812	0.0111971	0.0186813	0.0118841	0.0193579	0.0111852	0.00826466	0.0173519	0.0164529	0.022391	0.00710327	0.00569452	0.0137026	0.00823004	0.00742038	0.00156098
n326_591.098_5.48	n326	591.098	5.48			37.105	5.2135	5.67e-36	5.2	B. rapa	2.4355	1.2842	0.02867	+	0.91001	-0.13604	0.44165			0.000609471	0.000376924	0.000193624	0.000546633	0.000523748	0.000229304	0.00131886	0.00287609	0.00192685	0.000174195	0.00028408	0.000473469	0.000211146	0.00307346	0.00187228	0.00112904	0.00258634	0.00261209	0.00329237	0.00740152	0.00579308	0.00431889	0.00696448	0.0037905	0.000753593	0.00148663	0.000472338	0.00100203	0.0016059	0.00169363
p5699_311.077_5.17	p5699	311.077	5.17			36.993	5.2092	8.4485e-26	5.2	B. rapa	0.77027	-0.37656	0.86521		0.75672	-0.40216	0.64876			0.00926213	0.0019653	0.00273434	0.00015746	0.000125563	4.92853e-05	9.91143e-05	0.000163116	0.000130229	0.000520411	0.0110802	0.0134436	0.0152533	0.00331567	0.00483395	0.00025543	0.00579828	0.00596154	0.00740783	0.00860723	0.00624306	0.0105793	0.00240963	0.00438065	0.00883174	0.00637019	0.00495972	0.00578895	0.00228473	0.00165018
p1382_279.05_4.09	p1382	279.05	4.09			36.951	5.2076	1.6414e-24	5.2	B. rapa	0.64434	-0.6341	0.64808		1.4427	0.5288	0.15492			0.00130531	0.00176476	0.000661824	0.000170314	0.00015365	6.445e-05	9.48967e-05	8.32935e-05	0.000152505	0.00101171	0.00376869	0.00745976	0.00198533	0.00292532	0.00534068	0.00233656	0.0104376	0.0190673	0.00444854	0.00993871	0.029698	0.00398304	0.00644317	0.0126814	0.00113266	0.0066302	0.00535052	0.000661162	0.000591915	0.000481444
p338_524.176_5.24	p338	524.176	5.24			36.553	5.1919	4.5601e-32	5.2	B. rapa	0.89854	-0.15435	0.99664		0.63371	-0.65811	0.27454			0.00693632	0.00480336	0.00380709	0.000224943	0.00011565	0.000103626	0.000168705	0.000170057	0.000258744	0.0248178	0.0140234	0.022109	0.0181261	0.010473	0.00953267	0.013549	0.00962493	0.0122925	0.0126322	0.0105373	0.0152946	0.0163062	0.0113923	0.0167716	0.0101475	0.0149043	0.0130061	0.00731316	0.00368303	0.00250442
p5859_294.101_1.23	p5859	294.101	1.23			36.16	5.1763	2.4126e-18	5.2	B. rapa	0.11007	-3.1835	0.0013609	-	0.38874	-1.3631	0.83409			0.000102842	0.000102677	0.000131853	0.342597	0.0475902	0.0370322	0.112668	0.0102295	0.00467281	0.0236951	0.00560069	0.00114173	0.117647	0.0225782	0.0105209	0.0440345	0.0103526	0.00754151	0.0092694	0.00161003	0.00157598	0.0669919	0.0111024	0.0233971	0.0715733	0.0336283	0.0270872	0.00122307	0.000671981	0.000554633
p2448_478.229_6.85	p2448	478.229	6.85	Megastigmanes	Demethylblumenol B malonyl hexoside	35.673	5.1568	3.6901e-13	5.2	B. rapa	0.89946	-0.15287	0.82075		1.3061	0.38522	0.081914			0.000564841	0.000652961	0.000331552	0.0515536	0.0360962	0.0216754	0.0303733	0.0411209	0.0291729	0.00130649	0.00188883	0.000863262	0.00152473	0.00051845	0.000838103	0.000110268	0.000125125	0.000230218	0.000518836	0.000197549	0.000441275	0.000359827	0.000267591	0.000418809	0.000751344	0.00262061	0.000674643	0.000339834	0.000579047	0.000292755
p1330_161.023_4.18	p1330	161.023	4.18			35.347	5.1435	4.8621e-27	5.1	B. rapa	0.4484	-1.1572	0.15708		0.34494	-1.5356	0.69084			0.0246078	0.0240232	0.0073095	0.000205662	0.000118955	6.57137e-05	0.000223534	0.000147499	0.000166213	0.0386996	0.0489481	0.0404963	0.0438401	0.0184351	0.0308805	0.0343923	0.0317733	0.0192752	0.0479155	0.0189667	0.0111819	0.0419804	0.0214375	0.0333539	0.0189241	0.0100411	0.0210401	0.0203951	0.0130908	0.00290468
n292_671.123_4.89	n292	671.123	4.89			35.114	5.134	3.4132e-26	5.1	B. rapa	0.72944	-0.45513	0.90571		0.5098	-0.97199	0.55076			0.0125065	0.0112003	0.00654181	0.000112868	0.000232777	8.74855e-05	8e-07	9.05011e-05	5.97364e-05	0.0129138	0.0112186	0.00860952	0.016994	0.0122639	0.0102476	0.0117835	0.0128483	0.0181814	0.0129134	0.0157252	0.0130463	0.0125428	0.00954821	0.00901021	0.0118029	0.0116206	0.00814637	0.0124651	0.0109603	0.00647082
p1477_525.269_12.96	p1477	525.269	12.96			34.406	5.1046	1.1998e-40	5.1	B. rapa	0.87119	-0.19894	0.67325		1.7052	0.76992	0.012922			0.0263846	0.029656	0.02295	0.0203734	0.00881917	0.00904701	0.00623577	0.00604225	0.00819242	0.000387579	0.000174975	0.000335804	0.00136392	0.0032373	0.00287689	0.00170985	0.00171288	0.002447	0.0188559	0.014348	0.018364	0.00620969	0.00283856	0.00486364	0.00158422	0.00305167	0.00201022	0.0104305	0.0155328	0.0140065
n58_767.075_1.17	n58	767.075	1.17			33.985	5.0868	2.2325e-12	5.1	B. rapa	0.098524	-3.3434	7.0789e-06	-	0.26628	-1.909	0.92446			0.000104531	5.84232e-05	8.41262e-05	0.0469064	0.0442761	0.020385	0.0196321	0.0131441	0.00779213	0.00137201	0.00543023	0.00119728	0.0244246	0.0317219	0.0179788	0.00927399	0.0192802	0.0270295	0.000395383	0.000870911	0.00181518	0.0109349	0.0152927	0.0324788	0.0198871	0.0372975	0.0326977	5.94025e-05	0.000193756	0.000460212
n51_356.058_3.34	n51	356.058	3.34			33.788	5.0785	1.7751e-24	5.1	B. rapa	1.9898	0.99262	0.10225		1.8695	0.90265	0.57166			0.000115162	0.000135693	0.000109498	0.0533819	0.0399542	0.00973668	0.014323	0.00359243	0.00403013	0.00250698	0.00248269	0.00115374	0.0237059	0.00826105	0.00648674	0.0029475	0.00162592	0.00197886	0.00205152	0.00168571	0.00111761	0.00905336	0.00330288	0.00755359	0.0404846	0.0184837	0.0274437	0.000311082	0.000244377	0.000312997
n281_241.072_3.65	n281	241.072	3.65			33.628	5.0716	4.4735e-31	5.1	B. rapa	1.0713	0.099375	0.81342		0.81095	-0.30231	0.93311			0.00182841	0.0037372	0.00181072	0.000188113	0.000124148	9.39318e-05	0.000117011	0.000119646	7.77963e-05	0.00704684	0.00776658	0.00409615	0.00514854	0.00352221	0.00399146	0.00395974	0.004156	0.00467011	0.00979257	0.00932387	0.0144414	0.00802054	0.0047793	0.0104723	0.00670431	0.00742413	0.0060675	0.003511	0.00164954	0.00178117
p187_119.049_4.91	p187	119.049	4.91			33.532	5.0675	1.2244e-32	5.1	B. rapa	0.91939	-0.12126	0.94279		1.0297	0.042285	0.43915			0.00591897	0.00702374	0.00789324	0.000536649	0.000303995	0.000168076	0.000120202	0.000199557	0.000159359	0.0103136	0.0141281	0.0226594	0.00986908	0.0132461	0.0139075	0.00790298	0.0136763	0.00974715	0.0112222	0.0148024	0.021792	0.0078111	0.00920697	0.0197739	0.00555543	0.0130928	0.00846183	0.00541379	0.00652822	0.00498483
p1349_312.067_3.32	p1349	312.067	3.32			33.443	5.0636	4.7589e-24	5.1	B. rapa	2.6442	1.4028	0.12929		1.6905	0.75748	0.82555			0.000172459	0.000139576	0.000111371	0.034458	0.0529993	0.0536224	0.0152467	0.0299509	0.0163763	0.003339	0.013141	0.00328597	0.0209452	0.0409576	0.0264017	0.0025543	0.0112552	0.0107516	0.00257256	0.00663964	0.00431275	0.0123909	0.0167599	0.0212373	0.0177902	0.0710044	0.0630407	0.000235528	0.000812096	0.000741035
n393_371.063_4.92	n393	371.063	4.92			33.141	5.0505	6.1185e-22	5.1	B. rapa	0.56184	-0.83176	0.43585		0.53301	-0.90775	0.95938			0.00313948	0.00336593	0.00311534	0.000183686	0.00010475	6.90675e-05	7.13967e-05	3.98818e-05	8e-07	0.00538749	0.00591059	0.00677732	0.0063237	0.00654182	0.00733049	0.00503362	0.00602833	0.00895133	0.00706717	0.00662087	0.00779078	0.0045749	0.00409828	0.00533485	0.00490349	0.00499212	0.00495371	0.00312645	0.00221161	0.00193236
p1443_333.058_5.08	p1443	333.058	5.08			33.131	5.0501	2.5987e-32	5.1	B. rapa	0.80897	-0.30585	0.77346		0.79759	-0.32628	0.15858			0.00520224	0.00554616	0.00423977	0.00024101	0.000122259	0.000113735	7.16997e-05	7.11465e-05	0.000106239	0.00751866	0.00573977	0.00863098	0.00581503	0.00405868	0.00346089	0.00330524	0.00320345	0.00503324	0.00538053	0.00708412	0.0083777	0.00685453	0.00434573	0.00655011	0.00332398	0.00745983	0.0049748	0.00487039	0.00425778	0.00404253
p1307_177.054_4.97	p1307	177.054	4.97			33.022	5.0454	2.7572e-27	5	B. rapa	0.78452	-0.35012	0.82165		0.31247	-1.6782	0.53936			0.238498	0.0598125	0.0477934	0.00384652	0.00154641	0.000782246	0.00161957	0.00144722	0.00098357	0.33983	0.367131	0.156496	0.624724	0.103242	0.060388	0.222721	0.0930689	0.0583604	0.236654	0.112982	0.099802	0.221762	0.0641825	0.101576	0.2481	0.114551	0.0397929	0.358617	0.049229	0.0774382
p1323_329.093_3.32	p1323	329.093	3.32			31.983	4.9992	6.8496e-25	5	B. rapa	1.6253	0.70074	0.39013		1.2752	0.35078	0.66124			0.000374979	0.000293592	0.000290588	0.209576	0.13276	0.077795	0.0561071	0.0570925	0.0271904	0.01265	0.0283369	0.00538106	0.0731753	0.0857583	0.0266751	0.00742004	0.0231154	0.0200049	0.00987471	0.0139549	0.00778643	0.0390448	0.0354257	0.0399939	0.0696793	0.149089	0.0857166	0.000878185	0.00148694	0.0016193
n293_675.134_3.89	n293	675.134	3.89			31.672	4.9852	6.3505e-59	5	B. rapa	0.72817	-0.45766	0.19115		1.4479	0.53397	0.0011235			0.000834479	0.0022917	0.00248373	0.00149826	0.00130161	0.00109771	0.00554316	0.00644859	0.00493173	0.00080094	0.00381356	0.00334694	0.00114104	0.00657373	0.00682359	0.00392892	0.00932286	0.0137763	0.00610233	0.00687946	0.00889339	0.00538327	0.00845649	0.0088841	0.00320739	0.00508954	0.00409651	0.00653584	0.00628222	0.00554377
p80_193.05_4.21	p80	193.05	4.21			31.274	4.9669	5.239e-24	5	B. rapa	0.38362	-1.3823	0.10612		0.21907	-2.1905	0.35315			0.246418	0.163545	0.0626262	0.00159067	0.000832683	0.000496644	0.000940531	0.00107414	0.00149249	0.519414	0.351692	0.278786	0.537274	0.163377	0.226517	0.404519	0.244325	0.173215	0.575872	0.183308	0.135156	0.496289	0.188467	0.234154	0.215229	0.0933548	0.146781	0.23711	0.112806	0.0310869
p6291_177.054_5.12	p6291	177.054	5.12			31.111	4.9594	1.7121e-07	5	B. rapa	1.1558	0.20885	0.15277		0.90824	-0.13885	0.73661			0.0700356	0.0196658	0.00896214	0.0020277	0.00122094	0.000553512	0.000959511	0.00106026	0.000815643	0.0143277	0.127806	0.119576	1e-07	0.0734677	0.0128346	0.00246497	0.0313627	0.0225558	0.00636295	0.0791245	0.0614589	0.00343973	0.0393516	0.0170155	1e-07	0.0589859	0.0238045	1e-07	0.0317261	0.0322545
n302_643.092_4.14	n302	643.092	4.14			31.055	4.9567	7.7736e-24	5	B. rapa	0.33014	-1.5989	0.018506	-	0.90686	-0.14105	0.35368			0.00379856	0.00286839	0.00159039	0.000194752	7.17729e-05	6.90675e-05	8.52794e-05	6.28906e-05	6.9461e-05	0.0071474	0.00529766	0.00567256	0.0104421	0.0059395	0.00391461	0.00837693	0.00913077	0.0105206	0.0101233	0.00948976	0.0140414	0.00841333	0.00709964	0.00687554	0.00771253	0.00503001	0.00519426	0.00361886	0.00190614	0.00147878
p1337_665.303_3.71	p1337	665.303	3.71			30.784	4.9441	1.0843e-09	4.9	B. rapa	0.66059	-0.59818	0.7359		0.60649	-0.72144	0.76			0.000175623	7.8612e-05	0.000220181	0.000321347	0.000109042	8.59333e-05	0.000122311	7.63523e-05	9.42445e-05	0.0790424	0.0447442	0.0564347	9.52959e-05	8.28917e-05	0.000164946	7.11854e-05	7.65329e-05	0.000241358	0.00125866	0.00136507	0.00166076	0.0512237	0.050597	0.0282512	0.000244594	0.000342116	0.000141236	0.000153093	0.000127247	0.000120075
p1364_327.07_4.16	p1364	327.07	4.16			30.76	4.943	1.3909e-34	4.9	B. rapa	0.25993	-1.9438	0.00056827	-	0.2838	-1.8171	0.75516			0.0178044	0.00925536	0.00524082	0.00184774	0.0012292	0.00126752	0.000626318	0.000702789	0.000498639	0.0784692	0.0288155	0.0298194	0.0652241	0.0229459	0.0202467	0.0492422	0.022067	0.0297632	0.0653085	0.0239845	0.0318261	0.0581851	0.0271316	0.0155601	0.0250452	0.0113685	0.0122053	0.0227487	0.00744326	0.00262907
p2530_636.247_1.03	p2530	636.247	1.03			30.76	4.943	2.4316e-14	4.9	B. rapa	10.88	3.4437	4.5625e-05	+	1.6078	0.68505	0.1368			9.96779e-05	7.3799e-05	6.01658e-05	0.00266075	0.00113007	0.00125741	0.00219106	0.000589995	0.00107267	0.000169225	0.00010319	6.38847e-05	0.00115348	0.000363216	0.000350695	0.000781644	0.000284265	0.0007315	0.000204172	0.00024101	0.000158685	0.00074103	0.000154783	0.000826386	0.000564449	0.000468698	0.000522437	5.55174e-05	7.00575e-05	6.86144e-05
p3859_517.135_4.77	p3859	517.135	4.77			29.81	4.8977	6.4576e-08	4.9	B. rapa	10.454	3.386	3.3718e-05	+	1.0664	0.09271	0.89035			0.000131322	1e-07	1e-07	0.000321347	5.45209e-05	1e-07	1e-07	1e-07	0.00011138	0.000362104	0.000337985	0.00245219	0.000138973	0.000162769	1e-07	6.97897e-05	8.62514e-05	1e-07	0.000153729	0.000183721	0.000328239	0.000115786	1e-07	0.000194161	0.000148011	0.000908317	0.000174146	0.000141317	1e-07	1e-07
p2406_203.085_2.12	p2406	203.085	2.12			29.716	4.8932	0.0044637	4.9	B. rapa	1.5785	0.65854	0.29992		1.6848	0.75258	0.00082954			0.000212013	0.000176476	9.85695e-05	0.000437031	0.000191649	0.000170603	0.000278364	0.000164852	0.000154218	0.0755142	0.0506096	0.0564741	0.000281917	0.000150712	0.000191694	0.000184245	0.000162784	0.000105826	0.000341087	0.000361515	0.000421711	0.000251166	0.000104938	0.000146022	0.000100346	0.000181321	0.00011244	0.000171599	0.000198735	0.000203556
n294_149.024_4.94	n294	149.024	4.94			29.66	4.8905	6.3228e-27	4.9	B. rapa	0.53864	-0.89261	0.25918		0.71468	-0.48464	0.86339			0.00541259	0.00575563	0.00568052	0.000168195	0.000112509	0.000107745	0.00014676	0.000101239	0.000111138	0.0153364	0.00977063	0.0136272	0.0147909	0.0116077	0.0129441	0.0145266	0.0120916	0.01665	0.011772	0.0131539	0.0133688	0.0112014	0.00844436	0.0087251	0.00905133	0.00893061	0.00903419	0.00614347	0.00535708	0.0033687
p4735_149.059_4.95	p4735	149.059	4.95			29.466	4.881	2.8771e-41	4.9	B. rapa	1.0666	0.093002	0.21085		0.94969	-0.074469	0.40569			0.00897734	0.0104795	0.00354466	0.000562357	0.000360169	0.000156702	0.000430198	0.000291527	0.000171354	0.00681083	0.00436091	0.0147197	0.0160037	0.00882571	0.0038101	0.0111636	0.0114727	0.00683971	0.0118684	0.00726587	0.00719082	0.0123446	0.00600637	0.0121053	0.00563445	0.00857342	0.0019156	0.0117125	0.00719162	0.0036823
p1402_608.219_5.6	p1402	608.219	5.6			29.291	4.8724	3.7796e-30	4.9	B. rapa	0.71331	-0.48741	0.55971		1.0949	0.13077	0.27456			0.00126417	0.00150967	0.000981854	0.000282785	0.000201562	0.000171867	0.000151835	0.000201293	0.000303296	0.00850308	0.00827017	0.0114042	0.0114653	0.00868253	0.0119355	0.00916617	0.0077359	0.00992167	0.0101918	0.00601933	0.0085429	0.0123837	0.0117137	0.00930526	0.00686495	0.0146272	0.00906243	0.00259754	0.00179004	0.000913715
p4608_386.144_5.15	p4608	386.144	5.15			29.012	4.8586	3.2509e-27	4.9	B. rapa	0.37735	-1.406	0.16496		0.91153	-0.13364	0.31014			0.00154263	0.00395627	0.00379428	0.000469166	0.000185041	7.45598e-05	0.000172923	0.000284586	0.000274166	0.0337048	0.0137901	0.00342684	0.0280269	0.0136229	0.00429305	0.0219112	0.0144963	0.0105696	0.028524	0.0160904	0.00972326	0.000801595	0.00315862	0.00682932	0.0127892	0.00368116	0.0012341	0.00471393	0.00140401	0.000956027
p1387_147.045_4.68	p1387	147.045	4.68			28.925	4.8542	1.0802e-22	4.9	B. rapa	4.1499	2.0531	0.00026494	+	2.2607	1.1767	4.8617e-07	+		0.00121987	0.000994683	0.000275226	0.000353481	0.000232953	0.000254009	0.000303669	0.000293262	0.000580889	0.0152793	0.00608972	0.0065146	0.0270164	0.00430886	0.0030879	0.00520491	0.00410484	0.00365564	0.0168526	0.00835832	0.00757558	0.0117051	0.0052482	0.0121968	0.0107321	0.00774037	0.00444003	0.00211976	0.000749187	0.000459716
n321_1125.273_4.96	n321	1125.27	4.96			28.803	4.8482	1.7102e-27	4.8	B. rapa	1.9628	0.97293	0.19111		1.0074	0.010602	0.68926			0.00138903	0.00109873	0.00120714	0.000177047	0.00020174	5.43331e-05	0.000198324	0.000153392	9.72454e-05	0.00108109	0.000929717	0.00239637	0.00153774	0.00517961	0.00676636	0.001653	0.0021362	0.00280826	0.00190232	0.00294695	0.00174767	0.00485546	0.00357321	0.00426751	0.00114579	0.00182581	0.000838254	0.00166952	0.00931773	0.00232891
n249_208.038_4.9	n249	208.038	4.9			28.753	4.8456	3.9613e-31	4.8	B. rapa	0.59474	-0.74966	0.29915		0.77346	-0.3706	0.8508			0.0116809	0.0132903	0.0141986	0.000555485	0.000193981	0.000289163	0.0003669	0.000337462	0.000318131	0.0164893	0.0173461	0.0205732	0.0183718	0.0198289	0.0211019	0.0127909	0.0206946	0.0254292	0.0205848	0.0232902	0.0284228	0.0150083	0.0148387	0.0210433	0.0149836	0.0146715	0.015679	0.0106346	0.0109254	0.00862069
p852_203.138_1.59	p852	203.138	1.59	Amino acids, peptides, and analogues	Lysine(propionyl)-OH	28.596	4.8378	3.3444e-07	4.8	B. rapa	1.3024	0.38112	0.001282		2.0106	1.0076	0.0025859	+		0.000310109	0.000293592	0.000179217	0.000700536	0.000232953	0.000160493	0.000873049	0.000629907	0.000762523	0.141943	0.126378	0.113725	0.000954944	0.000195926	0.000257078	0.000283346	0.000145777	0.000319335	0.000473198	0.000260765	0.000349976	0.000375859	0.000184953	0.000272787	0.000204456	0.000313036	0.000161805	0.00127858	0.000288809	0.000345359
p1378_310.147_3.49	p1378	310.147	3.49			28.272	4.8213	8.1641e-50	4.8	B. rapa	0.69607	-0.52269	0.15313		0.99985	-0.00021701	0.29687			0.0160766	0.0199899	0.0133952	0.00871492	0.0029623	0.00462018	0.0298777	0.0220919	0.0305215	0.00563536	0.00841673	0.00799378	0.0071055	0.00578886	0.00646855	0.00468289	0.00418259	0.00548997	0.00586573	0.00754836	0.00643218	0.0105472	0.00628708	0.0134693	0.00151523	0.00327063	0.00426314	0.0122609	0.010054	0.0088524
p1353_367.169_3.4	p1353	367.169	3.4			28.146	4.8148	1.2945e-54	4.8	B. rapa	0.75412	-0.40714	0.23482		0.77677	-0.36445	0.95272			0.0144944	0.0161492	0.0126899	0.0106848	0.00582383	0.00811944	0.0155588	0.0223869	0.0281397	0.00722934	0.00703638	0.00649494	0.00523135	0.00485595	0.00677764	0.00508767	0.0059307	0.00738927	0.00609393	0.0088996	0.00802772	0.00958529	0.00638284	0.01983	0.00130576	0.00485804	0.0058565	0.0114803	0.0125088	0.00794897
p1412_780.235_4.68	p1412	780.235	4.68			27.874	4.8009	1.9042e-41	4.8	B. rapa	1.4544	0.54043	0.23735		1.2372	0.30712	0.20047			0.00136068	0.00138133	0.00137357	0.00107972	0.000634425	0.00040692	0.00144665	0.00333347	0.00314091	0.000396677	0.00021984	0.00082231	0.00051023	0.00631635	0.0122446	0.00368769	0.0072439	0.0122758	0.00405221	0.00507702	0.00733212	0.00419323	0.0084488	0.00850616	0.00250992	0.0066781	0.00365294	0.00264633	0.00339708	0.00391331
p1650_517.266_4.05	p1650	517.266	4.05			27.794	4.7967	9.6252e-08	4.8	B. rapa	1.057	0.079998	0.40106		1.0596	0.083557	0.03734			0.000227835	0.000115512	0.000120332	0.000273145	0.000155302	0.000146592	0.00019612	0.000105852	0.000147364	0.0202724	0.00772581	0.0127606	0.000210445	0.000119063	8.47019e-05	0.000124226	0.000160355	0.0001968	0.000408343	0.000440535	0.000447796	0.0102462	0.00402436	0.00298301	0.000129196	0.000201848	0.000143979	0.000227117	0.000127247	0.000324775
p72_719.121_5.02	p72	719.121	5.02			27.743	4.7941	3.8473e-20	4.8	B. rapa	0.74902	-0.41692	0.55076		0.43086	-1.2147	0.041511	-		0.0108064	0.00620875	0.00547637	0.000163887	0.000142085	5.68677e-05	0.000206664	0.000105852	8.39633e-05	0.0275472	0.0045972	0.00936648	0.0192398	0.00998468	0.00871092	0.0131735	0.00679199	0.0122628	0.0289876	0.00982018	0.00583004	0.0143236	0.00668322	0.0126236	0.0141213	0.00937055	0.0103637	0.00799955	0.0055274	0.00420835
p1_207.065_4.9	p1	207.065	4.9			27.391	4.7756	1.9718e-30	4.8	B. rapa	0.77619	-0.36552	0.58447		0.49525	-1.0138	0.48292			0.546058	0.263209	0.33494	0.0142099	0.0112941	0.00522677	0.00859131	0.00996919	0.00968491	0.819038	0.656444	0.683943	0.819679	0.640002	0.488737	0.647856	0.556876	0.365715	1.07773	0.790907	0.75451	0.742346	0.461069	0.662816	0.490434	0.639987	0.280169	0.5481	0.362165	0.227585
n845_1025.278_3.89	n845	1025.28	3.89			27.364	4.7742	5.938e-27	4.8	B. rapa	0.48569	-1.0419	0.023032	-	1.1423	0.19189	0.55311			0.000283475	0.000631348	0.00108563	0.00260038	0.00251787	0.00152225	0.0128058	0.0147594	0.015908	0.000328637	0.00244998	0.00109569	0.000550258	0.00251102	0.0033701	0.00247707	0.00617191	0.00600885	0.0027279	0.00233707	0.00428043	0.000999499	0.00378289	0.00366805	0.000634497	0.00097064	0.0011998	0.0066312	0.00617225	0.00533289
p1317_457.207_6.88	p1317	457.207	6.88			27.277	4.7696	1.8626e-38	4.8	B. rapa	1.1067	0.14623	0.65481		1.1976	0.2601	0.23391			0.104724	0.0954895	0.0704541	0.112439	0.0579425	0.0474782	0.0560565	0.0699873	0.0744908	0.0190223	0.00246909	0.0276359	0.0449499	0.0495617	0.0501272	0.0430156	0.0357627	0.0530783	0.0971617	0.0740731	0.0716147	0.065305	0.062211	0.0579689	0.0109904	0.0422051	0.0483933	0.0823929	0.083357	0.0644049
p1798_179.984_2.93	p1798	179.984	2.93			27.272	4.7693	1.9711e-18	4.8	B. rapa	1.6484	0.72109	0.23348		1.2927	0.37035	0.83281			9.49313e-05	8.8238e-05	6.52863e-05	0.0337703	0.00896456	0.000419557	0.00581611	0.00240163	0.00124231	0.00212713	0.000514456	0.000429174	0.00311697	0.00109417	0.00126161	0.00124505	0.000481064	0.000358324	0.000795069	0.000434609	0.000293459	0.0036143	0.00115694	0.000957966	0.00741936	0.00681152	0.0064187	0.000245622	6.86278e-05	8.34808e-05
p3918_524.102_1.07	p3918	524.102	1.07			27.1	4.7602	3.9601e-10	4.8	B. rapa	20.035	4.3244	1.7546e-07	+	2.3126	1.2095	0.01364	+		0.000153472	0.000223001	8.44881e-05	0.00167743	0.00321343	0.000398074	0.000139182	0.000327968	0.000212478	0.000200158	0.000613159	0.000122855	0.000252137	0.000893723	0.000292742	0.00010608	0.000102044	0.000241358	0.000153729	0.00015804	0.000226072	0.000361608	0.000187576	0.000542366	0.00140736	0.00169005	0.00107641	0.000119447	0.000131537	2.97329e-05
p3835_682.162_4.2	p3835	682.162	4.2			26.899	4.7495	2.7857e-15	4.7	B. rapa	15.388	3.9437	2.9873e-10	+	0.6654	-0.58771	0.19576			0.000835396	0.000158828	0.000131853	0.000160673	0.000127216	0.000131427	0.000194011	0.000142293	0.000171354	0.00499121	0.000462113	0.000512716	0.000571775	0.000189897	0.000277882	0.000925411	0.000198014	0.000304482	0.00162617	0.000487947	0.000463012	0.00100645	0.000150848	0.000179719	0.00390222	0.00171229	0.000228995	0.000422269	0.000155842	7.31887e-05
n703_181.051_4.5	n703	181.051	4.5			26.754	4.7417	1.1943e-24	4.7	B. rapa	0.60849	-0.71669	0.71565		1.1103	0.15092	0.59667			0.0116809	0.0165752	0.00697446	0.000128359	0.000126088	9.57736e-05	0.000162626	9.2035e-05	0.000126419	0.000274762	0.000197995	0.000439002	0.00142257	0.00232554	0.00234321	0.00251275	0.00151727	0.00186185	0.0193216	0.0153397	0.0174492	0.00620215	0.00405842	0.00481397	0.00403491	0.00311399	0.00197828	0.00488039	0.00700837	0.00407825
p1369_671.271_10.07	p1369	671.271	10.07			26.681	4.7377	2.544e-26	4.7	B. rapa	1.328	0.4093	0.96279		1.567	0.64798	0.56921			0.0117446	0.0147053	0.0069229	0.000382402	0.000155302	0.000157966	0.000253058	0.000255086	0.000234754	0.0116128	0.00857226	0.0168787	0.0175305	0.0153817	0.0430598	0.0276353	0.0207113	0.0430286	0.0044029	0.0103575	0.0119688	0.0107057	0.00721315	0.0136233	0.0141263	0.0181373	0.0108382	0.00219378	0.00033742	0.00103493
p1651_134.037_2.31	p1651	134.037	2.31			26.16	4.7093	5.3918e-22	4.7	B. rapa	1.0725	0.10091	0.44906		1.5586	0.64029	0.92846			0.000159801	0.000110699	0.000153615	0.767514	0.13027	0.0406844	0.114882	0.0492299	0.0385134	0.0446589	0.019805	0.00154797	0.127544	0.0474111	0.0319415	0.0323531	0.00146263	0.0143274	0.0189471	0.0149209	0.0108275	0.110385	0.0305106	0.0321263	0.212522	0.130493	0.111959	0.00282802	0.00127247	0.00223683
n724_663.121_4.19	n724	663.121	4.19			26.046	4.703	3.4717e-13	4.7	B. rapa	14.13	3.8207	2.879e-08	+	0.62514	-0.67775	0.79728			0.000667937	0.000226154	0.00012018	0.00017926	7.56525e-05	5.61749e-05	0.000138827	0.000107374	6.25149e-05	0.00437644	0.000242759	0.000413605	0.000759271	0.000357008	0.000313954	0.00119392	0.000269693	0.000457719	0.00163873	0.000304941	0.000525053	0.000813627	0.000343112	0.000360043	0.00623614	0.00128276	0.00026241	0.000498668	0.000165827	7.82493e-05
p1351_686.229_4.17	p1351	686.229	4.17			25.933	4.6967	1.3415e-29	4.7	B. rapa	0.67256	-0.57226	0.50335		0.86651	-0.20671	0.91163			0.00330678	0.00342363	0.00258969	0.000549503	0.000379994	0.000188295	0.00033741	0.000347056	0.000460941	0.019399	0.0167946	0.0238617	0.0197084	0.0141458	0.013475	0.0125454	0.0136824	0.0145112	0.00923577	0.00554126	0.00679954	0.0194235	0.0262712	0.020313	0.00751344	0.0168817	0.012064	0.00460458	0.00242342	0.00148207
p1385_135.044_4.06	p1385	135.044	4.06			25.918	4.6959	1.0199e-27	4.7	B. rapa	0.69481	-0.52531	0.46585		1.2135	0.27921	0.073446			0.00501079	0.00356	0.000741191	0.00141714	0.000310604	0.000111208	0.000375369	0.000128411	0.000224473	0.00791716	0.00669091	0.00447029	0.0152394	0.00172716	0.00421578	0.0119606	0.00878792	0.00242472	0.0218031	0.00559262	0.0077473	0.0177633	0.00316256	0.0123396	0.00726884	0.00416697	0.00563985	0.00546089	0.00134539	0.000141803
p1397_541.264_9.77	p1397	541.264	9.77			25.901	4.6949	7.5239e-32	4.7	B. rapa	0.82618	-0.27546	0.88246		1.0827	0.11466	0.78876			0.0180211	0.0200332	0.015798	0.010267	0.005538	0.00999733	0.00584142	0.00548349	0.00674448	0.000260205	0.00017647	0.000248986	0.000694866	0.00203914	0.00139981	0.00249289	0.00213442	0.00116223	0.0130886	0.00789012	0.013536	0.00680999	0.00827696	0.0102311	0.00168833	0.00347932	0.0017442	0.0162817	0.021745	0.0216707
n399_702.053_4.92	n399	702.053	4.92			25.724	4.685	2.1468e-25	4.7	B. rapa	0.71648	-0.481	0.64808		0.74553	-0.42367	0.32635			0.00261151	0.00308512	0.00212719	6.41796e-05	4.65554e-05	3.86778e-05	0.000111062	8.43654e-05	4.86227e-05	0.00266681	0.00318858	0.0031619	0.0035063	0.00323501	0.00234975	0.00270255	0.00266977	0.00734071	0.00389913	0.00384469	0.00540554	0.00239704	0.00263399	0.00264275	0.00335113	0.00297146	0.00248415	0.00213849	0.00289586	0.00238727
n1255_645.018_4.07	n1255	645.018	4.07			25.505	4.6727	4.0222e-16	4.7	B. rapa	0.42201	-1.2446	0.068245		0.87036	-0.20031	0.56091			0.00153431	0.00156612	0.000937406	9.73759e-05	5.23748e-05	3.77569e-05	8.13129e-05	8.12976e-05	5.27903e-05	0.00320196	0.00271856	0.00460045	0.00629598	0.00312731	0.00311992	0.00498495	0.00701397	0.00961554	0.00805687	0.00733565	0.00982598	0.00495366	0.00407748	0.00491998	0.004577	0.00392586	0.00345215	0.00159136	0.000958305	0.000822281
p5796_631.067_4.1	p5796	631.067	4.1			25.234	4.6573	7.1752e-24	4.7	B. rapa	0.46266	-1.112	0.09428		0.91054	-0.1352	0.86707			0.00234955	0.00144069	0.000659263	0.000128539	8.92161e-05	6.57137e-05	8.43526e-05	8.32935e-05	7.3682e-05	0.00509675	0.00234646	0.00265203	0.00582297	0.00288011	0.0019422	0.00387472	0.00246363	0.004402	0.00809721	0.00453771	0.0050214	0.00544016	0.00268772	0.00315792	0.0037655	0.00277285	0.00238319	0.00317627	0.00108089	0.000526044
n327_317.028_4.08	n327	317.028	4.08			25.223	4.6567	2.4073e-30	4.7	B. rapa	0.68903	-0.53736	0.48574		0.64151	-0.64047	0.85055			0.00400054	0.00415747	0.00148356	0.000154916	0.000124148	4.51241e-05	0.000109078	6.44245e-05	8.1964e-05	0.00534439	0.00397023	0.00226213	0.00581184	0.00451146	0.00346003	0.00444152	0.00519984	0.00644248	0.0054732	0.00668186	0.00491549	0.00441533	0.00418319	0.00365891	0.00456674	0.00399442	0.00300022	0.00505703	0.00254501	0.00197745
p1328_132.047_1.02	p1328	132.047	1.02			25.135	4.6516	7.0555e-19	4.7	B. rapa	0.18511	-2.4335	0.010869	-	0.36983	-1.4351	0.40043			0.000120246	9.46553e-05	0.000110091	0.311369	0.0737685	0.0340157	0.100287	0.0215904	0.0162769	0.0136417	0.0134731	0.00366764	0.100416	0.0372651	0.0216837	0.0418305	0.018555	0.0168561	0.00718925	0.002983	0.00437362	0.0595407	0.0207737	0.0357945	0.0826968	0.0676363	0.041666	0.00128699	0.00118669	0.00144776
p2084_590.735_3	p2084	590.735	3			24.95	4.641	7.3046e-07	4.6	B. rapa	0.41541	-1.2674	0.68722		1.2818	0.3582	0.88427			0.0222693	0.0397023	0.00167952	0.000186381	9.74768e-05	7.45598e-05	0.000143399	0.000385232	0.00130057	0.00176321	0.0076286	0.0250526	0.000125076	0.000125091	7.72719e-05	7.67686e-05	9.23254e-05	0.000176377	0.000117699	9.28482e-05	0.000152164	0.000110442	2.75461e-05	0.000118743	0.00192916	0.00416355	0.00212951	0.00325702	0.00384459	0.0161701
p1398_506.151_3.77	p1398	506.151	3.77			24.871	4.6364	4.5333e-17	4.6	B. rapa	1.3685	0.45255	0.79629		0.72023	-0.47347	0.40775			0.004726	0.00434452	0.00299933	0.000292425	0.000163563	0.000122581	0.000156052	0.000135352	0.00014051	0.0110942	0.00854086	0.0105082	0.0122594	0.00978876	0.00842858	0.00756799	0.00730586	0.00879471	0.00859443	0.00441128	0.00746689	0.00794113	0.0153143	0.010167	0.00284482	0.00240849	0.00257927	0.00512106	0.00318976	0.00147292
p26_703.149_5	p26	703.149	5			24.831	4.6341	2.308e-27	4.6	B. rapa	0.65662	-0.60687	0.45705		0.42438	-1.2366	0.85178			0.0127066	0.0134635	0.0104304	0.00032456	0.000214779	0.000144065	0.000339519	0.000300204	0.000205624	0.0304095	0.0177936	0.0132028	0.0249258	0.0179754	0.0159135	0.017245	0.01247	0.0149623	0.0302222	0.0257644	0.0262961	0.0204371	0.013129	0.0174247	0.0118032	0.0170716	0.0100374	0.012806	0.00842835	0.00864427
n1356_925.101_4.06	n1356	925.101	4.06			24.77	4.6305	4.846e-17	4.6	B. rapa	0.37308	-1.4224	0.07305		0.91034	-0.13552	0.32043			0.00171857	0.001127	0.000464697	4.8688e-05	0.00020368	4.23614e-05	8e-07	5.5221e-05	7.36286e-05	0.00402984	0.00181983	0.00287528	0.00629598	0.00228964	0.00228271	0.00436366	0.00521731	0.00711013	0.0084995	0.00460826	0.00559806	0.00510621	0.00313999	0.00305762	0.00578645	0.00377431	0.00233399	0.00141941	0.000726147	0.000328912
p1440_421.186_6.97	p1440	421.186	6.97			24.67	4.6247	9.5609e-40	4.6	B. rapa	1.4376	0.52367	0.15083		1.4707	0.55646	0.0089058			0.00625439	0.0107089	0.00847441	0.00468202	0.00560079	0.00556166	0.00267187	0.00652118	0.00788398	0.000689635	0.00040977	0.00323355	0.00223151	0.00403607	0.00592319	0.00186338	0.00276612	0.00516506	0.00470556	0.00683916	0.00692345	0.00277886	0.00480615	0.00669132	0.000568212	0.00675336	0.00541771	0.00422774	0.00758051	0.00724911
n289_179.072_4.97	n289	179.072	4.97			24.545	4.6174	8.6599e-25	4.6	B. rapa	0.60367	-0.72818	0.32591		0.80253	-0.31737	0.83409			0.00669	0.00653398	0.00519579	0.000250079	0.000211439	5.61749e-05	0.000222123	0.000162595	0.000104191	0.0105182	0.00985155	0.0098449	0.0105338	0.0101697	0.0102231	0.00870948	0.0104346	0.0128918	0.0125478	0.0109071	0.0136214	0.0081994	0.00771308	0.00918566	0.00783573	0.00772362	0.00705008	0.00515864	0.00488928	0.00334748
n313_644.012_4.08	n313	644.012	4.08			24.517	4.6157	2.7315e-22	4.6	B. rapa	0.3752	-1.4143	0.03055	-	0.60477	-0.72554	0.011656			0.00141383	0.00123066	0.00079586	0.000230161	0.000106689	3.6836e-05	8.13129e-05	7.05602e-05	5.83472e-05	0.00299724	0.0027771	0.00341043	0.00506963	0.0038493	0.0030169	0.00472378	0.00627474	0.0096706	0.00696521	0.00592073	0.010116	0.00444514	0.00367892	0.00525078	0.00526694	0.00472691	0.00301188	0.00133812	0.00121315	0.000733422
p1464_487.124_5.84	p1464	487.124	5.84			24.43	4.6106	4.9594e-22	4.6	B. rapa	1.153	0.20545	0.69341		0.87992	-0.18456	0.59759			0.00151099	0.00166048	0.00206228	0.000385616	0.000158606	7.45598e-05	0.000162379	0.000204763	0.000185062	0.00342816	0.00435642	0.0073664	0.00375823	0.0037452	0.00426927	0.0021551	0.00263249	0.00359809	0.00468874	0.00330895	0.00584743	0.003014	0.00376202	0.00520382	0.000821586	0.00242218	0.00309623	0.00178665	0.00159274	0.00118131
n277_165.056_4.16	n277	165.056	4.16			24.146	4.5937	7.2383e-28	4.6	B. rapa	0.34747	-1.5251	0.015691	-	0.62011	-0.68941	0.77262			0.00750322	0.00731798	0.00411017	0.000376225	0.000236657	0.00014366	0.000212207	0.000239291	0.000220886	0.0167515	0.0142264	0.0190694	0.0198392	0.0150183	0.0125941	0.0154464	0.015324	0.0200811	0.017275	0.0138346	0.020312	0.0121097	0.0154244	0.0108744	0.0112156	0.0066321	0.00879073	0.00485068	0.0044302	0.0030252
p1386_344.117_3.77	p1386	344.117	3.77			24.045	4.5877	2.6742e-09	4.6	B. rapa	0.15767	-2.665	3.3951e-07	-	0.17545	-2.5109	8.436e-05	-		0.024198	0.0153582	0.00911576	0.0535974	0.0178267	0.00657896	0.0379566	0.0135456	0.00600252	0.00482381	0.00242572	0.00307302	0.0326984	0.0162166	0.0108775	0.0372146	0.00874176	0.0143051	0.0754499	0.0414755	0.0276199	0.0351045	0.00368594	0.0122738	0.0193217	0.015467	0.00456755	0.0178261	0.0123444	0.00905824
p1310_503.251_3.87	p1310	503.251	3.87			24.002	4.5851	1.0875e-14	4.6	B. rapa	1.1311	0.17768	0.60427		0.72894	-0.45613	0.72716			0.0021407	0.000851898	0.00107786	0.000302066	0.000142085	0.000127636	0.000179249	0.000192616	0.000195343	0.144745	0.032632	0.0482346	0.000264049	0.000162769	0.00019318	0.000200994	0.000115407	0.00108054	0.0406086	0.0357189	0.00869507	0.0626509	0.0189229	0.0364637	0.00425845	0.00238112	0.000968085	0.00118942	0.000796368	0.00231917
p2143_930.433_6.97	p2143	930.433	6.97			23.961	4.5826	1.5555e-19	4.6	B. rapa	1.2514	0.3236	0.50543		1.3361	0.41805	0.57947			0.00355676	0.0032985	0.00249624	0.00199878	0.00129363	0.00135345	0.000733868	0.00132402	0.00239895	0.000156487	6.13159e-05	0.000281748	0.00060354	0.000687248	0.000847019	0.00063369	0.000528442	0.000976571	0.0021378	0.00124061	0.00117601	0.00112401	0.00141797	0.00144738	9.65834e-05	0.000499489	0.00105721	0.00180516	0.00198163	0.00200354
p3845_682.161_6.79	p3845	682.161	6.79			23.923	4.5803	6.3071e-09	4.6	B. rapa	28.926	4.8543	1.3306e-11	+	1.3607	0.44436	0.071547		X	9.49313e-05	5.93601e-05	7.04068e-05	0.000189594	0.000168519	0.000116263	0.000149726	5.37937e-05	0.000114807	0.000369383	0.000110668	8.68176e-05	0.000125076	6.48063e-05	7.87579e-05	0.00012283	8.01774e-05	0.000126249	0.000403539	0.000150138	8.04294e-05	0.000144287	0.000115431	0.00011072	0.000171843	0.000140267	9.59857e-05	0.000181693	1e-07	5.71786e-05
p1503_350.023_3.31	p1503	350.023	3.31			23.682	4.5657	3.5687e-22	4.6	B. rapa	1.2937	0.37145	0.77223		1.0738	0.10266	0.30616			0.0001155	6.09644e-05	4.60844e-05	0.00704713	0.0120838	0.00653473	0.00614509	0.00500802	0.00269368	0.00105356	0.00146859	0.00070437	0.00560657	0.00722816	0.00423064	0.000675564	0.00161205	0.00187145	0.0014316	0.00163966	0.00124122	0.00216787	0.00218402	0.00379175	0.00778814	0.0125556	0.0111289	0.000139635	0.000162991	0.00018869
p1677_267.066_2.31	p1677	267.066	2.31			23.523	4.556	1.9139e-16	4.6	B. rapa	0.7617	-0.39271	0.7124		1.4989	0.58388	0.60511			8.70204e-05	9.7864e-05	7.2967e-05	0.0683472	0.00685807	0.00165295	0.0109827	0.00212745	0.00117206	0.00251107	0.00099601	0.000139236	0.0102165	0.00153877	0.000815813	0.0015605	0.000259969	0.000161524	0.000807079	0.000401025	0.000141295	0.0096993	0.00143633	0.0012805	0.0214327	0.00723917	0.00370642	0.000141317	8.00658e-05	9.94908e-05
p161_147.044_4.94	p161	147.044	4.94			23.4	4.5485	1.7973e-31	4.5	B. rapa	0.96863	-0.045989	0.74432		1.247	0.31843	0.030473			0.00936023	0.00842913	0.00984158	0.000465953	0.000365125	0.000254009	0.000288908	0.000305409	0.000236468	0.0194845	0.0222936	0.0282944	0.0179097	0.020414	0.0180608	0.0150662	0.0205023	0.0119528	0.0203859	0.0210746	0.0267243	0.0164648	0.0131461	0.0236764	0.0104686	0.015089	0.0102403	0.0100487	0.0101226	0.0073749
p1367_427.207_1.47	p1367	427.207	1.47			23.35	4.5454	3.0391e-28	4.5	B. rapa	1.4043	0.48988	0.11972		1.3612	0.44486	0.60779			0.00197774	0.00176636	0.00287388	0.00148462	0.000398168	0.000980651	0.000748629	0.000536202	0.0011652	0.00136471	0.000530906	0.000743683	0.000730602	0.00024114	0.000609259	0.00352019	0.00206882	0.00295571	0.00168141	0.000987747	0.0022042	0.0044159	0.00583978	0.0148637	0.000558177	0.00110674	0.000654074	0.00180516	0.00127962	0.00136771
n109_783.049_1.16	n109	783.049	1.16			23.229	4.5378	1.9948e-13	4.5	B. rapa	0.12344	-3.0182	6.9823e-06	-	0.47082	-1.0868	0.51226			6.9097e-05	0.000118731	5.87548e-05	0.0146927	0.0159588	0.00766925	0.00672121	0.00500977	0.0029382	0.00114215	0.00256533	0.000692971	0.00916244	0.0125272	0.00692497	0.00341469	0.00615638	0.0129779	0.00043517	0.00056597	0.00152265	0.00508166	0.00473945	0.0129944	0.0159487	0.0153246	0.0167942	6.87819e-05	9.07684e-05	0.000212202
n183_479.265_12.94	n183	479.265	12.94			23.208	4.5366	2.0734e-40	4.5	B. rapa	0.61929	-0.6913	0.51294		0.95285	-0.069685	0.80351			0.00678745	0.00826783	0.00650042	0.00470281	0.00229673	0.00210241	0.00194953	0.00161982	0.00187961	0.000123912	8.43632e-05	7.80045e-05	0.000454283	0.00144997	0.000968024	0.000939241	0.000799379	0.000998033	0.00595562	0.00497907	0.00581808	0.00138702	0.00097215	0.00189708	0.000813142	0.0011258	0.000826591	0.00395183	0.00398334	0.00410477
n1462_845.216_4.89	n1462	845.216	4.89			23.095	4.5295	7.933e-21	4.5	B. rapa	0.53947	-0.89037	0.27262		0.64685	-0.6285	0.47469			0.00165124	0.00156047	0.00116308	0.000146064	5.62544e-05	5.24913e-05	4.56146e-05	0.000167197	8.47424e-05	0.00556348	0.0046417	0.00602993	0.00640049	0.00436387	0.00445095	0.00418522	0.00619713	0.00555113	0.00591583	0.00328116	0.00477548	0.00684394	0.00660057	0.00628704	0.00459343	0.00452484	0.00461841	0.00159293	0.00117126	0.000807692
n271_649.177_5	n271	649.177	5			23.015	4.5245	7.7333e-30	4.5	B. rapa	0.63819	-0.64793	0.37941		0.89426	-0.16124	0.4564			0.00148647	0.00140027	0.00154765	0.00021467	0.000273513	0.000155632	0.000245922	0.00018407	9.58562e-05	0.00879956	0.00883747	0.0147247	0.00414827	0.00524543	0.0037609	0.00353148	0.00556461	0.0049764	0.00214352	0.00192235	0.00379538	0.0088745	0.00833172	0.0126545	0.00224846	0.00365343	0.00404986	0.00158198	0.000991471	0.000612732
n287_345.099_6.06	n287	345.099	6.06			22.992	4.5231	7.4939e-23	4.5	B. rapa	0.74249	-0.42956	0.56117		1.1403	0.18942	0.26978			0.000327768	0.000388232	0.000174929	0.000325324	0.000290971	7.45929e-05	0.00028757	0.000228554	0.000116694	0.00261473	0.00311283	0.00367891	0.00361507	0.00383933	0.00224019	0.00302374	0.00255724	0.00224041	0.00169592	0.00239074	0.00178018	0.0103194	0.0109778	0.00937939	0.00270431	0.00247351	0.00240542	0.000433013	0.000391002	0.000293103
p4331_475.174_0.92	p4331	475.174	0.92			22.957	4.5209	3.8415e-19	4.5	B. rapa	5.3512	2.4199	0.0011052	+	1.7528	0.80968	0.036933			0.000113918	0.000304822	8.44881e-05	0.00583244	0.00542235	0.00384046	0.00371362	0.00309921	0.00262342	0.000651423	0.000858423	0.000329252	0.00336513	0.00183417	0.00128985	0.0015591	0.0015173	0.00167651	0.000417952	0.000489923	0.000286937	0.00162457	0.00141141	0.00213737	0.00160805	0.00432947	0.00422063	0.000176646	0.000145834	0.000182972
p1373_182.063_3.73	p1373	182.063	3.73			22.949	4.5204	5.2929e-33	4.5	B. rapa	0.36008	-1.4736	4.5277e-06	-	0.33406	-1.5818	0.00064954	-		0.0155355	0.017739	0.00745288	0.0187859	0.0188428	0.00757604	0.013488	0.00852717	0.0107542	0.00194517	0.00273379	0.00166592	0.0113779	0.0178021	0.0110023	0.0132251	0.00846722	0.0173332	0.0302991	0.0431942	0.0271395	0.0135434	0.00391024	0.0138223	0.00672321	0.0161188	0.00552329	0.00823508	0.0103599	0.0108411
p2731_132.048_1.25	p2731	132.048	1.25			22.889	4.5166	5.2165e-18	4.5	B. rapa	0.19146	-2.3849	0.0021474	-	0.47952	-1.0604	0.8273			0.000238911	0.000115512	0.000153615	0.201173	0.0398498	0.0213532	0.052461	0.0141842	0.00810331	0.00920727	0.00811165	0.00187231	0.0650474	0.026248	0.013108	0.023494	0.0128017	0.00966917	0.0024909	0.00189055	0.00241288	0.0374683	0.0126096	0.0235111	0.056776	0.0371897	0.0264784	0.00116082	0.000707724	0.0011836
p2750_590.484_2.97	p2750	590.484	2.97			22.846	4.5139	5.6858e-06	4.5	B. rapa	0.33543	-1.5759	0.48875		3.8791	1.9557	8.5683e-05	+		0.0196033	0.034408	0.0351547	0.000115685	0.000110694	6.19226e-05	6.95909e-05	0.000263763	0.000738534	0.000796993	0.00488284	0.0216078	0.000117134	0.000129613	1e-07	1e-07	2.30814e-05	0.000135532	9.12768e-05	0.000108652	9.56457e-05	7.30342e-05	8.52619e-05	8.18362e-05	0.00228915	0.00319194	0.00148504	0.00255717	0.00271509	0.0138921
p1457_505.152_1.04	p1457	505.152	1.04			22.69	4.504	4.0678e-16	4.5	B. rapa	1.4967	0.58183	0.88651		0.99973	-0.00038974	0.45878			0.000159801	8.50293e-05	0.000239383	0.0260869	0.0138252	0.0102703	0.0137263	0.00417508	0.00453573	0.00182326	0.00114706	0.000722388	0.00838604	0.00369999	0.00268966	0.0048783	0.00266165	0.00312837	0.000898356	0.000693399	0.000793425	0.00478107	0.00150323	0.00561942	0.00587905	0.0067277	0.00657914	0.00065275	0.000194445	0.000333923
p2584_346.073_1.27	p2584	346.073	1.27			22.67	4.5027	5.5986e-22	4.5	B. rapa	2.4092	1.2686	0.0063126	+	1.3149	0.39496	0.10709			0.000208849	0.000300009	0.000331552	0.000568783	0.000265996	0.000245163	0.00021299	0.000150969	0.000157645	0.000269304	0.00533449	0.00558909	0.00382176	0.0128241	0.013001	0.00095891	0.00436967	0.00661321	0.00465031	0.0113769	0.00823423	0.000488082	0.000451232	0.000763805	0.000464102	0.00145912	0.000891296	0.000445822	0.00090217	0.00107839
n312_732.064_4.91	n312	732.064	4.91			22.529	4.4937	3.5982e-23	4.5	B. rapa	0.58585	-0.77139	0.3903		0.66382	-0.59113	0.5668			0.00315897	0.00337347	0.00295777	0.000123933	6.59535e-05	5.61749e-05	6.74302e-05	2.60766e-05	3.33413e-05	0.00414118	0.00411314	0.00498503	0.00440207	0.00495423	0.00398983	0.00359313	0.00444509	0.0083766	0.00643803	0.00694289	0.00934843	0.00353156	0.0042889	0.00533668	0.00458727	0.00427587	0.00342153	0.00252461	0.00235474	0.00169496
p1404_425.196_1.01	p1404	425.196	1.01			22.509	4.4924	3.0757e-19	4.5	B. rapa	3.9214	1.9714	0.0079042	+	2.0583	1.0415	0.11871			0.000106007	0.00011872	7.68074e-05	0.0254828	0.0121697	0.00957525	0.0157107	0.00646566	0.00611732	0.0019852	0.00229262	0.00120726	0.0116301	0.00803296	0.00391263	0.00506115	0.00321074	0.00448555	0.000843109	0.00203081	0.00153685	0.00694894	0.00343015	0.00923145	0.00910895	0.0144869	0.00658051	0.00018674	0.000274511	0.000259591
p2730_590.984_2.97	p2730	590.984	2.97			22.401	4.4855	6.2812e-09	4.5	B. rapa	0.34947	-1.5168	0.59888		1.6555	0.72729	0.82589			0.0196714	0.0358711	0.0356156	0.000147819	0.000185041	6.06588e-05	8.43526e-05	0.000383497	0.000596311	0.000751502	0.00585492	0.0021213	0.00021243	8.43988e-05	0.000144142	9.35181e-05	4.37331e-05	0.000126249	6.96586e-05	0.000106677	0.00011521	0.000103317	4.59102e-05	9.30687e-05	0.00183383	0.00305338	0.00127798	0.00279438	0.00317547	0.0131808
n118_723.14_3.81	n118	723.14	3.81			22.115	4.467	9.7164e-49	4.5	B. rapa	0.57348	-0.80218	0.0026447		1.2377	0.3077	0.18616			0.00765204	0.00556905	0.00517176	0.0132321	0.0131112	0.00658075	0.0162348	0.0179315	0.0111263	0.0105182	0.0114889	0.0130122	0.0289355	0.0202477	0.0232751	0.0560982	0.0609139	0.0681003	0.0190107	0.0127612	0.0196695	0.010728	0.0175282	0.00986919	0.00844353	0.00886385	0.00585903	0.0132061	0.013912	0.00764324
n253_667.188_4.11	n253	667.188	4.11			22.099	4.4659	7.9451e-31	4.5	B. rapa	0.64831	-0.62525	0.32039		0.86188	-0.21444	0.66358			0.00232626	0.00206366	0.00238625	0.000745811	0.000572243	0.00027627	0.000817096	0.000454039	0.000771017	0.0137471	0.0143555	0.0239401	0.0139143	0.015463	0.0135899	0.0119068	0.0163912	0.0161922	0.00737303	0.0071966	0.00882838	0.0159517	0.0283362	0.0185157	0.00992402	0.0142385	0.0107209	0.00365794	0.00201785	0.00175464
p1521_401.135_6.77	p1521	401.135	6.77			22.079	4.4646	1.3372e-24	4.5	B. rapa	3.5202	1.8156	0.042904	+	1.9223	0.94284	0.0040693			0.00200622	0.00314288	0.00183442	0.000347054	0.000340343	0.000127636	0.000236187	0.000258557	0.000424957	0.00558077	0.00498902	0.00531553	0.00430817	0.00310166	0.00651313	0.00550501	0.00393234	0.00765476	0.000773451	0.00233306	0.00262591	0.00306922	0.00180886	0.00318359	0.00254253	0.00364695	0.00268212	0.000439092	0.000158702	0.000359082
p1783_177.986_2.96	p1783	177.986	2.96			22.04	4.462	6.8722e-16	4.5	B. rapa	1.4402	0.52629	0.27371		1.2482	0.31991	0.17764			0.000158219	2.56692e-05	5.12049e-05	0.0311642	0.00719015	0.000462524	0.00596584	0.0028181	0.00169469	0.00193243	0.000406779	0.000476678	0.00357558	0.00124639	0.00116354	0.0010301	0.000421539	0.000419592	0.000742224	0.000434609	0.000391278	0.00377996	0.00103888	0.000811944	0.0064435	0.00682179	0.00569744	0.000354975	6.86278e-05	0.0001601
n165_411.203_6.94	n165	411.203	6.94			22.004	4.4597	1.9042e-41	4.5	B. rapa	1.0303	0.043058	0.87129		1.1827	0.24214	0.20317			0.00722152	0.00944949	0.00621198	0.00692697	0.00361192	0.00308962	0.00373841	0.00510334	0.00434826	0.00155698	0.000356391	0.00215147	0.00337406	0.00443169	0.00444114	0.00417711	0.00421226	0.00564405	0.00837516	0.00611833	0.00607811	0.00390155	0.00601832	0.00487977	0.00210678	0.00343332	0.00372913	0.00565418	0.00732955	0.00606499
p1664_381.213_3.48	p1664	381.213	3.48			21.819	4.4475	2.8248e-11	4.4	B. rapa	1.0291	0.041391	0.50027		1.1161	0.15848	0.23533			0.000344917	0.000250275	0.000192018	0.00023137	0.000113998	0.000300767	0.000291016	0.00018394	0.000203911	0.00699643	0.00625721	0.00252754	0.00020846	0.000137148	6.53839e-05	0.000156329	5.95256e-05	0.000157811	0.000643741	0.00039905	0.00134339	0.0150896	0.00447166	0.00434214	0.000179369	0.000331852	9.05008e-05	0.000257399	0.000118669	0.000532905
n821_466.016_2.47	n821	466.016	2.47			21.81	4.4469	2.2393e-09	4.4	B. rapa	0.080578	-3.6335	0.0011521	-	0.99402	-0.0086508	0.50897			4.96081e-05	6.21925e-05	8.41262e-05	0.000316472	0.000265754	0.000169446	0.000124944	7.05602e-05	6.9461e-05	0.000281945	0.00273578	0.002761	0.0135027	0.0289536	0.0227584	0.00556732	0.0136263	0.0107134	0.00140498	0.00105144	0.00205521	0.000278808	0.000117836	0.00119344	0.000172485	0.000764965	0.000402362	0.000170391	0.000211211	0.000376658
n805_1117.229_3.9	n805	1117.23	3.9			21.605	4.4333	1.8174e-21	4.4	B. rapa	0.35557	-1.4918	0.00084914	-	1.1532	0.2056	0.13755			0.00105594	0.00395582	0.00550426	0.000447044	0.000378263	0.000189705	0.000842878	0.000903477	0.000777963	0.000158033	0.000532005	0.000319274	0.000669694	0.00426016	0.00424982	0.00377156	0.00767171	0.00788791	0.00270303	0.00451068	0.00407541	0.00183943	0.00149375	0.00267017	0.000271047	0.000894865	0.000619579	0.0054963	0.0097611	0.0125597
p1474_151.078_1.29	p1474	151.078	1.29			21.042	4.3952	1.6749e-27	4.4	B. rapa	0.3965	-1.3346	0.039714	-	0.67536	-0.56627	0.11218			0.00120563	0.000490924	0.000403239	0.0450721	0.00666312	0.00218877	0.0676824	0.0225153	0.0144023	0.00538425	0.00299102	0.00252426	0.0164147	0.0043797	0.00224237	0.00609403	0.00215386	0.00204597	0.00135714	0.000369417	0.000912982	0.0158431	0.00580437	0.00495029	0.0112539	0.00828433	0.00312776	0.0036305	0.00112235	0.000675852
p1656_547.276_4.38	p1656	547.276	4.38			20.986	4.3914	0.00021616	4.4	B. rapa	0.85232	-0.23054	0.13117		1.4379	0.52397	0.00066711			0.00012974	0.000134763	0.000151055	0.000263504	0.000128868	0.00014912	0.000194011	0.000156175	1e-07	0.00240918	0.00122333	0.00142676	0.000210445	0.000123584	8.47019e-05	8.51434e-05	8.13922e-05	0.000131819	0.000170543	0.000106677	0.00029998	0.000940538	0.000255786	0.000290438	0.000100346	0.000183032	8.22735e-05	0.0001144	6.86278e-05	0.000108639
n135_346.029_3.32	n135	346.029	3.32			20.945	4.3885	1.6795e-18	4.4	B. rapa	2.0401	1.0286	0.12317		1.2567	0.32968	0.32431			6.73252e-05	0.000103654	6.67668e-05	0.0102377	0.00784458	0.00235474	0.00179483	0.000547608	0.00087243	0.000538749	0.000475188	0.000440816	0.00347004	0.00161352	0.00176599	0.00058074	0.000349243	0.000715831	0.000646539	0.000697704	0.000272527	0.00191834	0.000568387	0.00157176	0.008154	0.00322043	0.00611852	0.000143817	8.20407e-05	0.000116711
n683_701.209_5.02	n683	701.209	5.02			20.73	4.3736	6.9105e-28	4.4	B. rapa	0.68253	-0.55104	0.49292		0.76591	-0.38476	0.60433			0.00186385	0.00172066	0.00138875	0.000154916	0.000164884	6.26212e-05	0.000128911	0.00015646	0.000173652	0.00681338	0.0036896	0.00747211	0.00590355	0.00531124	0.00452126	0.00425984	0.00566356	0.00638741	0.00614212	0.00526694	0.00624312	0.00977229	0.00870256	0.00737996	0.00503696	0.00498671	0.004114	0.0013303	0.00112762	0.000806366
n918_1095.263_4.99	n918	1095.26	4.99			20.619	4.3659	8.7034e-27	4.4	B. rapa	2.5258	1.3368	0.020198	+	1.1545	0.20723	0.58932			0.000602384	0.000382578	0.000446002	0.000172621	9.50506e-05	8.38019e-05	0.000164609	0.000207079	0.000150036	0.000409449	0.000373608	0.00102132	0.00102374	0.00129839	0.00206686	0.000764046	0.000766395	0.00115634	0.000870341	0.00127831	0.000662566	0.00233567	0.00150068	0.00183311	0.000681725	0.000696407	0.000307603	0.000892601	0.00473043	0.00153448
p675_295.165_3.39	p675	295.165	3.39	Phenolamines	Sinapoyl-putrescine_isomer	20.603	4.3648	3.1573e-26	4.4	B. rapa	2.3085	1.207	0.0016721	+	1.4508	0.53683	0.072916			0.00675753	0.00561675	0.00414632	0.00265754	0.000878943	0.00104636	0.00118726	0.00102555	0.00229785	0.000498575	0.000503987	0.0003227	0.00119318	0.000207983	0.000542389	0.00510442	0.00196313	0.00155954	0.0419945	0.0144804	0.0306349	0.0114201	0.010137	0.0190422	0.00192289	0.00398223	0.000504611	0.00369611	0.00252636	0.00145234
p5738_427.208_2.15	p5738	427.208	2.15			20.534	4.3599	5.9079e-23	4.4	B. rapa	1.0016	0.002368	0.62736		1.1854	0.24542	0.13638			0.0011724	0.00236799	0.00115083	0.00134002	0.000421298	0.000648291	0.000253058	0.00030888	0.000282733	0.00137927	0.000381355	0.00061919	0.00148106	0.000260732	0.000459173	0.000658814	0.00168858	0.00136646	0.000271428	0.000590673	0.000897766	0.00754746	0.0118002	0.00750487	0.000452813	0.000525148	0.0001906	0.00161842	0.00227616	0.000762763
p2586_469.182_5.1	p2586	469.182	5.1			20.516	4.3587	1.0756e-09	4.4	B. rapa	0.75121	-0.41272	0.47431		1.3772	0.46175	0.87843			0.00374188	0.00331133	0.00172945	1e-07	1e-07	0.0001289	1e-07	0.000100646	0.000238181	0.0042197	0.00384047	0.0044752	0.0119279	0.00544674	0.00355748	0.00409944	0.00273332	0.00364636	0.00743425	0.00602921	0.00695605	0.00384231	0.00289497	0.00392493	0.00813935	0.0136094	0.00850571	0.00040881	0.000115809	0.00014409
p5842_695.182_2.57	p5842	695.182	2.57			20.488	4.3567	4.0113e-07	4.4	B. rapa	0.15203	-2.7176	0.066038		1.2106	0.27572	0.1751			5.69588e-05	8.98423e-05	9.72893e-05	0.00048202	0.000208171	0.000290657	1e-07	4.16467e-05	0.000109666	0.000152848	0.0026306	0.00155617	0.00728219	0.0201909	0.0183833	0.0038482	0.00937711	0.0100609	0.000871933	0.000566967	0.00135208	0.000169226	0.000136419	0.000603342	0.000239577	0.000629493	0.000304412	0.000223752	0.000235908	0.000965175
p1684_543.266_3.3	p1684	543.266	3.3			20.451	4.3541	6.8472e-10	4.4	B. rapa	0.75641	-0.40277	0.51265		1.129	0.17506	0.15444			0.000289541	0.000208563	0.000172817	0.000189594	0.000151998	7.45598e-05	9.48967e-05	0.000194351	6.51144e-05	0.0152848	0.0115364	0.00499447	0.000103237	7.23419e-05	7.57859e-05	9.35181e-05	4.25183e-05	6.12678e-05	0.000163337	0.000351638	0.000236941	0.00937688	0.00686424	0.00360882	0.000181878	0.000217243	7.26749e-05	0.000144682	0.000157272	0.000162387
n1_372.043_1.17	n1	372.043	1.17	Glucosinolates	Gluconapin	20.363	4.3479	1.4041e-18	4.3	B. rapa	0.17895	-2.4824	0.00050176	-	0.16049	-2.6394	0.00031034	-		0.000418125	0.000929118	0.00181072	1.3231	1.21665	0.577311	0.564675	0.419798	0.316007	0.130523	0.261383	0.128619	0.700219	0.989798	0.586585	0.310998	0.590883	1.03753	0.0754486	0.104419	0.212654	0.380087	0.460198	1.04121	0.858057	1.0955	0.915519	0.00916362	0.0278275	0.0509231
p1483_629.144_6.1	p1483	629.144	6.1			20.287	4.3425	3.5951e-16	4.3	B. rapa	0.7778	-0.36252	0.84777		1.2055	0.26958	0.27835			0.000406623	0.000442794	0.000238103	0.000138179	9.9129e-05	8.84608e-05	0.000101223	0.000114529	1e-07	0.00348639	0.0029312	0.00496826	0.00153267	0.00233604	0.00248756	0.00325499	0.00300179	0.00359438	0.00379039	0.00277557	0.00419972	0.00395632	0.00337244	0.00459085	0.00219257	0.00392065	0.00522162	0.000757056	0.000383172	0.000279032
p2655_334.049_3.31	p2655	334.049	3.31			20.165	4.3338	1.8282e-15	4.3	B. rapa	1.0898	0.12405	0.89009		1.2002	0.26328	0.48988			7.59451e-05	8.50293e-05	5.76055e-05	0.0191041	0.0124522	0.0076645	0.00410586	0.00595201	0.00260629	0.000844303	0.00144167	0.000478316	0.00454839	0.00800583	0.00347575	0.00065044	0.00193519	0.00156697	0.000730214	0.00112603	0.000839074	0.00185079	0.00333177	0.00357512	0.00345819	0.0142594	0.00478283	8.24349e-05	0.000105801	0.000177254
p5200_720.25_5.02	p5200	720.25	5.02			20.129	4.3312	5.1585e-31	4.3	B. rapa	0.85383	-0.22797	0.84448		0.83577	-0.25883	0.42898			0.00270554	0.00211129	0.00133773	0.000478806	0.000165215	0.000190823	0.000120202	0.000225586	0.00025189	0.00783892	0.00382552	0.00662271	0.00692086	0.00366381	0.00369419	0.00468986	0.00362013	0.00508151	0.00916371	0.00552546	0.00742776	0.0122911	0.00722627	0.00624683	0.00368146	0.00564491	0.0049035	0.00210125	0.000986525	0.000760476
p5447_538.177_3.41	p5447	538.177	3.41			20.106	4.3296	1.5382e-16	4.3	B. rapa	0.84867	-0.23673	0.9576		1.433	0.51901	0.46604			0.00136385	0.00160593	0.00137997	0.000260291	0.000147041	0.000170603	0.000280472	0.000119734	0.000126802	0.00197793	0.00525373	0.00227855	0.00373639	0.00319359	0.00298091	0.00493832	0.00364564	0.00524861	0.000667762	0.000636109	0.000804294	0.0057697	0.00298941	0.0058874	0.000982141	0.00170203	0.000478557	0.000240575	0.000100082	0.00023672
n318_419.135_5.82	n318	419.135	5.82			20.04	4.3248	5.5908e-33	4.3	B. rapa	0.89995	-0.15208	0.9338		0.89304	-0.16321	0.50086			0.00168313	0.00256308	0.00205108	0.000194752	9.89302e-05	9.30109e-05	0.000368883	0.000306783	0.000276455	0.00424175	0.00465547	0.00812698	0.00438927	0.00522947	0.00578362	0.00246409	0.00602639	0.00660423	0.00620428	0.00521571	0.00729823	0.00277756	0.00587796	0.00503146	0.00171458	0.00391323	0.00369852	0.00184773	0.00281731	0.00103714
n1148_348.026_3.32	n1148	348.026	3.32			20.039	4.3248	2.6856e-18	4.3	B. rapa	2.0838	1.0592	0.082532		1.367	0.45099	0.57838			6.37818e-05	4.90001e-05	8.14555e-05	0.0066791	0.00520256	0.00165394	0.0014319	0.000466311	0.000602921	0.000391491	0.000380495	0.000297506	0.00292831	0.00112886	0.00128361	0.000387701	0.000291036	0.000361357	0.000273536	0.000402522	0.00029753	0.00102405	0.000393366	0.0013232	0.00471869	0.00266836	0.00336322	5.00232e-05	9.2514e-05	0.000124668
n726_635.162_4.6	n726	635.162	4.6			19.764	4.3048	2.6116e-23	4.3	B. rapa	2.7928	1.4817	0.025754	+	1.0613	0.085822	0.59552			0.000450016	0.000354309	0.000229678	0.000340816	0.000207559	0.000185101	0.000345084	0.000161061	0.000152814	0.00184252	0.00178884	0.00159819	0.0042549	0.00170726	0.00150927	0.00308863	0.00277454	0.00368584	0.00263092	0.00222729	0.00234273	0.00617234	0.00404109	0.00326232	0.00195072	0.00188174	0.00107005	0.000434576	0.000443369	0.000291777
p269_240.05_1.58	p269	240.05	1.58			19.647	4.2962	1.1793e-23	4.3	B. rapa	1.4439	0.52993	0.15838		1.9368	0.95368	1.8364e-08			0.00388427	0.00431083	0.00495536	0.000269931	0.000125563	0.000136482	0.000130747	0.00018394	0.000195343	0.00789714	0.0105374	0.0146312	0.0009609	0.00182814	0.00163014	0.00105522	0.00128041	0.00218707	0.00549822	0.0363629	0.00900374	0.00306209	0.000936569	0.00653085	0.00309569	0.0046733	0.00378184	0.00267829	0.00156986	0.00113214
p1572_669.255_14.8	p1572	669.255	14.8			19.641	4.2958	1.5689e-16	4.3	B. rapa	1.7653	0.81993	0.3529		2.0958	1.0675	0.94207			0.00185274	0.0026696	0.00354082	0.000109258	0.000186693	8.46696e-05	1e-07	0.000105852	0.000104526	0.00368291	0.0042637	0.00717474	0.00244196	0.00207832	0.0180341	0.0071018	0.00803596	0.0168264	0.000984828	0.00180165	0.00244331	0.00213759	0.00202267	0.00207639	0.00139356	0.00390012	0.00511056	0.00081762	0.000120099	0.000555776
p3311_490.155_3.9	p3311	490.155	3.9			19.619	4.2942	3.2201e-26	4.3	B. rapa	2.0901	1.0636	0.051617		1.3183	0.39867	0.14896			0.00715466	0.00398996	0.00434474	0.00080658	0.000431211	0.000145328	0.000328975	0.000237733	0.000291301	0.00794627	0.00487387	0.0055678	0.00405007	0.00274748	0.00271789	0.00715344	0.00428341	0.00592441	0.00411706	0.00262543	0.00452796	0.00199508	0.00154521	0.00330554	0.00225152	0.00404723	0.00232011	0.00539192	0.00282375	0.00212133
p4385_376.143_6.91	p4385	376.143	6.91			19.609	4.2935	8.4727e-15	4.3	B. rapa	3.2224	1.6882	0.0157	+	1.484	0.56949	0.69451			0.000167712	0.000101073	0.000140814	0.00321668	0.00271118	0.000975596	0.000257275	0.000522319	0.000846487	0.000147389	0.000550348	0.00013596	0.000408978	0.00102334	0.000482949	0.000135392	0.000194369	0.000675802	0.000122503	0.000110628	0.000206508	0.000331326	0.000522065	0.000876129	0.00196303	0.00404039	0.0120928	0.000122811	8.00658e-05	5.60351e-05
p1395_498.161_4.31	p1395	498.161	4.31			19.509	4.2861	3.725e-19	4.3	B. rapa	0.67676	-0.56328	0.56275		0.96617	-0.049656	0.94207			0.00178629	0.00133159	0.000957532	0.000228156	0.00015365	0.000155438	8.64614e-05	0.000182204	0.000430098	0.00756052	0.00426819	0.00624596	0.0105143	0.00532316	0.00424401	0.010615	0.00752452	0.0102057	0.00859923	0.00482811	0.00481924	0.0159713	0.0108427	0.0106788	0.00613995	0.00918581	0.00477323	0.00113222	0.000498981	0.000510033
p1696_675.117_4.16	p1696	675.117	4.16			19.388	4.2771	3.9165e-26	4.3	B. rapa	0.23543	-2.0866	0.00025417	-	0.40738	-1.2955	0.98554			0.00612149	0.00639324	0.0032912	0.000414537	0.000132172	0.000137746	0.000139182	0.000144028	0.000210765	0.0143713	0.00869041	0.00763831	0.0154856	0.0102936	0.00870497	0.00930017	0.00660491	0.00866289	0.0141407	0.0106163	0.0127687	0.0106078	0.00722627	0.00745352	0.00538609	0.00560385	0.00646533	0.00670247	0.00489545	0.00324089
p3941_317.123_5.31	p3941	317.123	5.31			19.331	4.2729	9.0632e-10	4.3	B. rapa	26.092	4.7055	5.6434e-14	+	1.2581	0.33127	0.89302		X	0.000142397	0.00011872	8.06477e-05	0.000202448	0.000102433	0.000269174	0.00024884	0.000272439	0.000337567	0.000227452	0.000179461	0.000278472	0.000289858	0.000191405	0.000105506	6.56023e-05	0.000111762	0.000126249	0.000372313	0.000167917	0.000241288	0.000354483	0.000145601	0.000136394	0.000125433	0.000422513	0.000104213	0.00018674	0.000137256	5.83222e-05
n728_147.045_7.44	n728	147.045	7.44			19.283	4.2692	2.5669e-13	4.3	B. rapa	9.9463	3.3142	5.1126e-05	+	1.27	0.34485	0.21478		X	0.00011339	0.000105539	6.00901e-05	0.000130572	8.14719e-05	6.17003e-05	0.000160643	0.000151858	9.44669e-05	0.000456141	0.000197995	0.000346485	0.000341245	0.000213407	0.000130814	0.000249815	0.00032208	0.000560964	0.00039041	0.000158569	0.000227523	0.000447144	0.000329249	0.000656119	0.000209446	0.000331966	0.000121	0.000128184	0.000153608	5.96817e-05
p4175_423.18_1	p4175	423.18	1			19.067	4.253	5.7119e-16	4.3	B. rapa	5.028	2.33	0.00032519	+	0.98149	-0.026953	0.60588			8.3856e-05	0.000145994	9.21688e-05	0.00697001	0.00303335	0.000748126	0.00714677	0.00368227	0.00161072	0.000582278	0.000761215	0.000250625	0.00379595	0.000985658	0.00098373	0.000723021	0.00300787	0.00309867	0.000350695	0.000695374	0.000473881	0.0012113	0.00194266	0.00122915	0.00202073	0.00238797	0.000625279	0.000185058	0.000195875	0.000146377
p5176_490.155_3.65	p5176	490.155	3.65			19.062	4.2526	7.0397e-35	4.3	B. rapa	1.059	0.082653	0.69585		1.11	0.15051	0.83603			0.00549494	0.00502957	0.00310558	0.000642693	0.000363473	0.000291921	0.000358499	0.000352262	0.000137083	0.00456906	0.00869041	0.00994308	0.00482038	0.00553717	0.00433911	0.0118573	0.00995779	0.0114924	0.00456864	0.00244369	0.00433666	0.00321707	0.00383416	0.00466146	0.00282726	0.00340063	0.00243667	0.00680677	0.00522429	0.00309794
p1848_330.098_2.4	p1848	330.098	2.4			19.046	4.2514	9.1867e-34	4.3	B. rapa	0.46207	-1.1138	0.0058615	-	0.70829	-0.49759	0.66003			0.000102842	0.000454025	0.000925529	0.00342234	0.00252448	0.00212053	0.000913117	0.000265498	0.000385546	0.000948021	0.00543169	0.00538106	0.00920399	0.0102092	0.0120187	0.00627269	0.00766787	0.00726116	0.0048785	0.0047076	0.0072256	0.00213046	0.00183772	0.00458443	0.00118534	0.00330313	0.00322375	0.00189264	0.00241055	0.00323059
p1491_381.213_3.11	p1491	381.213	3.11			18.922	4.242	1.5143e-10	4.2	B. rapa	1.6015	0.67942	0.26549		1.0563	0.079045	0.11472			0.000212013	0.000149202	0.000184338	0.000212089	0.000140433	4.80216e-05	7.16997e-05	0.000104117	5.14061e-05	0.00681083	0.00324077	0.00183955	0.000105223	8.13846e-05	0.000139684	8.37476e-05	0.000121481	0.000167094	0.000105689	0.000642036	0.000878202	0.00488082	0.00182723	0.00418809	5.89535e-05	0.000343826	0.000101471	0.000144682	0.000124388	0.00020813
p1705_764.134_1.06	p1705	764.134	1.06			18.865	4.2376	5.639e-11	4.2	B. rapa	0.089567	-3.4809	4.8516e-05	-	0.93652	-0.094626	0.53983			9.49313e-05	0.000112303	8.06477e-05	0.0293132	0.0105837	0.00575753	0.00642345	0.00209969	0.00101613	0.000633227	0.000634096	0.000193292	0.00780036	0.00446108	0.0018471	0.0023896	0.00170802	0.00177862	0.000194564	9.87747e-05	0.000154337	0.00368912	0.00180755	0.00421537	0.00623277	0.00680981	0.00505845	4.20586e-05	6.71981e-05	9.3773e-05
n727_456.261_8.48	n727	456.261	8.48			18.848	4.2363	4.4613e-09	4.2	B. rapa	42.365	5.4048	1.1141e-19	+	4.729	2.2415	1.6602e-05	+	X	9.92161e-05	0.0001715	3.33834e-05	0.000263358	8.92312e-05	9.66945e-05	0.000160643	7.66959e-05	0.000102802	7.3629e-05	7.74764e-05	8.88889e-05	0.000106639	7.3795e-05	0.000107922	8.11089e-05	0.000106713	0.000168633	0.000188988	0.00020736	0.000207521	8.76754e-05	6.41168e-05	0.000164487	9.24025e-05	0.000164179	9.47591e-05	8e-07	5.7603e-05	8e-07
p2609_330.098_1.29	p2609	330.098	1.29			18.783	4.2313	6.1662e-22	4.2	B. rapa	2.1839	1.1269	0.025236	+	1.1513	0.20332	0.62757			0.000183534	0.000202145	0.00031491	0.000292425	0.000313908	0.00027802	0.000181358	0.000229057	0.000226187	0.000283861	0.00329311	0.00241124	0.00316263	0.0124865	0.012943	0.00073977	0.00507911	0.00349412	0.00155651	0.00347094	0.00276068	0.000297481	0.000553546	0.000736526	0.000275953	0.00100924	0.000777484	0.000405445	0.000501841	0.000582079
n904_342.024_4.37	n904	342.024	4.37			18.777	4.2309	4.5292e-11	4.2	B. rapa	3.6417	1.8646	0.0049319	+	1.3668	0.4508	0.11203			4.42929e-05	8e-07	5.60841e-05	0.00153588	0.0023976	0.000232988	0.000349051	9.81707e-05	5.27903e-05	0.000147258	0.000216934	0.000130612	0.00116877	0.000261274	0.000192951	9.89529e-05	8.92511e-05	0.000141101	0.000149201	3.90324e-05	0.000167517	0.000615481	5.71853e-05	0.000310697	0.00332854	0.000763161	0.000863037	7.03451e-05	8e-07	5.03979e-05
n1373_301.034_4.73	n1373	301.034	4.73			18.773	4.2306	3.9325e-16	4.2	B. rapa	1.8803	0.91096	0.055389		0.94905	-0.075437	0.91963			0.000189574	0.000271385	0.00010015	0.000146064	6.59535e-05	5.43331e-05	9.91621e-05	8e-07	8e-07	0.00120141	0.00117248	0.00133152	0.00191951	0.00073795	0.00107595	0.00168707	0.00080326	0.00155556	0.0015691	0.00252735	0.00232023	0.00172545	0.00164971	0.00167959	0.000870637	0.00192324	0.000963627	0.000261058	0.000214702	0.0001313
p6292_728.203_4.2	p6292	728.203	4.2			18.758	4.2294	8.781e-29	4.2	B. rapa	0.52163	-0.93891	0.15008		1.1745	0.23205	0.021009			0.00498073	0.00476164	0.00350498	0.000125325	0.000218084	0.00011879	8.22438e-05	0.000199557	0.000123375	0.00616123	0.00717845	0.00422294	0.00624386	0.0103434	0.0084687	0.0044135	0.00380964	0.00337159	0.00680012	0.00488145	0.00719299	0.00676902	0.00465661	0.00513001	0.00326502	0.00589294	0.00396695	0.00588148	0.00422919	0.00184916
p2691_498.191_2.54	p2691	498.191	2.54			18.716	4.2262	1.0701e-12	4.2	B. rapa	9.9668	3.3171	1.9774e-07	+	2.4667	1.3026	0.008098	+		0.000104424	6.57774e-05	4.22441e-05	0.000600918	0.0011565	0.000975596	0.000149726	0.000277645	0.000387259	8.73417e-05	0.00011665	0.000170359	0.000281917	0.000836453	0.000555763	9.91013e-05	0.000314635	0.000939439	0.000105689	0.000106677	0.000228246	9.26287e-05	0.000259721	0.00102696	0.000194421	0.00106569	0.00186487	4.20586e-05	4.71816e-05	4.45993e-05
n1206_581.091_4.73	n1206	581.091	4.73			18.653	4.2214	5.672e-16	4.2	B. rapa	5.4661	2.4505	0.00040746	+	1.0543	0.076325	0.97702			0.000106303	8.66926e-05	5.60841e-05	6.63927e-05	0.000151305	4.42032e-05	5.55308e-05	6.13567e-05	8.75208e-05	0.000398674	0.000340896	0.000564172	0.000985346	0.000410858	0.000153707	0.000562896	0.000263873	0.000674533	0.000283482	0.000561091	0.000827583	0.00132039	0.000540661	0.00112765	0.000488706	0.000595374	0.000330928	0.000103173	0.000164081	7.69231e-05
n337_371.114_7.52	n337	371.114	7.52			18.438	4.2046	1.2901e-23	4.2	B. rapa	0.94765	-0.077567	0.77332		0.83697	-0.25675	0.41612			0.00127564	0.000906503	0.000835921	0.000104015	0.000139666	3.59151e-05	3.37151e-05	5.5221e-05	7.91855e-05	0.00320556	0.00301814	0.00615873	0.00185552	0.00208221	0.00283703	0.00100737	0.00185487	0.00188594	0.00277763	0.00180525	0.00362286	0.00253557	0.00256294	0.00243257	0.00124025	0.00166163	0.00276551	0.00156322	0.00119395	0.00069496
p120_386.145_4.96	p120	386.145	4.96			18.428	4.2038	1.1165e-28	4.2	B. rapa	0.63285	-0.66007	0.44662		0.51768	-0.94987	0.065064			0.0144122	0.0128555	0.00628284	0.000777659	0.000305648	0.000281811	0.000259384	0.000227322	0.000274166	0.0337048	0.014644	0.0105279	0.0312412	0.0176424	0.00905864	0.0219112	0.0162408	0.0123185	0.0394988	0.0249011	0.0122014	0.0231037	0.0132143	0.00802477	0.00558428	0.0155269	0.00584827	0.00653255	0.0106144	0.00399679
p1465_313.132_1.35	p1465	313.132	1.35			18.346	4.1974	7.6977e-24	4.2	B. rapa	0.35449	-1.4962	0.03937	-	0.95124	-0.072115	0.99795			0.000691417	0.000373808	0.000496688	0.0467881	0.00761971	0.00283706	0.0633045	0.0196763	0.0123169	0.00491115	0.00293868	0.00145297	0.0170957	0.00428626	0.00146222	0.00610241	0.00255474	0.0021518	0.00111694	0.000322006	0.000497793	0.0150326	0.00604048	0.00518778	0.0102667	0.00786011	0.00253539	0.0034976	0.000746327	0.000464291
p4177_473.195_1.4	p4177	473.195	1.4			18.333	4.1964	1.1559e-17	4.2	B. rapa	3.9414	1.9787	2.4625e-05	+	1.5785	0.65855	0.023047			4.11369e-05	6.09644e-05	0.000171536	0.000279572	0.000323821	0.000454941	8.22438e-05	0.000130146	8.05362e-05	6.55063e-05	0.00076271	0.000645399	0.00106612	0.00652433	0.00252471	0.000355927	0.00124639	0.00167094	0.000357901	0.000827732	0.000658651	6.94715e-05	0.000301696	0.000731712	0.000304802	0.00135991	0.000577286	0.000109352	0.000101512	5.14608e-05
n323_241.145_5.98	n323	241.145	5.98			18.202	4.186	9.8532e-33	4.2	B. rapa	1.0002	0.00027055	0.25215		1.4081	0.49375	0.50897			0.000572265	0.000776464	0.000443332	0.000258931	0.000232777	9.39318e-05	0.000410531	0.000253096	0.000261173	0.00695884	0.014266	0.0175365	0.00317358	0.00287003	0.00185756	0.00142103	0.00263291	0.00248132	0.00207887	0.00127099	0.00132013	0.00310195	0.00280381	0.00397509	0.00286242	0.00319698	0.00244041	0.00052837	0.000464315	0.000324934
n410_322.093_9.27	n410	322.093	9.27			18.017	4.1713	1.3957e-11	4.2	B. rapa	1.1327	0.1798	0.26767		0.87604	-0.19092	0.24511			0.000194889	0.000156424	0.000209648	8e-07	8e-07	4.51241e-05	8e-07	7.05602e-05	4.86227e-05	0.000409449	0.000222099	0.00073288	0.000910699	0.00196654	0.00438391	8.75976e-05	8e-07	8.94789e-05	3.9787e-05	0.000151251	0.000127513	0.000701403	0.00048001	0.000833399	0.000542094	0.000804657	0.000150157	0.000512737	0.000504463	0.000550398
p1414_533.261_4.29	p1414	533.261	4.29			17.895	4.1615	1.7325e-09	4.2	B. rapa	0.71093	-0.49222	0.72274		0.58971	-0.76192	0.10342			0.000175623	0.000147598	0.000243223	0.000578424	0.000384951	0.000165548	0.00033741	0.000223851	0.000246749	0.0387815	0.0190334	0.0246595	0.000117134	0.000197433	0.000160488	5.58317e-05	7.89626e-05	0.000241358	0.00226511	0.00308375	0.00326282	0.0203605	0.00967526	0.00842111	0.000277207	0.00026685	0.000224881	0.000217023	0.000217321	0.000486018
p3895_397.127_6.01	p3895	397.127	6.01			17.86	4.1587	2.9985e-14	4.2	B. rapa	1.2971	0.37533	0.78212		0.76543	-0.38566	0.020432			0.000275301	0.000373808	0.000180497	0.000401683	0.000204867	0.000107417	0.000164488	0.000150969	0.000197057	0.00431432	0.00352342	0.00712232	0.000998621	0.000645048	0.000698419	0.000791415	0.000546664	0.000889311	0.000629329	0.000584746	0.000719517	0.0020788	0.000982479	0.00164154	0.00125684	0.0013428	0.00126838	0.000457598	0.000140115	0.000210417
p4342_201.124_1.22	p4342	201.124	1.22			17.759	4.1505	4.5217e-10	4.2	B. rapa	22.501	4.4919	2.5451e-13	+	1.6583	0.72974	0.00032493			0.00013765	0.000105886	9.72893e-05	0.00165172	0.000378342	0.000825213	0.000609447	0.000133617	5.82602e-05	0.000353006	0.0002333	0.000199844	0.000204489	0.000164276	0.00016346	0.000153537	0.000125125	0.000144815	0.000319469	0.00021928	0.00020216	0.000211977	8.9197e-05	0.000422018	0.000160554	0.000564491	0.000274245	0.000153093	7.00575e-05	9.14858e-05
p4186_652.151_4.43	p4186	652.151	4.43			17.74	4.1489	2.9493e-08	4.1	B. rapa	20.671	4.3695	2.4923e-07	+	1.4257	0.51171	0.56385		X	0.000131322	0.000133159	4.99248e-05	0.00031492	0.000188345	5.0549e-05	0.000113876	0.000128411	5.99738e-05	0.000280221	0.0001331	0.000147426	0.000216401	9.79629e-05	0.000175348	0.000254034	0.000120266	0.000220935	0.000456384	0.000229157	0.000267373	0.000293918	3.67282e-05	0.000293648	0.000718731	0.000638046	9.05008e-05	9.58937e-05	6.14791e-05	8.69115e-05
p1563_502.265_6.96	p1563	502.265	6.96			17.623	4.1394	4.5757e-37	4.1	B. rapa	0.77066	-0.37583	0.5648		1.117	0.15962	0.6181			0.0101861	0.00880615	0.00306333	0.010794	0.00426089	0.00324398	0.0063876	0.00675371	0.00419645	0.00196337	0.000391824	0.00168885	0.00346242	0.00427269	0.00252471	0.00365558	0.00293862	0.00230033	0.00886586	0.00602131	0.00327152	0.00554525	0.00508292	0.00213256	0.000982141	0.00272666	0.00171677	0.0073754	0.0073203	0.0041546
p3872_682.162_6.36	p3872	682.162	6.36			17.549	4.1333	3.8973e-11	4.1	B. rapa	22.893	4.5168	1.5859e-16	+	1.4154	0.50117	0.046506		X	9.80957e-05	7.8612e-05	4.73645e-05	0.000141393	7.93032e-05	7.32961e-05	0.000153943	5.5529e-05	0.000130229	0.000220174	7.328e-05	0.000104836	0.00015287	7.83704e-05	8.47019e-05	6.14149e-05	5.83108e-05	0.00010397	0.000259418	0.000183721	0.000141295	0.000126474	9.31322e-05	0.000115534	0.000139231	6.84231e-05	0.000106956	8.41173e-05	5.57601e-05	9.49165e-05
n96_424.045_3.33	n96	424.045	3.33			17.516	4.1306	2.5176e-23	4.1	B. rapa	1.0601	0.084208	0.64564		1.0595	0.083447	0.97219			0.000131107	0.000109308	0.000121516	0.0196544	0.0119007	0.00351139	0.00802023	0.00231315	0.00262285	0.00204006	0.00183189	0.000821769	0.0117538	0.00533318	0.00371185	0.00232296	0.00120295	0.00129744	0.00119361	0.0013149	0.00118762	0.00613201	0.00189578	0.00428213	0.0169158	0.00886025	0.00798163	0.000257932	9.2514e-05	0.000171088
p1844_671.271_10.28	p1844	671.271	10.28			17.513	4.1304	7.5896e-23	4.1	B. rapa	1.27	0.34482	0.99619		1.1826	0.24199	0.23533			0.00178154	0.00124335	0.0018293	0.000221729	0.000201562	0.000126373	0.000225643	0.000170057	0.000221046	0.00590102	0.00141027	0.00521561	0.00881487	0.00237673	0.0145984	0.00791973	0.00620646	0.0139449	0.00215701	0.00273211	0.00197378	0.0026132	0.00113857	0.00311459	0.00206212	0.00230073	0.00194028	0.000476104	0.000134396	0.000361369
p1669_239.055_5.08	p1669	239.055	5.08			17.45	4.1252	5.6253e-17	4.1	B. rapa	0.28983	-1.7867	0.10509		0.88844	-0.17065	0.36468			0.00167554	0.000954575	0.000175377	0.000282785	0.000142085	0.000147856	0.000309996	0.000208234	0.00011652	0.0136107	0.00141027	0.00103526	0.00408581	0.000473236	0.000211012	0.00217046	0.000270902	0.000363894	0.00491694	0.00246937	0.00127165	0.0176012	0.00110447	0.000361042	0.00788472	0.00257955	0.000371602	0.000969031	0.000258784	0.000178397
p1691_689.11_5.1	p1691	689.11	5.1			17.424	4.123	5.0656e-28	4.1	B. rapa	0.82073	-0.28502	0.7022		0.641	-0.6416	0.86143			0.00577024	0.00427072	0.00347425	0.00040811	0.00019991	0.000113735	0.000118094	0.000114529	0.00011652	0.0111015	0.00375971	0.00515664	0.00890619	0.00411294	0.00283826	0.00597818	0.00275519	0.00433516	0.0084359	0.00529433	0.00576483	0.00628628	0.0025631	0.00480427	0.00522805	0.00361787	0.00435501	0.00606486	0.00338278	0.00242781
p3954_652.151_7.9	p3954	652.151	7.9			17.312	4.1137	4.2872e-10	4.1	B. rapa	25.676	4.6824	4.8495e-16	+	1.1388	0.18747	0.25165		X	5.37944e-05	8.50293e-05	7.2967e-05	0.000196021	6.93903e-05	6.95049e-05	9.91143e-05	0.000126675	0.000107953	0.00019106	8.37486e-05	9.33699e-05	8.13985e-05	6.63134e-05	0.00014117	9.63097e-05	4.85923e-05	7.98338e-05	0.000245006	0.000104701	0.000186944	7.30342e-05	4.32868e-05	6.25807e-05	0.000223271	0.000140267	5.21065e-05	8.07526e-05	9.5793e-05	8.5768e-05
p4170_497.195_2.51	p4170	497.195	2.51			17.266	4.1099	3.7058e-11	4.1	B. rapa	11.095	3.4718	5.1203e-07	+	1.4672	0.55303	0.32889		X	8.54382e-05	7.70077e-05	6.2726e-05	0.000196021	0.000148693	8.71971e-05	4.63939e-05	0.000135352	6.34008e-05	9.09809e-05	0.000215353	0.000214587	0.000287873	0.000747533	0.000904973	0.000235889	0.000489568	0.000913447	0.000254614	0.000282496	0.00028259	3.74078e-05	0.00012986	0.000279206	9.40748e-05	0.000165926	0.000159062	6.05645e-05	6.57683e-05	8.5768e-05
p1493_333.167_4.27	p1493	333.167	4.27			17.204	4.1047	1.2161e-14	4.1	B. rapa	0.76278	-0.39066	0.49257		0.80232	-0.31775	0.14779			0.0145324	0.0104586	0.00533171	0.0207815	0.00777006	0.00977997	0.00638971	0.00327621	0.00461969	0.00114818	0.000841972	0.000881281	0.00663299	0.00386577	0.0028442	0.0102954	0.00778571	0.0190524	0.00161656	0.00149545	0.00209334	0.00510883	0.00235585	0.00416242	0.0105502	0.0110589	0.00428371	0.00155617	0.00119813	0.00149694
p1610_523.254_9.33	p1610	523.254	9.33			17.058	4.0924	7.0928e-32	4.1	B. rapa	0.84492	-0.24312	0.99664		1.1161	0.15845	0.73125			0.00742047	0.00993881	0.0110961	0.00277643	0.00186362	0.00309739	0.00167651	0.00275215	0.00392571	0.000152848	0.000136091	0.000116303	0.000442729	0.00081686	0.000842561	0.000530401	0.000329213	0.000707365	0.00290644	0.00246542	0.00537573	0.00142506	0.000742434	0.00163191	0.000534345	0.000725285	0.000748689	0.00155449	0.00326697	0.00235119
p1579_276.09_1.94	p1579	276.09	1.94			17.03	4.09	3.6637e-16	4.1	B. rapa	2.662	1.4125	0.035102	+	1.5761	0.65639	0.33723			9.80957e-05	9.46553e-05	1e-07	0.00317169	0.00416011	0.00372925	0.000683256	0.00172834	0.00108638	0.000498575	0.00117697	0.00038167	0.00191783	0.00343775	0.00169404	0.000263805	0.000828499	0.00104341	0.000360303	0.00056104	0.000465186	0.00111511	0.00179312	0.00198012	0.000972106	0.00666783	0.00467862	0.000174964	0.00016871	0.000107496
p3905_666.166_7.34	p3905	666.166	7.34			17.028	4.0898	2.867e-10	4.1	B. rapa	9.8254	3.2965	2.5776e-08	+	1.109	0.14926	0.14642			0.000262643	0.000105886	1e-07	0.000266718	7.43467e-05	5.93951e-05	0.000109658	8.50287e-05	9.76715e-05	0.00127737	0.000142073	0.000212949	0.000579716	8.74131e-05	0.000175348	0.000488528	0.000115407	0.000172664	0.000895954	0.000250888	0.000182596	0.000397235	0.000153471	0.000194161	0.00139607	0.00110845	0.000143979	0.000415539	6.71981e-05	2.97329e-05
p361_506.166_7.52	p361	506.166	7.52			16.923	4.0809	2.3094e-27	4.1	B. rapa	1.1704	0.22703	0.5958		0.83966	-0.25212	0.88074			0.00158219	0.00119843	0.000922969	0.00031492	0.000203214	6.445e-05	0.000187685	0.000194351	0.000154218	0.0070492	0.00425024	0.00617552	0.00269806	0.00168044	0.00241326	0.00132461	0.00149178	0.00173035	0.00262781	0.00216317	0.00302371	0.00311197	0.00259983	0.00261876	0.00104611	0.00213309	0.00229406	0.00157972	0.00121957	0.000759332
p1629_314.046_1.93	p1629	314.046	1.93			16.84	4.0738	1.945e-18	4.1	B. rapa	3.1071	1.6356	0.021611	+	1.4987	0.58371	0.2791			9.80957e-05	7.54034e-05	4.99248e-05	0.00304637	0.00239727	0.00259443	0.000885702	0.00108108	0.00064943	0.000292959	0.000402292	0.000391498	0.00113164	0.00204366	0.000904973	0.000234493	0.000547879	0.000857749	0.000309861	0.000940335	0.000708648	0.00120952	0.000679472	0.00142973	0.00143997	0.00401986	0.00427959	9.75761e-05	7.72063e-05	0.000104065
n324_731.22_5.4	n324	731.22	5.4			16.79	4.0695	3.4544e-21	4.1	B. rapa	0.70375	-0.50687	0.48244		1.25	0.32191	0.019465			0.000680339	0.000797195	0.000857286	0.000168195	9.50506e-05	0.000116033	0.000236006	0.000205545	0.000198658	0.00269913	0.0020712	0.00336327	0.00366839	0.0034923	0.0033423	0.0014924	0.00301513	0.00297689	0.00364548	0.00243465	0.00361536	0.00346844	0.00374477	0.00393488	0.00131211	0.0021668	0.00220716	0.000631543	0.000549847	0.000420424
p2654_489.14_4.96	p2654	489.14	4.96			16.772	4.068	3.9021e-33	4.1	B. rapa	1.154	0.20669	0.8483		0.97068	-0.042935	0.93298			0.00422919	0.00466378	0.00431273	0.00122433	0.000606339	0.000428403	0.000563054	0.000557025	0.000507207	0.00695276	0.00882949	0.013881	0.00772492	0.00727488	0.00951484	0.00513373	0.00716008	0.00936098	0.00766004	0.00721648	0.0108058	0.0103245	0.00451626	0.0125755	0.00519418	0.0124068	0.00990161	0.00455747	0.00361297	0.00252958
p5179_796.253_2.55	p5179	796.253	2.55			16.681	4.0601	5.6154e-12	4.1	B. rapa	10.5	3.3924	3.8099e-06	+	1.9897	0.99258	0.014173		X	4.43013e-05	6.57774e-05	0.00010881	9.31905e-05	3.13908e-05	0.000114999	3.79587e-05	7.28818e-05	0.000102812	4.36708e-05	5.08473e-05	0.000157255	0.000127061	0.000192912	0.000160488	0.000167495	0.000183436	0.000434444	0.000153729	0.00017977	0.000278242	7.48155e-05	0.000118055	0.000548784	4.26472e-05	5.98702e-05	0.000131638	4.03763e-05	5.29006e-05	5.60351e-05
p1453_311.126_0.96	p1453	311.126	0.96			16.654	4.0578	4.7122e-23	4.1	B. rapa	1.1276	0.17326	0.35349		1.1564	0.20962	0.97908			0.000227835	0.000229419	0.000157455	0.0459365	0.0201975	0.00915948	0.00993041	0.00684395	0.00284961	0.0020216	0.00370887	0.000674884	0.0144671	0.0124247	0.00392601	0.00301073	0.00371853	0.00262523	0.00175828	0.00144211	0.00116731	0.00944457	0.00672257	0.00584888	0.0176359	0.0245605	0.0117459	0.00062415	0.000253065	0.000317913
p1484_416.119_4.43	p1484	416.119	4.43			16.644	4.057	2.1078e-32	4.1	B. rapa	1.2604	0.33391	0.50957		1.0203	0.028937	0.33539			0.00182585	0.00182572	0.0012366	0.000337414	9.25204e-05	0.000150383	0.000206664	0.00018394	0.000113093	0.00396131	0.00323928	0.00190344	0.00402625	0.00278064	0.00208485	0.00167774	0.00145291	0.00198842	0.00305777	0.00296127	0.00384105	0.00455484	0.00220238	0.00456197	0.00193794	0.00399249	0.00222276	0.00159823	0.000915037	0.000819942
p3873_636.156_7.64	p3873	636.156	7.64			16.259	4.0232	2.3272e-12	4	B. rapa	17.543	4.1328	2.8035e-14	+	1.2228	0.29025	0.49235		X	0.000172459	8.3425e-05	6.78465e-05	0.000151033	0.000188345	4.67579e-05	3.79587e-05	9.02346e-05	0.000109666	0.000675079	7.6271e-05	0.000131045	0.000254122	5.42564e-05	0.000108478	0.000191224	9.11106e-05	9.283e-05	0.00027383	0.000160015	0.000106515	0.000286793	0.000127237	0.000102696	0.000396368	0.000316457	9.46145e-05	0.00019347	0.00011152	4.80301e-05
p1568_388.074_2.37	p1568	388.074	2.37			16.171	4.0153	1.6936e-25	4	B. rapa	0.31144	-1.683	0.0012266	-	0.7462	-0.42236	0.80027			0.000121829	0.000184498	0.000400678	0.0026736	0.00156624	0.000999607	0.000660059	0.000234263	0.00028102	0.000886154	0.00295662	0.00390679	0.0163452	0.0123976	0.0117542	0.008097	0.00622954	0.0079741	0.00556548	0.00281903	0.00308892	0.00144109	0.000661107	0.00208442	0.0016946	0.00208691	0.00178259	0.00111708	0.000820674	0.00133912
p1536_543.266_2.99	p1536	543.266	2.99			16.157	4.014	6.9439e-07	4	B. rapa	1.1652	0.2206	0.21399		0.88132	-0.18226	0.69102			0.000191445	5.77558e-05	8.83285e-05	0.000109258	7.10424e-05	5.0549e-05	1e-07	9.37051e-05	8.22497e-05	0.0129429	0.00525971	0.00298456	0.000103237	7.3849e-05	6.83559e-05	5.30401e-05	6.55997e-05	0.000120679	8.88748e-05	0.000102726	0.000197813	0.00359114	0.00192429	0.00267492	0.000106618	0.00014882	3.01669e-05	7.06585e-05	7.57765e-05	8.34808e-05
p1550_393.202_12.58	p1550	393.202	12.58			16.148	4.0133	4.319e-48	4	B. rapa	1.2457	0.317	0.43027		1.4096	0.49532	0.0097566			0.00748375	0.00143748	0.00736839	0.000745524	0.000978072	0.000839114	0.000820329	0.00148714	0.001304	0.000758781	0.00105882	0.00101888	0.00118921	0.000850017	0.00118583	0.000568088	0.000849151	0.00109911	0.001189	0.00172856	0.00278025	0.00187217	0.00206203	0.00240855	0.00097336	0.00309957	0.00167289	0.00336301	0.0035329	0.00320429
p1436_673.138_5.11	p1436	673.138	5.11			16.14	4.0126	1.1459e-25	4	B. rapa	0.69705	-0.52066	0.51234		0.79157	-0.33721	0.7632			0.00923366	0.00669325	0.00479534	0.000138179	0.000360169	0.000156702	0.000312105	0.000175263	0.000233041	0.0137854	0.00967296	0.00908145	0.010822	0.006137	0.00502267	0.00707946	0.00450208	0.00714791	0.00870732	0.00851043	0.0110688	0.00968683	0.00600768	0.00694806	0.0058063	0.00967332	0.00488842	0.00764963	0.00510562	0.00412944
p1512_447.14_5.35	p1512	447.14	5.35			16.127	4.0114	1.1725e-18	4	B. rapa	1.7972	0.84579	0.26549		1.4076	0.49322	0.42883			0.00226411	0.00289741	0.00176273	0.000109258	0.000236257	0.000174394	0.000137073	0.000107587	0.000231327	0.00349549	0.00232253	0.00322372	0.00416721	0.00264651	0.00807491	0.00366535	0.00265679	0.007315	0.00116738	0.00268667	0.00275851	0.00370871	0.0027861	0.00337294	0.00282475	0.00401131	0.00205409	0.000410492	0.000145834	0.000285893
n371_179.108_8.51	n371	179.108	8.51			16.118	4.0106	5.3635e-26	4	B. rapa	0.68058	-0.55516	0.22569		0.66221	-0.59465	0.4198			0.00131993	0.00221254	0.00116441	0.000374012	0.000290971	9.30109e-05	0.000241955	0.000151858	0.000211161	0.00270093	0.00458488	0.00632744	0.00467506	0.00471091	0.00544187	0.00230349	0.00219635	0.00299754	0.00384691	0.00273959	0.00391539	0.00570767	0.00613269	0.00579175	0.00496509	0.0052447	0.00360959	0.00114428	0.000794224	0.000659151
p1569_459.129_7.52	p1569	459.129	7.52			16.079	4.0071	1.642e-25	4	B. rapa	1.1512	0.20315	0.61832		1.048	0.067628	0.12017			0.000886026	0.000997891	0.000910167	0.000134966	7.26946e-05	6.69775e-05	0.000115985	0.000116264	8.39633e-05	0.00290593	0.00263808	0.00483558	0.0014215	0.00141971	0.00218442	0.000944952	0.00114556	0.00135346	0.00223148	0.00157644	0.0023781	0.00227831	0.00230601	0.00208121	0.00075887	0.00156005	0.00194303	0.00146532	0.00109233	0.000507746
p1462_613.173_6.09	p1462	613.173	6.09			16.051	4.0046	7.3246e-27	4	B. rapa	0.78574	-0.34788	0.84785		1.2375	0.30744	0.10726			0.000670848	0.000794142	0.000296989	0.000260291	0.000120607	0.000130164	0.000172923	0.00021691	7.0255e-05	0.00379209	0.00434147	0.00597731	0.00479259	0.0032795	0.0037358	0.00348948	0.00383272	0.00207197	0.00346371	0.00395099	0.00602351	0.00539384	0.00629233	0.00308089	0.00264287	0.00400788	0.00692331	0.000937067	0.000390321	0.000507746
p1857_729.277_12.56	p1857	729.277	12.56			15.918	3.9926	2.7324e-26	4	B. rapa	2.5209	1.3339	0.072116		1.3718	0.45607	0.011198			0.0041659	0.00251879	0.00153999	0.000295639	0.000123911	0.000142801	0.000172923	0.000204763	0.000217619	0.00144114	0.000536888	0.00101396	0.00383566	0.00131873	0.00205365	0.00147954	0.00106903	0.00103598	0.00197446	0.00152706	0.0027759	0.00092985	0.000329242	0.00052311	0.00190031	0.00121622	0.00120805	0.000469374	0.000195875	0.000296185
p3300_488.126_2.07	p3300	488.126	2.07			15.856	3.987	1.755e-08	4	B. rapa	11.74	3.5533	1.2346e-05	+	2.0541	1.0385	0.0062846	+		5.22122e-05	6.25688e-05	8.83285e-05	0.00261576	0.000933464	0.000199669	0.000316322	0.000130146	8.22497e-05	0.000551344	0.000113659	0.000129407	0.000377213	0.000265254	0.000102534	0.000145162	4.49479e-05	8.16904e-05	0.000180152	0.000122481	3.26065e-05	0.000520146	6.82095e-05	0.000123557	0.00123802	0.000477251	0.000285215	0.000102623	0.000130107	0.000117788
n283_479.12_4.27	n283	479.12	4.27			15.811	3.9828	2.6782e-20	4	B. rapa	0.63359	-0.65839	0.346		0.90439	-0.14498	0.94397			0.00165478	0.00125704	0.000658321	0.000174834	0.000168763	9.94572e-05	0.000144777	0.000121179	0.000181988	0.00418787	0.00362589	0.00521542	0.00769082	0.00535711	0.00390153	0.00769886	0.00812185	0.00842822	0.00638084	0.0039935	0.00415542	0.0101423	0.0111893	0.0100903	0.00661807	0.00795275	0.00466944	0.000733152	0.00036831	0.000262599
p5323_652.151_4.1	p5323	652.151	4.1			15.775	3.9795	3.8784e-10	4	B. rapa	15.786	3.9806	1.0367e-12	+	1.5559	0.63775	0.033901			0.000278465	4.17125e-05	0.000125452	0.00015746	3.63473e-05	5.18128e-05	8.64614e-05	9.19699e-05	0.000166213	0.000627768	0.000136091	9.00938e-05	0.00018265	0.000138655	0.000147114	0.000181453	0.000109333	0.000269207	0.000578887	0.000221255	0.000110862	0.000295699	0.000106249	0.000184533	0.00115022	0.00105372	6.03339e-05	0.000131223	7.00575e-05	5.26044e-05
n153_1135.17_1.16	n153	1135.17	1.16			15.702	3.9729	5.6375e-09	4	B. rapa	0.068149	-3.8752	7.4866e-07	-	1.0761	0.10582	0.26396			7.44121e-05	0.000107423	5.34135e-05	0.00834777	0.00678351	0.00282532	0.00145173	0.000984775	0.000311185	0.000113137	0.000230707	6.34921e-05	0.00196216	0.00283014	0.000997457	0.000593717	0.000822662	0.00139036	0.000169095	0.000121976	7.0007e-05	0.000641784	0.000712217	0.00299914	0.00322177	0.0048532	0.00361542	3.12645e-05	5.58575e-05	4.50928e-05
p2668_623.127_3.35	p2668	623.127	3.35			15.702	3.9729	4.5749e-10	4	B. rapa	5.3346	2.4154	0.0043996	+	1.7309	0.79156	0.04895			0.000200938	0.000147598	8.06477e-05	0.000710176	0.00333569	0.00186779	7.38085e-05	0.000586525	0.000219333	0.000211076	0.000140578	7.86273e-05	0.0002978	0.00113788	0.000270452	5.58317e-05	0.000153066	0.000347184	0.000124905	0.000124456	0.000169554	0.000137162	0.000368594	0.000420414	0.000270935	0.00490423	0.00340612	9.42114e-05	6.86278e-05	6.63272e-05
p5639_452.196_3.77	p5639	452.196	3.77			15.664	3.9694	1.321e-28	4	B. rapa	0.95162	-0.071538	0.82447		1.3789	0.46348	0.16265			0.000389219	0.000439586	0.000565814	0.00771875	0.0036529	0.00332613	0.0131021	0.0150987	0.0159547	0.00062231	0.000334994	0.000442279	0.00408382	0.00201352	0.00180103	0.000717438	0.000611049	0.00108054	0.000602907	0.000347687	0.000945589	0.00348248	0.0026182	0.00396023	0.00436632	0.00458606	0.00287134	0.000430681	0.000623369	0.000443706
p4672_232.191_3.99	p4672	232.191	3.99			15.645	3.9677	2.522e-07	4	B. rapa	41.22	5.3653	1.4963e-20	+	3.3373	1.7387	0.00068483	+	X	5.37944e-05	0.000121929	6.01658e-05	0.000298852	2.64344e-05	5.43402e-05	0.000122311	6.76759e-05	7.53956e-05	0.000223813	0.0001331	0.000122855	8.33839e-05	1e-07	4.75519e-05	5.58317e-05	6.07404e-05	5.75546e-05	0.000232996	0.000203476	7.39081e-05	7.83781e-05	4.06634e-05	0.000242299	0.000131705	0.000155663	0.000160433	8.91643e-05	0.000127247	8.23372e-05
p2089_523.253_12.69	p2089	523.253	12.69			15.533	3.9573	1.0898e-26	4	B. rapa	0.62257	-0.68369	0.68779		2.3013	1.2024	3.304e-05	+		0.0137635	0.0438222	0.0299638	0.0125807	0.00622695	0.00457216	0.00699705	0.011262	0.0118611	0.000247468	0.000245264	0.000283386	0.00102245	0.00262842	0.00283677	0.000907266	0.00116379	0.00166723	0.0111502	0.0119952	0.0122731	0.00366774	0.00374234	0.00250804	0.0010273	0.00256758	0.0018251	0.00484516	0.00623798	0.00905367
n282_487.109_3.74	n282	487.109	3.74			15.531	3.9571	1.5519e-20	4	B. rapa	1.5557	0.6376	0.52025		0.77029	-0.37653	0.50386			0.00436551	0.00459659	0.00296979	0.000210243	0.000184282	5.98585e-05	0.000168576	0.000119646	0.000158371	0.00759995	0.00764089	0.00976327	0.00974042	0.00962326	0.00805324	0.00824878	0.00853706	0.011615	0.00535881	0.00365197	0.00619312	0.00703507	0.0174138	0.0101909	0.00344764	0.0021253	0.00280924	0.00410346	0.00362201	0.00218302
p2129_455.265_7.87	p2129	455.265	7.87			15.517	3.9557	6.6498e-29	4	B. rapa	0.68738	-0.54082	0.96608		1.5629	0.6442	0.0012025			0.00480985	0.00554937	0.0051653	0.00848998	0.00395359	0.00525963	0.0114572	0.0101375	0.00964549	0.000134652	7.9262e-05	0.000140874	0.000327579	0.000642034	0.000389331	0.00194574	0.000483494	0.00129962	0.00246207	0.00167917	0.00296067	0.000792688	0.000700459	0.000760596	0.000540616	0.000684231	0.000508724	0.0015057	0.00274225	0.00259248
p3339_787.644_2.99	p3339	787.644	2.99			15.487	3.953	2.9392e-10	4	B. rapa	0.29097	-1.7811	0.362		1.2653	0.33942	0.057396			0.0154912	0.0142544	0.0111255	0.000269931	0.000160258	6.06588e-05	0.000158161	0.000253351	0.000784799	0.0043034	0.0030643	0.00669479	0.000254122	0.000116048	7.13279e-05	0.000120038	0.000117836	8.54036e-05	0.000165739	0.000126432	8.04294e-05	7.48155e-05	7.34564e-05	6.25807e-05	0.00267172	0.00127267	0.000780227	0.00461299	0.00215749	0.00427468
p4166_490.143_4.06	p4166	490.143	4.06			15.377	3.9427	2.3265e-15	3.9	B. rapa	8.1465	3.0262	1.543e-05	+	1.5995	0.67765	0.039743			0.000374979	0.000535845	0.000156175	0.00437995	0.00348273	0.000931366	0.000504007	0.000605613	0.000604878	0.000605933	0.000889829	0.000812482	0.000464567	0.00121323	0.000636007	0.000336386	0.000466486	0.000842896	0.000811883	0.000454364	0.000395626	0.00130215	0.000880165	0.0015244	0.00166199	0.00238455	0.00440163	0.000405445	0.0002788	0.000202412
p4171_310.131_2.45	p4171	310.131	2.45	Glucosinolates	Desulfo-pentylglucosinolate	15.315	3.9369	0.00027666	3.9	B. rapa	2.4026	1.2646	0.0041717	+	1.3283	0.40953	0.035061			0.000208849	0.000218188	0.00010625	1e-07	0.00023791	0.000102362	0.000288908	0.000109323	0.000159359	1e-07	0.00270089	0.00125312	1e-07	0.0107292	0.00609259	1e-07	0.00209312	0.00319521	0.00266864	0.00219873	0.00145208	0.000270761	0.000284643	0.000702829	0.00040264	0.000786866	0.000154948	0.000928655	0.000487543	0.000251586
p2095_787.31_3	p2095	787.31	3			15.31	3.9364	1.301e-06	3.9	B. rapa	0.26514	-1.9152	0.42177		1.0342	0.04856	0.12285			0.0168978	0.0183278	0.0128294	0.000263504	8.75639e-05	0.000133955	0.00012442	0.000265498	0.000400967	0.00500941	0.00316151	0.00887669	0.00027199	0.000195926	5.94399e-05	0.000135392	6.55997e-05	8.54036e-05	0.000165739	8.88973e-05	0.000102167	8.19408e-05	6.68978e-05	1e-07	0.00314586	0.00149847	0.00117377	0.00493264	0.0022061	0.00613412
n178_569.186_6.95	n178	569.186	6.95			15.254	3.9311	4.017e-39	3.9	B. rapa	0.90825	-0.13884	0.82267		1.2037	0.26751	0.16546			0.00566595	0.00485855	0.00382974	0.00516756	0.00332289	0.00196428	0.00381972	0.00281167	0.00294792	0.00116729	0.000280637	0.00183039	0.00308614	0.00300964	0.00226962	0.00242678	0.00238262	0.00324877	0.00527675	0.00404961	0.00345285	0.00322821	0.00425077	0.00342863	0.0012115	0.00213252	0.00248998	0.00418631	0.0043115	0.00309682
n354_402.054_0.98	n354	402.054	0.98	Glucosinolates	Gluconapoleiferin	15.173	3.9234	3.853e-13	3.9	B. rapa	0.12917	-2.9526	3.7324e-05	-	0.74852	-0.41789	0.63228			0.00181424	0.00548613	0.00754999	0.000119507	0.000238596	8.10392e-05	0.000113045	6.74924e-05	4.86227e-05	0.00114215	0.0091095	0.0127692	0.00111118	0.00141806	0.00166624	0.00111119	0.00175786	0.00243314	0.00543839	0.00224924	0.0120862	0.000317385	0.00031192	0.000460562	0.000227926	0.000236345	0.000172024	0.00309049	0.00306169	0.00547745
p3908_636.156_8.66	p3908	636.156	8.66			15.126	3.9189	1.1091e-10	3.9	B. rapa	17.589	4.1366	4.7103e-15	+	1.2927	0.37041	0.31248		X	0.000145561	8.18207e-05	8.06477e-05	0.00015746	8.92161e-05	5.30765e-05	6.74821e-05	0.000100646	7.0255e-05	0.000378481	0.000104686	0.000217863	0.000121105	6.1792e-05	9.36179e-05	0.000120038	5.7096e-05	0.000118822	0.000182554	0.000132358	0.000156511	0.000130036	6.16509e-05	7.38131e-05	0.000161809	0.000171058	0.000139865	0.000139635	4.57519e-05	7.31887e-05
p1659_123.044_5.14	p1659	123.044	5.14			15.065	3.9131	5.7008e-22	3.9	B. rapa	0.45555	-1.1343	0.36379		0.93972	-0.089701	0.49989			0.00218026	0.000632105	0.000322591	0.000430604	0.000194954	0.00023758	0.000261493	0.000321027	0.000188489	0.00624675	0.00348753	0.00282239	0.00609893	0.0013549	0.000234788	0.00405338	0.000434901	0.000427018	0.00692743	0.00484589	0.00196074	0.0327799	0.00205153	0.000903408	0.0143746	0.005142	0.000633506	0.00180516	0.000125818	0.000356795
n1239_223.011_4.91	n1239	223.011	4.91			15.005	3.9073	6.9976e-20	3.9	B. rapa	0.65993	-0.59961	0.22555		0.91135	-0.13392	0.050756			0.00138017	0.00121181	0.00087331	0.000132785	0.000108629	4.88077e-05	7.53632e-05	9.51029e-05	4.72335e-05	0.0018102	0.00204365	0.00189569	0.00215198	0.00201041	0.00170058	0.00174871	0.00203143	0.0031352	0.00282985	0.00223217	0.00240024	0.00168337	0.00130833	0.00187515	0.00177823	0.00149385	0.00167359	0.00128341	0.00108398	0.000852785
p2681_269.064_2.28	p2681	269.064	2.28			15.003	3.9072	1.5773e-15	3.9	B. rapa	0.86874	-0.203	0.45241		1.3021	0.38088	0.41813			0.000106007	0.000162037	0.000154895	0.0448728	0.00490523	0.00108807	0.00842682	0.00163116	0.00121318	0.00168861	0.000710367	0.000140874	0.006631	0.00104745	0.000756373	0.00116549	0.000168858	0.000233932	0.000610113	0.000357564	0.000243462	0.00536	0.00113464	0.000686783	0.0137638	0.00441842	0.00237222	7.57056e-05	0.000120099	9.26294e-05
p2603_461.155_6.56	p2603	461.155	6.56			15.002	3.9071	4.4536e-11	3.9	B. rapa	2.876	1.5241	0.18709		1.0788	0.10948	0.86526			0.00228943	0.00261826	0.00181905	0.000379189	0.00010739	0.000145328	0.000272037	1e-07	0.000371837	0.00128465	0.00106331	0.00110897	0.00240423	0.00140313	0.00217699	0.000812352	0.000522368	0.000893024	0.000811883	0.00143026	0.00302154	0.000587836	0.000360723	0.000463739	0.000979632	0.00155149	0.00114634	0.000306187	0.000108661	0.000337354
n297_223.098_8.5	n297	223.098	8.5			14.989	3.9059	4.7589e-24	3.9	B. rapa	0.67909	-0.55833	0.41606		0.42954	-1.2191	0.89852			0.00237233	0.00224647	0.00116174	0.00015049	0.000174583	6.17003e-05	0.000378799	8.43654e-05	7.91855e-05	0.00442672	0.00637717	0.00855692	0.0064794	0.00545684	0.0064802	0.00349904	0.00304618	0.00264307	0.00461032	0.00364953	0.00580808	0.00799073	0.0071187	0.0075938	0.00526899	0.00688288	0.00492747	0.00160543	0.00109271	0.000624668
p1409_295.093_4.11	p1409	295.093	4.11			14.859	3.8932	3.6776e-44	3.9	B. rapa	0.53286	-0.90817	6.991e-05		1.2078	0.27242	0.036521			0.00918935	0.00769917	0.00483886	0.0178315	0.012216	0.00994047	0.0084922	0.0101045	0.0153173	0.00692911	0.00515203	0.0080593	0.00785992	0.00483183	0.00509251	0.00366535	0.00186352	0.00334374	0.00671125	0.00756219	0.00598221	0.0115412	0.00799494	0.00876932	0.00675959	0.00987517	0.0059662	0.00267998	0.00217893	0.0015038
p2582_325.056_4.2	p2582	325.056	4.2			14.821	3.8896	3.0257e-27	3.9	B. rapa	0.59545	-0.74795	0.21014		0.84549	-0.24214	0.42621			0.00459626	0.00480175	0.00308382	0.000134966	0.000161911	0.000428403	0.000202446	0.000190881	0.000102812	0.00538061	0.00720686	0.0079561	0.00569393	0.00690111	0.00604801	0.00450562	0.00507183	0.00915304	0.00646143	0.00795532	0.0100515	0.00469913	0.00593554	0.00547501	0.00293513	0.00360077	0.00478283	0.00327553	0.00311399	0.0022334
p1699_691.089_4.17	p1699	691.089	4.17			14.713	3.879	1.4913e-21	3.9	B. rapa	0.26549	-1.9133	0.0013452	-	0.39946	-1.3239	0.73562			0.00433994	0.00360171	0.00204564	0.000160673	9.08682e-05	0.000104889	7.59173e-05	0.000114529	8.91039e-05	0.0104664	0.00470188	0.00571195	0.0104349	0.00459672	0.00436883	0.00628665	0.00329213	0.00560136	0.0113904	0.00732118	0.00622349	0.00713241	0.00332652	0.00419932	0.00471127	0.00244955	0.00416715	0.00443635	0.00252207	0.00149236
p1422_727.172_4.11	p1422	727.172	4.11			14.627	3.8706	4.099e-35	3.9	B. rapa	1.4942	0.5794	0.16666		1.5936	0.67229	0.00031254			0.000457253	0.000601623	0.000442923	0.00106366	0.000840944	0.000621753	0.00111135	0.00293262	0.00269882	0.000423971	0.00223728	0.00242762	0.00045067	0.00540605	0.0046274	0.000259618	0.000493212	0.00125506	0.00272629	0.00397074	0.00384322	0.0038049	0.0104938	0.00764607	0.00164192	0.00280706	0.00158925	0.00165375	0.00180005	0.00241294
p1601_634.234_8.61	p1601	634.234	8.61			14.566	3.8645	3.8806e-14	3.9	B. rapa	1.1075	0.14734	0.54155		1.2111	0.27628	0.48182			0.000395547	0.000409103	0.000236823	0.000212089	0.000191649	0.000106153	0.000225643	0.000178734	1e-07	0.00112998	0.0011336	0.00261108	0.00244593	0.00386728	0.00524111	0.00140417	0.00504996	0.0054844	0.00267345	0.00334846	0.00251722	0.00216252	0.00180886	0.00166079	0.0025049	0.00620598	0.00284666	0.00126849	0.000746327	0.000696436
p2569_342.192_8.53	p2569	342.192	8.53			14.558	3.8637	1.6872e-08	3.9	B. rapa	40.103	5.3256	1.2943e-26	+	2.6146	1.3866	2.0963e-07	+	X	0.00010126	0.000157224	9.21688e-05	0.000257077	0.000214779	8.84608e-05	0.000130747	8.6764e-05	0.000147364	0.000183781	0.000131605	0.000190016	0.000133017	9.04273e-05	8.02439e-05	0.000120038	6.68145e-05	0.000141102	9.36788e-05	0.000229157	0.000215203	0.000181695	0.000199382	0.000109115	6.77338e-05	0.000195006	0.000111069	0.00021534	0.00011295	6.17529e-05
p3921_666.167_8.42	p3921	666.167	8.42			14.516	3.8596	5.9661e-10	3.9	B. rapa	12.876	3.6867	2.8104e-10	+	1.371	0.45518	0.66286		X	0.000194609	0.000109094	0.000152335	0.000131752	6.6086e-05	5.30765e-05	1e-07	9.71757e-05	0.000142223	0.000553164	0.000137587	0.000163807	0.0002978	0.000140162	0.00017832	0.000280554	0.000112977	0.000167094	0.000365107	0.00017977	0.000193465	0.000192383	0.000127237	0.000255137	0.000376299	0.000321589	0.000182373	0.000191787	0.00011295	8.23372e-05
p1433_717.277_11.27	p1433	717.277	11.27			14.5	3.858	7.7929e-14	3.9	B. rapa	0.37016	-1.4338	0.0014387	-	0.85388	-0.22789	0.22677			0.00549652	0.00694513	0.00288028	0.000260291	0.000224692	0.000147856	0.000175032	0.000255086	0.000287874	0.000378481	0.000204885	0.00101888	0.00821728	0.00500365	0.019425	0.0134987	0.00598536	0.0157718	0.00315866	0.00532988	0.00641479	0.0045584	0.00214598	0.0070331	0.00334655	0.00357169	0.00117925	0.000324693	0.000151553	0.000181828
n179_161.046_6.95	n179	161.046	6.95			14.484	3.8563	7.4078e-43	3.9	B. rapa	0.99668	-0.0048004	0.99158		1.0085	0.012249	0.86764			0.009321	0.00779856	0.0056231	0.00514764	0.00397273	0.00304265	0.00319699	0.0038578	0.00452886	0.00210292	0.00104335	0.00252154	0.00367265	0.00400288	0.00422366	0.0028307	0.00341288	0.00594346	0.0077137	0.00594025	0.00620312	0.00456263	0.00406016	0.0046038	0.00156674	0.00393488	0.00373642	0.00470843	0.00732257	0.00622679
p2536_251.031_10.97	p2536	251.031	10.97	Indoles and derivatives	Spirobrassinin_isomer	14.415	3.8495	3.6753e-08	3.8	B. rapa	19.569	4.2905	7.3343e-12	+	8.8838	3.1512	2.7095e-11	+		0.000109171	0.00022621	0.000229142	0.00081622	0.00298378	0.00256536	0.0016744	0.00586872	0.0090132	8.73417e-05	0.000260219	0.000314509	0.0014612	0.00018839	0.000187236	0.000403384	0.000516294	0.000425161	0.00179431	0.00410508	0.000591265	0.000945882	0.00123564	0.000335368	6.64795e-05	0.000241192	0.000130266	0.000149729	0.000178718	0.0001601
p1321_406.135_3.17	p1321	406.135	3.17			14.348	3.8428	1.3105e-54	3.8	B. rapa	0.76517	-0.38614	0.044799		0.95577	-0.065266	0.35034			0.0511553	0.0484603	0.0417807	0.039365	0.0349777	0.0245074	0.0270076	0.0308811	0.0293255	0.0138346	0.0138469	0.0114091	0.0223747	0.027716	0.0246572	0.0248619	0.0216807	0.0274684	0.0208183	0.0262919	0.0293676	0.0351651	0.0254526	0.0430988	0.00978127	0.0202601	0.0112207	0.0427249	0.0479365	0.0275338
p1509_459.179_1.42	p1509	459.179	1.42			14.336	3.8415	3.3673e-17	3.8	B. rapa	0.80717	-0.30906	0.48934		1.1097	0.15015	0.31595			6.32876e-05	7.70077e-05	6.40061e-05	0.00775088	0.00758667	0.00550605	0.00373049	0.00186543	0.00199284	0.000467642	0.000874874	0.00028011	0.00302763	0.00269021	0.00132402	0.00128692	0.00114071	0.0018139	0.000458786	0.000278545	0.000682563	0.00179201	0.00174721	0.00347563	0.002969	0.00384538	0.00325529	0.000132905	0.000187297	0.000189833
p4064_440.264_8.55	p4064	440.264	8.55			14.307	3.8387	1.02e-10	3.8	B. rapa	30.01	4.9074	2.3069e-26	+	2.5354	1.3422	1.3772e-06	+	X	0.000153472	0.000208563	0.000130573	0.000330987	0.000229649	0.000127636	0.000215099	0.000199557	0.000191916	0.000134652	7.0289e-05	9.66461e-05	0.000144929	0.000128105	7.28139e-05	0.000161912	0.00012634	0.000133675	0.000208976	0.000233108	0.000360845	0.000153194	0.000137731	0.000123557	0.000100346	0.000167637	0.000116554	0.000105988	9.15037e-05	0.000157813
p2488_512.206_2.53	p2488	512.206	2.53			14.267	3.8346	1.0005e-18	3.8	B. rapa	1.9684	0.97705	0.1013		1.1986	0.26131	0.97219			0.00012974	0.00012995	0.000154895	0.000388829	0.000442776	0.000611643	8.85702e-05	0.000102382	0.00011138	0.000123734	0.000391824	0.0010844	0.00176893	0.00202557	0.00227952	0.00135671	0.00174811	0.00302254	0.00096321	0.00104306	0.00144555	0.00028323	0.000501077	0.00168005	0.000248357	0.000612387	0.000408625	0.000218705	0.000244487	0.000439132
n368_347.039_4.18	n368	347.039	4.18			14.255	3.8334	2.0319e-27	3.8	B. rapa	0.50305	-0.99124	0.089941		0.59028	-0.76053	0.87193			0.00465784	0.00527128	0.00217126	0.000236801	0.000114449	6.17003e-05	0.000122961	0.000171799	9.02993e-05	0.00513607	0.00444714	0.00310204	0.00533196	0.00558249	0.00432013	0.00395	0.00549476	0.00660767	0.00663448	0.00559139	0.00546305	0.00399449	0.00412947	0.00427665	0.00492608	0.00321502	0.00328158	0.00382052	0.00324672	0.00221353
p6429_764.135_1.28	p6429	764.135	1.28			14.247	3.8326	2.8188e-10	3.8	B. rapa	0.12131	-3.0433	0.00033135	-	1.201	0.26423	0.36678			4.74657e-05	4.49212e-05	5.37652e-05	0.0200231	0.006032	0.00459491	0.003062	0.00126502	0.00056204	0.000274762	0.000320039	0.00018674	0.0039111	0.00269775	0.000594399	0.00114874	0.00122574	0.000664663	0.000230594	7.11178e-05	0.000152164	0.00211621	0.000747681	0.00271504	0.00186895	0.00435684	0.00165233	5.21527e-05	6.14791e-05	6.63272e-05
p2320_731.292_12.43	p2320	731.292	12.43			14.238	3.8316	2.4404e-19	3.8	B. rapa	0.79274	-0.33509	0.93984		1.5157	0.59999	0.07757			0.0115168	0.00780345	0.00411303	0.000305279	0.000140433	0.000102362	9.0679e-05	0.000145764	0.000176494	0.000265664	0.000157029	0.000425898	0.00235659	0.00113486	0.00322461	0.000911453	0.000403316	0.000718504	0.00293767	0.00241603	0.013673	0.000527271	0.000181018	0.000657899	0.000821586	0.000867263	0.000673271	0.000100941	0.00011009	0.00019212
p2124_847.229_6.41	p2124	847.229	6.41	Flavonoid glycoside	Isorhamnetin-sinapoyl-dihexoside	14.117	3.8194	4.0163e-29	3.8	B. rapa	0.67299	-0.57133	0.4041		1.3342	0.41599	0.14655			0.00208691	0.00143106	0.00143886	0.00463703	0.00308952	0.00199921	0.00166807	0.00649168	0.00363955	0.000105538	0.000239282	0.000380032	0.000246181	0.000789732	0.00161974	0.000364302	0.00223403	0.00180833	0.00361504	0.00363886	0.00385191	0.000179913	0.000367282	0.000245509	0.000293513	0.00275916	0.000566316	0.00191114	0.0031869	0.00285093
p5177_750.224_4.68	p5177	750.224	4.68			14.081	3.8156	1.0272e-34	3.8	B. rapa	1.963	0.97305	0.032505		1.3332	0.41491	0.0029013			0.000876533	0.000553493	0.00093961	0.00153282	0.000983029	0.00079362	0.00145719	0.00262374	0.00255146	0.000318433	0.000198903	0.000414431	0.00225534	0.00346186	0.00481017	0.00724975	0.00620281	0.00993095	0.00185916	0.00129	0.00263026	0.000821189	0.00118317	0.00109115	0.000977123	0.00101608	0.00108875	0.00127522	0.00113236	0.0014409
n797_748.094_1.15	n797	748.094	1.15			14.08	3.8155	7.773e-10	3.8	B. rapa	0.10968	-3.1886	0.00022228	-	0.95056	-0.073145	0.77744			8e-07	0.000105539	4.67368e-05	0.00809991	0.00672919	0.00275349	0.00201497	0.00111056	0.000840478	0.000167012	0.000502736	0.000210431	0.00265318	0.00359401	0.00138172	0.000910042	0.00152115	0.00206834	8.45474e-05	8.29439e-05	0.000232523	0.000976703	0.00134126	0.00296807	0.00350103	0.00467278	0.00404403	4.68967e-05	9.07684e-05	6.1008e-05
p6297_346.072_1.44	p6297	346.072	1.44			14.077	3.8153	2.4908e-11	3.8	B. rapa	5.0832	2.3457	0.030528	+	1.2472	0.31871	0.53754			0.000121829	0.00017808	0.000167696	0.000298852	0.000156954	0.000117526	0.000175032	0.000147499	0.000106239	7.82436e-05	0.000758224	0.000737131	0.00164584	0.00281681	0.00189762	0.00052761	0.00129013	0.00186217	0.000672566	0.00168905	0.00085429	0.000163882	0.000133796	0.000330554	0.00016808	0.000448172	0.000200199	0.000180011	0.000496122	0.000155526
p1729_687.266_9.85	p1729	687.266	9.85			14.065	3.814	9.2502e-22	3.8	B. rapa	2.4414	1.2877	0.32132		2.1008	1.0709	0.62292			0.00336848	0.00216584	0.0022415	0.000414537	0.000322169	0.000179449	0.000244623	0.000230792	0.000233041	0.0100407	0.00413658	0.003055	0.00876722	0.0015448	0.007641	0.0206536	0.00916087	0.00972487	0.0014244	0.00185894	0.00121296	0.00479888	0.00158456	0.000874525	0.00601577	0.00270785	0.0014727	0.0013341	0.000198735	0.000418548
p4731_665.303_3.29	p4731	665.303	3.29			13.928	3.8	6.5096e-07	3.8	B. rapa	0.96023	-0.05855	0.68643		1.0067	0.0096285	0.75581			8.3856e-05	1e-07	5.2485e-05	0.000131752	5.94774e-05	9.35157e-05	0.000113876	0.000138822	9.25309e-05	0.00950023	0.00335293	0.00548098	0.000125076	5.57635e-05	5.79539e-05	5.58317e-05	7.16737e-05	0.000129962	0.000290644	0.000535359	0.000523878	0.00325269	0.00251063	0.00301189	7.27512e-05	8.72395e-05	0.000126153	0.000151411	7.57765e-05	6.86144e-05
n913_370.074_3.97	n913	370.074	3.97			13.861	3.793	1.5326e-16	3.8	B. rapa	2.4442	1.2894	0.048869	+	2.1906	1.1313	1.1178e-06	+		0.000217921	0.000160193	0.000156234	0.000920645	0.000583882	0.000121559	0.000285587	0.000110442	9.16885e-05	0.000350187	0.00150821	0.00161633	0.0157421	0.00507789	0.00670749	0.00213965	0.000977881	0.00176205	0.00368776	0.00268836	0.00125513	0.000878507	0.000169823	0.000754811	0.00146201	0.000896669	0.000492747	0.000561197	0.000204229	0.00051061
p1501_750.26_5.42	p1501	750.26	5.42			13.847	3.7915	2.6268e-15	3.8	B. rapa	0.80526	-0.31247	0.89108		1.022	0.031341	0.1094			0.0010395	0.000980244	0.000794956	0.000218516	0.000118955	0.000135219	1e-07	0.000262027	0.000205624	0.004489	0.00213708	0.00397559	0.00549142	0.0038311	0.00398247	0.00183268	0.00204452	0.00333817	0.00566877	0.00302251	0.00415842	0.00514802	0.00386695	0.00394098	0.00137976	0.0028139	0.00214322	0.00116923	0.000654824	0.000563781
n706_299.077_4.74	n706	299.077	4.74			13.765	3.783	3.4372e-19	3.8	B. rapa	0.75691	-0.4018	0.91078		0.97958	-0.029766	0.24239			0.00564115	0.00853356	0.00495143	0.000152703	0.000126088	7.55138e-05	7.13967e-05	0.000115044	5.00119e-05	0.000195745	0.000153231	0.000224943	0.000287926	0.00146792	0.000799601	0.000105442	0.000585953	0.000474926	0.00075844	0.00143688	0.000950095	0.000329659	0.000294591	0.000358215	0.00035729	0.00135132	0.000860121	0.00335937	0.00321181	0.00212334
p1377_329.103_6.06	p1377	329.103	6.06			13.76	3.7824	3.6297e-31	3.8	B. rapa	1.0044	0.0063283	0.61167		1.3399	0.42217	0.27272			0.000431938	0.000531032	0.00062726	0.000372762	0.000513818	0.000319723	0.000314213	0.000527525	0.000436952	0.00123734	0.00365503	0.00413121	0.00306734	0.00193967	0.00284271	0.00257384	0.00253288	0.00230404	0.00260859	0.00268667	0.00240853	0.0102854	0.0107168	0.0134821	0.00165948	0.0033305	0.00333482	0.000511433	0.000366015	0.000222997
p6086_253.027_10.52	p6086	253.027	10.52			13.686	3.7746	7.8221e-06	3.8	B. rapa	11.133	3.4768	3.8751e-08	+	18.6	4.2172	5.7455e-08	+		7.59451e-05	0.000137972	0.000136973	0.00903627	0.00249144	0.00303041	0.00728385	0.00544878	0.0090132	1e-07	9.57127e-05	0.000137598	0.00124877	6.1792e-05	9.06459e-05	0.000408967	0.000372946	0.000300769	0.00141239	0.00388777	0.000393452	0.000847909	0.00116087	8.34409e-05	1e-07	0.000121451	3.42806e-05	7.40232e-05	0.000102942	7.43322e-05
p6242_293.067_4.86	p6242	293.067	4.86			13.683	3.7743	1.7709e-21	3.8	B. rapa	1.0022	0.0031005	0.9024		0.67458	-0.56794	0.0069535			0.00612465	0.00980565	0.00756425	0.000533435	0.000259387	0.000170603	0.000238296	0.000534466	0.000200484	0.00266392	0.0114496	0.0232688	0.00311101	0.0115039	0.0144424	0.00245241	0.00875877	0.0189485	0.00357421	0.00757009	0.0148012	0.00392603	0.00683669	0.0127713	0.0025927	0.00953647	0.013246	0.00303159	0.00703864	0.006157
n1017_561.087_5.31	n1017	561.087	5.31			13.63	3.7687	2.1446e-31	3.8	B. rapa	1.6989	0.76461	0.39163		1.3011	0.37978	0.10709			0.000947868	0.000812272	0.000404607	0.000783433	0.000649836	0.000430981	0.00109475	0.00150477	0.0010697	0.000646499	0.000545778	0.000671202	0.000951222	0.000887534	0.00113481	0.00409113	0.00475165	0.00458751	0.00252896	0.00197602	0.00131013	0.00100827	0.00181953	0.00101433	0.000644764	0.000761357	0.000338217	0.00162263	0.00432197	0.0014695
n800_292.086_0.98	n800	292.086	0.98			13.608	3.7664	5.1886e-15	3.8	B. rapa	2.1391	1.097	0.061448		1.0922	0.12719	0.89302			8e-07	9.98849e-05	7.07728e-05	0.00292349	0.00361968	0.000840782	0.000828995	0.000302182	0.000457053	0.000181379	0.000318514	0.000157823	0.0016849	0.000931412	0.000825764	0.000665093	0.000261932	0.000540315	0.000407817	0.000434236	0.000365037	0.00122219	0.000469613	0.00109658	0.00427105	0.00130441	0.0025964	8.75405e-05	9.2514e-05	0.000145889
n186_221.067_6.95	n186	221.067	6.95			13.605	3.766	4.8336e-41	3.8	B. rapa	0.94622	-0.079752	0.84404		1.2229	0.29034	0.17763			0.00520353	0.00718229	0.0038885	0.00461429	0.00295821	0.00191547	0.00345481	0.0031522	0.00402596	0.00162882	0.00142212	0.00205714	0.00313306	0.00296975	0.00310029	0.00250789	0.00275708	0.00404376	0.00590588	0.0040301	0.00489549	0.0030511	0.00373264	0.00432051	0.00132238	0.00202066	0.00264305	0.00390962	0.00585107	0.00372546
p4871_473.115_3.41	p4871	473.115	3.41			13.576	3.763	1.0919e-12	3.8	B. rapa	7.6648	2.9382	2.5772e-06	+	1.8686	0.90198	0.0015832			7.11985e-05	6.57774e-05	0.000119051	0.00170314	0.00177936	0.000484007	0.000194011	0.000364409	0.000344421	0.000136471	0.000644565	0.000140874	0.00018265	0.000559142	0.000166432	8.65392e-05	0.000111762	0.00037132	0.000240202	0.000223231	0.000204334	0.000349139	0.00025185	0.000725294	0.000797754	0.00140781	0.00252442	0.000112717	0.000108661	2.85893e-05
p2667_294.057_3.34	p2667	294.057	3.34			13.551	3.7603	4.966e-19	3.8	B. rapa	2.2789	1.1883	0.11173		1.2721	0.34727	0.44975			0.000102842	7.21947e-05	6.52863e-05	0.00272502	0.00431376	0.00303926	0.000742303	0.00165199	0.0012783	0.000254747	0.00076271	0.000325976	0.00120907	0.00168195	0.00115016	0.000136788	0.00053816	0.00083547	0.000245006	0.000608452	0.000415189	0.00067334	0.000831631	0.00146503	0.00127816	0.00463225	0.00341298	0.000111035	0.000102942	0.000123506
p2328_251.031_10.55	p2328	251.031	10.55	Indoles and derivatives	Spirobrassinin_isomer	13.496	3.7545	5.2183e-09	3.8	B. rapa	9.9253	3.3111	1.3837e-10	+	43.513	5.4434	7.734e-14	+		0.000311691	0.00067863	0.000704068	0.0906615	0.026588	0.0313897	0.076434	0.0520966	0.0858704	0.000145569	0.00058624	0.000388222	0.0102185	0.000343624	0.000362583	0.00279438	0.00353388	0.0020404	0.0146403	0.0410626	0.00250635	0.00815489	0.0126975	0.000367461	0.00019693	0.000263429	0.000220767	0.000280952	0.000363155	0.000421978
p2104_612.193_5.66	p2104	612.193	5.66			13.429	3.7473	2.3948e-18	3.7	B. rapa	0.73974	-0.43491	0.19812		1.6281	0.70316	0.76321			0.00811188	0.00690984	0.00158479	0.00129503	0.000954942	0.00066472	0.00151202	0.00123725	0.000868763	0.00301875	0.00425772	0.0015791	0.00140561	0.0011846	0.00130916	0.000452237	0.000324354	0.000334188	0.00138116	0.00103516	0.000780382	0.000721435	0.000890659	0.000744549	0.00118032	0.00246152	0.00114634	0.00593363	0.00561747	0.00424609
p1541_381.152_5.99	p1541	381.152	5.99			13.323	3.7359	5.2968e-21	3.7	B. rapa	1.2492	0.32103	0.4738		1.6364	0.71049	0.6145			0.000268972	0.000388247	0.000285467	0.000237796	0.000391559	0.000127636	0.000189793	0.000263763	0.000174781	0.00587191	0.00839579	0.0101806	0.00153466	0.00132024	0.00139684	0.00121992	0.00103502	0.00105826	0.000562073	0.000726982	0.00109558	0.00343439	0.00246472	0.00260111	0.00119287	0.00224941	0.0019444	0.00052321	0.000364585	0.000309908
p4334_422.253_8.51	p4334	422.253	8.51			13.312	3.7346	9.8508e-09	3.7	B. rapa	30.85	4.9472	5.3801e-26	+	2.6593	1.4111	0.0006553	+	X	7.91095e-05	9.62596e-05	9.21688e-05	0.000289212	0.000120607	0.000131427	0.000185576	0.000111058	9.25309e-05	0.000254747	0.000142073	0.000139236	0.000107208	7.83704e-05	0.000145628	5.86233e-05	0.000111762	0.000142958	0.000160935	0.000205451	0.000169554	8.72848e-05	9.05088e-05	0.000101092	6.64795e-05	7.18443e-05	5.07353e-05	6.56115e-05	7.14873e-05	6.51837e-05
p1428_295.165_3	p1428	295.165	3	Phenolamines	Sinapoyl-putrescine_isomer	13.23	3.7257	6.3533e-21	3.7	B. rapa	3.5279	1.8188	5.9608e-05	+	1.5852	0.66471	0.017355			0.00130689	0.000688256	0.00113803	0.000999388	0.000249475	0.000612907	0.00053353	0.00033838	0.00107781	0.000302057	0.000215353	0.000250625	0.000486406	0.000135641	0.000243704	0.00105103	0.000397242	0.00104341	0.00607471	0.00398062	0.0082864	0.00180982	0.00180624	0.00728343	0.000436507	0.00119569	0.000227623	0.000864726	0.000686278	0.000432271
n1011_462.105_6.06	n1011	462.105	6.06			13.179	3.7202	2.4515e-22	3.7	B. rapa	0.88258	-0.1802	0.83733		1.1285	0.17447	0.97588			0.00162644	0.00136823	0.00192021	0.000101802	4.84952e-05	3.03897e-05	9.12291e-05	4.14158e-05	6.80718e-05	0.000639315	0.000454528	0.000493424	0.00107066	0.000997229	0.0009762	0.000935997	0.000906092	0.000777778	0.000957375	0.000583047	0.000792579	0.00222169	0.00216264	0.0021237	0.000657084	0.00109332	0.000905314	0.00106456	0.00128821	0.000929708
p2955_786.976_3	p2955	786.976	3			13.136	3.7155	5.4092e-07	3.7	B. rapa	0.26643	-1.9082	0.16371		0.88016	-0.18416	0.67779			0.0156795	0.0140459	0.0116875	0.000160673	0.000122259	5.56039e-05	0.000385913	0.000321027	0.000388973	0.00457634	0.00285194	0.00716327	0.000172724	0.00011002	8.76739e-05	7.67686e-05	6.55997e-05	0.000105826	0.000117699	9.67992e-05	8.04294e-05	0.000114005	5.24688e-05	8.18362e-05	0.0026065	0.00119912	0.00108601	0.00407632	0.00189441	0.00574988
p1945_542.104_2.39	p1945	542.104	2.39			13.096	3.7111	9.0076e-24	3.7	B. rapa	0.42698	-1.2278	0.0022527	-	0.75989	-0.39614	0.57018			0.000186698	0.000264714	0.000807758	0.000527008	0.00163893	0.000831532	0.000548292	0.000213439	0.000486644	0.000695094	0.00394516	0.00903231	0.0053048	0.00229384	0.0111494	0.00288929	0.00551159	0.00866475	0.00226511	0.00305016	0.0052453	0.000651964	0.0008841	0.00129333	0.000341178	0.00239139	0.00256419	0.000583774	0.000374593	0.00246669
n787_357.156_5.99	n787	357.156	5.99			13.093	3.7107	7.3492e-20	3.7	B. rapa	0.88158	-0.18184	0.78884		1.3198	0.40032	0.036214			0.000279931	0.000256308	0.000236355	0.000183686	0.000118328	4.23614e-05	0.000122961	8.28315e-05	7.77963e-05	0.00273146	0.00702797	0.0080381	0.00129033	0.00113684	0.00105796	0.000762424	0.00123399	0.000822517	0.000713679	0.000485466	0.000777578	0.00180962	0.00124421	0.00196287	0.00151745	0.00143431	0.00111087	0.00043614	0.000300234	0.000164456
p1584_438.1_2.78	p1584	438.1	2.78			12.955	3.6954	7.4829e-13	3.7	B. rapa	0.29648	-1.754	0.10223		1.0349	0.049455	0.31353			8.70204e-05	0.000123533	4.86447e-05	0.0291815	0.0155054	0.0129443	0.00438212	0.000983904	0.000428384	0.000423971	0.000186939	0.000239158	0.000905311	0.000400895	0.000769747	0.000549942	0.000522368	0.0011678	0.0011866	0.000564991	0.000789077	0.00171719	0.000874918	0.00190149	0.00456827	0.0112265	0.0078818	9.2529e-05	0.000190156	0.000141803
p6163_599.365_23.33	p6163	599.365	23.33			12.943	3.6942	0.069817			0.037101	-4.7524	0.57586		0.83144	-0.26632	0.89114			0.00100153	6.57774e-05	8.44881e-05	0.000212089	0.00015365	5.81314e-05	0.000128638	7.11465e-05	0.000130229	0.000109177	0.00010319	6.71608e-05	0.00012309	7.68632e-05	5.20099e-05	8.37476e-05	7.77477e-05	3.7132e-05	0.000168141	9.67992e-05	0.000176075	0.000643057	4.45985e-05	2.88834e-05	0.105867	8.21078e-05	3.83943e-05	0.00293065	7.57765e-05	9.94908e-05
n788_647.126_7.33	n788	647.126	7.33			12.87	3.6859	1.5952e-14	3.7	B. rapa	8.6071	3.1055	3.2084e-10	+	1.3836	0.46844	0.14615		X	0.000154139	8.29233e-05	8.94675e-05	0.00017926	0.00010087	6.17003e-05	0.000162626	5.36871e-05	0.000101413	0.000497445	0.000118797	0.000186848	0.000341245	8.77562e-05	7.19477e-05	0.000355257	7.76096e-05	0.00023058	0.000298402	0.000117097	0.000245025	0.000263026	5.89182e-05	0.000115141	0.000603696	0.000423978	0.000109337	0.000221978	8.72773e-05	4.77454e-05
p1432_280.118_4.51	p1432	280.118	4.51			12.86	3.6848	6.9183e-38	3.7	B. rapa	0.62273	-0.68332	0.14237		0.82891	-0.27072	0.15417			0.00211064	0.00142304	0.000885845	0.00111186	0.000350256	0.000339942	0.000963728	0.000739229	0.000834492	0.00184691	0.00106929	0.00180188	0.00370463	0.000779182	0.00201798	0.00276227	0.00256082	0.00248599	0.00550303	0.00686879	0.00581048	0.00706116	0.0132117	0.00708606	0.00176861	0.0048991	0.000538891	0.00396361	0.00640669	0.00349133
n138_415.198_5.6	n138	415.198	5.6			12.854	3.6841	1.9042e-41	3.7	B. rapa	0.80453	-0.31377	0.43802		1.033	0.046878	0.77744			0.0079745	0.0110514	0.00839793	0.00968005	0.00644404	0.00426653	0.00958501	0.0100548	0.0171513	0.00227711	0.000488962	0.00468209	0.00701899	0.00904487	0.00761174	0.0176493	0.0159294	0.0200708	0.01028	0.00680872	0.0114236	0.0061022	0.00727986	0.00591786	0.00366119	0.00471067	0.00712297	0.00885566	0.0076036	0.00796154
p1448_473.202_5.13	p1448	473.202	5.13			12.794	3.6773	2.2984e-43	3.7	B. rapa	1.0277	0.039354	0.79307		1.3066	0.38585	0.21957			0.0169421	0.0168214	0.0120703	0.00942188	0.00558922	0.00454183	0.0101476	0.014172	0.0161141	0.00595561	0.00432202	0.00726811	0.0142408	0.0122815	0.0215098	0.0115362	0.0150721	0.0181	0.00631011	0.00475699	0.0037867	0.00714844	0.00584634	0.0061666	0.0028373	0.00744273	0.01093	0.00893999	0.00836973	0.00644518
n1361_400.075_3.75	n1361	400.075	3.75			12.791	3.6771	5.9797e-06	3.7	B. rapa	0.19878	-2.3307	0.067446		0.61196	-0.70849	0.10044			7.61838e-05	0.0001715	0.000102821	0.000289915	0.000448096	0.000217332	0.000166592	8e-07	8.89101e-05	0.000213704	0.000156674	0.00286803	0.00299016	0.00785617	0.0106793	0.00233431	0.00460225	0.00565093	0.0028771	0.00301525	0.00276778	8.24148e-05	8e-07	8e-07	0.000205339	0.000153354	0.00018806	0.000117242	0.000157099	0.00018435
p1687_679.318_3.84	p1687	679.318	3.84			12.782	3.676	0.00060555	3.7	B. rapa	1.036	0.051013	0.1736		1.2018	0.26515	0.22397			7.75273e-05	4.65255e-05	6.78465e-05	0.000154246	5.12166e-05	1e-07	7.38085e-05	0.000114529	8.73903e-05	0.00195063	0.000963109	0.00137925	8.73545e-05	8.43988e-05	5.64679e-05	5.02486e-05	3.52294e-05	6.4981e-05	0.000103287	8.09953e-05	0.000130426	0.000717873	0.000444673	0.000372275	4.51559e-05	0.000138557	7.26749e-05	0.000111035	6.57683e-05	6.28965e-05
n791_617.116_8.62	n791	617.116	8.62			12.781	3.6759	8.0906e-09	3.7	B. rapa	14.244	3.8323	2.7121e-11	+	1.1991	0.26193	0.23808		X	7.79555e-05	7.35002e-05	5.74195e-05	8.85236e-05	5.0435e-05	2.48643e-05	9.12291e-05	8e-07	2.36167e-05	0.000167012	2.58255e-05	9.61451e-05	7.46474e-05	9.97229e-05	8.17588e-05	0.00014113	0.000139697	0.000158309	7.46006e-05	0.000117097	8e-07	0.000177104	9.53088e-05	0.000129762	0.000182752	0.000128096	6.70603e-05	7.81612e-05	8e-07	6.1008e-05
p6036_625.124_3.35	p6036	625.124	3.35			12.772	3.6749	1.0848e-08	3.7	B. rapa	5.4624	2.4495	0.0027578	+	2.1374	1.0959	0.070464			6.64519e-05	4.65255e-05	0.00010369	0.000588064	0.0023444	0.00176163	9.48967e-05	0.000655936	0.00025703	3.27531e-05	0.000236291	0.000108113	0.000266034	0.000935923	0.000270452	7.81644e-05	0.000194369	0.000148528	0.000163337	9.28482e-05	0.000119557	0.000138943	0.000240045	0.000381902	0.000250866	0.0033801	0.00221453	0.000126176	7.2917e-05	5.37479e-05
p4168_473.114_4.08	p4168	473.114	4.08			12.752	3.6726	1.422e-09	3.7	B. rapa	11.251	3.492	3.0673e-07	+	3.0437	1.6058	8.4361e-07	+		8.86026e-05	0.000105886	9.21688e-05	0.00228477	0.00254431	0.00052571	0.000250949	0.000442497	0.000361556	0.00024019	0.000547357	0.000252263	0.000236254	0.000877145	0.000271938	0.000104684	0.000212591	0.000668376	0.000302655	0.000296324	0.000371714	0.000518365	0.000292514	0.00104782	0.000771413	0.00161821	0.00319358	0.00010767	0.000108661	8.23372e-05
n280_139.04_3.17	n280	139.04	3.17			12.717	3.6686	1.2006e-51	3.7	B. rapa	0.86567	-0.20812	0.26661		1.1165	0.15902	0.53352			0.0096718	0.0114792	0.00842864	0.00650869	0.00847114	0.00400407	0.00473796	0.0042827	0.00415377	0.00321992	0.00285285	0.00228209	0.0066159	0.00587767	0.00463736	0.00506282	0.00620489	0.00696214	0.0045954	0.00567434	0.00620312	0.00851854	0.00650699	0.010529	0.00366735	0.00420009	0.00299439	0.00773014	0.00954116	0.0072321
p2733_704.216_1.44	p2733	704.216	1.44			12.695	3.6662	2.9522e-11	3.7	B. rapa	4.056	2.0201	0.051697		1.117	0.15959	0.87801			8.06916e-05	1e-07	0.00010113	0.00163887	0.00194623	0.00296091	0.00137706	0.000883258	0.00106239	0.000242009	0.0002333	0.000183464	0.000561848	0.000795761	0.000265994	0.000466195	0.000382665	0.000805764	0.000144121	0.000231133	0.000319544	0.000598524	0.000452544	0.00144577	0.000619639	0.00130004	0.00120942	0.000122811	0.00016871	7.66194e-05
p3882_682.161_7.38	p3882	682.161	7.38			12.676	3.6641	2.0094e-07	3.7	B. rapa	18.349	4.1976	9.5591e-11	+	1.1692	0.22558	0.21941		X	9.1767e-05	6.57774e-05	5.2485e-05	0.000160673	0.00022304	2.27471e-05	0.000206664	1e-07	0.000119948	0.000174683	9.57127e-05	0.000121217	0.00011912	7.98775e-05	4.75519e-05	8.51434e-05	4.98071e-05	5.5698e-05	0.000165739	0.000154089	0.000106515	0.000151412	4.59102e-05	0.000113929	0.000136722	0.000112898	0.000131638	0.000111035	7.57765e-05	5.14608e-05
p1494_731.257_10.98	p1494	731.257	10.98			12.658	3.662	3.0132e-24	3.7	B. rapa	0.74319	-0.4282	0.35288		1.1267	0.17213	0.29367			0.00100153	0.0033723	0.00462124	0.000443458	0.000166867	0.000106153	0.000183467	0.000298468	0.000166213	0.00195245	0.00141326	0.00354969	0.00231688	0.00277763	0.00992944	0.00480851	0.00367601	0.0119101	0.00049962	0.0019834	0.00332586	0.00152303	0.00155308	0.00336331	0.00243967	0.00290285	0.0033499	0.000477786	0.000161561	0.000379666
p2432_408.223_6.26	p2432	408.223	6.26			12.617	3.6573	1.5234e-14	3.7	B. rapa	17.466	4.1265	1.6367e-24	+	3.733	1.9004	6.7222e-09	+		0.00148093	0.000514989	0.00051973	0.000485233	0.000219736	0.000240108	0.000303669	0.000314086	0.000543191	0.000445807	0.000390328	0.000612638	0.000285888	0.000342117	0.000145628	9.91013e-05	0.000204088	0.000243215	0.000946396	0.000559065	0.000399973	0.000286793	0.00024398	0.000640248	0.000291005	0.00091687	0.000547119	0.000477786	0.000606212	0.000363656
n653_625.267_10.05	n653	625.267	10.05			12.59	3.6542	5.9164e-17	3.7	B. rapa	1.2076	0.27211	0.55249		1.3752	0.45963	0.76279			0.00126146	0.00150958	0.000881322	5.97534e-05	8.72913e-05	8e-07	0.000111062	2.45427e-05	3.75089e-05	0.00124092	0.000903891	0.00105578	0.00145882	0.00176709	0.0037887	0.00281448	0.00255724	0.00278417	0.000484904	0.000800164	0.000780078	0.00123447	0.000653299	0.0013232	0.00197741	0.00118353	0.00118522	0.000320461	8.20407e-05	0.000248011
p1604_847.302_7.57	p1604	847.302	7.57			12.497	3.6435	3.1398e-26	3.6	B. rapa	1.5093	0.59386	0.11409		1.3551	0.43839	0.10277			0.000265808	0.000144389	0.000135693	0.000623412	0.000455993	0.000136482	0.00132644	0.00361632	0.00216762	0.000183781	0.000303589	0.000265367	0.000262064	0.00093743	0.00276544	0.000517839	0.00145534	0.00181575	0.00138597	0.00123073	0.00199334	0.00134134	0.00232437	0.00168647	0.000444033	0.00263771	0.00161393	0.000829397	0.00095507	0.000818798
p5346_191.058_0.98	p5346	191.058	0.98			12.469	3.6403	1.1347e-09	3.6	B. rapa	10.985	3.4574	7.7063e-05	+	1.2033	0.26695	0.43461			0.000212013	0.000126742	9.21688e-05	0.00125004	0.000346951	0.00013901	0.000253058	0.000201293	0.000179921	0.000152848	0.000299102	0.000196568	0.000321624	0.000431037	9.65898e-05	9.77055e-05	9.71847e-05	0.000146671	0.00026182	0.00024101	0.000171728	0.000274324	9.70674e-05	0.000146022	0.000413929	0.000713311	0.000818621	0.000169917	0.000161561	5.48915e-05
n766_663.121_6.78	n766	663.121	6.78			12.446	3.6376	1.0655e-10	3.6	B. rapa	13.58	3.7635	2.5945e-11	+	1.1607	0.21495	0.8278		X	8e-07	7.35002e-05	3.20481e-05	0.000112868	9.31108e-05	6.72257e-05	0.000103129	9.97046e-05	8.61316e-05	0.000141871	0.000137736	0.000101587	5.33196e-05	9.17451e-05	7.03126e-05	7.13759e-05	0.000110594	0.000154867	0.000231262	8.05044e-05	0.000165017	0.000115731	9.35759e-05	6.94499e-05	0.000262834	0.000128096	0.000128289	0.000118805	5.23664e-05	3.84615e-05
p1446_239.096_1.08	p1446	239.096	1.08			12.27	3.617	1.0548e-24	3.6	B. rapa	0.72036	-0.4732	0.82447		1.0627	0.087682	0.95938			0.000234164	0.000147598	0.000307229	0.0105112	0.00462767	0.00231894	0.00393294	0.00349659	0.00244522	0.00349731	0.00417397	0.00208199	0.0107942	0.00402552	0.00255592	0.00210206	0.00196677	0.00155954	0.000504424	0.000404976	0.000478229	0.00895292	0.00705968	0.00624844	0.00645855	0.00713995	0.00447156	0.00079575	0.000315974	0.00017611
p2680_295.132_1.75	p2680	295.132	1.75			12.262	3.6161	2.9241e-19	3.6	B. rapa	1.9713	0.97914	0.072175		1.2233	0.29078	0.091908			0.000167712	5.93601e-05	0.000111371	0.0087824	0.00473341	0.00213064	0.000965837	0.000846817	0.000459228	0.000584098	0.000583249	0.000116303	0.00190195	0.00236317	0.00102682	0.00033499	0.000662071	0.00101556	0.000281036	0.000250888	0.000234767	0.00115964	0.000725382	0.00194161	0.00243716	0.00317141	0.00241198	0.000102623	0.000188726	9.14858e-05
p3996_287.112_5.79	p3996	287.112	5.79			12.26	3.6159	2.232e-12	3.6	B. rapa	15.785	3.9805	1.0266e-14	+	1.2677	0.34224	0.039749		X	0.000139233	0.000126742	9.72893e-05	0.000321347	0.000160258	6.19226e-05	0.000115985	0.00012494	0.000106239	0.000138291	0.00014656	0.000227692	0.000184636	0.00020949	0.000151572	0.000117247	0.000104474	0.000187517	0.000170543	0.000167917	0.000236941	0.00049877	0.000283332	0.000396344	0.000102855	0.000224086	0.000233108	0.000129541	7.57765e-05	9.60601e-05
p5199_566.272_3.76	p5199	566.272	3.76			12.257	3.6156	6.3228e-27	3.6	B. rapa	1.5633	0.6446	0.066281		2.0311	1.0222	0.012738	+		0.00175307	0.00186583	0.00146958	0.0014075	0.000282518	0.000626808	0.000440742	0.000229057	0.000447233	0.000625949	0.000137587	0.000199844	0.00128451	0.000322524	0.000646409	0.00219977	0.00107511	0.00128291	0.00427319	0.00172658	0.00433232	0.00161744	0.00426834	0.00385754	0.000934476	0.00117175	0.000540263	0.00078902	0.000584766	0.00086111
p5322_257.042_3.43	p5322	257.042	3.43			12.198	3.6086	2.4393e-13	3.6	B. rapa	4.9075	2.295	0.024147	+	1.2309	0.29976	0.17694			8.22738e-05	9.94683e-05	0.000115211	0.000356695	0.000173476	0.000380381	0.000191902	0.00018394	0.000164499	0.000462183	0.00131306	0.00108113	0.000549936	0.000425008	0.000656811	0.000330803	0.000496857	0.0007315	0.000744626	0.00188265	0.000280416	0.000190601	0.000116743	0.000264764	0.000169335	0.000244613	0.000194714	0.000395351	0.000115809	0.000249299
p1530_293.117_1.66	p1530	293.117	1.66			12.168	3.605	5.5201e-20	3.6	B. rapa	2.0572	1.0407	0.12519		1.8596	0.89499	0.00064345			0.000185116	0.000163641	0.000186898	0.0089013	0.00597913	0.00591676	0.00185576	0.00274348	0.00190031	0.000940743	0.00187238	0.000463573	0.00388926	0.0028138	0.00187087	0.000640669	0.00115042	0.00111396	0.000691782	0.000806002	0.000671694	0.00347358	0.00244898	0.00281132	0.00283604	0.0118047	0.00293853	0.000225434	0.000271652	0.000217279
p6353_600.417_23.76	p6353	600.417	23.76			12.133	3.6009	0.070154			0.04505	-4.4723	0.55597		1.1607	0.21504	0.9924			0.000213596	0.000105886	0.000115211	0.000276358	0.000150346	0.000102362	0.000175032	0.000185675	0.00011138	0.000172864	0.000104686	0.000117941	0.000194562	0.000111527	0.000129282	0.000125621	0.000120266	0.000254354	0.000240202	0.000193598	0.000189118	0.000496989	0.000156095	0.000187742	0.123934	9.40818e-05	0.000104213	0.000363387	0.000150123	6.28965e-05
p5364_666.166_7.51	p5364	666.166	7.51			12.109	3.598	1.3872e-09	3.6	B. rapa	7.5104	2.9089	7.645e-08	+	1.297	0.37518	0.21055			0.00018828	0.000218188	5.37652e-05	1e-07	7.43467e-05	5.93951e-05	0.000101223	8.50287e-05	8.39633e-05	0.00117547	0.000142073	0.000116303	0.000339491	9.79629e-05	6.98419e-05	0.000417342	5.7096e-05	8.54036e-05	0.000405941	0.000175819	0.000171728	0.000231572	0.000153471	0.000163672	0.0010436	0.000554227	0.000143979	0.000302822	5.57601e-05	4.23122e-05
n366_321.101_5.01	n366	321.101	5.01			12.078	3.5943	1.4955e-17	3.6	B. rapa	1.0148	0.021221	0.83705		2.2732	1.1847	0.0025509	+		0.00383045	0.00854676	0.00260391	0.000400569	0.00050047	0.000292846	0.000230056	0.000168731	0.000212551	0.00277994	0.000189387	0.000517007	0.00151854	0.000861606	0.0019802	0.000869488	0.00169577	0.00135251	0.00477693	0.00840417	0.00586559	0.000194639	0.000278995	0.000228454	0.00371458	0.00117992	0.00454989	0.000773796	0.000364819	0.000801061
p1586_293.117_1.91	p1586	293.117	1.91			12.022	3.5876	6.1325e-19	3.6	B. rapa	2.2001	1.1376	0.057751		1.858	0.89373	0.0051163			0.000185116	0.00010749	8.96086e-05	0.00673221	0.00460289	0.00432447	0.00118094	0.00171966	0.00102469	0.000722389	0.00164357	0.00042426	0.00267623	0.00441888	0.00165392	0.000328011	0.00140796	0.00109539	0.000453982	0.000827732	0.000504314	0.00168513	0.00186133	0.00189507	0.00278712	0.0094116	0.00533955	0.000203564	0.00016871	0.000327062
n782_364.162_2.95	n782	364.162	2.95			11.948	3.5788	0.00020892	3.6	B. rapa	0.72751	-0.45896	0.70186		1.2508	0.32282	0.51087			0.000108075	0.000118731	6.40961e-05	8.40974e-05	0.000137726	2.85479e-05	9.71788e-05	0.000116578	6.80718e-05	0.00512709	0.00908195	0.0139755	0.000123701	7.18005e-05	8.82995e-05	3.08214e-05	4.8506e-05	0.000185841	8.70341e-05	0.000112218	0.000110011	0.000113978	0.000124768	0.000142555	8e-07	6.13416e-05	7.14338e-05	9.53567e-05	7.85496e-05	7.69231e-05
p320_339.071_5.01	p320	339.071	5.01			11.854	3.5673	3.264e-28	3.6	B. rapa	0.89368	-0.16216	0.89724		1.1276	0.1732	0.17144			0.00228785	0.00213215	0.00198675	0.000176741	0.000211475	0.000140274	8.43526e-05	5.5529e-05	5.82602e-05	0.00240736	0.00315403	0.00377411	0.00263056	0.00319359	0.00356639	0.00210765	0.0023871	0.00375961	0.00367509	0.00421768	0.00467577	0.00237272	0.00209744	0.00352859	0.00185766	0.00368459	0.00239279	0.00211471	0.00160846	0.00134484
p3932_358.114_2	p3932	358.114	2			11.85	3.5668	3.7798e-09	3.6	B. rapa	9.0976	3.1855	2.1466e-09	+	1.5454	0.62801	0.12166		X	0.000533198	0.000914466	0.000999776	0.000443458	0.000186693	0.000290657	0.000227752	0.000373085	0.000556899	0.000161946	0.000255732	1e-07	0.000131032	0.000189897	0.000172376	0.000191224	0.000188295	0.000432588	0.000295449	0.000563016	0.000378235	0.00037764	0.000148224	0.000234276	1e-07	0.000270271	0.000178259	8.57996e-05	0.000214462	0.000189833
p4562_267.067_2.48	p4562	267.067	2.48			11.718	3.5506	1.5681e-05	3.6	B. rapa	0.66917	-0.57955	0.48339		0.97812	-0.031915	0.61519			8.70204e-05	9.94683e-05	7.2967e-05	0.0456601	0.000971464	0.000611643	0.00189582	0.00125808	0.000627154	0.000354826	0.00026321	0.000139236	0.00301969	0.000636006	0.000546847	0.000515048	1e-07	0.000142958	0.000206574	0.000353614	0.000276068	0.00171185	0.000537806	0.000430041	0.0156377	0.00228704	0.000312639	6.89762e-05	7.43468e-05	9.60601e-05
p1528_474.233_6.96	p1528	474.233	6.96			11.692	3.5474	1.5189e-30	3.5	B. rapa	0.82238	-0.28212	0.91205		1.0322	0.04569	0.59998			0.014015	0.001484	0.00450091	0.0231594	0.00499445	0.00237201	0.00992408	0.0049629	0.00442606	0.00357737	0.00040977	0.00158401	0.00760779	0.00466756	0.00279516	0.00798812	0.00289367	0.00272549	0.0189015	0.00533779	0.00342151	0.0104457	0.00096018	0.00288032	0.00178742	0.00308759	0.00269583	0.0137464	0.00791221	0.00418776
p1497_747.108_1.06	p1497	747.108	1.06			11.598	3.5358	8.5352e-10	3.5	B. rapa	0.11654	-3.1011	4.0823e-05	-	1.064	0.089509	0.87862			0.00016613	6.57774e-05	7.42471e-05	0.0116906	0.00879604	0.00683928	0.00253058	0.00129625	0.00112579	0.000242009	0.000450149	0.000208035	0.00261269	0.00411595	0.00172376	0.000844455	0.00151244	0.00160225	0.000163337	9.67992e-05	0.000208682	0.00142328	0.00128942	0.00403725	0.0024773	0.00457922	0.00549176	8.41173e-05	4.28924e-05	0.000121219
p4394_185.129_1.31	p4394	185.129	1.31			11.541	3.5287	4.092e-09	3.5	B. rapa	20.27	4.3412	8.0992e-13	+	1.4668	0.55267	0.052996		X	0.00015189	0.000182893	8.06477e-05	0.000170314	7.59989e-05	6.57137e-05	0.000164488	0.000166587	9.08174e-05	0.000138291	8.67396e-05	0.000134322	0.000125076	9.34416e-05	9.21319e-05	0.00015912	0.000125125	0.000142958	0.000232996	0.000160015	0.000208682	0.000163882	8.9197e-05	0.000186137	0.000194421	0.000169347	0.000233108	0.000168235	7.2917e-05	9.94908e-05
n330_101.024_6.95	n330	101.024	6.95			11.482	3.5213	2.0033e-42	3.5	B. rapa	1.1009	0.13871	0.74901		1.1303	0.17665	0.22515			0.00496258	0.00489813	0.00509965	0.00354316	0.00310951	0.00213188	0.00244732	0.00287609	0.00325772	0.000957177	0.000788537	0.00235828	0.00242284	0.00441972	0.003133	0.00247869	0.00318199	0.00316273	0.00509771	0.00439359	0.00505801	0.00310546	0.00405496	0.0031618	0.00129158	0.00256011	0.00289817	0.00394558	0.004898	0.00377056
p2661_403.128_1.87	p2661	403.128	1.87			11.437	3.5157	1.2436e-16	3.5	B. rapa	2.4477	1.2914	0.011047	+	1.3844	0.4693	0.17501			0.000109171	8.98423e-05	5.76055e-05	0.00395899	0.00513818	0.00143812	0.000630536	0.000643789	0.000741961	0.000274762	0.000924225	0.000163807	0.000571775	0.00141368	0.000350695	0.00017587	0.000119051	0.000194943	0.000220986	0.000242986	0.000336934	0.000399016	0.000293826	0.00067555	0.00141112	0.00460488	0.00431387	7.40232e-05	0.000195875	9.60601e-05
p4384_219.088_1.36	p4384	219.088	1.36			11.433	3.5152	1.6205e-06	3.5	B. rapa	19.683	4.2989	6.0494e-07	+	0.8222	-0.28244	0.38477			0.000454088	0.000126742	0.000124172	0.000713389	0.000232953	0.000179449	0.000485027	0.000258557	0.000147364	0.000409414	0.000213858	0.000199844	0.000436773	0.000137148	0.000153058	0.000322428	0.000184651	0.000254354	0.000429962	0.000242986	0.000241288	0.000432861	0.000184953	0.0001733	0.00040264	0.00044475	0.000370231	0.000442457	9.0074e-05	0.000166962
n714_149.046_6.94	n714	149.046	6.94			11.408	3.512	3.8759e-40	3.5	B. rapa	1.0003	0.00041272	0.94824		0.99339	-0.0095641	0.96454			0.00331843	0.0029287	0.00205642	0.00230825	0.00131131	0.00109771	0.00186623	0.00194501	0.0012753	0.000677028	0.000549221	0.00144399	0.00151001	0.00194061	0.00167278	0.00151836	0.0014125	0.00158997	0.00244441	0.00219313	0.00259026	0.00167109	0.00186979	0.00172345	0.00064271	0.0010825	0.00131059	0.00193527	0.00280509	0.00181565
p3158_392.228_5.47	p3158	392.228	5.47			11.395	3.5104	3.0865e-11	3.5	B. rapa	0.3019	-1.7278	0.90213		1.1607	0.21501	0.47051			0.000351246	0.000176476	0.000215061	0.0253735	0.0135295	0.00719818	0.0253205	0.0195323	0.0148358	0.000746044	0.000414256	0.00043245	0.000730602	0.000239632	0.000524557	0.000290325	0.000239317	0.000336045	0.000398735	0.000270643	0.000182596	0.000521927	0.000182329	0.000219835	0.000467865	0.00108793	0.000429193	0.000403763	0.000314544	0.000146377
p1565_243.025_1.9	p1565	243.025	1.9			11.389	3.5096	2.9914e-14	3.5	B. rapa	4.6663	2.2223	0.047693	+	3.8485	1.9443	0.091799			0.000117082	0.000149202	6.78465e-05	0.0063466	0.00698033	0.00256284	0.00128849	0.000428614	0.000327285	0.00110269	0.00176321	0.00037348	0.000980753	0.000572706	0.000484435	0.000428508	0.000626841	0.000800195	0.000257016	0.000900825	0.000247809	0.00152837	0.000560105	0.00212614	0.00325875	0.0031851	0.00285489	0.000156458	0.000135826	0.000177254
n471_406.079_0.96	n471	406.079	0.96			11.386	3.5092	1.1548e-15	3.5	B. rapa	2.5366	1.3429	0.029218	+	1.0377	0.05334	0.82503			4.96081e-05	0.000165847	3.73894e-05	0.00252292	0.00337139	0.00077724	0.0014676	0.000351267	0.000372311	0.000299904	0.000266863	0.00025941	0.00219463	0.00111889	0.000690044	0.000441233	0.000219247	0.000832842	0.00037549	0.000426917	0.00030003	0.00113627	0.000564921	0.00127386	0.00372279	0.00135673	0.00230192	0.000126621	0.000123934	0.000112732
n336_193.014_4.92	n336	193.014	4.92			11.317	3.5004	4.8355e-24	3.5	B. rapa	0.64972	-0.62211	0.27398		0.88865	-0.17032	0.32212			0.00228197	0.00179981	0.00170255	0.000247866	0.000271573	4.42032e-05	0.000446229	7.82298e-05	0.000100024	0.00395801	0.0030784	0.00394739	0.0038966	0.00333274	0.00345513	0.00366937	0.00431121	0.00411947	0.00398367	0.00323725	0.00363536	0.00389103	0.00258547	0.00248192	0.00347023	0.00270444	0.00259494	0.00244332	0.00163732	0.00138329
p1583_529.221_2.86	p1583	529.221	2.86			11.301	3.4984	8.4224e-35	3.5	B. rapa	0.89083	-0.16677	0.63441		1.0877	0.12129	0.36341			0.00170402	0.00157384	0.00108042	0.00241653	0.00147702	0.00186147	0.000695909	0.000577848	0.000721399	0.00100807	0.000623628	0.00104509	0.00051023	0.00041898	0.000766775	0.00062392	0.000665715	0.000967288	0.0017799	0.0022817	0.00265634	0.000945882	0.000817202	0.00192074	0.000245849	0.00117688	0.00126564	0.0017345	0.00175573	0.00192578
p1542_598.204_5.52	p1542	598.204	5.52			11.286	3.4965	1.1456e-24	3.5	B. rapa	1.9348	0.95218	0.16371		1.4909	0.57618	0.08043			0.00113759	0.00173588	0.00135821	0.000353481	0.000203214	0.000155438	0.000518768	0.000345321	0.000287874	0.00338995	0.00277268	0.00396085	0.00395279	0.00266459	0.00576121	0.00287115	0.00346949	0.00605066	0.000898356	0.00112208	0.00125209	0.00178845	0.000950998	0.00254655	0.00203578	0.00235889	0.00168249	0.000481151	0.000147264	0.000279032
n794_443.978_3.21	n794	443.978	3.21			11.249	3.4917	1.6774e-11	3.5	B. rapa	0.28089	-1.8319	0.0038123	-	0.47351	-1.0785	0.046288	-		7.26404e-05	5.27694e-05	3.07127e-05	0.0113642	0.00658953	0.00537621	0.00544598	0.00244813	0.0028868	0.000944606	0.000711061	0.000440816	0.00334847	0.00276432	0.00285665	0.00119555	0.00111176	0.000660767	0.000527178	0.000553772	0.000625063	0.002376	0.000866444	0.00254954	0.00562218	0.00604034	0.00720461	0.000143817	0.000235649	0.000159151
p1410_773.193_4.54	p1410	773.193	4.54	Flavonoid glycoside	Kaempferol-caffeoyl-dihexoside	11.233	3.4896	4.4291e-23	3.5	B. rapa	1.8161	0.86083	0.17736		1.5152	0.59947	0.79397			0.00273244	0.00188027	0.00181521	0.00104759	0.000657555	0.000573731	0.00078237	0.0018689	0.00178722	0.00223449	0.00130857	0.00184119	0.00570385	0.00576926	0.0104436	0.00649742	0.00456647	0.00781814	0.0135162	0.0118767	0.0094385	0.0151929	0.00723414	0.0087645	0.00256511	0.00500857	0.00188132	0.00466346	0.0128506	0.00473439
p2307_298.072_1.92	p2307	298.072	1.92			11.217	3.4876	1.1414e-16	3.5	B. rapa	2.6194	1.3892	0.017815	+	1.6888	0.75597	0.86087			6.96163e-05	9.7864e-05	6.40061e-05	0.00242617	0.00213458	0.00223427	0.000411219	0.00136046	0.000755669	0.000221993	0.000463608	0.000258815	0.000680968	0.00180855	0.00102831	0.000168891	0.000630486	0.000582972	0.000314665	0.000272618	0.000339108	0.000648401	0.000737187	0.00112966	0.000545634	0.00372735	0.00251483	7.06585e-05	9.43632e-05	0.000147521
n729_561.125_4.78	n729	561.125	4.78	Quinic acids and derivatives	Dicaffeoyl-quinic acid	11.185	3.4835	6.2957e-17	3.5	B. rapa	10.322	3.3677	1.4986e-13	+	1.1226	0.16683	0.32652		X	0.000177172	0.000220501	0.000126857	0.000269997	0.000273513	0.00018418	0.000335168	0.000323657	0.000152814	0.000298108	0.00019283	0.000150567	0.000362573	0.00011169	0.000243641	0.000171951	0.000124175	0.000333825	0.000288456	0.000226876	0.00029503	0.000326152	0.000145563	0.000111485	0.000402464	0.0002165	0.000102048	0.000221978	0.000190265	9.15119e-05
p2662_554.033_2.31	p2662	554.033	2.31			10.981	3.4569	2.5326e-08	3.5	B. rapa	2.0117	1.0084	0.10096		1.4154	0.50121	0.091392			6.80341e-05	5.93601e-05	4.99248e-05	0.00243581	0.0025377	0.00106406	0.000485027	0.000406056	0.000308436	9.09809e-05	0.000157029	1e-07	0.000256108	0.000417473	0.000493351	0.000128413	8.13922e-05	0.000122536	9.84828e-05	5.92648e-05	7.39081e-05	0.0001621	0.000309566	0.000413995	0.00103984	0.00270442	0.00413424	7.57056e-05	5.29006e-05	4.80301e-05
n1413_457.099_3.44	n1413	457.099	3.44			10.979	3.4567	3.7646e-32	3.5	B. rapa	2.6008	1.379	0.0028665	+	1.3036	0.38254	0.028477			0.000729947	0.000582348	0.000323151	0.000765729	0.000418998	0.000256931	0.00036095	0.000265368	0.000261173	0.000754248	0.000907335	0.0014712	0.0010408	0.000634238	0.000865008	0.00203421	0.00162398	0.00217158	0.00124832	0.00066843	0.00122262	0.00153958	0.00139844	0.00171797	0.000946612	0.000683778	0.000672061	0.00043614	0.00036831	0.000393899
p283_355.117_7.63	p283	355.117	7.63			10.978	3.4565	3.5248e-31	3.5	B. rapa	1.3463	0.42898	0.19257		1.1783	0.23674	0.14286			0.00207425	0.00195567	0.00206996	0.000388829	0.000388255	0.000467579	0.00044496	0.00068023	0.000692269	0.00141566	0.00151645	0.0132749	0.00370066	0.0035975	0.00525746	0.00139161	0.00275033	0.00386544	0.00342528	0.00263333	0.00543442	0.00141971	0.0010966	0.00490376	0.00141363	0.0032347	0.00559734	0.00235528	0.00189012	0.00127623
p1488_790.255_6.59	p1488	790.255	6.59			10.977	3.4564	2.2962e-17	3.5	B. rapa	1.4521	0.53816	0.23816		1.1422	0.1918	0.19198			0.000428773	0.000598414	0.00052229	0.000678041	0.000198258	0.00014912	0.000162379	0.000204763	0.000270739	0.00178323	0.000451644	0.00185593	0.00233872	0.00230439	0.00293187	0.00102451	0.00136302	0.00263637	0.00187358	0.00105689	0.00197161	0.00265239	0.00316912	0.00427153	0.000923187	0.00218612	0.00111343	0.000518163	0.000233049	0.000347646
p2545_592.163_2.54	p2545	592.163	2.54			10.965	3.4548	7.9303e-19	3.5	B. rapa	1.6928	0.75942	0.58057		1.0907	0.12532	0.73125			0.000107589	0.00011872	0.000220181	0.000385616	0.000427907	0.000877026	0.000181358	0.000109323	0.000123375	0.00019106	0.00058624	0.00115811	0.00238835	0.00267665	0.00242069	0.00207136	0.00177969	0.00265494	0.00101125	0.000784271	0.00124774	0.00053974	0.000491895	0.00163031	0.000249612	0.000540543	0.000440163	0.000274222	0.000255925	0.000472296
p5253_672.275_10.23	p5253	672.275	10.23			10.939	3.4515	5.6042e-22	3.5	B. rapa	0.8799	-0.18459	0.65653		0.96228	-0.055467	0.24239			0.00401085	0.00225568	0.00234262	0.000295639	0.000242866	0.000137746	0.000366934	0.000347056	0.000305009	0.00145933	0.00150149	0.00095008	0.0025849	0.00566377	0.00470318	0.00038803	0.00804932	0.00509822	0.00127067	0.00117147	0.00174988	0.00160497	0.00246604	0.00304399	0.00163314	0.00518647	0.00109149	0.000856314	0.000194445	0.000132654
p2114_327.071_5.61	p2114	327.071	5.61			10.867	3.4419	2.3459e-08	3.4	B. rapa	0.81352	-0.29776	0.26525		1.145	0.19536	0.84493			0.00593321	0.00460923	0.00491567	0.00111507	0.000878943	0.000339942	0.000189793	9.19699e-05	0.000171354	0.000322072	0.000216849	0.00028011	0.00133811	0.000498857	0.00123041	0.0012604	0.00129377	0.000811334	0.000948798	0.0009996	0.000606481	0.000160319	0.000118055	0.000195765	9.15661e-05	0.000224086	0.000204313	0.00322674	0.00255782	0.00344673
p2091_560.306_9.91	p2091	560.306	9.91			10.833	3.4374	7.3609e-25	3.4	B. rapa	1.3207	0.40132	0.72395		1.2943	0.37213	0.19236			0.00134486	0.00547557	0.00755401	0.000922265	0.000247822	0.00180966	0.00177351	0.00223157	0.00226358	0.000216535	0.000204885	0.000347271	0.000728616	0.000895231	0.000790551	0.000512256	0.000707019	0.000850323	0.00204652	0.00122086	0.00618002	0.000703622	0.000459102	0.000670736	0.000679847	0.000797129	0.00127798	0.000698174	0.00811095	0.00728685
p1393_461.227_3.63	p1393	461.227	3.63			10.831	3.4371	9.8072e-18	3.4	B. rapa	1.0405	0.057339	0.0078931		1.9456	0.96025	2.0081e-05			0.000575917	0.000648148	0.00051973	0.000543076	0.000173476	0.000281811	0.000225643	0.000286321	0.000263885	0.0144914	0.00685691	0.00924035	0.000645232	0.000224561	0.000211012	0.000988222	0.000545449	0.00045301	0.000929582	0.000606477	0.00115427	0.0232801	0.0130647	0.0110671	0.000357484	0.000514884	0.0001906	0.000534986	0.000383172	0.000407112
p3174_478.228_6.54	p3174	478.228	6.54			10.673	3.4159	5.1699e-11	3.4	B. rapa	1.0373	0.052864	0.29707		1.2092	0.27404	0.2289			0.00031802	0.00032247	0.000271386	0.0128828	0.00773536	0.00475919	0.00563686	0.00657845	0.00454601	0.000272943	0.000278165	0.000222777	0.000347433	0.000204969	0.000203582	9.49139e-05	8.98958e-05	0.000137388	0.000216182	0.000177795	0.000134774	0.000195945	9.70674e-05	0.000166882	0.000267172	0.000521726	0.000228995	0.000206929	0.000294528	0.000161244
p1537_322.213_1.56	p1537	322.213	1.56			10.659	3.414	1.9759e-31	3.4	B. rapa	0.8162	-0.29301	0.6858		0.83482	-0.26046	0.55269			0.00136226	0.00105725	0.000590137	0.000588064	0.000211475	0.000185768	0.00023197	0.000156175	0.000233041	0.00107176	0.000290129	0.000458659	0.00165974	0.000302932	0.000460659	0.000771874	0.000376591	0.000744497	0.00149165	0.00111615	0.00105428	0.00564323	0.00204104	0.0026669	0.000425218	0.000638046	0.000164547	0.000684715	0.00039318	0.000405968
p1496_299.092_6.05	p1496	299.092	6.05			10.61	3.4073	1.1155e-26	3.4	B. rapa	1.0904	0.12488	0.72989		1.2363	0.30605	0.33383			0.00015189	0.000142785	0.000222741	0.000170314	0.000133824	0.000168076	0.000158161	0.000230792	0.000248463	0.000771518	0.00118295	0.00179041	0.00109193	0.00114391	0.00107438	0.000629503	0.000827285	0.00105455	0.000506826	0.000914654	0.00138904	0.00277352	0.00462251	0.00408379	0.000569466	0.00167123	0.001315	0.000265811	0.000157272	0.000121219
p1468_335.114_1.34	p1468	335.114	1.34			10.566	3.4014	6.4223e-19	3.4	B. rapa	1.0009	0.0013379	0.96347		0.7977	-0.32609	0.13817			0.000569588	0.000609644	0.000880725	0.00348982	0.00226675	0.00179955	0.0126866	0.00401197	0.0249731	0.00147571	0.00332751	0.00254064	0.0029363	0.00324031	0.00281299	0.00148094	0.0021332	0.00307824	0.00048761	0.000418805	0.000745602	0.00341836	0.00492945	0.00517815	0.00158171	0.00378209	0.00196497	0.00131055	0.00191872	0.0020024
n1246_197.082_6.01	n1246	197.082	6.01			10.562	3.4008	1.9975e-20	3.4	B. rapa	0.91574	-0.12698	0.80113		0.8382	-0.25463	0.97646			0.000862826	0.000603079	0.000582207	0.000117294	6.0134e-05	5.89376e-05	0.000111062	7.82298e-05	0.000154203	0.0011206	0.00152198	0.00128435	0.00162518	0.00195257	0.00154524	0.000676448	0.00133295	0.00150737	0.00137016	0.00115877	0.00164766	0.00180962	0.00189058	0.00165766	0.00155441	0.00134049	0.00138202	0.000619037	0.00129869	0.000672414
p1800_132.047_2.55	p1800	132.047	2.55			10.545	3.3984	2.2216e-13	3.4	B. rapa	1.4876	0.57297	0.3681		1.2436	0.31449	0.11761			6.48698e-05	0.00012995	9.47291e-05	0.00509977	0.00502253	0.0015885	0.000989034	0.000728818	0.000657998	0.000251107	0.00129661	0.000190016	0.00118326	0.00240085	0.000997104	0.000547151	0.000218666	0.000610821	0.000196966	0.000203476	0.000210855	0.000817627	0.00114382	0.00122433	0.00198435	0.00539174	0.00214871	0.000111035	9.72227e-05	0.000100634
p5224_341.159_6.21	p5224	341.159	6.21			10.501	3.3924	1.5571e-12	3.4	B. rapa	1.127	0.17246	0.15597		1.7521	0.80905	0.19527			0.000221506	0.000259901	0.000290588	0.000388829	1e-07	0.000109944	0.000191902	8.32935e-05	7.0255e-05	0.00510403	0.00379112	0.00777264	0.00204489	0.0011846	0.000858907	0.00107476	0.00134479	0.000913447	0.00067737	0.000815879	0.000678215	0.00349139	0.00226272	0.00111522	0.000732529	0.00128635	0.000957115	0.000284316	0.000231619	0.000189833
p4934_221.068_0.91	p4934	221.068	0.91			10.484	3.3902	8.7451e-13	3.4	B. rapa	6.3699	2.6713	0.00015308	+	0.95901	-0.060385	0.57236			0.000164548	0.000192519	0.000174097	0.00225264	0.000769902	0.000374063	0.000244623	0.000227322	0.000179921	0.000249288	0.000264705	0.000221139	0.000458611	0.000405416	0.000249648	0.000203786	0.000102044	0.000187517	0.000288242	0.000169893	0.00014999	0.000553991	0.000107561	0.000425228	0.00053309	0.00128122	0.00164958	0.000333104	0.000118669	0.000134942
n1271_739.135_3.59	n1271	739.135	3.59			10.473	3.3886	7.1387e-32	3.4	B. rapa	0.58681	-0.76903	0.019464		1.0846	0.11712	0.44468			0.000613014	0.000501309	0.000291103	0.00243661	0.00290001	0.00122664	0.00432743	0.0066572	0.00366476	0.000520791	0.0016184	0.000879819	0.000541727	0.0014739	0.00290244	0.00325409	0.00737485	0.00485939	0.00195205	0.00178817	0.00238024	0.00229885	0.00558856	0.00235033	0.000991786	0.00180958	0.000607916	0.00265748	0.00229888	0.00217639
p6293_716.24_4.12	p6293	716.24	4.12			10.445	3.3848	6.8724e-19	3.4	B. rapa	0.83638	-0.25777	0.83705		1.3004	0.37894	0.50477			0.000544273	0.000521406	0.000445483	0.000170314	0.000189997	0.000155438	0.000522986	0.000152705	0.000217619	0.00393584	0.00465104	0.00518285	0.00289858	0.00335787	0.00373431	0.00157864	0.00189632	0.0022372	0.00180872	0.00105294	0.00155424	0.00268623	0.00348655	0.00320606	0.00105238	0.00229902	0.00196359	0.00112212	0.000323123	0.000552346
p1670_561.256_3.77	p1670	561.256	3.77			10.445	3.3847	3.0574e-05	3.4	B. rapa	0.72445	-0.46505	0.43454		1.1914	0.25265	0.20256			0.000131322	0.000101073	8.70484e-05	0.000192808	0.000143737	9.85706e-05	0.000200337	0.000109323	0.000126802	0.00101171	0.000290129	0.000450469	0.000210445	0.000119063	6.98419e-05	0.00010608	8.74662e-05	3.7132e-05	0.000105689	0.000248912	0.000182596	0.000356264	0.000154783	0.000113929	0.000129196	0.00011974	6.719e-05	8.41173e-05	7.57765e-05	3.31636e-05
p2163_817.219_6.29	p2163	817.219	6.29	Flavonoid glycoside	Kaempferol-sinapoyl-dihexoside_isomer	10.428	3.3824	4.234e-28	3.4	B. rapa	0.7392	-0.43596	0.53805		1.5352	0.61839	0.0071574			0.00241126	0.00150646	0.00177681	0.0103313	0.00930821	0.00869191	0.00212147	0.00286495	0.00248291	0.000216535	0.000242273	0.000386584	0.00147113	0.000529	0.00127053	0.00144465	0.00252437	0.00184546	0.00267345	0.0019992	0.00185857	0.000370515	0.000590275	0.000657899	0.000587027	0.00062094	0.000955744	0.00131728	0.00158416	0.00152896
n307_283.046_4.08	n307	283.046	4.08			10.427	3.3823	2.5907e-20	3.4	B. rapa	0.75976	-0.39639	0.5095		1.379	0.46367	0.73738			0.00104531	0.00100073	0.000940077	0.000117294	0.000108629	9.94572e-05	0.000120978	0.0001764	7.64071e-05	0.00450394	0.00219516	0.0042068	0.00390726	0.00302958	0.00252471	0.00149078	0.00151339	0.00213029	0.00290942	0.00409596	0.00262276	0.00579359	0.00404629	0.00634187	0.00314784	0.00317713	0.00273635	0.00113803	0.000455588	0.000322281
n785_650.149_4.09	n785	650.149	4.09			10.424	3.3818	1.231e-13	3.4	B. rapa	8.4124	3.0725	2.0444e-12	+	1.1496	0.20111	0.74347		X	8.68141e-05	0.000147	7.34435e-05	0.00036516	0.000225018	0.000139977	0.00021419	0.00011351	0.000115305	0.000222683	0.000134292	0.000163265	0.000223942	0.000301163	0.000242006	0.000188173	0.000176562	0.000268437	0.000532151	0.000231755	0.000145015	0.000256012	0.000190618	0.000199212	0.000480493	0.000241758	0.000109337	0.000123495	0.00022343	0.000106101
p1793_308.115_2.88	p1793	308.115	2.88			10.406	3.3794	3.454e-09	3.4	B. rapa	0.15985	-2.6452	0.00096565	-	1.0456	0.064321	0.77324			0.000249986	0.000291988	0.000318751	0.00918087	0.00134485	0.000533292	0.00156474	0.00018741	0.000219333	0.0022818	0.00323329	0.00301077	0.0732091	0.0173485	0.00910917	0.030177	0.00734352	0.00454124	0.0174627	0.00255629	0.00243897	0.00482026	0.00076998	0.00131419	0.00253249	0.00205098	0.000846046	0.00287681	0.000773493	0.000910284
p1657_441.1_3.73	p1657	441.1	3.73			10.372	3.3746	2.1707e-15	3.4	B. rapa	0.18162	-2.461	2.4105e-06	-	0.46904	-1.0922	0.0087602	-		0.00638413	0.00314288	0.00187282	0.0383045	0.00304161	0.00190191	0.0246267	0.0022281	0.000973288	0.00282587	0.000701394	0.000653589	0.0188408	0.00320263	0.00196449	0.0189702	0.00173353	0.00294828	0.0362561	0.00748515	0.004591	0.0148705	0.000628314	0.00200579	0.00846171	0.00276772	0.000802167	0.00775561	0.00259499	0.00155983
p1482_248.128_3.19	p1482	248.128	3.19			10.355	3.3723	1.6415e-36	3.4	B. rapa	1.0096	0.013844	0.9154		1.0385	0.054472	0.84313			0.00218026	0.00183214	0.00175377	0.000784086	0.000409733	0.000389228	0.000377478	0.000326233	0.000476363	0.000635047	0.000604186	0.000774807	0.00090134	0.00028786	0.000855935	0.00135392	0.0012634	0.00137017	0.00177509	0.00181943	0.00226724	0.00313691	0.00378432	0.00461011	0.000425218	0.000879237	0.000164547	0.00112381	0.00201308	0.00103836
n1016_695.278_5.57	n1016	695.278	5.57			10.354	3.3721	2.4863e-12	3.4	B. rapa	18.139	4.181	2.621e-27	+	2.5341	1.3415	0.0029556	+	X	0.000152368	0.000128154	0.000145552	0.000442618	0.000339466	0.00010222	0.000192374	0.0001764	0.000161149	0.00010775	7.05896e-05	0.000168707	0.000304988	0.000131634	0.00013899	0.000209261	0.000106713	0.000144543	0.000166608	0.000273227	0.000312531	0.000138527	6.75826e-05	9.32091e-05	0.000250513	0.000126291	0.000185145	6.56554e-05	3.8402e-05	8.62069e-05
p3837_273.181_3.74	p3837	273.181	3.74			10.313	3.3664	1.0737e-06	3.4	B. rapa	42.378	5.4052	1.8578e-34	+	5.1131	2.3542	1.0185e-13	+	X	0.000102842	0.000133159	9.3449e-05	0.000790513	0.000178432	0.000120054	0.000158161	0.000149234	0.000195343	0.000172864	0.000122632	0.000188378	0.000176694	0.000116048	0.000127796	0.000104684	0.000120266	0.000113253	0.000240202	0.000474119	0.000186944	0.00030995	0.00012986	0.000158859	8.27858e-05	0.000153952	0.000115183	0.000141317	9.15037e-05	7.20451e-05
n144_427.197_4.64	n144	427.197	4.64			10.283	3.3622	7.2354e-31	3.4	B. rapa	1.2902	0.36764	0.23219		1.393	0.47816	0.10871			0.0295877	0.026673	0.0183435	0.00905153	0.00660893	0.00438625	0.00620953	0.00676457	0.00516929	0.00612198	0.0107813	0.0121578	0.0097191	0.00926027	0.00820041	0.00388674	0.00668025	0.00554081	0.018578	0.0158203	0.00811331	0.0181207	0.0113366	0.0183604	0.00555441	0.00859684	0.0087951	0.0128731	0.0165879	0.00825862
p4430_391.154_1.02	p4430	391.154	1.02			10.273	3.3608	4.4058e-08	3.4	B. rapa	8.5329	3.093	0.00019387	+	1.2417	0.31235	0.26304		X	1e-07	0.000121929	8.44881e-05	0.000825861	0.000337038	0.000259064	0.00024884	0.000227322	0.000109666	0.000134652	0.000418743	0.000206397	0.0002978	0.000201954	0.000151572	8.51434e-05	0.000132414	0.000155954	0.000309861	0.000902801	0.000178249	0.000247604	0.000102314	0.000163672	0.000239577	0.00044304	0.000366117	0.000148046	0.000124388	5.37479e-05
n1210_749.124_1.79	n1210	749.124	1.79			10.211	3.352	0.023627	3.4	B. rapa	0.45466	-1.1371	0.64808		1.382	0.46672	0.068485			7.26404e-05	8.85772e-05	7.34435e-05	8e-07	9.50506e-05	3.95987e-05	0.000160643	0.000161061	0.000161149	0.0103027	0.00969488	0.00696417	0.000104506	0.000215401	0.000170058	2.91992e-05	3.68646e-05	7.22714e-05	8.95207e-05	0.000121976	8e-07	8.76754e-05	6.58497e-05	6.94499e-05	5.74949e-05	4.69082e-05	8e-07	2.8138e-05	8e-07	6.89655e-05
p2184_745.197_7.24	p2184	745.197	7.24			10.186	3.3486	1.292e-28	3.3	B. rapa	0.77027	-0.37657	0.59398		1.5277	0.61135	0.0031111			0.000976211	0.000896819	0.000477486	0.000941546	0.00100285	0.000374063	0.00183467	0.00420458	0.00416047	0.000160126	7.47755e-05	0.000132684	0.00011912	0.000390345	0.00135374	0.000485736	0.00131685	0.00147971	0.00167421	0.00328327	0.00398886	0.000936975	0.00178132	0.00153082	0.000439016	0.00276943	0.00039217	0.00140644	0.00240912	0.00114929
p2296_745.272_11.99	p2296	745.272	11.99			10.104	3.3368	1.3344e-15	3.3	B. rapa	1.1618	0.21635	0.99605		1.107	0.14667	0.16056			0.00112652	0.00160914	0.00580408	0.00031492	0.000183389	0.000169339	0.000238296	0.000225586	0.000248463	0.00108995	0.000623628	0.00170851	0.00198136	0.0017769	0.00368973	0.000890516	0.000940262	0.00154469	0.00103047	0.00169893	0.00206943	0.000710747	0.000489272	0.000998081	0.0014337	0.0019398	0.00118337	0.000412175	0.000195875	0.000688431
p1577_290.105_2.38	p1577	290.105	2.38			10.053	3.3295	3.9516e-18	3.3	B. rapa	0.35073	-1.5116	0.0015289	-	1.1587	0.21253	0.11203			0.000145561	0.000137972	0.000304669	0.00115363	0.000923552	0.000707686	0.000415437	0.000263763	0.000123375	0.000327531	0.00262013	0.00292559	0.00617239	0.00708046	0.00595736	0.00379795	0.00348407	0.00493484	0.00270227	0.00200513	0.00266069	0.00059318	0.00040401	0.0020074	0.000762633	0.00149676	0.00106407	0.000511433	0.000722022	0.000928581
n702_479.084_5.64	n702	479.084	5.64			10.014	3.3239	7.7484e-09	3.3	B. rapa	1.1418	0.1913	0.90231		1.359	0.44253	0.22719			0.012216	0.00836206	0.0122237	0.00137212	0.00140636	0.00058293	0.000412514	0.000108908	0.000102802	0.000450753	0.000494127	0.00054966	0.00308401	0.00126449	0.00366116	0.0038397	0.00296081	0.000946411	0.000997162	0.00164424	0.00110011	8.59218e-05	0.000313653	0.00036187	0.00013347	0.000380678	0.000505868	0.0106112	0.00739414	0.0101711
n1224_203.129_4.22	n1224	203.129	4.22			10.002	3.3223	8.0781e-08	3.3	B. rapa	17.57	4.1351	2.8316e-14	+	1.2139	0.27968	0.21158		X	0.000159455	0.00019977	6.54315e-05	0.000137212	0.000137726	7.64347e-05	0.000255838	7.97637e-05	6.66825e-05	0.000192154	0.000160118	9.79592e-05	0.000104506	0.00011169	8e-07	9.73307e-05	0.000195964	0.00020649	0.000136768	0.000151251	0.000125013	0.000222695	0.00010224	0.00010052	0.00011499	0.000140725	8.01808e-05	7.19083e-05	0.000120443	9.15119e-05
n155_415.197_6.82	n155	415.197	6.82			9.9626	3.3165	3.8429e-09	3.3	B. rapa	1.1378	0.18619	0.48814		1.4537	0.53969	0.01854			0.00027816	0.00019977	0.000154899	0.00817072	0.00846532	0.00402525	0.00744311	0.00705448	0.00512483	0.000165216	0.000136014	0.000284807	0.000443619	0.000247313	0.000242006	0.000108686	9.7012e-05	0.000178958	0.00034565	0.0001049	0.00019502	0.000173597	0.000176755	0.000168142	0.000609856	0.000595374	0.000351338	0.000121931	0.000205975	0.000185676
n761_303.108_5.75	n761	303.108	5.75			9.9534	3.3152	5.5441e-10	3.3	B. rapa	9.0372	3.1759	3.4937e-09	+	1.0898	0.12407	0.97611		X	0.000115162	0.000113077	4.67368e-05	8.18843e-05	0.000176523	8.38019e-05	0.000128911	0.000101239	8e-07	0.000118525	9.46934e-05	0.000203175	0.000159959	0.000227368	0.000107922	8.27311e-05	9.89523e-05	0.000151426	0.000236235	0.000241513	0.000182518	0.000419088	0.000256467	0.000224798	0.000162218	0.000160571	0.000214301	0.000107862	9.07684e-05	9.81432e-05
p1560_525.363_9.08	p1560	525.363	9.08			9.9459	3.3141	6.9773e-18	3.3	B. rapa	0.68312	-0.54978	0.74412		1.4356	0.52164	0.18936			9.65135e-05	6.73817e-05	8.19279e-05	0.0106751	0.00873326	0.00122581	0.0104281	0.0134259	0.0138214	0.0040068	0.00291026	0.00305336	0.000206474	0.000513929	0.000484435	0.00280554	0.00332493	0.00383574	0.000778255	0.00136704	0.00113688	0.00098329	0.000627003	0.00139924	0.00135342	0.00298325	0.00173597	0.000672938	0.000647675	0.000585509
p2293_519.15_5.84	p2293	519.15	5.84			9.9011	3.3076	3.6527e-27	3.3	B. rapa	1.1646	0.21981	0.38615		1.1424	0.19203	0.10709			0.000846471	0.000832646	0.000700227	0.000298852	0.00011565	0.000178185	0.000219317	0.000144028	0.000212478	0.0016413	0.00160917	0.00291249	0.0015426	0.00182513	0.00175199	0.000794206	0.000880736	0.00172849	0.00228913	0.00138285	0.00242375	0.00123267	0.00115431	0.00157735	0.00059079	0.00124017	0.000969456	0.000831079	0.000600493	0.000498598
p5219_334.149_5.31	p5219	334.149	5.31			9.8985	3.3072	4.4761e-09	3.3	B. rapa	14.544	3.8623	1.9047e-12	+	1.3934	0.47858	0.11375		X	0.000112335	0.000165246	0.000133133	0.000205662	0.000127216	0.000136482	0.000139182	6.76759e-05	0.000150791	0.000211076	7.9262e-05	0.000240796	0.000214416	0.000233604	9.21319e-05	7.25812e-05	5.95256e-05	0.000126249	0.000355499	0.000167917	0.000206508	0.000204852	0.000104938	0.000247113	0.000132959	0.000229217	0.000215282	0.000117764	8.57848e-05	5.71786e-05
p5367_252.087_5.26	p5367	252.087	5.26			9.8839	3.3051	1.5088e-20	3.3	B. rapa	4.5461	2.1846	8.8196e-05	+	1.6573	0.72881	0.00912		X	0.000583828	0.000365787	0.00031235	0.000189594	0.000127216	0.000130164	0.000109658	7.46171e-05	0.000145651	0.000995331	0.000675971	0.00062738	0.000804059	0.000643541	0.000738541	0.000561109	0.00034622	0.000664663	0.000562073	0.000418805	0.000678215	0.000507677	0.000347606	0.000417204	0.000337415	0.000501199	0.000393542	0.000139635	7.57765e-05	0.000108639
p4216_636.156_6.87	p4216	636.156	6.87			9.8501	3.3001	2.3498e-09	3.3	B. rapa	13.985	3.8058	2.1133e-16	+	1.4767	0.56234	0.24799		X	0.000102842	6.09644e-05	9.72893e-05	0.0001671	4.79123e-05	6.95049e-05	0.000118094	0.000140558	6.16873e-05	0.000278402	7.6271e-05	0.000108113	0.000140958	3.76781e-05	0.000124824	9.91013e-05	5.83108e-05	0.000100256	0.000184956	0.000134334	0.000199987	0.000194164	6.29626e-05	0.000150835	0.000181878	0.00032672	0.000126153	0.000174964	6.86278e-05	3.88815e-05
p2193_280.118_7.74	p2193	280.118	7.74			9.8302	3.2972	3.465e-21	3.3	B. rapa	0.84068	-0.25037	0.98505		1.255	0.3277	0.2797			0.00608985	0.00749221	0.00449579	0.000652334	0.000371734	0.000272965	0.00064108	0.000784347	0.000632295	0.000311155	0.000243768	0.000250625	0.000357359	0.000412951	0.000392303	0.000120038	0.000120266	0.000297056	0.000874335	0.000677595	0.0011021	0.00112936	0.000421062	0.000667527	0.000423964	0.00113411	0.000341435	0.00167393	0.000746327	0.000956027
p1526_523.254_9.72	p1526	523.254	9.72			9.8222	3.296	1.9818e-30	3.3	B. rapa	0.82499	-0.27755	0.85361		1.3758	0.46028	0.013744			0.00428457	0.00477929	0.00387621	0.00255149	0.00182563	0.0024769	0.00112611	0.00154787	0.00217619	0.000312974	0.00014656	0.000176911	0.00027199	0.000590792	0.000539417	0.000453633	0.000512649	0.000902307	0.00322111	0.00221255	0.00177379	0.00147137	0.00181149	0.00116657	0.000504241	0.000786866	0.000634877	0.00445653	0.00509704	0.00483388
n104_441.981_3.22	n104	441.981	3.22			9.8104	3.2943	1.4726e-15	3.3	B. rapa	0.29755	-1.7488	0.006379	-	0.67221	-0.57302	0.9484			0.000147052	0.000179039	0.000118845	0.0163171	0.00870974	0.00655773	0.00677079	0.00265061	0.00376895	0.00119423	0.00113288	0.000382766	0.00424424	0.00289994	0.00389335	0.00137074	0.000929375	0.00114946	0.000557018	0.000644035	0.000767577	0.00299499	0.00143137	0.00325866	0.00838604	0.00867803	0.00918143	0.000139127	0.000193756	0.000307692
p2094_525.269_9.92	p2094	525.269	9.92			9.793	3.2918	4.8471e-25	3.3	B. rapa	1.4043	0.48981	0.29152		1.3737	0.4581	0.060951			0.000651862	0.00431404	0.00536115	0.000658761	0.000231301	0.00143812	0.000668494	0.00173875	0.00150106	0.000203797	0.000139082	0.000450469	0.000313682	0.000640527	0.000729625	0.000293117	0.000363228	0.000699938	0.00168382	0.00078032	0.00277807	0.000272542	0.000444673	0.000529529	0.000294768	0.000745812	0.00132323	0.000482833	0.00532151	0.00615928
p4423_413.084_5.48	p4423	413.084	5.48			9.7711	3.2885	1.9853e-07	3.3	B. rapa	5.02	2.3277	1.1852e-05	+	1.754	0.81066	0.0017873			8.70204e-05	0.000134763	0.000126732	0.00136894	0.000368429	0.000684939	0.000976381	0.00277645	0.00380405	0.000116456	0.000104686	1e-07	0.000218386	9.94701e-05	0.000109964	0.000173078	9.35403e-05	0.000200513	0.00070139	0.00125839	0.000508661	0.000860378	0.000178394	8.18362e-05	6.77338e-05	0.000150531	0.000124781	0.00010767	0.000141545	7.09015e-05
p1817_687.266_10.34	p1817	687.266	10.34			9.7455	3.2847	1.3204e-18	3.3	B. rapa	2.6988	1.4323	0.16962		1.9261	0.94565	0.037053			0.000794259	0.00143587	0.00107274	0.000620199	0.000183389	0.000154175	0.000347954	0.000215175	0.000317004	0.00234913	0.00151645	0.00121709	0.00260475	0.000690262	0.00389629	0.00452516	0.00412063	0.00426647	0.000526042	0.000942311	0.000658651	0.00145178	0.000950998	0.000624202	0.00261277	0.00205783	0.00135751	0.000531621	8.86442e-05	0.000296185
p5793_782.396_4	p5793	782.396	4			9.6677	3.2732	1.2361e-09	3.3	B. rapa	0.44754	-1.1599	0.73912		1.2482	0.31981	0.39001			0.000452506	0.000415521	0.000128012	0.00104438	0.000513818	0.000260327	0.0006938	0.000265498	0.000289588	0.00038394	0.000248255	0.000471764	0.000466553	0.000159755	0.000106992	0.000741166	0.000879521	0.00153541	0.0147436	0.00582968	0.00886679	0.000406141	0.000186264	8.18362e-05	0.00501858	0.00453303	0.00224744	0.000176646	5.29006e-05	6.17529e-05
p2135_641.171_4.27	p2135	641.171	4.27	Flavonoid glycoside	Isorhamnetin-dihexoside_isomer	9.6452	3.2698	1.8055e-22	3.3	B. rapa	3.4042	1.7673	0.0017608	+	1.2713	0.34627	0.25301			0.00183692	0.00215461	0.00167312	0.000311706	0.000413037	0.00021357	0.00136229	0.003271	0.00226015	0.000605933	0.000957127	0.00145297	0.000466553	0.00159604	0.00255294	0.00124505	0.00321074	0.00362408	0.00195765	0.00236072	0.00274112	0.00405963	0.00485599	0.00451223	0.000965834	0.0024906	0.00207329	0.00237211	0.00281803	0.00226427
n1349_183.066_4.78	n1349	183.066	4.78			9.6432	3.2695	1.0141e-11	3.3	B. rapa	0.85445	-0.22694	0.31859		0.97431	-0.037552	0.73478			0.00401117	0.00523359	0.00300584	0.000134998	8e-07	5.34122e-05	8e-07	9.05011e-05	2.77844e-05	0.000287333	0.000211769	0.000270295	0.000266598	0.0007918	0.000349928	0.000154107	0.00032596	0.000698623	0.000561991	0.00141005	0.00050005	0.000333166	0.000242604	0.000272317	0.000195072	0.000564703	0.000447554	0.00180865	0.00181537	0.00130902
p2969_523.254_7.91	p2969	523.254	7.91			9.6352	3.2683	2.3063e-27	3.3	B. rapa	0.76577	-0.38503	0.83511		1.651	0.72336	0.0052791			0.00753913	0.0055606	0.00282395	0.00252578	0.00194293	0.00147603	0.00148671	0.000907552	0.000956153	0.000156487	0.000122632	0.000104836	0.000250152	0.00072794	0.000242218	0.000266596	0.00018951	0.000384316	0.00251732	0.00235479	0.00168467	0.0010777	0.00036597	0.000837618	0.000574483	0.000378038	0.00022351	0.00133746	0.00203882	0.000799357
p2306_332.057_2.51	p2306	332.057	2.51			9.6345	3.2682	0.7711			2.5282	1.3381	0.0069488	+	1.3022	0.38095	0.062974			0.000102842	8.98423e-05	0.000111371	0.00405861	0.00356699	0.00144697	0.000763391	0.000692377	0.000625441	0.000358465	1e-07	1e-07	0.000160812	1e-07	1e-07	1e-07	1e-07	1e-07	1e-07	1e-07	1e-07	0.000447112	0.00031219	0.0011762	0.00192163	0.00278311	0.0071098	0.000112717	1e-07	1e-07
p4113_345.154_9.48	p4113	345.154	9.48			9.634	3.2681	5.1853e-10	3.3	B. rapa	16.819	4.0721	1.418e-17	+	1.5242	0.60805	0.0024417		X	9.33492e-05	0.000102677	0.000170256	0.000247437	8.09553e-05	0.000103626	0.000202446	7.28818e-05	7.53956e-05	0.000176503	8.97306e-05	0.000147426	0.000277946	0.000147698	0.00012631	6.56023e-05	5.83108e-05	0.000146671	0.000132111	0.000211378	0.000208682	9.441e-05	8.65736e-05	0.000154045	8.90575e-05	0.000171058	0.000164547	0.000126176	9.43632e-05	6.28965e-05
p3834_380.19_4.18	p3834	380.19	4.18			9.5995	3.263	1.3088e-08	3.3	B. rapa	26.756	4.7418	1.3095e-28	+	2.6686	1.4161	3.0325e-06	+	X	0.00040504	0.000319261	0.000405799	0.000739097	0.000249475	0.000358898	0.00060523	0.000380026	0.000433525	0.000373022	0.000254237	0.000399689	0.000375227	0.000271282	0.00020061	0.000274971	0.000229599	0.000384316	0.000799873	0.00035954	0.00031737	0.00033667	0.000200693	0.000430041	0.000240831	0.000506331	0.000238593	0.000664527	0.000378883	0.000323631
p1590_337.107_7.55	p1590	337.107	7.55			9.5825	3.2604	8.4024e-28	3.3	B. rapa	1.2896	0.36691	0.23222		1.5159	0.60021	0.0014331			0.000727807	0.000872754	0.000705348	0.000189594	6.11295e-05	8.46696e-05	0.000164488	0.00012494	0.00019363	0.00147753	0.00183649	0.00399525	0.000992665	0.000920852	0.00175051	0.000515048	0.000807848	0.00119565	0.0010713	0.00124456	0.00208899	0.00140012	0.00163834	0.00182928	0.000539362	0.000904896	0.00148641	0.000832761	0.000604782	0.000409399
n895_909.162_1.16	n895	909.162	1.16			9.5449	3.2547	3.1475e-06	3.3	B. rapa	15.435	3.9481	1.5491e-08	+	3.2097	1.6824	2.2874e-05	+	X	9.3901e-05	6.03079e-05	5.20781e-05	0.000216883	0.000139666	6.90675e-05	0.000228073	0.000230088	7.91855e-05	6.82415e-05	4.47641e-05	0.00012517	0.000189818	9.5734e-05	7.84884e-05	0.00016384	9.31315e-05	0.000158309	8e-07	0.000117097	8e-07	9.11824e-05	0.000135165	0.000118796	0.000394251	0.000106446	0.00015453	6.72186e-05	2.79287e-05	8e-07
p1838_747.287_12.47	p1838	747.287	12.47			9.5418	3.2543	1.9337e-20	3.3	B. rapa	0.74353	-0.42753	0.43013		1.1047	0.14362	0.85702			0.000979375	0.00379744	0.00218005	0.000411324	0.000140433	7.58235e-05	0.000303669	0.000211704	0.000164499	0.000416693	0.000213858	0.00082231	0.00268218	0.00154179	0.00251134	0.000774665	0.000662071	0.00130705	0.00224109	0.00248912	0.0053779	0.00105276	0.000431556	0.000949942	0.00110883	0.0014232	0.0011244	0.000285999	0.000137256	0.000373948
n403_208.026_4.37	n403	208.026	4.37			9.479	3.2447	1.4626e-06	3.2	B. rapa	1.0533	0.07497	0.61208		0.98181	-0.026487	0.15856			9.74444e-05	9.80003e-05	4.54014e-05	0.000196965	0.000145486	9.57736e-05	0.000212207	0.000139586	0.000122251	0.00405498	0.00511344	0.00203719	0.000234606	0.000113684	0.000116097	0.000390945	0.000166861	0.001294	0.000285969	0.000195162	0.000170017	0.000210421	9.01102e-05	0.000160831	0.000137577	0.00318976	0.00101174	0.000114115	0.000101242	7.29443e-05
p3847_316.223_3.28	p3847	316.223	3.28			9.4373	3.2384	1.4978e-07	3.2	B. rapa	23.306	4.5426	1.3355e-17	+	1.9298	0.94847	0.051312		X	0.000113918	0.00011872	8.83285e-05	0.000199235	0.000155302	0.00010868	0.000164488	0.000173528	9.08174e-05	7.6424e-05	0.000179461	0.000104836	0.000142944	8.74131e-05	0.00013374	0.000101893	7.04589e-05	0.000148528	0.000211378	0.000154089	3.91278e-05	0.00013538	4.59102e-05	8.18362e-05	6.39709e-05	0.000138557	5.62202e-05	0.000911831	7.57765e-05	8.5768e-05
p1471_358.149_8.5	p1471	358.149	8.5			9.4324	3.2376	1.9408e-26	3.2	B. rapa	1.0368	0.052084	0.92191		0.46992	-1.0895	0.67951			0.00211539	0.0013717	0.00112651	0.000340627	0.000198258	0.000114999	0.000118094	0.000178734	0.000221046	0.00571724	0.004998	0.00607068	0.00183246	0.00209641	0.00322016	0.00282509	0.000683937	0.001463	0.0026182	0.00294546	0.0025933	0.00726423	0.0030773	0.00226574	0.00323994	0.00297127	0.00335813	0.00161	0.000551882	0.000421978
p4938_311.063_4.1	p4938	311.063	4.1			9.4295	3.2372	8.7417e-15	3.2	B. rapa	4.5048	2.1715	0.0013664	+	1.9923	0.99443	0.0090094			0.000446177	0.000407499	0.000377636	0.000504514	0.000878943	0.000303294	0.00040911	0.000268968	0.000282733	0.000211076	0.00057278	0.00118105	0.000365301	0.000538043	0.000621147	0.000150746	0.000572175	0.000948722	0.000146523	0.000260765	0.00183683	0.000213759	0.000752928	0.000802316	0.000334906	0.000571333	0.000942031	0.000109352	0.000247346	0.000131511
p1725_395.193_3.56	p1725	395.193	3.56			9.4228	3.2361	2.4583e-10	3.2	B. rapa	1.9931	0.99502	0.08089		1.0675	0.09424	0.39026			0.000117082	0.000126742	0.000143374	0.000215302	0.000120607	0.000141537	0.000166596	0.000192616	0.000125088	0.00351186	0.00153738	0.00119415	0.000164782	6.48063e-05	0.000187236	7.53728e-05	9.35403e-05	0.000129962	0.000389127	0.000308177	0.00065213	0.00519077	0.00161998	0.00142331	0.000149265	0.000121451	0.00013438	9.2529e-05	0.000125818	0.0003202
p1592_379.077_8.51	p1592	379.077	8.51			9.4024	3.233	8.1379e-20	3.2	B. rapa	0.86514	-0.209	0.68584		0.67082	-0.57599	0.2708			0.00076578	0.000741199	0.000491567	0.000102831	6.93903e-05	7.70873e-05	7.80261e-05	8.6764e-05	0.000126802	0.00153758	0.00157926	0.00220975	0.00187415	0.00133531	0.00142953	0.000868183	0.000462842	0.0010397	0.00125626	0.00129197	0.00136947	0.002403	0.00128549	0.00139122	0.000987158	0.00193809	0.0016249	0.00060228	0.000297387	0.000296185
p1581_554.187_5.85	p1581	554.187	5.85			9.3732	3.2285	3.0263e-30	3.2	B. rapa	1.0214	0.030505	0.92651		1.0268	0.038109	0.28141			0.00080217	0.000790933	0.00062342	0.000562357	0.000270952	0.000179449	0.000170814	0.000303674	0.000245036	0.00341178	0.00270538	0.00346615	0.00292439	0.00231343	0.00203284	0.00181034	0.00177848	0.00159111	0.004045	0.00242591	0.00257157	0.0029178	0.00216565	0.0019737	0.00103733	0.0016165	0.0014343	0.00158477	0.00100225	0.000673564
n710_139.076_4.76	n710	139.076	4.76			9.3636	3.2271	1.3087e-14	3.2	B. rapa	0.8198	-0.28665	0.56322		1.1831	0.24251	0.59552			0.00364619	0.00627956	0.00323552	0.000181473	8e-07	6.99884e-05	0.000192374	0.000174867	0.000112527	0.000168808	0.000136014	0.00025941	0.000347644	0.000979279	0.000503634	0.000113552	0.000294917	0.000629794	0.000721139	0.00181989	0.000660066	0.000462926	0.000197549	0.000303386	0.000470226	0.000903886	0.000868868	0.00273721	0.0026637	0.00255438
p1739_554.188_4.81	p1739	554.188	4.81			9.3248	3.2211	1.3323e-27	3.2	B. rapa	0.73033	-0.45338	0.3516		0.94123	-0.087382	0.09728			0.00166763	0.00136849	0.000801357	0.0003342	0.000180084	0.000136482	0.00138127	0.0011314	0.00129543	0.00583552	0.00517447	0.00686023	0.00659328	0.00474894	0.0044253	0.00292558	0.00337109	0.00367235	0.00563274	0.00361318	0.0060322	0.00371584	0.00394172	0.00297499	0.00189404	0.00369314	0.0022255	0.00189264	0.00117954	0.000521469
p5989_256.082_5.09	p5989	256.082	5.09			9.2895	3.2156	8.351e-20	3.2	B. rapa	0.32821	-1.6073	0.05328		0.92067	-0.11925	0.89785			0.00131163	0.000365787	0.000230422	0.000485233	0.000295735	9.47794e-05	0.000651624	0.000577848	0.000118234	0.00669984	0.000876369	0.000571686	0.00204489	0.000337595	0.000135226	0.00165122	0.000317065	0.000148528	0.00278634	0.00212366	0.000647782	0.00951226	0.000746369	0.000354624	0.00410291	0.00146939	0.000479929	0.000706585	0.000115809	0.000196695
p4870_261.037_4.18	p4870	261.037	4.18			9.2602	3.211	6.3211e-14	3.2	B. rapa	7.5536	2.9172	1.8175e-06	+	2.9338	1.5528	0.037314	+		0.000143979	0.000113907	8.57682e-05	0.00181561	0.00159763	0.000443568	0.000179249	0.000203028	0.000126802	0.000393038	0.000812062	0.000214587	0.000438758	0.000250182	0.000181292	0.000188432	0.000400887	0.000755636	0.00020177	0.000290398	0.000243462	0.000764187	0.000293826	0.000728503	0.000679847	0.00112727	0.000988653	0.000127858	7.57765e-05	7.7763e-05
p333_735.085_4.99	p333	735.085	4.99			9.2536	3.21	6.9124e-15	3.2	B. rapa	0.90565	-0.14298	0.60654		1.0869	0.12018	0.08303			0.00076578	0.000951366	0.00103306	7.06963e-05	6.27817e-05	6.445e-05	0.000130747	5.20584e-05	6.34008e-05	0.000778797	0.00113958	0.00102707	0.00112965	0.00126448	0.00134334	0.00073	0.00104716	0.00162081	0.00163097	0.00182141	0.00184118	0.000936975	0.00106512	0.00147305	0.000776431	0.00167123	0.001363	0.000908467	0.000693427	0.000718164
p1545_523.253_12.98	p1545	523.253	12.98			9.2117	3.2035	7.0358e-23	3.2	B. rapa	0.65797	-0.60391	0.47905		2.2136	1.1464	0.00037925	+		0.00304571	0.0135181	0.00929113	0.00614736	0.0031143	0.00233663	0.00303037	0.00433473	0.00398568	0.000207437	0.000185443	0.000257177	0.000367286	0.00102183	0.00103425	0.00118503	0.00102044	0.00109911	0.00559671	0.00461476	0.00562571	0.0019452	0.00439689	0.00251606	0.000510512	0.00259666	0.000995509	0.00699519	0.00450227	0.00897819
p2756_186.112_1.5	p2756	186.112	1.5			9.2008	3.2018	4.0336e-06	3.2	B. rapa	1.2161	0.28224	0.66733		1.0039	0.0055638	0.96036			0.000295869	0.000433168	0.000162576	0.000748738	0.0002693	0.000259064	0.000514551	0.000395644	0.00033928	0.0116801	0.0212841	0.0216422	0.000434787	0.000313481	0.000236274	0.000439675	0.000211377	0.00018009	0.000919974	0.000244961	0.000252157	0.000545084	0.00032006	0.000237486	0.000358739	0.000359221	0.000219396	0.00043741	0.000178718	0.000139516
p4875_247.144_4.49	p4875	247.144	4.49			9.1989	3.2015	2.7083e-08	3.2	B. rapa	14.456	3.8536	6.293e-10	+	1.5062	0.59093	0.0052191		X	0.000145561	0.000142785	5.76055e-05	0.000411324	0.000188345	0.000146592	0.000229861	0.000173528	0.000152505	0.000134652	0.000215353	4.91421e-05	0.000127061	0.000105499	8.76739e-05	0.000128413	6.68145e-05	0.000167094	0.000220986	0.000254839	0.000230419	0.000295699	9.44439e-05	0.000115534	0.000131705	0.000114609	0.000285215	0.000132905	6.57683e-05	4.45993e-05
p1492_278.107_1.75	p1492	278.107	1.75			9.1501	3.1938	1.7148e-15	3.2	B. rapa	2.3802	1.2511	0.079119		1.0097	0.01398	0.81087			0.000142397	0.000168454	0.000161295	0.00395578	0.00494819	0.00403129	0.000898355	0.00105679	0.000642576	0.000946202	0.00144616	0.00122528	0.00065913	0.00339253	0.00121257	0.00014935	0.00103623	0.00172849	0.000329077	0.000466217	0.000608655	0.000960132	0.000674225	0.00418328	0.00128318	0.00319707	0.00395735	0.000173282	0.000183007	0.000174967
p1423_209.153_6.95	p1423	209.153	6.95			9.1437	3.1928	8.7834e-37	3.2	B. rapa	1.2474	0.3189	0.24383		1.2246	0.2923	0.12017			0.0115927	0.0122715	0.0100592	0.00727529	0.00682007	0.00639951	0.00366301	0.00971757	0.00949299	0.00207073	0.00195463	0.0038298	0.00325396	0.00634348	0.00599154	0.00286696	0.00456525	0.00594298	0.00723729	0.0105116	0.00913852	0.00493248	0.00773522	0.00749363	0.00139858	0.0049487	0.00553152	0.00597906	0.0100754	0.00800958
n897_517.105_4.07	n897	517.105	4.07			9.1418	3.1925	1.4131e-13	3.2	B. rapa	5.4953	2.4582	1.9871e-06	+	2.6212	1.3902	3.4058e-05	+		0.000159455	0.000184693	8.67969e-05	0.00203604	0.00219198	0.000229304	0.000192374	0.000188672	0.000273676	0.000255008	0.00047691	0.000165079	0.000548126	0.000498615	0.000309048	0.000218994	0.000106713	0.000581613	0.000201422	0.000385445	0.00019502	0.000468186	0.000396831	0.000473356	0.00213963	0.00128456	0.00215759	7.81612e-05	8.90229e-05	0.000129973
p1813_489.14_7.59	p1813	489.14	7.59			9.1088	3.1873	2.2393e-23	3.2	B. rapa	1.0981	0.13501	0.69727		1.0623	0.087255	0.24847			0.000944567	0.000609644	0.00042116	0.000292425	0.000138781	7.45598e-05	0.000128638	0.00015444	0.000119948	0.00317887	0.00178115	0.00287972	0.00138973	0.000761097	0.00102385	0.00101893	0.000907462	0.0014073	0.00159975	0.000825757	0.00113905	0.00181339	0.00163965	0.00098043	0.000460339	0.00133425	0.00104076	0.000881549	0.000400329	0.000325918
p2116_133.101_5.65	p2116	133.101	5.65			9.0712	3.1813	4.7553e-32	3.2	B. rapa	1.3046	0.38358	0.39719		1.4681	0.55399	0.068778			0.0041216	0.00328727	0.00180241	0.00864744	0.00391229	0.00208515	0.00598271	0.00537763	0.0092788	0.00137017	0.000260219	0.00260781	0.00307528	0.00248223	0.00242366	0.00695524	0.00269445	0.00329918	0.00385044	0.00317462	0.00327587	0.00308703	0.00287792	0.00163993	0.00158673	0.00258126	0.00231189	0.00390977	0.00215749	0.00341928
p1381_877.24_4.21	p1381	877.24	4.21			9.0622	3.1799	1.1009e-33	3.2	B. rapa	0.45683	-1.1303	4.3636e-05	-	0.98812	-0.017248	0.94186			0.0090517	0.00790612	0.0047531	0.00135608	0.00219405	0.000959168	0.00217841	0.0085827	0.00772291	0.003228	0.00539281	0.00641959	0.00223151	0.00517998	0.00589347	0.00195969	0.00299086	0.00479188	0.00477762	0.00660013	0.00344759	0.0132922	0.016693	0.0130408	0.00294642	0.00383683	0.00140139	0.00295925	0.00296243	0.00207673
n870_223.134_5.11	n870	223.134	5.11			9.0325	3.1751	3.1574e-41	3.2	B. rapa	0.90434	-0.14507	0.65147		1.1079	0.14789	0.49943			0.00313417	0.00334143	0.00350392	0.00180588	0.00195339	0.000991809	0.00289752	0.00292365	0.00317298	0.00114574	0.0011346	0.00121361	0.00358308	0.00362393	0.00520313	0.00301239	0.00522701	0.00593314	0.0011389	0.00135638	0.00143014	0.00160972	0.00211759	0.00145845	0.00105133	0.00204051	0.00171878	0.00190088	0.00233554	0.00176393
p5982_411.09_3.14	p5982	411.09	3.14			9.029	3.1746	5.3493e-07	3.2	B. rapa	1.3078	0.38713	0.0033455		1.2922	0.36984	0.4445			0.00362954	0.00439104	0.00248472	1e-07	0.000160258	0.000168076	1e-07	1e-07	0.000203911	0.000276582	0.000260219	0.000402965	1e-07	0.000168798	0.000349209	0.000207973	0.00204695	0.000176377	0.000122503	0.00174436	0.000247809	0.00206455	0.00188494	0.00368905	6.02079e-05	0.00188335	0.000389428	0.000127858	0.00310541	0.000554633
p1784_294.1_3.04	p1784	294.1	3.04			9.0232	3.1736	5.6525e-12	3.2	B. rapa	0.68426	-0.54739	0.42409		1.2289	0.29736	0.22387			0.000143979	0.000150807	6.91266e-05	0.0312863	0.000910334	0.000320986	0.00434205	0.00034185	0.000317004	0.00135744	0.000243768	0.000265367	0.00348823	0.000623949	0.000356639	0.000965889	0.00022231	0.000217222	0.000417952	0.000150138	0.000230419	0.00325269	0.000194135	0.00032895	0.00543627	0.000749233	0.00055946	0.000198517	0.000104371	8.34808e-05
p3938_679.439_11.33	p3938	679.439	11.33			9.0017	3.1702	0.025102	3.2	B. rapa	49.375	5.6257	1.0848e-14	+	3.5934	1.8453	0.00080825	+	X	5.06301e-05	5.93601e-05	4.22441e-05	9.96174e-05	7.26946e-05	4.54941e-05	1e-07	5.89995e-05	6.16873e-05	0.000140111	0.00011665	7.0437e-05	7.54426e-05	0.00012057	7.57859e-05	6.00191e-05	6.55997e-05	7.98338e-05	1e-07	1e-07	6.30392e-05	9.9754e-05	5.6404e-05	6.41853e-05	7.40055e-05	8.03972e-05	8.91296e-05	0.000402081	4.71816e-05	0.000102922
p1354_773.396_3.99	p1354	773.396	3.99			8.9826	3.1671	2.2018e-32	3.2	B. rapa	0.98506	-0.021719	0.79781		0.93999	-0.089284	0.83603			0.0183787	0.0201616	0.0146433	0.0149619	0.0187222	0.0220558	0.0161683	0.0600251	0.0776917	0.00438528	0.0189197	0.0348368	0.00711344	0.0164261	0.0268832	0.00801325	0.0177921	0.0280402	0.00629329	0.00962066	0.0140382	0.00846662	0.0196981	0.0197659	0.00735665	0.0229525	0.0243036	0.00672265	0.00873432	0.0106684
n924_663.121_6.37	n924	663.121	6.37			8.9811	3.1669	2.2811e-06	3.2	B. rapa	13.009	3.7014	7.7777e-08	+	1.3069	0.38615	0.33541		X	7.26404e-05	0.000135693	7.47788e-05	0.000108441	7.95321e-05	4.51241e-05	7.53632e-05	5.98228e-05	6.11257e-05	8.26082e-05	7.91981e-05	9.43311e-05	0.000219677	9.97229e-05	4.90553e-05	7.94867e-05	7.17889e-05	8e-07	8e-07	0.00010246	8e-07	6.48798e-05	6.93155e-05	5.11736e-05	0.00011499	0.000101033	7.14338e-05	6.40922e-05	5.58575e-05	5.03979e-05
p1476_436.218_5.25	p1476	436.218	5.25			8.9792	3.1666	1.9091e-23	3.2	B. rapa	1.1332	0.18034	0.72124		0.83798	-0.25501	0.98678			0.0020252	0.00123694	0.00152335	0.00683504	0.00294578	0.00305063	0.00206453	0.00135699	0.000956153	0.0200249	0.0172058	0.0169606	0.00778448	0.0111346	0.00597371	0.00100358	0.000841862	0.00142773	0.00967053	0.00296522	0.00314979	0.0194681	0.0250342	0.00488931	0.00936483	0.0137496	0.00971513	0.0018489	0.00367159	0.00118245
p1529_363.105_8.54	p1529	363.105	8.54			8.9757	3.166	2.807e-23	3.2	B. rapa	0.82381	-0.27962	0.68584		1.2677	0.3422	0.0123			0.00080217	0.000969014	0.000495408	0.000420964	0.000188345	0.000151647	0.000103332	0.000138822	0.00011652	0.00163402	0.0017333	0.00319096	0.0021918	0.00146944	0.00213241	0.00110826	0.000775048	0.000909734	0.00159254	0.00130778	0.00179988	0.00257579	0.00230469	0.00281292	0.00111761	0.00273864	0.00232285	0.000560221	0.00033599	0.000387671
p5460_625.205_3.26	p5460	625.205	3.26			8.9746	3.1658	1.1684e-13	3.2	B. rapa	1.2298	0.29843	0.72964		1.043	0.060789	0.78632			0.000178787	7.05904e-05	6.78465e-05	0.00469166	0.00227336	0.00285855	0.00268241	0.00183593	0.00177522	0.00014193	0.000198903	0.000162169	0.000156841	0.000167291	0.000144142	0.00175172	0.00117108	0.00168951	0.000264222	0.000187672	0.000297806	0.00256154	0.000330554	0.00245669	0.000160554	0.000677389	0.00164821	0.000942114	0.00160703	0.000562638
p3020_316.083_1.53	p3020	316.083	1.53			8.9613	3.1637	2.1911e-16	3.2	B. rapa	0.22394	-2.1588	7.2192e-05	-	0.74182	-0.43086	0.94825			0.000411369	0.000227814	0.000134413	0.00860245	0.0103309	0.00898888	0.0026065	0.00315995	0.00279478	0.000491297	0.00126072	0.000694541	0.00284498	0.00626812	0.00399882	0.00127575	0.0037732	0.00352011	0.000355499	0.00043856	0.000839074	0.002289	0.00273625	0.00902766	0.00291506	0.00821591	0.00746358	0.000277587	0.0002788	0.000425409
n789_697.199_4.12	n789	697.199	4.12			8.9292	3.1585	1.3997e-23	3.2	B. rapa	0.78545	-0.3484	0.73435		0.98396	-0.023334	0.90823			0.000233867	0.000490001	0.00049808	0.000148277	0.000174583	4.51241e-05	0.000182458	0.000197875	0.000150036	0.00273864	0.0027771	0.00405624	0.002056	0.00346437	0.00333576	0.000978174	0.00216725	0.0024469	0.00143482	0.000941657	0.00157016	0.00174649	0.00337913	0.0024874	0.0011807	0.00188715	0.00160216	0.000720646	0.000474789	0.00038992
p1573_702.239_5.59	p1573	702.239	5.59			8.9203	3.1571	3.6902e-16	3.2	B. rapa	0.75452	-0.40636	0.9319		1.1679	0.22388	0.032011			0.00122145	0.000986661	0.000617019	0.000122112	0.000186693	3.53843e-05	0.00021299	0.000234263	1e-07	0.00282769	0.00201595	0.00266841	0.00276954	0.00169099	0.00121703	0.000986826	0.000700945	0.00106569	0.0030938	0.00152508	0.00203465	0.00301221	0.00160161	0.00207158	0.00155161	0.00166268	0.00141099	0.000930337	0.000782071	0.000343072
p3316_288.09_3.2	p3316	288.09	3.2			8.9114	3.1557	2.4393e-13	3.2	B. rapa	1.3753	0.45979	0.14598		1.9363	0.95327	0.011821			0.00658665	0.00193321	0.000714309	0.000160673	0.000132172	0.00011879	0.00010755	8.84993e-05	0.000135369	0.000673259	0.00381654	0.00231459	0.000168753	0.000143177	0.00023033	0.000311262	0.000855225	0.000380603	0.00437888	0.00203081	0.0029998	0.000119349	9.18205e-05	0.000136394	0.000104109	0.000109477	0.000135751	0.00872969	0.001221	0.000420835
p4395_461.155_6.35	p4395	461.155	6.35			8.8843	3.1513	4.0211e-22	3.2	B. rapa	2.7466	1.4576	0.010223	+	1.1887	0.24944	0.2859			0.000862293	0.000869545	0.000371236	0.000134966	0.000127216	0.000135219	0.000272037	0.00012494	0.000121661	0.00169225	0.000928712	0.000866538	0.00172724	0.000877145	0.000965898	0.00132182	0.000849151	0.00140545	0.000526042	0.000790198	0.000571701	0.00114717	0.000451232	0.000795898	0.00118032	0.00116319	0.00114634	0.000306187	0.000108661	0.000134942
n381_132.98_4.15	n381	132.98	4.15			8.8707	3.1491	1.5628e-18	3.1	B. rapa	0.47586	-1.0714	0.021031	-	0.72832	-0.45735	0.063523			0.000871685	0.00084431	0.000500751	0.000130572	0.000110569	6.07794e-05	0.000120978	8.58994e-05	7.50179e-05	0.00212267	0.00155641	0.00193379	0.0020752	0.00167136	0.00149782	0.00196121	0.00198875	0.00244346	0.00194708	0.00216142	0.00253525	0.00172545	0.00190964	0.0014749	0.00145175	0.00124487	0.00109337	0.00090198	0.000516682	0.000607427
p2686_298.072_1.64	p2686	298.072	1.64			8.8629	3.1478	6.854e-19	3.1	B. rapa	2.4778	1.309	0.020239	+	1.4804	0.56598	0.1225			0.000118664	0.000133159	6.14459e-05	0.00154568	0.00147867	0.00178564	0.000354281	0.000666348	0.000563753	0.000196519	0.000320039	0.00018674	0.000889428	0.00124187	0.00100602	0.000237285	0.000611049	0.000480859	0.000245006	0.000223231	0.000373888	0.000468488	0.000708329	0.000932291	0.000408912	0.00263942	0.00199102	7.57056e-05	0.000127247	9.83473e-05
p5327_714.189_4.25	p5327	714.189	4.25			8.8354	3.1433	2.5489e-10	3.1	B. rapa	9.2874	3.2153	1.084e-13	+	1.3678	0.4519	0.071624		X	0.000275301	0.000219793	3.71236e-05	0.000228156	7.43467e-05	8.97245e-05	0.000181358	0.000116264	0.000162786	0.000407595	0.000266201	0.000226053	0.000311697	0.000149205	0.000313546	0.000284742	0.000172503	0.000375033	0.000574083	0.000361515	0.000347803	0.000290355	0.000154783	0.000303276	0.000444033	0.000530279	0.0001906	0.000312916	0.000155842	9.14858e-05
p2576_396.201_4.24	p2576	396.201	4.24			8.8311	3.1426	3.755e-10	3.1	B. rapa	0.34959	-1.5162	0.6405		2.085	1.06	0.0059542	+		0.0012705	0.00122891	0.000559414	0.00161959	0.000743467	0.000840378	0.000695909	0.000557025	0.000687128	0.00102445	0.000990028	0.00315656	0.000984724	0.000795761	0.000491865	0.00107336	0.00304552	0.00579073	0.0744194	0.0340437	0.073469	0.00049877	0.000341048	0.000635434	0.0111359	0.0232262	0.00867985	0.000282634	0.000164421	0.000212705
p1449_464.14_3.12	p1449	464.14	3.12			8.8297	3.1424	1.4361e-24	3.1	B. rapa	0.82864	-0.27119	0.99945		1.3246	0.40557	0.055808			0.000547437	0.000593601	0.000437802	0.000260291	0.000165215	0.00013901	0.000120202	0.000310615	0.000174781	0.00177777	0.00220588	0.00277325	0.00145525	0.00168195	0.00192734	0.00186478	0.00184286	0.00387287	0.00323312	0.00384036	0.00283459	0.00716982	0.00410569	0.00608798	0.000786465	0.00138728	0.00105447	0.000518163	0.000215892	0.000351077
n723_303.145_5.58	n723	303.145	5.58			8.8173	3.1403	2.5418e-09	3.1	B. rapa	26.507	4.7283	8.5108e-33	+	8.0893	3.016	7.4077e-12	+		0.000487222	0.000369386	0.000408613	0.000407208	0.000209499	9.94572e-05	0.000138827	0.000185604	0.000283401	0.000242437	0.000232429	0.000663946	0.000482009	0.000440775	0.000289426	0.000199528	0.000215367	0.00027532	0.00115134	0.000819681	0.000305031	0.000275301	0.000214878	0.000230281	0.000283368	0.000458257	0.000276988	0.000412691	0.000218193	0.000411141
p4057_411.116_4.28	p4057	411.116	4.28			8.8097	3.1391	0.078879			57.955	5.8569	7.2426e-13	+	5.6077	2.4874	0.0030298	+		0.000131322	1e-07	0.000143374	0.00117613	0.000231301	0.000198405	0.000324757	1e-07	0.0002279	7.6424e-05	6.58025e-05	0.000188378	0.000117134	0.000143177	1e-07	0.000227514	9.11106e-05	0.000107683	0.000314665	0.000187672	0.00018477	0.00037764	0.000184953	7.22085e-05	9.53291e-05	0.000150531	0.00017963	0.000218705	7.72063e-05	1e-07
n700_461.031_4.23	n700	461.031	4.23			8.8074	3.1387	1.8792e-22	3.1	B. rapa	0.46253	-1.1124	0.035205	-	0.59964	-0.73783	0.5294			0.00261505	0.0027327	0.00104156	0.000181473	0.000318128	5.15704e-05	0.000170559	7.66959e-05	4.4455e-05	0.00337257	0.00287007	0.00154739	0.00362573	0.00324299	0.00184938	0.00360124	0.00266977	0.0035413	0.00419007	0.00373735	0.0029553	0.00243913	0.00231167	0.00204329	0.00359343	0.0019485	0.00163131	0.00253242	0.00232681	0.0013939
n1284_122.025_1.6	n1284	122.025	1.6			8.8044	3.1382	5.9717e-18	3.1	B. rapa	1.0452	0.063802	0.69341		0.8462	-0.24092	0.92127			0.00105417	0.00081981	0.000618261	0.000143851	0.000133847	4.88077e-05	0.000130894	8.89672e-05	8.33532e-05	0.0018964	0.00146344	0.00177596	0.000575852	0.000400886	0.000215843	0.00063265	0.000345363	0.000512783	0.00196448	0.00683067	0.00179268	0.000829409	0.000400297	0.000975954	0.00121561	0.000793832	0.000552518	0.000909796	0.000308962	0.000293103
p1396_191.143_6.96	p1396	191.143	6.96			8.798	3.1372	2.0018e-28	3.1	B. rapa	1.3909	0.47604	0.16877		1.1349	0.18261	0.58976			0.0109883	0.0134282	0.0126643	0.00696358	0.00755528	0.00791598	0.002752	0.00916402	0.0133365	0.00138837	0.000900297	0.00449158	0.00318646	0.00743765	0.00856826	0.0028865	0.0047499	0.00945938	0.00668002	0.0102983	0.0129296	0.00488973	0.00930141	0.0105216	0.00104987	0.00600071	0.00959857	0.00634244	0.0102141	0.0110835
p5671_412.006_1.31	p5671	412.006	1.31			8.7864	3.1353	3.1056e-17	3.1	B. rapa	0.32061	-1.6411	0.0023476	-	0.7194	-0.47512	0.57076			5.37944e-05	0.000126742	0.000117771	0.00733956	0.00626825	0.00564001	0.00299452	0.00157911	0.00199798	0.000689635	0.000798602	0.00107949	0.00371058	0.00459672	0.00342374	0.00144604	0.00180764	0.00254725	0.000775853	0.000444486	0.000660825	0.00272186	0.00172229	0.00359919	0.00326628	0.00544306	0.00497206	0.00013627	0.000364585	0.000258447
n1289_499.255_7.87	n1289	499.255	7.87			8.752	3.1296	4.7891e-21	3.1	B. rapa	0.59743	-0.74315	0.35349		1.0701	0.097711	0.26625			0.00178943	0.0026592	0.00146353	0.00271767	0.00190101	0.00131873	0.00276464	0.00314606	0.00263813	0.000154441	7.91981e-05	4.89796e-05	0.000149295	0.000402881	0.000176599	0.000673204	0.000267753	0.000602262	0.00139752	0.0011173	0.00139764	0.000266533	0.000235673	0.000365526	0.000186858	0.000281449	0.000244916	0.000694071	0.0010386	0.00113528
n333_790.153_1.19	n333	790.153	1.19			8.7505	3.1294	2.2178e-09	3.1	B. rapa	0.17116	-2.5466	0.0024143	-	1.326	0.40709	0.021897			8e-07	9.23464e-05	6.00901e-05	0.00186342	0.00339272	0.00176813	0.00114631	0.00115504	0.000641819	0.000201133	0.000433868	0.000214059	0.00122635	0.00257086	0.00157467	0.000546674	0.00191696	0.00464258	5.22204e-05	0.000248832	0.000332533	0.000633016	0.00152841	0.00274875	0.00165914	0.00367328	0.00320869	3.90806e-05	4.01476e-05	0.000133952
n1105_331.083_5.75	n1105	331.083	5.75			8.7173	3.1239	1.1595e-22	3.1	B. rapa	0.82833	-0.27173	0.96504		0.93641	-0.094793	0.84819			0.000476592	0.000386347	0.000233684	0.000276636	0.000242476	9.76154e-05	0.000234023	0.000161061	9.86346e-05	0.00333486	0.00290106	0.00335782	0.00156546	0.00109895	0.00129179	0.000965196	0.00186263	0.00228859	0.00196697	0.00251515	0.0019827	0.000106964	0.000109172	6.94499e-05	0.0011848	0.0017753	0.0017494	0.000542439	0.000219939	0.000309019
p1770_720.25_5.42	p1770	720.25	5.42			8.6204	3.1078	1.5211e-33	3.1	B. rapa	0.98381	-0.023546	0.90062		0.78538	-0.34854	0.935			0.000871786	0.000630501	0.000554293	0.000581637	0.000351908	0.000246427	0.000291016	0.00037135	0.000323858	0.00338813	0.00145513	0.00214587	0.002166	0.0011846	0.0012527	0.001326	0.00114678	0.00232818	0.00217383	0.00218095	0.00214551	0.00290355	0.00188757	0.00222563	0.00144123	0.00175847	0.00160708	0.000672938	0.00033742	0.000285893
p4030_730.165_8.08	p4030	730.165	8.08			8.6203	3.1077	4.0774e-09	3.1	B. rapa	4.2371	2.0831	1.3783e-05	+	1.2223	0.28962	0.057914			0.00021676	8.02164e-05	6.52863e-05	1e-07	0.000104085	8.84608e-05	5.90468e-05	0.000111058	0.000183348	0.00164494	9.87037e-05	0.00013596	0.000266034	4.82279e-05	9.65898e-05	0.000322428	6.92441e-05	0.000150385	0.000715802	0.000177795	0.000189118	0.000521927	7.21447e-05	0.000165277	0.000987158	0.000750944	0.000142607	0.000496292	0.000117239	5.37479e-05
p5365_705.25_5.02	p5365	705.25	5.02			8.6041	3.105	6.7859e-22	3.1	B. rapa	5.0532	2.3372	3.1563e-06	+	2.1801	1.1244	0.13905			0.000289541	0.000317657	0.000437802	0.000292425	0.000175128	0.000150383	0.000250949	0.00024988	0.000202197	0.00112452	0.000837486	0.00115648	0.00139569	0.00100676	0.00145628	0.000954722	0.000787196	0.0011381	0.000977622	0.000446462	0.000645609	0.000607431	0.000238733	0.000537552	0.00064598	0.000838183	0.000729492	0.000397034	0.000363155	0.000244725
p1587_526.265_5.77	p1587	526.265	5.77			8.5954	3.1036	5.8304e-38	3.1	B. rapa	1.3706	0.4548	0.053495		1.7865	0.83713	0.00036863			0.00314539	0.00205033	0.00330528	0.00306565	0.00167528	0.00186147	0.00277731	0.00450652	0.00433182	0.00155759	0.000314057	0.00104017	0.00279137	0.00250182	0.0038101	0.0012269	0.00109697	0.00203298	0.00306498	0.00243974	0.0040106	0.00200933	0.00181411	0.00188384	0.00187773	0.00427474	0.00601282	0.000943796	0.000973657	0.000992621
p4787_846.338_4.63	p4787	846.338	4.63			8.5772	3.1005	3.7585e-30	3.1	B. rapa	1.1864	0.24654	0.32477		1.0455	0.064238	0.46054			0.0095849	0.00597612	0.00368675	0.00524438	0.00178267	0.00150383	0.00220793	0.00197128	0.0018352	0.00176503	0.00258574	0.00198043	0.00275961	0.0025817	0.0018887	0.0010957	0.000833359	0.00113624	0.00720366	0.002983	0.00224115	0.00624888	0.0024503	0.00291722	0.00133712	0.00266679	0.00218162	0.00406791	0.00326125	0.00148664
p4160_331.062_2.46	p4160	331.062	2.46			8.5714	3.0995	1.086e-20	3.1	B. rapa	3.6951	1.8856	8.4896e-05	+	1.0375	0.053046	0.87355			0.000193027	0.000137972	0.000115211	0.000514155	0.0003073	0.000319723	0.000105441	0.000201293	0.000191916	0.00024019	0.000587736	0.000571686	0.000732587	0.000979629	0.000769747	0.000374073	0.000586753	0.00100071	0.00148445	0.00142631	0.00138034	0.000270761	0.000184953	0.000466948	0.000529327	0.000319878	0.000858387	0.000393669	0.000237338	0.000162387
p1379_627.156_3.6	p1379	627.156	3.6	Flavonoid glycoside	Quercetin-dihexoside_isomer	8.539	3.0941	1.0681e-24	3.1	B. rapa	1.0056	0.0079878	0.77346		1.0845	0.117	0.69451			0.00294604	0.00310598	0.00298141	0.0200135	0.0162671	0.0139477	0.0269591	0.0516402	0.0441955	0.00189058	0.00796957	0.00615586	0.00204688	0.00817463	0.0207832	0.0156454	0.032473	0.0302013	0.00860644	0.00848475	0.0184901	0.0112847	0.0292212	0.0134597	0.00463977	0.0120544	0.00536972	0.0211437	0.0200994	0.0192944
p1426_427.207_3.21	p1426	427.207	3.21			8.5314	3.0928	7.0147e-27	3.1	B. rapa	0.7031	-0.5082	0.76851		1.259	0.3323	0.14356			0.000936656	0.00175834	0.00216597	0.000305279	0.000520427	0.000219888	0.000324757	0.000359203	0.000472936	0.000753322	0.00111565	0.000501249	0.000341477	0.000327046	0.000318003	0.00339457	0.00126947	0.00263266	0.00177029	0.00057882	0.00440405	0.00623641	0.00260245	0.00735403	0.000538108	0.00109135	0.000287957	0.00189432	0.00423205	0.00161587
p1697_385.114_4.31	p1697	385.114	4.31			8.5174	3.0904	9.8696e-15	3.1	B. rapa	0.87712	-0.18915	0.83937		0.85401	-0.22767	0.7651			0.00718788	0.00488678	0.0039735	0.00073267	0.000612947	0.000315931	0.00060523	0.000746171	1e-07	0.00738947	0.00637237	0.00337934	0.00664292	0.00832836	0.00700351	0.00376585	0.00294591	0.00291301	0.00743906	0.00662778	0.00903417	0.00531903	0.00305238	0.00503694	0.00426849	0.00686626	0.00416852	0.00792721	0.00428495	0.00329349
p1417_472.2_2.94	p1417	472.2	2.94			8.514	3.0898	7.1893e-43	3.1	B. rapa	0.73597	-0.44229	0.071925		1.2405	0.31094	0.13039			0.00380042	0.00330331	0.00306333	0.0101481	0.00640043	0.00595088	0.00261282	0.00414385	0.003583	0.00191424	0.00166899	0.00242598	0.00180069	0.00299314	0.00257078	0.001326	0.00271145	0.00310052	0.0108812	0.00993871	0.0114449	0.00494495	0.00357444	0.00807932	0.00134966	0.00435513	0.00287409	0.00367424	0.00525003	0.00336782
p3883_578.211_3.02	p3883	578.211	3.02			8.5131	3.0897	2.5548e-08	3.1	B. rapa	19.069	4.2532	3.2827e-18	+	3.5836	1.8414	0.000106	+	X	0.000170876	0.000117116	0.00010241	0.000340627	0.000143737	0.000121318	0.000156052	0.000111058	0.000215906	0.000225633	0.000122632	0.000283386	0.000230298	0.000354174	0.000167918	9.35181e-05	7.41033e-05	0.000189373	0.000192162	0.00033781	0.000104341	0.00043108	8.26384e-05	0.000113929	0.000277207	0.000366064	0.000238593	0.000218705	0.000131537	7.7763e-05
n810_740.154_2.69	n810	740.154	2.69			8.4611	3.0809	2.1842e-08	3.1	B. rapa	0.15536	-2.6863	0.0029868	-	0.87647	-0.19023	0.27492			0.000233867	0.000378809	0.000850609	0.000117294	5.0435e-05	4.69659e-05	0.000186425	5.82888e-05	5.6958e-05	0.000416632	0.00223304	0.00593741	0.00682704	0.00905085	0.0103507	0.000231972	0.000337602	0.000481809	0.00321031	0.00168815	0.0029628	0.000415581	0.000190618	0.00101433	0.000125257	8.11873e-05	2.91566e-05	0.00174299	0.00153259	0.00291512
p3211_787.208_6.49	p3211	787.208	6.49	Flavonoid glycoside	Kaempferol-feruloyl-dihexoside_isomer	8.4545	3.0797	3.9613e-31	3.1	B. rapa	1.1662	0.22178	0.12488		1.242	0.31268	0.082834			0.00116291	0.000991474	0.00093961	0.0065137	0.00557435	0.00415008	0.00114298	0.000694112	0.000335853	0.000212895	0.000240777	0.000293214	0.000996636	0.000529	0.000778663	0.00100497	0.00105567	0.00128662	0.000521238	0.000683521	0.000571701	0.000249385	0.00020594	0.000165277	0.000283479	0.00070989	0.000918721	0.000568633	0.00148551	0.000792496
n1222_562.133_4.77	n1222	562.133	4.77			8.4382	3.0769	3.5615e-28	3.1	B. rapa	0.65263	-0.61567	0.30344		0.95975	-0.059272	0.71926			0.00357887	0.00333955	0.00132732	0.000597534	0.000481072	0.000156553	0.000380782	0.00040342	0.000336191	0.000504628	0.000461415	0.00101587	0.00656684	0.0034205	0.00489572	0.000958707	0.00109236	0.00299066	0.00554283	0.00469609	0.00232023	0.000825902	0.000700087	0.000679878	0.00255852	0.00256552	0.00118813	0.000740968	0.000802951	0.000458886
n654_501.162_5.73	n654	501.162	5.73			8.4009	3.0705	3.0002e-19	3.1	B. rapa	0.79835	-0.32491	0.64186		0.98887	-0.016153	0.33494			0.00045356	0.000576694	0.000647638	0.000141638	0.000226958	9.30109e-05	0.000148743	0.000111976	0.000163928	0.00189999	0.0176732	0.00596644	0.00127754	0.000815733	0.00105305	0.000944108	0.00117191	0.00118043	0.000392897	0.00020736	0.000442544	0.000689128	0.00145216	0.00112765	0.000470226	0.000588157	0.000826591	0.000254806	0.000452097	0.000286472
p4872_262.095_0.94	p4872	262.095	0.94			8.3928	3.0691	2.1224e-08	3.1	B. rapa	10.585	3.404	1.3656e-06	+	1.2078	0.27239	0.31841			0.000275301	0.000300009	0.000190738	0.00133037	0.000431211	0.000275492	0.000388022	0.000367879	0.000400967	0.000389398	0.000215353	0.000190016	0.000307726	0.00038733	0.000197638	0.000237285	0.00012877	0.000232075	0.000369911	0.00028052	0.000413016	0.000399016	0.000177082	0.000300066	0.000703679	0.000875816	0.000697953	0.000334787	0.00017157	8.5768e-05
p1345_473.202_4.67	p1345	473.202	4.67			8.3729	3.0657	1.3909e-34	3.1	B. rapa	1.5108	0.59529	0.017756		1.3021	0.38085	0.055689			0.0485954	0.00488678	0.00429481	0.0219223	0.00923552	0.00859839	0.00986293	0.0102208	0.0102898	0.0091636	0.0171161	0.0119989	0.0151739	0.0111226	0.0113159	0.00523702	0.00556382	0.00720175	0.0305009	0.0205609	0.0153511	0.0266824	0.0142112	0.0234164	0.00596685	0.012802	0.0114127	0.0229236	0.02255	0.0111407
n409_683.2_5.59	n409	683.2	5.59			8.3714	3.0655	2.5022e-21	3.1	B. rapa	0.63115	-0.66395	0.13746		1.0085	0.012261	0.19198			0.000845109	0.00107423	0.000582207	0.000203604	0.000139666	8.74855e-05	0.000160643	0.0002623	7.77963e-05	0.00164139	0.0014204	0.00272653	0.00177448	0.00177108	0.00101054	0.000747824	0.00072759	0.00116323	0.00174565	0.00160521	0.00162016	0.00149574	0.00156133	0.0020305	0.00118686	0.00127554	0.00166193	0.000476783	0.00067029	0.000342175
p3189_347.114_4.73	p3189	347.114	4.73			8.3582	3.0632	1.4565e-33	3.1	B. rapa	0.69446	-0.52603	0.14831		1.4157	0.50147	0.16381			0.00124202	0.00143748	0.000762953	0.0102156	0.00506714	0.00248701	0.00644876	0.00390265	0.00287531	0.00517318	0.00448803	0.00179205	0.00558672	0.00170908	0.00186196	0.00689382	0.00184894	0.00190487	0.0036847	0.00206834	0.00235636	0.0101001	0.00702558	0.00538996	0.00230044	0.00131201	0.00160022	0.00237043	0.00140544	0.00111956
p2961_455.191_4.66	p2961	455.191	4.66			8.3338	3.059	1.9824e-33	3.1	B. rapa	1.7577	0.81367	0.00085095		1.6947	0.76104	0.0019829			0.00683189	0.00832806	0.00681153	0.00202127	0.00256248	0.00243141	0.00101856	0.00232701	0.00261657	0.000989873	0.00388534	0.00300586	0.00166768	0.00262089	0.003131	0.000762103	0.00136909	0.00157811	0.0038048	0.00518172	0.00349107	0.0032616	0.00380268	0.00607353	0.000921933	0.00276087	0.00284255	0.0034404	0.00490832	0.00305334
p600_396.201_4.03	p600	396.201	4.03			8.3096	3.0548	7.6655e-09	3.1	B. rapa	0.43694	-1.1945	0.6256		2.0903	1.0637	0.15939			0.0062623	0.00629538	0.00260505	0.015566	0.00781797	0.00429919	0.00476803	0.00497331	0.00339794	0.00903805	0.00498154	0.0169	0.00581702	0.00360353	0.00152463	0.00959189	0.0205789	0.0464818	0.348226	0.208195	0.333069	0.00442302	0.00228239	0.00161266	0.0859894	0.108913	0.00162353	0.00180852	0.00100797	0.00057293
p4224_612.22_6.51	p4224	612.22	6.51			8.2969	3.0526	2.0181e-25	3.1	B. rapa	2.5443	1.3473	0.017048	+	1.3767	0.46119	0.068527			0.000908177	0.00104763	0.000780875	0.000257077	0.000127216	0.000152911	0.000221426	0.000256822	0.000265598	0.000613211	0.000607177	0.000974651	0.00128054	0.000733969	0.00101196	0.000339178	0.000456768	0.000441871	0.000494816	0.000630183	0.00154555	0.000422173	0.000249227	0.000430041	0.000659778	0.000985293	0.00075006	0.000319646	0.000204454	0.000217279
p5181_479.118_5.18	p5181	479.118	5.18			8.274	3.0486	1.0963e-12	3	B. rapa	1.1438	0.19386	0.90772		1.138	0.18649	0.87319			0.000158219	0.000247066	0.000222741	0.000170314	9.74768e-05	6.445e-05	0.000567271	0.000284586	0.000370124	0.00250198	0.000961613	0.00193292	0.000976783	0.00100676	0.000808383	0.00306935	0.00248185	0.00253055	0.000650948	0.00102528	0.000534747	0.00225337	0.00126056	0.00147466	0.00190282	0.00282074	0.00173597	0.000669574	0.000255925	0.00039682
n784_136.041_4.37	n784	136.041	4.37			8.2653	3.0471	3.3701e-05	3	B. rapa	1.039	0.05514	0.79215		1.5391	0.6221	0.017168			9.74444e-05	0.000135693	0.000121516	0.000234587	0.000186222	0.000103141	0.000186425	8.74333e-05	0.000229221	0.0128545	0.00274094	0.00104853	0.000155693	0.000109695	0.000124273	0.000249815	0.000166861	0.000227139	0.000169095	0.000365929	0.000177518	0.000161323	0.000142097	0.000162659	0.000225873	0.0015588	0.0011546	0.00010161	0.000115206	7.55968e-05
p1435_409.161_5.63	p1435	409.161	5.63			8.2627	3.0466	4.5549e-13	3	B. rapa	0.82691	-0.2742	0.92337		1.1488	0.20018	0.78587			0.00474657	0.00568734	0.00455212	0.00726886	0.00311265	0.00262855	0.0068895	0.00490043	0.00678046	0.00219628	1e-07	0.00351366	0.00389125	0.0036819	0.00533622	0.00228491	0.00476326	0.0104768	0.00853198	0.00479453	0.00814076	0.00481491	0.00351541	0.00698817	0.00197432	0.0032176	0.00615406	0.00545248	0.00423062	0.00454341
p4086_178.032_10.53	p4086	178.032	10.53			8.2472	3.0439	9.2534e-09	3	B. rapa	7.8753	2.9773	3.7178e-10	+	3.7899	1.9222	0.00094761	+		9.33492e-05	7.54034e-05	8.19279e-05	0.00179311	0.000510514	0.000595215	0.00115985	0.00120602	0.00174267	0.000149209	7.77665e-05	0.000142512	0.000281917	9.94701e-05	8.32159e-05	0.000103289	0.000176147	0.000157811	0.000398735	0.000885022	0.000180423	0.000288574	0.000512883	7.70224e-05	7.65142e-05	0.000100924	5.62202e-05	9.75761e-05	9.0074e-05	5.48915e-05
p2985_715.261_13	p2985	715.261	13			8.2244	3.0399	6.4882e-11	3	B. rapa	0.45432	-1.1382	0.2119		1.0477	0.067287	0.051724			0.00025315	0.000670609	0.00132749	0.000170314	9.08682e-05	5.0549e-05	7.80261e-05	9.54404e-05	0.000191916	0.000729667	0.000174975	0.000442279	0.00423074	0.000789732	0.00588752	0.0126389	0.000754396	0.00394156	0.000453982	0.00021928	0.000578222	0.00163882	0.000306943	0.000985244	0.00635067	0.000453303	0.000205684	9.58937e-05	0.000124388	6.51837e-05
n1218_132.98_5.01	n1218	132.98	5.01			8.2078	3.037	2.252e-22	3	B. rapa	0.77398	-0.36963	0.45241		0.94623	-0.079731	0.39769			0.000919521	0.000750079	0.000699716	0.000143851	0.000116388	5.06495e-05	0.000166592	0.000108908	6.80718e-05	0.0018497	0.00126545	0.00159274	0.00152921	0.00114282	0.00115934	0.00106577	0.0014804	0.00164159	0.00143233	0.00127831	0.00150515	0.00111874	0.00126328	0.001495	0.00128747	0.00117451	0.000817844	0.00080975	0.00071742	0.000689655
p3850_204.123_2.97	p3850	204.123	2.97			8.1932	3.0344	3.1974e-06	3	B. rapa	0.74169	-0.43112	0.51015		0.9696	-0.044538	0.82165			0.000393965	0.000123533	0.000124172	0.000629839	0.000117303	0.000157966	0.000369043	0.000286321	0.000197057	0.00668528	0.0144586	0.0227757	0.000343462	0.000161262	8.47019e-05	0.000274971	0.000127555	0.000202369	0.000393931	0.000268667	0.000152164	0.000413267	0.000234798	0.000250323	0.000238323	0.000150531	8.22735e-05	0.000180011	0.000122958	0.000163531
n295_363.11_4.25	n295	363.11	4.25			8.1715	3.0306	1.7666e-21	3	B. rapa	0.70675	-0.50074	0.22193		0.70961	-0.4949	0.23606			0.000809675	0.00127589	0.00106293	0.000714828	0.000934987	0.000278112	0.000442263	0.000286842	0.000288958	0.00250877	0.00314726	0.00413424	0.0045471	0.00434991	0.00311501	0.00484869	0.00582072	0.00835939	0.0036977	0.00291523	0.00344034	0.00585145	0.00714816	0.0082426	0.00448255	0.00526996	0.00351483	0.000461151	0.000326417	0.000441645
p1621_702.239_7.42	p1621	702.239	7.42			8.1707	3.0305	5.4263e-15	3	B. rapa	0.8563	-0.2238	0.41894		1.0545	0.076604	0.29575			0.000914505	0.000664191	0.000528691	0.000202448	0.000150346	0.00020346	0.000181358	0.000199557	9.93851e-05	0.00214351	0.000943667	0.00174127	0.00184239	0.000996208	0.000962926	0.00119899	0.000867373	0.00147228	0.00184956	0.00133543	0.00190639	0.00261498	0.00130385	0.00150033	0.000800263	0.0010503	0.000917349	0.000802479	0.000418916	0.000354508
p5463_429.129_5.36	p5463	429.129	5.36			8.1593	3.0284	2.0746e-25	3	B. rapa	1.8051	0.85204	0.098351		1.5895	0.66859	0.016928			0.000931909	0.00110217	0.000899926	0.000208875	0.000110694	0.000144065	0.000194011	0.00018394	0.000253603	0.000931645	0.000861414	0.000940251	0.00152473	0.00129462	0.00245487	0.00170008	0.00100465	0.001968	0.000578887	0.00103516	0.00120861	0.00098329	0.000804085	0.00114892	0.00134088	0.00131886	0.000846046	0.000218705	0.000124388	0.000139516
n763_458.276_9.98	n763	458.276	9.98			8.1067	3.0191	3.3154e-05	3	B. rapa	15.744	3.9767	2.7308e-12	+	2.907	1.5395	0.00030678	+	X	0.000127564	0.000128154	5.47488e-05	8.63105e-05	8.92312e-05	6.35421e-05	0.000128911	7.3628e-05	0.000108359	9.5179e-05	8e-07	7.07483e-05	0.000121569	0.000107701	8e-07	6.00206e-05	0.000157159	8e-07	0.000104441	0.000282985	0.000222522	0.000171844	8e-07	0.000164487	8.62423e-05	9.74248e-05	6.1229e-05	2.65748e-05	3.49109e-05	8e-07
n1390_360.045_3.97	n1390	360.045	3.97			8.1004	3.018	1.2606e-12	3	B. rapa	2.5159	1.3311	0.01561	+	1.4303	0.51635	0.015889			8e-07	9.23464e-05	0.000101486	0.000325324	0.000240536	5.43331e-05	0.000122961	5.98228e-05	6.25149e-05	0.000134687	0.000485519	0.000502494	0.00185979	0.000825706	0.00130814	0.000358501	0.000209546	0.000117011	0.000624159	0.000390324	0.000320032	0.000208667	7.97128e-05	0.000124279	0.000182752	0.000209283	0.00022888	0.000182897	0.000139644	0.00012069
p2271_604.031_1	p2271	604.031	1			8.0913	3.0164	2.1055e-15	3	B. rapa	0.2735	-1.8704	0.0012908	-	0.50247	-0.9929	0.27962			0.000110753	0.000104281	0.000131853	0.0204119	0.0162951	0.00913547	0.00960565	0.00965337	0.0103326	0.00222175	0.00405283	0.00453417	0.00912458	0.00580694	0.0127008	0.00367233	0.00475112	0.00760278	0.000667762	0.000867242	0.000882549	0.00534753	0.00402567	0.00658702	0.00541871	0.00847934	0.00967125	0.000412175	0.00039604	0.00106467
p4881_490.141_3.42	p4881	490.141	3.42			8.0683	3.0123	1.2199e-06	3	B. rapa	6.2367	2.6408	3.0767e-05	+	1.656	0.72773	0.00032449			0.000121829	0.000133159	1e-07	0.00184132	0.00190493	0.000271701	0.000210881	0.000262027	0.000212478	0.000136471	0.0003664	0.000240796	0.000160812	0.000651077	0.00020061	0.000200994	0.000134844	0.000135532	0.000165739	0.000483996	0.00018477	0.000438205	0.000208564	0.000560017	0.000630928	0.0014711	0.00161256	0.000156458	0.000100082	8.00501e-05
p2664_341.087_3.38	p2664	341.087	3.38	Hydroxycinnamic acids and derivatives	Sinapoyl-malate_isomer	8.0619	3.0111	1.1736e-26	3	B. rapa	0.74584	-0.42306	0.41687		0.75679	-0.40203	0.92127			0.00204261	0.0034092	0.00218005	0.000343841	0.000358516	0.000174394	0.00037326	0.000268968	0.000359843	0.0056208	0.00530457	0.00673082	0.00420691	0.00374369	0.00521734	0.00287115	0.00383515	0.00395641	0.00340366	0.00497627	0.00541703	0.00338629	0.00213286	0.00383828	0.002244	0.00538319	0.00388468	0.00177824	0.00154556	0.00147521
n899_347.134_5.58	n899	347.134	5.58			8.0591	3.0106	2.1869e-09	3	B. rapa	22.408	4.486	3.4606e-33	+	4.7038	2.2338	1.5594e-10	+	X	0.000285246	0.000243116	0.000312469	0.000223522	0.000226958	7.27511e-05	0.000184441	0.000130383	0.000180599	0.000127504	6.88679e-05	0.000281179	0.000183419	0.000207424	0.000125909	0.00012653	0.000211486	0.000199607	0.000422737	0.000490345	0.000292529	0.000161323	0.000171556	0.000135245	0.00013347	0.000209283	0.000243458	0.00018915	0.000139644	0.000339523
p4775_506.166_7.71	p4775	506.166	7.71			8.0494	3.0089	9.5877e-24	3	B. rapa	1.0737	0.1026	0.7877		1.1137	0.15534	0.24314			0.000496807	0.000368995	0.000387877	0.000208875	0.000203214	0.000156702	0.000187685	0.000150969	0.000291301	0.00175775	0.00139382	0.00282075	0.000958915	0.000780689	0.000864851	0.000453633	0.000398457	0.00036018	0.00117699	0.00085934	0.00074995	0.00113292	0.000986414	0.0011088	0.000446542	0.000790287	0.000744575	0.000447504	0.000360296	0.000245868
p4191_201.112_5.29	p4191	201.112	5.29			8.0344	3.0062	1.722e-11	3	B. rapa	9.5967	3.2625	7.154e-15	+	1.0779	0.10818	0.69891		X	0.000177205	0.00012995	6.52863e-05	0.000922265	0.000140433	8.34059e-05	0.000468157	0.000178734	8.05362e-05	0.000747863	0.000215353	0.000188378	0.000454641	0.000123584	0.000129282	0.000191224	8.62514e-05	0.000167094	0.000631731	0.00017977	0.000163033	0.000511239	0.000145601	0.000113929	0.000237068	0.000225796	0.000164547	0.000275905	9.29335e-05	0.000108639
n902_610.137_3.22	n902	610.137	3.22			8.022	3.004	1.5988e-09	3	B. rapa	6.494	2.6991	1.056e-05	+	2.3189	1.2134	0.0070434	+		7.08687e-05	6.40771e-05	8e-07	0.00137433	0.000376323	0.000412563	0.000144777	0.00011351	0.000501508	0.00016342	9.125e-05	3.80952e-05	0.000358308	0.000341052	0.000127544	0.000115175	6.59682e-05	8e-07	8.20607e-05	0.000221997	0.000130013	0.000241984	8e-07	0.000135245	0.000404517	0.000189437	0.000307603	0.000104736	9.77506e-05	6.36605e-05
p1507_731.257_13.03	p1507	731.257	13.03			8.0185	3.0033	2.1136e-20	3	B. rapa	0.48824	-1.0343	0.038724	-	0.90732	-0.14032	0.099849			0.00113601	0.0024113	0.00305821	0.000192808	0.000105738	6.445e-05	7.38085e-05	0.000104117	0.000195343	0.00163584	0.000915252	0.00187886	0.00201114	0.00303836	0.00108032	0.0054073	0.00211012	0.00543427	0.00116498	0.00111023	0.00204117	0.00438383	0.00161998	0.00361684	0.00407783	0.00248034	0.000673271	0.000274222	0.000124388	0.000361369
n296_827.298_4.61	n296	827.298	4.61			8.016	3.0029	2.171e-27	3	B. rapa	1.015	0.021441	0.84777		1.2671	0.34156	0.18609			0.015382	0.0138482	0.00809481	0.00695353	0.00495427	0.00261167	0.00372453	0.00401119	0.00432603	0.00248184	0.0052288	0.00467664	0.00406082	0.00436387	0.00536501	0.00131559	0.00202755	0.00200295	0.00703484	0.00602563	0.00458296	0.00786799	0.00741156	0.00812198	0.00290554	0.0051581	0.0056593	0.00489133	0.0056451	0.0032122
p1556_316.061_1.78	p1556	316.061	1.78			8.0093	3.0017	4.4095e-15	3	B. rapa	1.9221	0.94269	0.16017		1.1297	0.17588	0.39612			0.000112335	3.68995e-05	6.40061e-05	0.00289855	0.00240388	0.00140021	0.000487136	0.000765259	0.000265598	0.000174683	0.000237786	0.000198206	0.00101847	0.00162769	0.000558735	0.000291721	0.000410605	0.000779772	0.000276232	0.000519555	0.000358672	0.00056646	0.000238733	0.0023203	0.00144875	0.00183887	0.00256282	0.000131223	0.000134396	8.23372e-05
p4058_427.111_4.09	p4058	427.111	4.09			7.9961	2.9993	1.0114e-05	3	B. rapa	30.545	4.9329	1.1064e-24	+	6.2621	2.6466	1.1479e-05	+		0.000150308	0.000213376	0.000122892	0.00113114	0.000132172	0.000270437	0.000272037	0.000182204	0.000102812	0.000211076	7.6271e-05	0.000227692	0.000158826	7.08347e-05	0.00016346	0.000140975	6.07404e-05	0.000204226	0.000134513	0.000408927	0.000113036	0.00130036	0.000136419	0.000115534	0.000145502	0.000189874	0.00015632	4.54233e-05	6.86278e-05	9.26294e-05
p1764_506.136_3.12	p1764	506.136	3.12			7.9958	2.9992	1.3765e-05	3	B. rapa	9.2805	3.2142	5.6516e-06	+	3.4506	1.7869	8.2938e-05	+		0.000191445	0.000163641	9.72893e-05	0.000202448	0.000150346	9.85706e-05	0.000166596	0.000161381	0.000226187	0.000420332	0.00124277	0.000347271	0.000166768	0.000171812	0.000139684	0.00010608	7.65329e-05	0.00027849	0.000204172	0.00033781	0.000226072	0.000292137	0.000112808	0.000356228	0.000142994	0.000140267	0.000174146	0.000169917	0.000105801	9.26294e-05
p5626_259.064_3.43	p5626	259.064	3.43			7.9939	2.9989	2.6833e-16	3	B. rapa	2.3384	1.2255	0.034199	+	1.6102	0.68723	0.12693			7.27807e-05	0.000113907	0.00010881	0.00273145	0.00344804	0.000422084	0.000560945	0.000734024	0.000592883	0.000283861	0.000329012	0.000183464	0.000486406	0.000661627	0.000647895	0.000230306	0.000204088	0.000189373	0.00017775	0.000306202	0.000241288	0.00052549	0.000228239	0.000678759	0.00132583	0.00186282	0.00207603	0.000137952	8.14955e-05	0.000107496
n332_133.014_8.5	n332	133.014	8.5			7.9922	2.9986	2.4081e-26	3	B. rapa	0.77812	-0.36193	0.449		0.89761	-0.15583	0.81319			0.0010524	0.00107989	0.000547488	0.000263358	0.000192041	0.000105903	0.000299469	0.000162595	0.000147257	0.00163241	0.00314898	0.00358095	0.00229701	0.00202039	0.00241843	0.0011193	0.00155219	0.00153835	0.00173571	0.00159789	0.0019577	0.00315982	0.00282461	0.00302655	0.00213963	0.00233459	0.00191413	0.00103642	0.000502717	0.000547745
p1591_511.677_6.36	p1591	511.677	6.36			7.9872	2.9977	2.1494e-09	3	B. rapa	0.73952	-0.43534	0.16762		0.98142	-0.027051	0.81775			0.000870204	0.000636918	0.00031363	0.000163887	0.000118955	6.57137e-05	7.80261e-05	9.71757e-05	6.16873e-05	0.000374841	0.000213858	0.000599533	0.00181459	0.00217026	0.00325433	0.00109011	0.000915966	0.00291301	0.000506826	0.000434609	0.000530399	0.000883535	0.000305631	0.00182126	0.000588281	0.000884369	0.000478557	0.000198517	6.71981e-05	0.000166962
n103_161.082_2.65	n103	161.082	2.65			7.9841	2.9971	4.5411e-32	3	B. rapa	0.77671	-0.36455	0.24278		0.76155	-0.393	0.43511			0.00401471	0.00268182	0.00141279	0.0166601	0.00760987	0.00448662	0.0130696	0.00558039	0.00597642	0.00409808	0.00254467	0.00259955	0.0060827	0.00353817	0.0013016	0.00458103	0.00316065	0.00416765	0.00542098	0.00439603	0.00224522	0.00812751	0.00429583	0.00309418	0.00588706	0.00425061	0.00316058	0.00207752	0.00112762	0.000996021
p1502_463.124_6.05	p1502	463.124	6.05			7.9552	2.9919	4.6943e-22	3	B. rapa	0.85818	-0.22066	0.97505		1.3567	0.44013	0.030301			0.000360739	0.000279153	0.000193299	0.000208875	0.000113998	0.000112472	0.000170814	0.000140558	0.000143937	0.00201614	0.00137288	0.0014071	0.0017729	0.000877145	0.00107883	0.00145581	0.000862514	0.00113067	0.00138837	0.00100355	0.0010195	0.00658555	0.00432868	0.003811	0.00111008	0.00145912	0.000999623	0.000333104	0.000154413	0.000145234
p2679_591.192_6.12	p2679	591.192	6.12			7.9164	2.9848	6.9186e-31	3	B. rapa	0.93601	-0.095399	0.86322		1.2846	0.36128	0.028306			0.00030378	0.000335304	0.00020994	0.000642693	0.000439472	0.000223679	0.000303669	0.000329703	0.000443806	0.00137017	0.00167647	0.00261763	0.00143738	0.0017573	0.0024831	0.00104266	0.00154038	0.00289073	0.00127067	0.00116159	0.00177597	0.00188642	0.00239783	0.00198814	0.000891829	0.00291483	0.0024161	0.000440775	0.000363155	0.0003648
n741_519.115_6.15	n741	519.115	6.15			7.912	2.984	2.2301e-16	3	B. rapa	3.8249	1.9354	1.0473e-05	+	1.2981	0.37646	0.045338		X	0.000219693	0.000163962	9.88149e-05	0.00024344	0.000195921	0.000155632	0.000253855	0.000328258	0.000451496	0.000152646	9.98585e-05	0.000235828	9.81081e-05	0.000305152	0.00027471	8.43533e-05	8.73108e-05	0.000151426	0.000216342	0.000909943	0.000585059	0.00073998	0.000571853	0.000731051	0.000256674	0.000223716	0.000125374	0.000112552	0.000115206	0.000251989
p1540_534.145_2.9	p1540	534.145	2.9			7.9063	2.983	2.3105e-21	3	B. rapa	0.57518	-0.79792	0.069176		1.2495	0.3213	0.18974			0.00142713	0.00118881	0.000757833	0.000401683	0.000128868	0.000131427	0.000153943	0.000203028	7.71091e-05	0.00205435	0.00348603	0.00232933	0.00302763	0.00219136	0.00186939	0.00117526	0.00188417	0.00257882	0.00147964	0.00280718	0.00166728	0.0016495	0.00138124	0.00260271	0.00081406	0.00197059	0.00103802	0.000772197	0.00103371	0.0008451
n737_515.18_3.07	n737	515.18	3.07			7.8949	2.9809	9.8985e-11	3	B. rapa	17.266	4.1099	9.2863e-24	+	4.2895	2.1008	8.5198e-06	+	X	0.000143509	0.000214847	0.000114839	0.000265571	0.000217258	9.76154e-05	0.000249888	0.000222418	0.00019588	0.0002155	0.000175613	0.000293878	0.000362573	0.000249307	0.000336846	0.000220616	0.000409391	0.000326942	0.000318296	0.000178085	0.000182518	0.000263026	0.000284194	0.000140727	0.000486653	0.000294079	0.000341133	0.000201656	0.000164081	0.000175066
p2962_434.129_3.65	p2962	434.129	3.65			7.8645	2.9753	1.8625e-11	3	B. rapa	0.68308	-0.54988	0.43585		1.5025	0.58739	0.071116			0.014458	0.0140539	0.00622908	0.000706963	0.000300691	0.000185768	0.000383804	0.000230792	0.000255317	0.00372294	0.000858423	0.00197715	0.000135002	0.000158248	0.000203582	0.000191224	0.000162784	0.000176377	0.000305057	0.000403001	0.000276068	0.00025651	0.000250539	0.000439669	0.000237068	0.000381459	0.000270131	0.000792385	0.00067627	0.000426553
p1460_353.087_3.18	p1460	353.087	3.18			7.8615	2.9748	5.1764e-46	3	B. rapa	1.1253	0.17029	0.20518		1.215	0.28101	0.10871			0.00389219	0.00557825	0.00583992	0.00163244	0.00306474	0.00251861	0.00138338	0.00293783	0.0036961	0.000798813	0.00170787	0.00191982	0.00113561	0.00246414	0.00358125	0.000943556	0.00216236	0.0033326	0.001422	0.00266692	0.00285198	0.00172076	0.00251457	0.00550549	0.000578246	0.00184914	0.00149738	0.00262614	0.00497266	0.004102
p2690_385.138_5.34	p2690	385.138	5.34			7.8557	2.9737	5.4155e-14	3	B. rapa	2.1879	1.1295	0.011662	+	3.5698	1.8358	0.67263			0.00162174	0.00272896	0.00203924	0.000414537	1e-07	0.00050549	0.00024884	0.000390438	0.000325572	0.00148663	0.00320637	0.00313363	0.00249755	0.00232549	0.00544024	0.00222489	0.00231543	0.00535258	0.000444374	0.00222046	0.00274981	0.00204139	0.00146257	0.00274232	0.00184763	0.00281903	0.00187995	0.000445822	0.000240197	0.000267596
p4087_411.248_5.82	p4087	411.248	5.82			7.825	2.9681	4.3949e-07	3	B. rapa	26.91	4.7501	3.01e-27	+	4.0556	2.0199	2.2325e-09	+	X	0.000207267	0.000144389	9.21688e-05	0.000363122	0.000145389	0.000102362	0.000134964	0.000147499	0.000245036	0.000109177	7.9262e-05	7.86273e-05	0.00012309	0.00013112	8.76739e-05	7.53728e-05	5.34516e-05	0.000111396	0.000163337	0.000116554	9.12982e-05	0.000126474	6.16509e-05	0.000158859	0.000137976	0.000133425	6.719e-05	8.7482e-05	6.29088e-05	8.5768e-05
p4595_632.139_3.77	p4595	632.139	3.77			7.7871	2.9611	1.3061e-19	3	B. rapa	3.2683	1.7085	0.00032568	+	0.4675	-1.097	0.50353			0.000814827	0.000360974	0.000167696	0.000224943	0.00022304	0.000113735	7.38085e-05	0.000166587	0.000162786	0.00502761	0.000358922	0.000540563	0.00153665	0.000206476	0.000271938	0.000928202	0.000398457	0.000501282	0.00386965	0.00093836	0.00091733	0.0015159	0.000460414	0.0012131	0.0036501	0.00137188	0.000774742	0.00102791	0.000187297	0.000153239
p5204_157.044_2.05	p5204	157.044	2.05			7.7865	2.961	1.7104e-09	3	B. rapa	8.3173	3.0561	2.7401e-06	+	1.6217	0.6975	0.19198			8.22738e-05	0.000115512	0.000121612	0.00163244	0.000315561	9.60432e-05	0.000316322	8.50287e-05	0.000131942	0.000414873	0.000143569	0.000127769	0.000351403	0.00017784	0.000159002	0.000212161	8.74662e-05	0.000170807	0.000341087	0.000128407	0.000178249	0.00022979	0.000145601	0.000136394	0.00046912	0.000345537	0.00021254	0.00010767	8.4355e-05	9.14858e-05
n790_287.15_4.23	n790	287.15	4.23			7.7488	2.954	2.7392e-11	3	B. rapa	14.02	3.8094	1.5911e-30	+	2.2958	1.199	1.0305e-09	+	X	0.000136422	0.000320386	0.00031781	0.000404995	0.000314249	0.000291925	0.000362933	0.000515396	0.000477892	0.000165216	0.000118797	0.000215873	0.000228208	0.000221385	0.000153707	0.000157351	0.000182383	0.000251229	0.000208882	0.000429357	0.00039754	0.000361222	0.000434955	0.000363698	0.000498973	0.000393308	0.000434434	0.000195403	0.000179791	0.000183024
p3867_341.086_4.52	p3867	341.086	4.52	Hydroxycinnamic acids and derivatives	Sinapoyl-malate_isomer	7.7407	2.9525	5.5061e-19	3	B. rapa	1.9479	0.9619	0.041498		1.2967	0.37487	0.91171			0.00481777	0.000486111	0.000464685	0.000212089	0.000123911	0.000453678	0.000151835	0.000220381	0.000265598	0.00141748	0.00122183	0.00132847	0.00127458	0.00173319	0.0012631	0.000880745	0.000907462	0.00100813	0.00122743	0.000871193	0.00102819	0.00111867	0.000478778	0.000998081	0.000763887	0.000850157	0.000623907	0.00052321	0.000710584	0.000298473
p4877_543.105_1.02	p4877	543.105	1.02			7.7166	2.948	1.0019e-19	2.9	B. rapa	1.9746	0.98159	0.19257		1.1156	0.15782	0.25301			0.000205685	0.000170059	0.000149774	0.0028632	0.00188675	0.00119422	0.00367777	0.00123552	0.00150963	0.00124098	0.000759719	0.000457021	0.00299983	0.000922359	0.000793523	0.00147814	0.000688796	0.00161339	0.000586093	0.000434609	0.000789077	0.00161566	0.000372529	0.00195123	0.00160303	0.0014061	0.00137671	0.000260764	0.000147264	0.000235576
p5345_330.042_0.99	p5345	330.042	0.99			7.7145	2.9476	3.4366e-17	2.9	B. rapa	4.6448	2.2156	0.0014671	+	0.74173	-0.43103	0.42044			0.000221506	0.000179685	0.000175377	0.000748738	0.000589817	0.000226207	0.000447069	0.000812111	0.000328999	0.000547705	0.000566798	0.000283386	0.000923179	0.000437065	0.000589941	0.000242868	0.000659641	0.000777915	0.000533249	0.000711178	0.000308675	0.000726779	0.000557481	0.000413995	0.000658523	0.000629493	0.000512838	0.000339834	0.000321693	0.000132654
p376_325.108_7.58	p376	325.108	7.58			7.7092	2.9466	2.3478e-29	2.9	B. rapa	1.4203	0.5062	0.073844		1.2892	0.3665	0.055378			0.00102051	0.0012995	0.00134285	0.000269931	0.000421298	0.00046126	0.000194011	0.000305409	0.00056204	0.00184327	0.00321385	0.00822638	0.00110186	0.00184924	0.00268668	0.000593212	0.00142619	0.00280347	0.00159014	0.00196167	0.00415407	0.00174213	0.00292645	0.00313706	0.000732529	0.00169689	0.0029591	0.000906784	0.00103228	0.000855392
p1607_613.173_6.6	p1607	613.173	6.6			7.7011	2.9451	1.151e-25	2.9	B. rapa	1.0313	0.044423	0.85376		1.2626	0.33636	0.17766			0.000218342	0.000279153	0.000240663	0.000385616	0.000160258	0.00018324	0.000118094	9.02346e-05	0.000159359	0.00155759	0.00132203	0.00227692	0.00114554	0.00104745	0.00186344	0.000803977	0.00108361	0.00175634	0.000814285	0.000873169	0.00157598	0.000990415	0.00112808	0.00167363	0.000732529	0.00215362	0.00149738	0.000302822	0.000144404	0.000233289
n795_454.085_5.79	n795	454.085	5.79			7.6975	2.9444	1.5862e-08	2.9	B. rapa	0.55368	-0.85288	0.66523		1.3956	0.48087	0.0123			5.13798e-05	8.85772e-05	4.80721e-05	0.001724	0.00247132	0.000630816	0.000364916	0.000317521	0.000508454	8.4404e-05	0.000538891	7.98186e-05	0.00020688	0.000803767	0.00032867	9.89529e-05	0.000170741	0.0005059	0.000121848	0.000180525	0.000267527	0.000485721	0.000519866	0.000844364	0.00144148	0.00283434	0.00535899	8e-07	9.94962e-05	8e-07
p4330_219.138_5.05	p4330	219.138	5.05	Indanes	Pterosin B putative	7.6852	2.9421	3.1695e-06	2.9	B. rapa	28.683	4.8421	1.794e-34	+	3.036	1.6022	1.9726e-12	+	X	0.000409787	0.000407499	0.000226582	0.000523795	0.000340343	0.000195877	0.000449178	0.000576113	0.000747102	0.000278402	0.000351445	0.000311233	0.000405007	0.000227575	0.000271938	0.000252639	0.000179792	0.000375033	0.00049962	0.000302251	0.000495619	0.000331326	0.000217746	0.0004156	0.000206965	0.00038317	0.000252305	0.000289363	0.000208743	0.000216135
n804_223.098_9.42	n804	223.098	9.42			7.6218	2.9301	6.2016e-22	2.9	B. rapa	0.81403	-0.29684	0.57697		0.61707	-0.69649	0.26536			0.000992161	0.000554079	0.000619596	0.000117294	0.000116388	4.32823e-05	0.000118994	7.97637e-05	8.33532e-05	0.00194129	0.00171825	0.00278277	0.00155907	0.000947368	0.00148474	0.000746202	0.000999224	0.000891347	0.00135276	0.000900185	0.00152015	0.00166408	0.00115757	0.00209812	0.00142916	0.00158406	0.00160216	0.000604968	0.000377038	0.000352785
n668_420.095_1.29	n668	420.095	1.29			7.6215	2.9301	4.1504e-13	2.9	B. rapa	3.9595	1.9853	5.4672e-05	+	0.9788	-0.030915	0.62377			0.000139966	0.000137577	9.21382e-05	0.000212457	0.000223078	0.00012248	0.000130894	7.05602e-05	9.58562e-05	0.000147258	0.000550943	0.000736508	0.0019387	0.00110294	0.00139971	0.000619672	0.00024059	0.000492134	0.000830554	0.000939217	0.000507551	0.000185872	9.35759e-05	0.00020835	0.000488706	0.000155158	8.30964e-05	0.000157886	0.000181537	0.00017374
n765_456.261_10.33	n765	456.261	10.33			7.6195	2.9297	8.3138e-08	2.9	B. rapa	18.025	4.1719	5.1632e-19	+	5.0336	2.3316	2.1141e-09	+	X	0.000109846	6.21925e-05	5.74195e-05	0.000185899	7.95321e-05	4.69659e-05	8.13129e-05	7.66959e-05	5.55688e-05	6.2854e-05	2.92689e-05	9.07029e-05	0.000113038	0.000101717	2.94332e-05	7.94867e-05	0.000104773	5.16224e-05	9.44941e-05	8e-07	0.000215022	0.000157816	6.2384e-05	0.00010052	7.59754e-05	3.24749e-05	9.91326e-05	3.90806e-05	9.07684e-05	2.12202e-05
p1713_424.071_3.71	p1713	424.071	3.71			7.6169	2.9292	2.0452e-26	2.9	B. rapa	0.36771	-1.4434	4.9444e-07	-	0.96687	-0.048613	0.96696			0.00176256	0.00178241	0.00128524	0.00439281	0.00209658	0.00191707	0.00381063	0.00135352	0.000781372	0.000629588	0.00037986	0.000542201	0.00302763	0.00192761	0.00165243	0.00255709	0.00101437	0.00217779	0.00590176	0.00382456	0.0036628	0.00281093	0.000705706	0.00183249	0.00194923	0.00183545	0.000507353	0.00146196	0.0013168	0.00120761
p4076_203.028_10.57	p4076	203.028	10.57			7.6048	2.9269	7.7692e-08	2.9	B. rapa	8.5815	3.1012	3.9797e-10	+	4.437	2.1496	0.00050645	+		8.06916e-05	8.66337e-05	8.70484e-05	0.00127575	0.000718685	0.000639445	0.000790806	0.00113834	0.00204082	9.28005e-05	7.77665e-05	0.000147426	0.000285888	6.78205e-05	0.000130768	0.000114455	0.000199229	0.000178234	0.000331479	0.00104899	0.000169554	0.00018882	0.000267591	6.0976e-05	6.27165e-05	9.40818e-05	6.58188e-05	9.42114e-05	6.29088e-05	6.63272e-05
p4084_474.191_7.18	p4084	474.191	7.18			7.5931	2.9247	0.00013628	2.9	B. rapa	17.589	4.1366	3.231e-13	+	2.2906	1.1957	1.0697e-06	+	X	0.00012974	7.05904e-05	0.000113931	0.000247437	0.000166867	0.000236317	1e-07	1e-07	0.000215906	7.82436e-05	0.00010319	4.58659e-05	0.00021243	0.000144684	0.000123338	8.65392e-05	0.000142133	0.000137388	0.00017775	0.000300275	0.000339108	0.000295699	0.000145601	0.000213416	9.28205e-05	0.000155663	0.000252305	0.000225434	0.000235908	9.03423e-05
n87_723.214_5.03	n87	723.214	5.03			7.5909	2.9243	9.0768e-14	2.9	B. rapa	0.54083	-0.88675	0.30278		1.1687	0.22494	0.83128			0.00123666	0.00105162	0.0010202	0.0233525	0.0189636	0.0107312	0.00777827	0.00688422	0.00737676	0.000360962	0.000449363	0.000538776	0.000379636	0.00055047	0.00046439	0.000561274	0.00129026	0.00216126	0.000534638	0.000319578	0.000347535	0.000582164	0.000488674	0.000456907	0.000404517	0.000342791	0.000272615	0.00127715	0.00128298	0.000877984
n1297_470.011_1.19	n1297	470.011	1.19			7.5809	2.9224	3.3448e-12	2.9	B. rapa	0.21306	-2.2307	8.509e-05	-	0.91395	-0.12981	0.96455			9.92161e-05	9.23464e-05	3.20481e-05	0.00437528	0.00352463	0.00166315	0.00161039	0.000954096	0.000530682	0.000251416	0.000642193	0.000324717	0.00170409	0.00217994	0.00116425	0.00063265	0.0012825	0.00279794	0.000251155	0.000217118	0.00020002	0.000852204	0.000980814	0.00255502	0.00283984	0.00300934	0.00262118	5.94025e-05	0.000101242	0.00012069
n917_427.245_4.98	n917	427.245	4.98			7.5594	2.9183	3.0251e-07	2.9	B. rapa	25.415	4.6676	1.6705e-25	+	5.517	2.4639	1.694e-07	+	X	0.00012402	0.000158308	6.14255e-05	0.000192539	0.000147425	0.000104062	0.000237989	0.000110442	8.61316e-05	9.5179e-05	0.00016184	9.61451e-05	0.000179154	0.000103712	0.000129179	7.46202e-05	8.34303e-05	0.000175516	0.000181528	0.000312259	0.000355036	0.000136774	9.1843e-05	8.22433e-05	0.000160164	9.20123e-05	8.01808e-05	7.81612e-05	3.31654e-05	4.24403e-05
p4002_440.265_10.35	p4002	440.265	10.35			7.5227	2.9112	4.4103e-09	2.9	B. rapa	17.386	4.1199	4.6813e-30	+	2.2225	1.1522	4.9002e-08	+	X	0.000126575	0.000150807	5.50453e-05	0.000160673	0.00017678	0.0001289	0.000215099	0.000128411	0.000133656	0.000223813	0.000107677	0.000131045	0.000234269	0.000158248	0.00011145	0.000140975	8.62514e-05	0.000107683	0.000232996	0.000134334	0.00014999	0.000171007	0.000116743	7.70224e-05	9.53291e-05	0.000157373	7.40461e-05	0.000139635	6.14791e-05	6.17529e-05
p1376_454.228_4.14	p1376	454.228	4.14			7.4811	2.9032	6.2239e-24	2.9	B. rapa	1.1706	0.2273	0.35236		1.0411	0.058162	0.69086			0.00464531	0.00408462	0.00325663	0.00165815	0.000574948	0.000500435	0.00105441	0.000475467	0.000671706	0.00131013	0.000695412	0.00118269	0.000974797	0.00310467	0.000906459	0.00259897	0.00411334	0.00665777	0.00430922	0.00407545	0.00263026	0.00729273	0.00370168	0.0135624	0.000717477	0.00174308	0.000892667	0.0114114	0.0106616	0.00613069
p2150_437.253_11.31	p2150	437.253	11.31			7.4723	2.9016	1.5289e-22	2.9	B. rapa	0.50096	-0.99723	0.33227		1.4979	0.58295	0.027474			0.00142872	0.00493651	0.0026857	0.00512226	0.00317047	0.00186905	0.00517081	0.00733156	0.00694667	0.000187421	9.27216e-05	0.000137598	0.000252137	0.000714376	0.000497809	0.000873766	0.000536945	0.000885598	0.00150607	0.00150335	0.00188683	0.000518365	0.000554858	0.000454111	0.000164317	0.000617519	0.000399026	0.00116082	0.00143118	0.00169706
p3215_803.203_5.31	p3215	803.203	5.31	Flavonoid glycoside	Kaempferol-hydroxyferuloyl-dihexoside_isomer	7.4542	2.8981	7.357e-32	2.9	B. rapa	0.65657	-0.60698	0.070032		1.1572	0.21065	0.26984			0.00185907	0.00116314	0.00122892	0.00589028	0.00390072	0.00465809	0.00270772	0.00177346	0.00134341	0.000393038	0.000346958	0.000501249	0.00172128	0.000934416	0.00141616	0.00105801	0.00123546	0.001476	0.00147964	0.00165942	0.00192378	0.00100467	0.00101658	0.000800712	0.000348704	0.00330997	0.000504611	0.00104305	0.00185152	0.00102007
p1674_377.06_3.11	p1674	377.06	3.11			7.4441	2.8961	0.00044782	2.9	B. rapa	0.59264	-0.75478	0.18057		1.056	0.078615	0.81319			8.86026e-05	9.3051e-05	4.09639e-05	0.00015746	8.92161e-05	0.000127636	7.38085e-05	0.000133617	5.82602e-05	0.000303876	0.000421734	0.000173635	8.93399e-05	8.43988e-05	0.000139684	7.53728e-05	8.38218e-05	0.000241358	0.00028584	0.000551163	8.26031e-05	0.000413267	8.13267e-05	0.00039474	0.000101601	9.23712e-05	3.83943e-05	4.3741e-05	0.000180148	0.000181828
p3193_483.184_6.84	p3193	483.184	6.84			7.4432	2.8959	1.5747e-06	2.9	B. rapa	1.0249	0.035521	0.48392		1.5532	0.63528	0.00086966			0.00020252	0.000158828	0.000154895	0.00893986	0.0049614	0.00325788	0.00426613	0.00508437	0.00499153	0.000121914	0.000124127	0.000155617	0.000401037	0.000111527	0.000160488	7.67686e-05	0.000136059	0.000159668	0.000271428	5.92648e-05	0.000191291	0.000165663	0.000116743	8.50455e-05	0.000228288	0.000461856	0.000342806	0.000176646	0.000235908	0.000105209
p1585_891.294_8.3	p1585	891.294	8.3			7.4417	2.8956	4.5225e-12	2.9	B. rapa	0.76503	-0.3864	0.13639		1.3254	0.4064	0.83128			0.000909759	0.00140539	0.000989535	0.000340627	0.00046921	0.000320986	0.000527204	0.000319292	0.000176494	0.000727847	0.000638583	0.00182481	0.00191584	0.00217026	0.00331526	0.00140556	0.0012221	0.00307453	0.000465992	0.00135519	0.00122383	0.00125049	0.000851307	0.00189828	0.000778939	0.00119398	0.00104487	0.000218705	8.57848e-05	0.000173823
p3153_446.176_5.79	p3153	446.176	5.79			7.4215	2.8917	0.00014138	2.9	B. rapa	0.11926	-3.0678	0.55388		0.82672	-0.27452	0.91286			0.00106165	0.00010749	5.50453e-05	0.0338828	0.000125563	0.000219888	0.000683256	0.000192616	0.000195343	0.000662341	0.000183948	8.68176e-05	0.000414934	0.00013112	0.00018575	6.42065e-05	6.317e-05	0.000165237	0.00199848	0.000262741	0.00029998	0.00290534	0.000156095	0.00019737	0.0301064	0.0003558	0.000171403	0.00108175	0.000165851	0.000101778
p2132_437.254_11.98	p2132	437.254	11.98			7.4159	2.8906	3.5527e-22	2.9	B. rapa	0.50772	-0.97789	0.3488		1.4517	0.53774	0.0086742			0.00191761	0.00128507	0.00435498	0.00944438	0.00421794	0.00222795	0.00721636	0.0110659	0.0120856	0.000323892	0.00016002	0.000262091	0.000466553	0.00049735	0.000628577	0.00117945	0.000491997	0.000907877	0.00212339	0.00186289	0.00257591	0.000682246	0.000733252	0.000571249	0.00034745	0.000708179	0.000515581	0.00141317	0.00133252	0.00233289
p1470_287.055_5.26	p1470	287.055	5.26			7.4006	2.8877	3.8545e-22	2.9	B. rapa	2.675	1.4195	0.0018303	+	1.0562	0.078871	0.5746			0.00445386	0.00323432	0.00305309	0.00296282	0.0023791	0.00245036	0.00262758	0.00900437	0.00624413	0.00127191	0.00211764	0.00445555	0.00224938	0.00408732	0.00616095	0.0108886	0.017639	0.0234359	0.00643982	0.00875342	0.00677346	0.00346289	0.00600506	0.00514927	0.00114771	0.00336642	0.00159611	0.00564764	0.0177675	0.00721251
p4181_245.101_4.06	p4181	245.101	4.06			7.3897	2.8855	1.5351e-08	2.9	B. rapa	9.1656	3.1962	6.6108e-07	+	1.0574	0.080564	0.84823			0.000224671	0.000462046	0.000130573	0.000562357	0.000784771	0.000274228	0.000238296	0.000274174	0.000275879	0.000181962	0.00024975	0.00015234	0.000180665	0.000217026	0.000203582	0.000182849	0.000200443	0.000408452	0.000199368	0.000262741	0.000152164	0.000261854	0.000154783	0.000407577	0.000255883	0.000581597	0.00149738	0.000242258	0.000208743	0.000189833
p3848_201.112_4.19	p3848	201.112	4.19			7.3709	2.8818	6.8472e-10	2.9	B. rapa	14.564	3.8643	3.1108e-24	+	2.0863	1.0609	0.00021483	+	X	0.000302198	0.00020375	0.000220181	0.000764805	0.000251127	0.000207251	0.000487136	0.000241204	0.000190202	0.000349367	0.000385842	0.000291576	0.000375227	0.000206476	0.000129282	0.000196807	0.00012391	0.000152241	0.000417952	0.000199525	0.000197813	0.000358046	0.000200693	0.000231067	0.000208219	0.000157373	0.000108327	0.000227117	0.000125818	0.000203556
p1624_151.077_3.04	p1624	151.077	3.04			7.3546	2.8786	1.7493e-25	2.9	B. rapa	0.99461	-0.0077986	0.90301		1.0749	0.10427	0.52063			0.000226253	0.000601623	0.000599098	0.000893344	0.000495645	0.000424612	0.00096162	0.0021396	0.00166213	0.000882515	0.00380308	0.00358409	0.000557878	0.00040843	0.000471061	0.00104964	0.00305403	0.00581301	0.000698988	0.000296324	0.000491271	0.00118992	0.000927387	0.00148268	0.00130827	0.00559188	0.00204175	0.000578727	0.00107803	0.000744466
p2652_355.116_4.86	p2652	355.116	4.86			7.3366	2.8751	0.019569	2.9	B. rapa	1.1783	0.23665	0.73492		1.5333	0.61663	0.14912			0.00309634	0.00450816	0.00363171	1e-07	1e-07	1e-07	1e-07	1e-07	1e-07	0.00297144	0.00677616	0.0155223	0.00337903	0.00721007	0.00882088	0.00268411	0.00485073	0.0172478	0.00398735	0.00561831	0.0104232	0.00516761	0.0112401	0.013097	0.00252371	0.00858539	0.0104624	0.00228463	0.00296529	0.00214191
p2162_488.249_6.96	p2162	488.249	6.96			7.3345	2.8747	3.046e-35	2.9	B. rapa	0.93117	-0.10288	0.92722		1.2533	0.32569	0.031612			0.0028511	0.00222841	0.00153871	0.00201484	0.00144894	0.000995816	0.00131168	0.00214654	0.00169297	0.000482199	0.00020638	0.000614276	0.000794132	0.00110171	0.00115165	0.000984034	0.000720381	0.000969145	0.00221947	0.0015804	0.00142599	0.00137874	0.00150061	0.00108794	0.000423964	0.00107766	0.00090638	0.00162851	0.00223326	0.00155983
p5451_376.123_3.65	p5451	376.123	3.65			7.3161	2.8711	9.5989e-32	2.9	B. rapa	0.96521	-0.051083	0.94107		1.2508	0.32287	0.067086			0.00206159	0.0020038	0.0012238	0.00164208	0.00177771	0.000599006	0.000986925	0.000284586	0.000418103	0.00610846	0.00486489	0.00170523	0.00404412	0.00165181	0.00200907	0.00286556	0.00176269	0.00124949	0.0083182	0.00522716	0.00452143	0.00644838	0.00258278	0.0038094	0.00291632	0.00363498	0.00283706	0.00295252	0.00128391	0.000650693
n792_617.115_6.82	n792	617.115	6.82			7.316	2.871	2.3411e-09	2.9	B. rapa	12.321	3.623	2.4242e-17	+	1.369	0.45311	0.42887		X	8.1499e-05	3.01539e-05	0.000112168	5.31141e-05	5.0435e-05	3.40733e-05	5.7514e-05	5.82888e-05	6.66825e-05	0.000156237	8.26415e-05	7.43764e-05	0.000127967	0.000109695	0.000112827	6.81315e-05	8.73108e-05	0.000172075	0.000169095	0.000100021	0.000162516	0.000108717	2.59933e-05	0.000126106	0.00011499	0.000110054	8.45543e-05	7.50348e-05	0.000113461	5.03979e-05
p6162_565.404_23.18	p6162	565.404	23.18			7.3036	2.8686	0.19444			0.060242	-4.0531	0.36451		0.92577	-0.11128	0.71423			0.00112019	0.000221397	9.08887e-05	0.00025065	0.000148693	0.0002578	0.000297343	0.000142293	0.000130229	0.000185601	0.000145064	8.35415e-05	0.000184636	0.000183869	8.32159e-05	8.0956e-05	8.62514e-05	0.00027292	0.000192162	0.000132358	0.000191291	0.000473832	0.000136419	0.000147626	0.0902303	0.000205269	6.85612e-05	0.00393164	0.000101512	8.5768e-05
p3186_277.074_3.5	p3186	277.074	3.5			7.2996	2.8678	6.86e-15	2.9	B. rapa	1.4211	0.50701	0.58029		1.0306	0.043501	0.53359			0.000142397	0.000176476	0.000167696	0.0108776	0.00454837	0.000425876	0.00156263	0.000881522	0.000628868	0.000704192	0.000541375	0.000314509	0.00156047	0.000673684	0.000858907	0.000480153	0.000416679	0.000601538	0.00049962	0.000397074	0.000402147	0.00176351	0.000326619	0.000596923	0.00428856	0.00208177	0.00157279	0.00018674	0.000207313	0.00020813
n732_507.152_4.72	n732	507.152	4.72			7.2951	2.8669	3.2248e-36	2.9	B. rapa	0.68307	-0.54989	0.027395		1.318	0.39835	0.064616			0.00129512	0.00109685	0.00110432	0.00442396	0.00492129	0.00217701	0.00331796	0.00217509	0.00198381	0.00205263	0.00382733	0.00147302	0.00275769	0.00132631	0.00222874	0.00504011	0.00187621	0.00203736	0.0024842	0.00144176	0.0020227	0.00518512	0.00753113	0.00540247	0.00203285	0.00123224	0.00161819	0.00115053	0.00139469	0.00100663
p3136_229.144_9.86	p3136	229.144	9.86			7.2829	2.8645	7.0246e-16	2.9	B. rapa	5.7705	2.5287	2.3012e-15	+	1.6398	0.7135	0.0025477			0.00166605	0.000367391	0.000185618	0.00111507	0.000315561	0.000214833	0.000896246	0.000206498	0.000305009	0.00268394	0.000454635	0.00061919	0.00110186	0.000506393	0.00024519	0.000403384	0.000279406	0.000215366	0.00310341	0.00109837	0.000567353	0.00102426	0.00024398	0.000354624	0.000874268	0.000715022	0.000614309	0.00197171	0.000759195	0.00023672
p2689_525.363_8.58	p2689	525.363	8.58			7.2629	2.8605	1.8618e-17	2.9	B. rapa	0.83564	-0.25905	0.92593		1.3613	0.44502	0.40579			0.000162965	0.000152411	8.70484e-05	0.0065394	0.00501427	0.00531144	0.00740194	0.0148262	0.00152847	0.00413053	0.00213409	0.00286007	0.00030177	0.000498857	0.000380415	0.00185501	0.00293376	0.00394342	0.000843109	0.000924531	0.00118905	0.000776656	0.000735876	0.00121631	0.00168206	0.00301404	0.00188681	0.000716679	0.00067627	0.000571786
p1680_160.078_2.55	p1680	160.078	2.55			7.2502	2.858	3.4435e-18	2.9	B. rapa	1.8792	0.91016	0.002181		1.5495	0.63177	0.0024493			0.00631926	0.00414077	0.00297885	0.0178347	0.00242701	0.00152658	0.00438633	0.000591731	0.000647717	0.00105538	0.00819091	0.00076334	0.0121522	0.00398332	0.00101939	0.00535426	0.00028548	0.00129591	0.0101317	0.00267482	0.00165858	0.00297659	0.000338424	0.000606551	0.00149642	0.000646599	9.7357e-05	0.0153581	0.00600922	0.00245525
p2535_217.155_3.3	p2535	217.155	3.3	Amino acids, peptides, and analogues	Lysine(butyryl)-OH	7.2146	2.8509	1.2518e-22	2.9	B. rapa	1.982	0.98697	0.00029171		9.1575	3.1949	1.2875e-07	+		0.00389219	0.00607719	0.00357026	0.0048202	0.00482923	0.00409194	0.00472585	0.00352435	0.00255488	0.0179706	0.0160932	0.0121577	0.00214813	0.00115747	0.000615203	0.00103149	0.000528442	0.00159853	0.0117459	0.017738	0.00643652	0.00223021	0.000373841	0.00136554	0.000600824	0.00419776	0.00124507	0.000797432	0.00102799	0.000675852
n334_535.146_5.87	n334	535.146	5.87	Hydroxycinnamic acids and derivatives	Sinapoyl-vanilloyl-hexoside	7.2088	2.8498	3.5745e-26	2.8	B. rapa	0.91609	-0.12644	0.77618		1.3907	0.47581	0.015276			0.00119768	0.00113077	0.00091337	0.000570977	0.00030067	0.000448478	0.000325252	0.000363538	0.000397317	0.00317503	0.00347266	0.00597551	0.00397338	0.00342249	0.00305778	0.00181846	0.0032014	0.00314208	0.00483412	0.00336899	0.00440294	0.00267936	0.0033774	0.00270489	0.00198768	0.00185829	0.0020847	0.00141159	0.00103162	0.000799735
n162_449.167_5.07	n162	449.167	5.07			7.1983	2.8477	9.6097e-33	2.8	B. rapa	0.66937	-0.57913	0.0041507		0.98461	-0.022373	0.88659			0.013768	0.0131754	0.00977466	0.00729213	0.00506678	0.00306199	0.00596361	0.00591632	0.00534433	0.0147186	0.0135394	0.0313615	0.00823255	0.012609	0.016046	0.0144017	0.018799	0.027883	0.00744017	0.0070112	0.00641564	0.00870266	0.00624706	0.00645518	0.0083347	0.00817647	0.00507471	0.00742688	0.0118069	0.0105225
p4212_199.06_3.1	p4212	199.06	3.1			7.1912	2.8462	2.3584e-40	2.8	B. rapa	2.2853	1.1924	2.2562e-08	+	1.1701	0.22663	0.25107			0.000575917	0.000970618	0.000714309	0.00117292	0.000826075	0.000626808	0.00113454	0.000964816	0.00081907	0.00133014	0.00166151	0.000932061	0.00110384	0.00108664	0.000902001	0.000724417	0.00047742	0.000746353	0.00157092	0.00134531	0.00106732	0.0010296	0.000246604	0.00103499	0.000472883	0.000803972	0.000755545	0.000740232	0.000717732	0.000666703
p2600_979.344_5.49	p2600	979.344	5.49			7.1898	2.8459	2.3923e-21	2.8	B. rapa	1.1687	0.22491	0.34329		1.1979	0.2605	0.28351			0.000262643	0.000234232	0.000303389	0.000388829	0.000203214	8.21422e-05	0.00017714	0.000263763	0.000279306	0.000292959	0.000664007	0.00100577	0.00212629	0.00147547	0.00137158	0.00113618	0.00109576	0.00152984	0.00184475	0.00212563	0.00316066	0.0017261	0.00175902	0.00136554	0.000406403	0.00114609	0.00116417	0.000503021	0.000331701	0.000276745
p5352_346.133_5.82	p5352	346.133	5.82			7.1813	2.8443	6.5486e-27	2.8	B. rapa	2.0392	1.028	0.0006923	+	1.5662	0.64728	0.0021249			0.001155	0.00119843	0.000396838	0.000761591	0.000921899	0.000102362	0.000679038	0.000411261	0.000419816	0.000218354	0.000251246	0.000137598	0.000418905	0.000553114	0.000393789	0.000386635	0.000268473	0.000506852	0.00172945	0.00316277	0.00134774	0.000400797	0.000163965	0.000351414	0.000288496	0.000969898	0.000234479	0.000314599	0.000426064	0.000455142
n442_1079.289_4.91	n442	1079.29	4.91			7.157	2.8394	4.2492e-17	2.8	B. rapa	0.3821	-1.388	0.035984	-	0.72094	-0.47206	0.49612			0.00611597	0.00799079	0.00626807	0.000172621	0.000128027	8.19601e-05	0.000120978	0.000207079	9.72454e-05	0.000831469	0.00235528	0.00156553	0.00464094	0.0135264	0.0142473	0.0036207	0.00644742	0.00628073	0.00304619	0.00229803	0.00356286	0.00231989	0.00423344	0.00237592	0.0012731	0.000875019	0.00111524	0.00792867	0.0102917	0.00740981
n760_633.11_5.55	n760	633.11	5.55			7.148	2.8375	7.0411e-10	2.8	B. rapa	12.466	3.6399	8.658e-14	+	2.0503	1.0358	0.89045		X	3.72061e-05	6.40771e-05	8.94675e-05	0.000106228	0.000108629	3.13106e-05	9.32124e-05	0.000118112	6.11257e-05	0.00016342	7.57547e-05	6.89342e-05	7.03819e-05	0.000127645	6.05015e-05	0.000100575	0.000114474	0.00016175	0.000333216	0.00015369	0.000175018	7.36473e-05	0.000227008	0.000127934	0.000100616	0.000113662	6.70603e-05	7.19083e-05	8.02951e-05	6.36605e-05
p4219_385.139_6.34	p4219	385.139	6.34			7.0982	2.8275	1.9278e-21	2.8	B. rapa	3.4241	1.7757	0.00019898	+	1.7365	0.79619	0.0015795			0.000406623	0.00067863	0.000378916	0.000189594	0.000173476	0.000205987	0.000223534	0.000393909	0.000445519	0.000691455	0.00112612	0.00077153	0.000643247	0.000834946	0.00100156	0.000612753	0.000629271	0.00128477	0.000288242	0.000616354	0.000534747	0.000559335	0.000398763	0.000930687	0.000642217	0.000911738	0.00050324	0.000137952	0.000164421	0.000137229
p4425_558.185_7.29	p4425	558.185	7.29			7.0924	2.8263	0.1341			0.80445	-0.31393	0.097612		2.2058	1.1413	0.0035035	+		0.000183534	1e-07	0.000142094	0.000260291	0.00015365	0.000155438	0.012771	0.0110364	0.00835349	4.18512e-05	6.28114e-05	0.000116303	0.000218386	8.74131e-05	0.00013374	0.000124226	7.89626e-05	6.86942e-05	0.000110493	0.000195574	0.000345629	5.16583e-05	5.24688e-05	0.000171696	7.02425e-05	0.000116319	0.00012341	1e-07	6.43386e-05	0.000114357
p4176_504.159_4.75	p4176	504.159	4.75			7.0698	2.8217	6.3936e-05	2.8	B. rapa	7.2319	2.8544	8.37e-05	+	1.3639	0.44776	0.18231		X	0.000142397	0.000137972	0.000189458	0.000337414	0.000138781	1e-07	7.16997e-05	0.000227322	1e-07	0.000116456	0.000605682	0.000289938	0.000131032	0.000765618	0.000567651	0.000114455	0.000303702	0.000438158	0.00017775	0.00042078	0.000486924	0.000126474	0.000261033	0.000516692	6.27165e-05	0.000198427	0.000226252	0.000237211	0.000152983	0.000141803
n1019_955.216_5.48	n1019	955.216	5.48			7.0449	2.8166	1.8921e-09	2.8	B. rapa	4.7142	2.237	0.029856	+	1.1172	0.15993	0.24511		X	8.50424e-05	7.53848e-05	5.20781e-05	0.000181473	0.000192041	6.81466e-05	0.000109078	0.000164129	0.000208383	7.90165e-05	8.95283e-05	5.44218e-05	7.67802e-05	0.000135623	0.000143895	0.000188173	0.000194024	0.000178958	0.000258615	0.000629398	0.000535054	0.000220942	0.000727813	0.000305214	8.41889e-05	0.000193045	0.000102048	0.000125058	6.98219e-05	0.000180371
p2113_266.103_5.51	p2113	266.103	5.51			7.0441	2.8164	1.8051e-18	2.8	B. rapa	1.7717	0.82517	0.031967		1.3519	0.43504	0.067753			0.0035979	0.00370118	0.00279963	0.000395256	0.000470863	0.000222416	0.000425981	0.000329703	0.000445519	0.000413053	0.000442671	0.000473402	0.000768323	0.000599835	0.000952524	0.00117665	0.000526012	0.00149456	0.00301694	0.00225799	0.0030411	0.000726779	0.000776539	0.000386716	0.000268427	0.000557649	0.000301669	0.00534145	0.00551167	0.00347303
n320_357.083_3.62	n320	357.083	3.62			7.0306	2.8136	2.8504e-40	2.8	B. rapa	1.2566	0.32958	0.026153		1.8549	0.89134	0.0003001			0.00983657	0.0108385	0.00914305	0.00262915	0.00247713	0.00172761	0.00136447	0.00112129	0.00152258	0.00471585	0.00460038	0.00340862	0.0025956	0.0018708	0.00208812	0.00255655	0.00191308	0.00396116	0.00514247	0.00500347	0.00461046	0.00407515	0.00216438	0.00487429	0.0036961	0.00322584	0.00390116	0.00466622	0.00351204	0.00325332
p4437_687.416_6.86	p4437	687.416	6.86			7.0258	2.8127	1.476e-13	2.8	B. rapa	0.77707	-0.36388	0.97849		1.0388	0.054942	0.9596			0.000147144	8.02164e-05	8.3208e-05	0.00233619	0.00160754	0.00183114	0.00411641	0.00669471	0.00751728	0.00102808	0.00100498	0.00147262	0.000470523	0.000259225	0.000352181	0.000827705	0.00111276	0.00159853	0.000134513	0.000181745	0.0001326	0.000265417	0.000410569	0.000553598	0.000372536	0.000492647	0.000344177	0.000129541	8.57848e-05	7.89065e-05
p2486_439.279_8.89	p2486	439.279	8.89			7.0133	2.8101	0.00066443	2.8	B. rapa	27.729	4.7933	2.0475e-13	+	7.4347	2.8943	1.6509e-13	+	X	0.000205685	8.98423e-05	0.000162576	0.000266718	0.000147041	0.00044104	0.000362716	0.000607348	1e-07	0.000296598	0.000121136	0.000147426	0.00015287	0.000102484	0.000167918	0.000114455	0.000102044	0.000198656	0.000319469	0.000262741	0.000273895	0.000163882	8.13267e-05	0.000165277	6.89882e-05	0.000256587	0.000281101	0.000511433	0.000190156	1e-07
n1050_634.174_7.63	n1050	634.174	7.63			7.0046	2.8083	1.0701e-12	2.8	B. rapa	1.0018	0.002657	0.89088		0.61626	-0.69839	0.15873			0.00102051	0.000584232	0.000664997	0.000104015	8e-07	4.42032e-05	6.74302e-05	7.82298e-05	0.000104191	0.000377124	0.000321957	0.000448073	0.00100454	0.00139812	0.00114299	0.000835422	0.000820722	0.000674533	0.000313323	0.000195162	0.00020252	0.000494489	0.000958287	0.00108013	0.000521561	0.000359028	0.000446097	0.000467404	0.000314198	0.000328912
p6355_600.417_23.99	p6355	600.417	23.99			6.9724	2.8017	0.083164			0.085685	-3.5448	0.54757		0.9286	-0.10688	0.5009			0.000264226	0.000271131	0.00010881	0.000340627	0.00015365	0.000102362	0.000250949	0.000185675	0.000246749	0.000129193	0.000200398	0.000129407	0.000283902	0.000173319	0.000153058	0.000241472	0.000176147	0.000295199	0.000336283	0.000264716	0.000230419	0.000381203	0.000183641	0.000206998	0.0803198	0.000159084	0.000183744	0.000541715	0.000150123	7.09015e-05
n1209_365.145_3.81	n1209	365.145	3.81			6.9698	2.8011	2.1566e-12	2.8	B. rapa	0.81087	-0.30246	0.69558		0.80999	-0.30402	0.76852			0.00655535	0.0052694	0.00476849	0.000416061	0.000310369	0.000231146	0.000372849	0.000225486	0.000263952	0.011039	0.00721908	0.00509569	0.000418026	0.000396897	0.000204397	0.000105442	0.000211486	0.000351032	0.00113642	0.000846515	0.00116512	0.000187625	0.000164624	0.000193729	0.000310062	0.000860586	0.000421314	0.00201656	0.00116952	0.00127321
n1389_735.177_5.67	n1389	735.177	5.67			6.9627	2.7996	4.1069e-20	2.8	B. rapa	0.72314	-0.46766	0.25159		1.2585	0.33168	0.22114			0.000721089	0.000987541	0.000460691	0.000265571	0.000250235	5.61749e-05	0.000299469	0.000116578	0.000112527	0.000813511	0.000781651	0.0010576	0.000816856	0.000799778	0.000938591	0.000210883	0.000500582	0.000481809	0.000584372	0.000592805	0.000875088	0.000943387	0.000798861	0.000966815	0.000782341	0.00120699	0.00123624	0.000359542	0.000357837	0.000167109
p1633_790.255_7.69	p1633	790.255	7.69			6.9477	2.7965	5.1924e-25	2.8	B. rapa	0.73743	-0.43942	0.57124		1.2179	0.28436	0.25385			0.0014572	0.00174551	0.000906327	0.000183168	0.000147041	0.000141537	7.59173e-05	0.000222116	0.000214192	0.000616851	0.00017647	0.000371842	0.000813985	0.000492829	0.000576567	0.000424321	0.000534516	0.000523561	0.00163337	0.00203871	0.00148468	0.00224447	0.0020371	0.00136233	0.00138854	0.00403525	0.00174968	0.000540033	0.000290238	0.000273314
p1600_748.283_11	p1600	748.283	11			6.9452	2.796	1.2507e-23	2.8	B. rapa	0.65186	-0.61737	0.079681		1.0898	0.12403	0.31041			0.000624965	0.00191075	0.00177169	0.00032456	0.000181736	0.000126373	0.000234078	0.000350527	0.0002279	0.00175775	0.000773179	0.00124166	0.00185231	0.00177991	0.00378484	0.00398778	0.00197528	0.00433516	0.000751832	0.00136704	0.00151946	0.00150522	0.000906399	0.00174424	0.00133461	0.00158913	0.00109012	0.00045928	0.000148694	0.000263022
p4387_540.137_1.47	p4387	540.137	1.47			6.945	2.796	1.4724e-22	2.8	B. rapa	2.429	1.2804	0.00013931	+	2.864	1.518	5.9569e-08	+		0.000314856	0.000205354	0.000128012	0.00208233	0.00168189	0.00184504	0.00131379	0.000692377	0.000656284	0.000411234	0.000668493	0.000583152	0.00117333	0.0011846	0.000902001	0.00042153	0.000620767	0.000920873	0.000338685	0.000369417	0.000215203	0.000723217	0.000363347	0.0010061	0.00106116	0.00142491	0.00161942	0.000321328	9.86525e-05	0.000205843
p3929_378.176_6.61	p3929	378.176	6.61			6.9247	2.7917	2.7733e-08	2.8	B. rapa	18.938	4.2432	6.4534e-29	+	3.7585	1.9101	1.1418e-12	+	X	0.000193027	0.000162037	0.000179217	0.000151033	8.42596e-05	7.70873e-05	7.80261e-05	0.000140558	8.56768e-05	0.000172864	0.000149551	0.000181826	0.00023824	0.000134134	0.00012631	0.00010608	6.92441e-05	9.65432e-05	0.000196966	0.0002015	0.000254331	0.000277886	0.000200693	0.000160463	9.15661e-05	0.000193295	9.7357e-05	9.08467e-05	0.000120099	0.000123506
p1522_733.272_11.26	p1522	733.272	11.26			6.9053	2.7877	1.2118e-19	2.8	B. rapa	0.4147	-1.2698	0.0027506	-	0.91993	-0.1204	0.3374			0.00291439	0.00304662	0.00198547	0.000179954	0.000208171	0.000109944	0.000143399	0.000268968	0.000274166	0.00057136	0.000435193	0.00175437	0.00316263	0.00295547	0.00349952	0.00124923	0.00234944	0.00449297	0.00179191	0.00292966	0.00325413	0.00280736	0.00128155	0.00155489	0.00168707	0.00236573	0.00134791	0.000442457	0.000253065	0.000298473
p2973_450.14_7.83	p2973	450.14	7.83			6.8949	2.7855	1.0622e-16	2.8	B. rapa	0.58149	-0.78216	0.025713		1.2639	0.33786	0.36407			0.00346341	0.00375092	0.002125	0.000935119	0.000393212	0.000333624	0.000470266	0.000376556	0.000442092	0.000971676	0.00071934	0.000465212	0.00147709	0.000771647	0.00116056	0.000145162	0.000110548	0.000115109	0.000984828	0.000788222	0.000545615	0.000582492	0.000379087	0.000510273	0.000830367	0.00133767	0.000596483	0.000935384	0.000774922	0.000738748
n1208_460.058_3.42	n1208	460.058	3.42			6.8897	2.7844	9.1025e-07	2.8	B. rapa	0.42689	-1.2281	0.95352		0.90882	-0.13793	0.47914			0.000283475	0.000233693	7.47788e-05	0.000192539	9.89302e-05	8.74855e-05	0.000136844	5.82888e-05	0.000122251	0.0140524	0.00522191	0.00441723	0.000202614	0.000135623	8.99347e-05	0.000123286	9.31315e-05	0.000130777	0.000238722	0.000163448	0.000155016	0.000206914	8.14457e-05	7.67604e-05	0.000125257	0.000110054	8.01808e-05	7.97244e-05	8.20407e-05	6.89655e-05
p1611_520.203_5.74	p1611	520.203	5.74			6.8645	2.7792	1.0844e-21	2.8	B. rapa	0.96829	-0.046482	0.29152		0.93387	-0.098707	0.5707			0.000874951	0.00098987	0.000669504	0.000330987	0.000242866	0.000251481	0.000217208	0.000270704	0.000317004	0.00262389	0.0246146	0.00634096	0.00122495	0.00144985	0.00105803	0.0015605	0.00117958	0.00134975	0.000588495	0.000432633	0.00051953	0.00155331	0.0019361	0.00162068	0.000401386	0.00131543	0.000592369	0.000804161	0.000407478	0.000329349
p2278_265.071_4.3	p2278	265.071	4.3			6.8507	2.7763	3.3299e-33	2.8	B. rapa	1.2571	0.33005	0.21929		1.5253	0.60907	0.068778			0.00146194	0.00179203	0.00141198	0.000610559	0.00099955	0.000665983	0.000191902	0.000407791	0.0006203	0.00180142	0.00286689	0.00200008	0.00232482	0.00318907	0.00236868	0.00101335	0.00164971	0.00185474	0.00215701	0.00214341	0.00269764	0.00360718	0.00294744	0.00448655	0.00114646	0.00318681	0.00237496	0.00138457	0.00133109	0.000755902
p2121_293.21_7.89	p2121	293.21	7.89	Lineolic acids and derivatives	Oxo-octadecatrienoic acid	6.8415	2.7743	1.3129e-21	2.8	B. rapa	0.84452	-0.2438	0.44178		2.0356	1.0254	2.3213e-05	+		0.00385105	0.00412472	0.00545844	0.00650084	0.00376029	0.00556418	0.00754534	0.00923169	0.0129098	0.000283861	0.000154038	0.000311233	0.000387139	0.000476251	0.000378929	0.00122411	0.000420324	0.00178234	0.0019072	0.00193203	0.00325848	0.00066087	0.000634873	0.000844037	0.000426472	0.00038488	0.000556717	0.000883232	0.00171427	0.00318256
p1451_411.14_4.49	p1451	411.14	4.49			6.8368	2.7733	8.457e-27	2.8	B. rapa	1.0497	0.069969	0.69536		1.8956	0.92262	0.0051535			0.0424011	0.0405927	0.0285288	0.0370898	0.0246269	0.0200136	0.019283	0.0333139	0.0343547	0.0126973	0.0167751	0.029477	0.0199168	0.0202542	0.0227268	0.0165904	0.0185854	0.0226784	0.0538605	0.0504344	0.0480011	0.00389041	0.0138505	0.00603823	0.0172646	0.0340593	0.0246327	0.0176007	0.0184552	0.0165315
p4873_484.085_4.87	p4873	484.085	4.87			6.8322	2.7724	4.6346e-06	2.8	B. rapa	21.777	4.4447	1.7088e-21	+	4.9019	2.2933	2.4793e-07	+	X	7.91095e-05	6.25688e-05	5.76055e-05	0.000308493	0.000170171	0.000304558	0.00017714	0.000428614	0.000454087	8.91613e-05	0.000161515	0.000132684	6.15452e-05	6.1792e-05	0.000142656	0.000129809	4.98071e-05	0.000209796	0.000194564	0.000211378	0.000139121	8.37221e-05	6.29626e-05	8.34409e-05	0.000105364	8.89501e-05	8.77584e-05	8.41173e-05	0.000137256	6.17529e-05
p1635_790.255_7.36	p1635	790.255	7.36			6.824	2.7706	4.6304e-24	2.8	B. rapa	0.68795	-0.53962	0.36272		1.0276	0.039241	0.78876			0.00173566	0.00135726	0.00073095	0.000163887	0.000219736	7.20324e-05	0.000109658	0.000194351	0.000150791	0.000602294	0.000152542	0.000484868	0.00113759	0.000527493	0.000597371	0.000438279	0.000464057	0.000703651	0.00195044	0.00194981	0.00129556	0.00166197	0.00263262	0.00135752	0.00152527	0.00374617	0.00137122	0.000491245	0.000315974	0.00027217
p6038_584.158_4.03	p6038	584.158	4.03			6.822	2.7702	3.7436e-15	2.8	B. rapa	1.9224	0.94287	0.013639		1.9852	0.98926	0.015016			0.000224671	0.000168454	0.000200979	0.00487804	0.0062286	0.00217108	0.000795023	0.000638583	0.00103326	0.000347547	0.00077617	0.000519268	0.00102046	0.00151466	0.00117542	0.000495507	0.00098278	0.00158739	0.000367509	0.000730933	0.000989064	0.000826533	0.000755551	0.00321729	0.000722494	0.00212796	0.00390525	0.000124494	0.000213032	0.000214992
p4056_427.11_3.65	p4056	427.11	3.65			6.7954	2.7646	5.7896e-05	2.8	B. rapa	23.578	4.5594	6.7368e-16	+	5.747	2.5228	4.815e-06	+		0.000170876	0.000232627	0.000224022	0.00159067	0.000361821	0.000410711	0.000485027	0.000355732	0.000306723	0.000400316	0.000109172	0.000399689	0.000113164	0.00039788	9.36179e-05	0.000150746	0.000195584	0.000313765	0.000586093	0.00042078	0.000121731	0.000758843	0.000173147	0.00010751	0.000432744	1e-07	0.000137122	0.000245622	0.000264503	8.11937e-05
n813_220.098_5.52	n813	220.098	5.52			6.7847	2.7623	5.9431e-15	2.8	B. rapa	1.5733	0.6538	0.054193		1.1447	0.19492	0.15444			0.00196838	0.00157743	0.00147822	8.85236e-05	8.92312e-05	5.15704e-05	0.00013486	0.00010584	0.000170874	0.000238845	0.000323679	0.000208617	0.000477744	0.000289196	0.000557595	0.00066996	0.000570431	0.000887906	0.00220072	0.0011417	0.00166767	0.000422595	0.000438421	0.000173625	0.000184805	0.00024717	0.000183687	0.0030561	0.00277716	0.00187798
n752_414.25_7.57	n752	414.25	7.57			6.7841	2.7622	0.0015209	2.8	B. rapa	41.193	5.3643	8.9607e-18	+	9.652	3.2708	1.2273e-12	+	X	0.000100988	6.03079e-05	5.07428e-05	8e-07	3.29767e-05	3.86778e-05	5.55308e-05	6.13567e-05	8e-07	8e-07	4.47641e-05	8.88889e-05	0.000104506	0.000103712	3.27035e-05	4.86654e-05	8e-07	9.63618e-05	3.9787e-05	0.000146372	0.00010001	8e-07	8e-07	8e-07	4.10678e-05	8e-07	8.16386e-05	8e-07	2.79287e-05	8e-07
p4399_612.219_7.23	p4399	612.219	7.23			6.7829	2.7619	9.6011e-21	2.8	B. rapa	2.7427	1.4556	0.0048765	+	1.1467	0.1975	0.28166			0.000947731	0.0012225	0.000883285	0.000279572	0.000186693	0.000102362	0.000185576	0.000204763	0.000272452	0.000851582	0.000423229	0.000746959	0.00142944	0.000803296	0.0011784	0.00037826	0.000456768	0.000595969	0.000518836	0.000580795	0.00128687	0.000555772	0.000179706	0.000412391	0.000676084	0.00102806	0.000807651	0.000228799	0.000137256	0.000331636
p6206_621.271_24.43	p6206	621.271	24.43			6.7398	2.7527	0.012499	2.8	B. rapa	0.11493	-3.1211	0.79305		1.8365	0.877	0.19118			8.06916e-05	9.46553e-05	5.2485e-05	0.000771232	4.95645e-05	8.46696e-05	0.000529313	8.32935e-05	0.000190202	0.000465822	8.82351e-05	0.000126131	0.000403022	4.06923e-05	0.000117394	0.000203786	5.95256e-05	0.00149456	0.000245006	6.12403e-05	0.000121731	0.000374078	4.7222e-05	8.02316e-05	0.0589786	7.01337e-05	7.67886e-05	0.000812573	7.8636e-05	3.88815e-05
p1309_611.161_3.79	p1309	611.161	3.79			6.7337	2.7514	5.2826e-39	2.8	B. rapa	0.93327	-0.099629	0.30687		0.97782	-0.032363	0.81995			0.0995134	0.0848095	0.094427	0.198422	0.177348	0.172566	0.203043	0.325719	0.224262	0.100781	0.157826	0.167271	0.244827	0.170596	0.252569	0.371207	0.430676	0.522616	0.159127	0.150969	0.222187	0.110695	0.157954	0.139508	0.0643158	0.12337	0.0936094	0.200578	0.20678	0.156927
p3875_617.278_3	p3875	617.278	3			6.7198	2.7484	2.4161e-06	2.7	B. rapa	17.965	4.1672	2.4107e-22	+	2.0371	1.0265	0.0052984	+		0.000221506	0.000125138	0.000121612	0.000379189	0.000224692	7.32961e-05	0.000407001	0.000157911	0.000143937	0.000220174	0.000110668	0.000201482	0.000131032	0.000103991	0.000142656	0.000133996	9.71847e-05	7.05508e-05	0.000180152	8.69218e-05	0.000106515	0.000156756	7.60798e-05	6.73946e-05	0.000160554	0.000215533	0.000146721	0.0021534	9.0074e-05	7.43322e-05
p2994_455.264_8.07	p2994	455.264	8.07			6.7154	2.7475	2.6643e-19	2.7	B. rapa	1.0842	0.11667	0.2637		1.85	0.88751	0.0070841			0.0015632	0.00130271	0.00114955	0.00262219	0.000859118	0.000990761	0.0024399	0.00206325	0.00343564	0.000134652	0.000115154	7.37131e-05	0.000291844	0.000269775	0.000254106	0.000944952	0.000310991	0.000573689	0.00121302	0.00124061	0.00125426	0.000382984	0.000351541	0.000279206	0.000249612	0.000261718	0.00015632	0.000989219	0.00212317	0.000543197
n1388_711.125_8.05	n1388	711.125	8.05			6.7038	2.745	4.7676e-11	2.7	B. rapa	3.6018	1.8487	1.7046e-05	+	1.1979	0.26045	0.0083105			0.0001754	8.66926e-05	8e-07	7.74581e-05	9.69904e-05	4.32823e-05	8.32961e-05	9.66368e-05	6.9461e-05	0.00101824	5.6816e-05	0.000107029	0.000202614	9.17451e-05	6.05015e-05	0.000220616	0.000114474	0.000165192	0.000298402	0.000278106	0.000120012	0.00023497	0.000103973	0.000142555	0.000870637	0.000301295	0.00014141	0.000312645	8.90229e-05	4.77454e-05
n922_231.16_6	n922	231.16	6			6.6967	2.7435	5.5889e-12	2.7	B. rapa	9.0978	3.1855	1.7904e-24	+	1.8819	0.91217	0.0047551		X	0.000194889	0.000152654	0.000146887	0.000110654	0.000106689	7.3672e-05	0.000222123	8.43654e-05	7.77963e-05	0.000201133	0.00016184	0.000295692	0.000149295	0.000121662	0.000101381	3.24436e-05	0.000104773	0.000213373	0.000251155	0.000243953	0.000357536	0.000238477	9.35759e-05	0.000175452	0.000221766	0.000184025	0.000115169	0.000162575	0.000260086	0.000165782
p1761_754.22_5.73	p1761	754.22	5.73			6.6883	2.7416	5.5217e-19	2.7	B. rapa	0.8568	-0.22296	0.82267		1.1118	0.15286	0.19198			0.00126417	0.00106688	0.000736071	0.000205662	0.000113998	0.000109944	9.70055e-05	0.000223851	0.00019877	0.00160308	0.00168993	0.00177239	0.00130436	0.00102334	0.00124824	0.000350344	0.000632915	0.000497569	0.000958406	0.000756614	0.0009695	0.00155331	0.00123564	0.00182286	0.000835384	0.00228191	0.00163998	0.00070995	0.000406048	0.000365943
p2580_144.102_0.85	p2580	144.102	0.85			6.6791	2.7396	9.9715e-10	2.7	B. rapa	0.93289	-0.10022	0.46247		1.6497	0.7222	0.0029131			0.000476239	0.000251879	0.000131853	0.00240689	0.000256083	0.00018324	0.00406158	0.000314086	0.000582602	0.00241645	0.000228813	0.00173471	0.00114355	0.000321017	0.00024519	0.00323824	0.00218666	0.00293714	0.0234701	0.0088917	0.0120688	0.000495207	0.000331865	0.000179719	0.00619514	0.00263429	0.00296459	0.000486198	0.00022447	0.000149808
p1359_325.092_4.53	p1359	325.092	4.53	Coumarins and derivatives	Skimmin	6.6784	2.7395	3.0389e-17	2.7	B. rapa	2.0384	1.0275	0.066229		1.3259	0.40702	0.28402			0.00347449	0.00337069	0.00313502	0.0010733	0.000921899	0.000717796	0.000803458	0.00255607	0.00238696	0.00222721	0.0024975	0.00519923	0.00692086	0.0142905	0.0207401	0.00733629	0.00646886	0.0137982	0.0178614	0.0233266	0.021279	0.0232017	0.0121806	0.0168567	0.00310823	0.00774379	0.0030688	0.00563249	0.0246831	0.00848988
p2115_354.176_4.7	p2115	354.176	4.7			6.6778	2.7394	2.1052e-20	2.7	B. rapa	1.0514	0.072287	0.15268		1.8361	0.87662	0.26603			0.00217709	0.00160593	0.00118155	0.0049391	0.000864074	0.00101983	0.000894137	0.00123031	0.00110009	0.00241645	0.000503987	0.000835415	0.0153943	0.00544523	0.00596777	0.00938531	0.00893492	0.0125877	0.0374763	0.0165586	0.0190248	0.00236203	0.000932634	0.00241818	0.0013459	0.0031697	0.000674643	0.0107788	0.00830253	0.00343186
p2107_560.306_10.38	p2107	560.306	10.38			6.6749	2.7388	3.6944e-24	2.7	B. rapa	1.345	0.4276	0.24383		1.4385	0.52458	0.028006			0.000786348	0.00314609	0.00346657	0.000533435	0.000229649	0.000849224	0.000710671	0.00108802	0.0011018	0.000145569	0.000154038	0.000307957	0.000355374	0.000477758	0.000460659	0.000263805	0.000360798	0.000486429	0.00128988	0.000764516	0.00239766	0.00047205	0.000453856	0.000516692	0.000361247	0.000759497	0.000766515	0.000667891	0.00374022	0.00403567
p2185_386.217_7.05	p2185	386.217	7.05			6.6627	2.7361	3.3497e-27	2.7	B. rapa	0.77234	-0.3727	0.39013		1.1471	0.19797	0.78111			0.00161542	0.00240328	0.00138253	0.00721423	0.00484741	0.00172751	0.00628216	0.00881696	0.00822497	0.00413235	0.00423529	0.00362013	0.00351801	0.00214916	0.00426779	0.00191503	0.0022972	0.00212209	0.00159975	0.00160213	0.00178684	0.00206455	0.00218139	0.00117138	0.000543125	0.00402328	0.00206506	0.00141822	0.000779211	0.00114129
p4789_427.063_3.17	p4789	427.063	3.17			6.6576	2.735	5.1715e-39	2.7	B. rapa	0.65838	-0.60301	0.0026959		1.6291	0.70408	0.0012942			0.00545381	0.00655207	0.00472749	0.00338699	0.00218414	0.00187411	0.00247364	0.00300204	0.00221389	0.00174865	0.0011007	0.00133011	0.00260674	0.00235262	0.00276841	0.00205042	0.00197285	0.0033623	0.00374715	0.0043777	0.00459969	0.00396344	0.00162391	0.00620511	0.00172847	0.00251626	0.0020253	0.00466851	0.00394324	0.00328663
p3910_213.149_6.42	p3910	213.149	6.42			6.6519	2.7338	2.197e-18	2.7	B. rapa	6.0484	2.5966	5.4195e-20	+	2.393	1.2588	1.7981e-06	+		0.000938238	0.000409103	0.000422441	0.00128539	0.000852509	0.000668511	0.00108815	0.000919699	0.000765951	0.00187785	0.000625123	0.00077153	0.00048045	0.000337595	0.000325433	0.000262409	0.000221095	0.000304482	0.00213059	0.000681546	0.000552137	0.000749936	0.00023611	0.000608156	0.000459085	0.000868974	0.000920092	0.000619103	0.000633377	0.0003202
n1159_1049.278_4.93	n1159	1049.28	4.93			6.6356	2.7302	3.819e-16	2.7	B. rapa	0.48441	-1.0457	0.088195		0.90636	-0.14185	0.78876			0.00274262	0.00316051	0.00270406	0.000325324	9.69904e-05	6.53839e-05	0.000117011	0.000142654	0.000113916	0.000411245	0.00107434	0.000721995	0.00209439	0.00440576	0.0039653	0.00187362	0.00239814	0.00253294	0.0011016	0.000795285	0.00159016	0.00123798	0.00151108	0.00107647	0.00050308	0.000460062	0.000406735	0.00374392	0.00724576	0.0046618
p4729_533.261_3.91	p4729	533.261	3.91			6.6277	2.7285	6.5132e-08	2.7	B. rapa	0.62254	-0.68376	0.35773		1.2784	0.35434	0.04252			0.000143979	0.000113907	0.000113931	0.000234583	0.000270952	0.000202196	0.000143399	0.000166587	0.000133656	0.00986961	0.0028654	0.00415906	0.000142944	7.23419e-05	7.28139e-05	4.0478e-05	9.47551e-05	7.05508e-05	0.000317067	0.000177795	0.000423885	0.00368377	0.00141404	0.00100129	0.000288496	0.000150531	0.000105584	0.000124494	0.000118669	0.000115501
p3840_499.145_3.32	p3840	499.145	3.32			6.6256	2.7281	1.3372e-24	2.7	B. rapa	4.0237	2.0085	4.028e-16	+	2.7855	1.4779	3.3226e-10	+		0.000512629	0.00048932	0.000354594	0.000970467	0.00113668	0.000601533	0.000504007	0.00114529	0.00115321	0.00132286	0.00282801	0.00238011	0.0017868	0.000935923	0.00133443	0.000717438	0.00136544	0.0017025	0.000819089	0.000408927	0.000954284	0.00115073	0.00188363	0.0015918	0.000530582	0.00141636	0.00104899	0.000748644	0.00130679	0.000567212
p363_355.117_5.3	p363	355.117	5.3			6.5548	2.7126	1.0835e-08	2.7	B. rapa	1.159	0.21292	0.31864		1.7989	0.84709	0.13358			0.00303939	0.00297763	0.00294812	0.000909411	0.00251953	0.00131175	0.000335302	0.00500281	1e-07	0.00882515	0.0091271	0.0164724	0.00621805	0.00600437	0.00675237	0.00395568	0.00529414	0.00917903	0.00459987	0.00545632	0.00969717	0.00596921	0.00648253	0.0138945	0.00345192	0.0101129	0.00975764	0.00275232	0.0019516	0.00170964
n395_358.019_3.1	n395	358.019	3.1			6.5464	2.7107	0.06335			1.2055	0.26966	0.081788		0.73337	-0.44738	0.91963			0.00011339	4.71155e-05	5.87548e-05	0.000110654	8e-07	9.02482e-05	7.13967e-05	5.5221e-05	8e-07	0.000310679	0.000206604	0.000156009	0.000174888	5.98337e-05	3.92442e-05	8.11089e-05	6.20877e-05	0.000209931	0.000211368	8e-07	0.000122512	0.000147295	8.31786e-05	0.000224798	0.00010883	5.59291e-05	8e-07	8.12876e-05	5.7603e-05	7.29443e-05
p4419_510.112_4.51	p4419	510.112	4.51			6.5057	2.7017	1.9563e-05	2.7	B. rapa	9.285	3.2149	4.2002e-08	+	3.402	1.7664	0.019598	+		9.33492e-05	8.98423e-05	8.96086e-05	0.000578424	0.000109042	0.000178185	0.000908899	0.00146805	0.00210594	7.46044e-05	0.000170488	0.000219501	7.94132e-05	8.89202e-05	0.00010402	7.53728e-05	7.53181e-05	0.00018009	0.000470796	0.000292373	0.000273895	0.000126474	7.21447e-05	0.00013158	0.000102855	0.000159084	8.91296e-05	0.000124494	8.14955e-05	7.09015e-05
p1778_565.404_22.87	p1778	565.404	22.87			6.4879	2.6978	0.052499			0.078099	-3.6786	0.3671		0.54991	-0.86272	0.20903			0.00118031	0.000187706	7.80875e-05	0.000427391	9.25204e-05	0.000117526	0.00024884	0.000147499	0.000119948	7.09651e-05	0.000143569	0.000157255	0.00017868	0.000159755	0.00011888	0.000117247	9.23254e-05	0.000215366	0.000170543	0.00021928	0.000232593	0.000347358	0.000106249	0.000223044	0.0700443	0.000150531	8.22735e-05	0.00600934	0.000244487	0.000166962
p2959_428.177_3.85	p2959	428.177	3.85			6.4674	2.6932	8.5406e-09	2.7	B. rapa	0.85082	-0.23307	0.6256		0.76755	-0.38167	0.21522			0.0111307	0.00970457	0.00758217	0.000854782	0.000688946	0.000473897	0.000830873	0.000416467	0.000608305	0.0208965	0.0113419	0.00753348	0.000571775	0.000253197	0.000300172	0.000195411	0.000117836	0.000233932	0.0023732	0.00147569	0.00108906	0.000295699	0.000148224	0.000163672	0.000587027	0.00108109	0.000511467	0.00485693	0.00163706	0.00166275
p1429_402.139_4.33	p1429	402.139	4.33			6.4288	2.6846	1.715e-27	2.7	B. rapa	0.84178	-0.24848	0.47569		0.87359	-0.19497	0.91591			0.0107763	0.00770558	0.00633405	0.00168064	0.00155467	0.000672302	0.00135386	0.00173875	0.00166898	0.0126391	0.00933946	0.00601499	0.0122554	0.0127925	0.0106843	0.00709482	0.00433808	0.00563849	0.0125914	0.0113907	0.0138404	0.0104083	0.00597095	0.00722085	0.00883676	0.0150035	0.00829591	0.0117226	0.00672124	0.00510491
n255_438.053_3.37	n255	438.053	3.37	Glucosinolates	m-Hydroxygluconasturtiin	6.4257	2.6839	9.3886e-15	2.7	B. rapa	0.78663	-0.34624	0.42089		0.62071	-0.68801	0.48438			0.0103592	0.0180038	0.0155767	0.000354094	0.000391841	0.000199835	0.0133551	0.010446	0.00915635	0.00645242	0.00462276	0.0105215	0.00180434	0.00998027	0.0137992	0.0068537	0.00843811	0.0120762	0.0127741	0.0138931	0.0174567	0.0169056	0.0107682	0.0181557	0.0120164	0.0186659	0.0161965	0.0209253	0.0197491	0.0171379
n1045_456.018_4.36	n1045	456.018	4.36			6.4254	2.6838	2.2919e-07	2.7	B. rapa	1.8227	0.86606	0.17023		1.6592	0.73048	0.0051063			0.00010276	0.000111193	0.000158905	0.00145179	0.00187967	0.000202598	0.000267738	0.000111976	9.58562e-05	0.000132891	0.000208325	0.000145125	0.00153134	0.000209418	0.000330306	0.000191417	9.7012e-05	0.000285644	0.000278509	0.000136613	0.000170017	0.000352455	8e-07	0.000257696	0.00303285	0.000431195	0.000858663	8.91038e-05	9.77506e-05	5.17241e-05
p4869_416.156_6.44	p4869	416.156	6.44			6.4034	2.6788	3.9137e-05	2.7	B. rapa	10.059	3.3304	7.5762e-07	+	1.6142	0.69086	0.0031529		X	6.96163e-05	8.02164e-05	0.000126732	0.000266718	0.000208171	0.000130164	0.000278364	0.000263763	0.000202197	9.09809e-05	0.000191425	0.000493059	0.000339491	0.000114541	0.00031206	0.000115851	0.00012391	0.000274777	0.000245006	0.000175819	0.000234767	0.000122911	0.000135107	0.00021823	0.000248357	0.000239481	0.000185115	0.000122811	1e-07	7.89065e-05
n762_415.198_7.31	n762	415.198	7.31			6.4023	2.6786	3.7626e-18	2.7	B. rapa	1.5593	0.64086	0.001155		0.90685	-0.14106	0.63815			0.000386234	0.000167731	0.000181606	0.00294783	0.00247713	0.00185561	0.00304229	0.00161675	0.00149897	0.0001724	0.000153231	0.0001161	0.000313519	0.000105706	0.000212573	0.000150863	0.000174622	0.000289086	0.000188988	0.000126855	0.000112511	0.00016483	0.000147295	0.00020835	0.000792608	0.000274233	0.000223048	0.000287633	0.000125679	0.000103448
p4444_817.292_7.43	p4444	817.292	7.43			6.4	2.6781	1.1506e-25	2.7	B. rapa	2.0895	1.0632	0.010096	+	1.3088	0.38829	0.12955			0.000273719	0.000182893	0.0002061	0.00064912	0.000548514	0.000365217	0.000752847	0.00230792	0.00147364	0.000180142	0.000270687	0.000376756	0.000448685	0.000586271	0.000933207	0.00121015	0.00158897	0.00150013	0.000350695	0.000341761	0.000615176	0.00043108	0.000379087	0.00026316	0.000260901	0.000415671	0.000445648	0.000531621	0.000646245	0.00028475
p5482_253.074_1.3	p5482	253.074	1.3			6.3729	2.672	5.8838e-18	2.7	B. rapa	0.63739	-0.64976	0.26917		0.95711	-0.063238	0.71678			0.000210431	0.000157224	0.000300829	0.00221408	0.00100616	0.000813839	0.000788697	0.000675024	0.000505493	0.00038212	0.00296261	0.00166428	0.00715116	0.0098822	0.00716399	0.00218442	0.00273453	0.0026438	0.00110013	0.000616354	0.00117601	0.000618119	0.000659796	0.00102857	0.000580755	0.00120425	0.000824106	0.000368434	0.000333131	0.000209274
p1343_790.422_3.99	p1343	790.422	3.99			6.3703	2.6714	1.8388e-28	2.7	B. rapa	0.69038	-0.53453	0.0053614		0.77221	-0.37293	0.82784			0.0448028	0.0291667	0.0184581	0.0585976	0.0295107	0.022991	0.0675601	0.0839303	0.0752208	0.0178705	0.0343683	0.0451124	0.0312292	0.033443	0.0295595	0.0311555	0.0277681	0.0397182	0.0231026	0.0168194	0.0200269	0.0288129	0.0335079	0.0248846	0.0268941	0.0451268	0.0271379	0.0214079	0.0159531	0.012609
p5556_228.137_0.93	p5556	228.137	0.93			6.338	2.664	7.2457e-06	2.7	B. rapa	10.94	3.4515	2.1513e-07	+	1.0172	0.024609	0.86416			0.000412951	0.000296801	0.000138253	0.0018863	0.000735206	0.000363953	0.000613665	0.000465055	0.00045066	0.00105902	0.000442671	0.000502887	0.000333535	0.000538043	0.000472547	0.000547151	0.000268473	0.000427018	0.000634133	0.000393123	0.00095211	0.000427517	0.000226928	0.000484599	0.000445287	0.0006791	0.000819992	0.000393669	0.000428924	0.000323631
p1751_351.088_1.35	p1751	351.088	1.35			6.3289	2.662	5.2577e-19	2.7	B. rapa	1.1393	0.18816	0.44566		0.99283	-0.010378	0.48017			0.00063604	0.000970618	0.00218389	0.00306886	0.00156954	0.00107796	0.0120097	0.00320159	0.0181583	0.00291867	0.00357726	0.00550883	0.00334727	0.00265404	0.00284123	0.00182011	0.00134965	0.00267722	0.000905562	0.000570918	0.00161293	0.00432327	0.00242144	0.00371312	0.00208846	0.0026839	0.00231737	0.00244108	0.00283233	0.00223111
p3858_489.109_3.12	p3858	489.109	3.12			6.3189	2.6597	0.001078	2.7	B. rapa	9.2343	3.207	4.4069e-06	+	2.9305	1.5512	4.8617e-07	+		4.58835e-05	9.46553e-05	0.000168976	7.71232e-05	0.000160258	8.46696e-05	8.22438e-05	0.000145764	9.08174e-05	8.18828e-05	0.000649051	0.000104836	0.000105223	0.000122077	0.000108478	3.62906e-05	0.000103259	0.000172664	0.000271428	0.000134334	0.000197813	0.00014785	0.000107561	0.000123557	4.51559e-05	0.000145399	0.000101471	9.08467e-05	0.000102942	9.83473e-05
p1628_750.261_5.86	p1628	750.261	5.86			6.3084	2.6573	1.7232e-30	2.7	B. rapa	0.91765	-0.12399	0.62458		1.1049	0.14387	0.32051			0.000598067	0.000858315	0.000448043	0.000613772	0.000256083	0.000207251	0.000468157	0.000322762	0.000238181	0.00217444	0.00113509	0.00191654	0.00198533	0.00144232	0.00099859	0.000838872	0.000934188	0.00115295	0.00218103	0.00152311	0.00243245	0.00174035	0.00160555	0.0011762	0.000849182	0.00139583	0.00107367	0.000588821	0.000530436	0.000295042
n166_305.115_4.49	n166	305.115	4.49			6.3001	2.6554	3.5437e-29	2.7	B. rapa	0.87158	-0.1983	0.47359		1.3431	0.42555	0.036291			0.00869913	0.00828856	0.00702788	0.00659722	0.00657207	0.00363571	0.00464475	0.00711431	0.00679189	0.00321094	0.00377913	0.00868571	0.00404589	0.00589961	0.00614499	0.00467025	0.00548118	0.0060295	0.0153578	0.0124465	0.0134388	0.000983717	0.00395445	0.00149317	0.00507187	0.00712644	0.00560099	0.00391275	0.00554909	0.00368833
p4381_524.104_0.82	p4381	524.104	0.82			6.2824	2.6513	2.7083e-08	2.7	B. rapa	7.4851	2.904	1.4288e-07	+	2.5873	1.3715	2.4781e-09	+		0.000734136	0.000319261	0.000372516	0.00349946	0.00139607	0.000750653	0.00232391	0.00037135	0.000400967	0.000978955	0.000613159	0.000167083	0.000980753	0.00101881	0.000313546	0.000496902	0.000160355	0.000280347	0.000727812	0.000728957	0.000589091	0.000511239	0.000208564	0.000587295	0.0010712	0.00148307	0.00104762	0.000489563	0.000177288	0.000139516
p1580_207.101_8.53	p1580	207.101	8.53			6.2781	2.6503	9.3626e-25	2.7	B. rapa	0.60576	-0.72319	0.20613		0.68613	-0.54344	0.91015			0.00204893	0.000744408	0.000468525	0.000504514	0.000175128	0.00021357	0.000482919	0.000340115	0.000395827	0.00435617	0.00265304	0.00213604	0.00777058	0.00198337	0.00150234	0.00303725	0.00101922	0.000989568	0.00490252	0.00138087	0.00173467	0.00773628	0.00229551	0.00181163	0.00314962	0.00277114	0.00180727	0.00159486	0.00050613	0.00031677
n136_365.136_4.48	n136	365.136	4.48			6.2615	2.6465	1.464e-29	2.6	B. rapa	0.81861	-0.28876	0.20639		1.2426	0.31332	0.17885			0.0111547	0.00884264	0.00563913	0.0102355	0.00601534	0.00389909	0.00756012	0.00702227	0.006057	0.00487388	0.00372575	0.00627846	0.00722161	0.00608709	0.00544677	0.00620159	0.00760186	0.00639774	0.0165887	0.0131271	0.0131863	0.00156764	0.0040047	0.00146028	0.00849897	0.00805739	0.0056491	0.00453648	0.00482469	0.00348939
p4034_342.192_10.36	p4034	342.192	10.36			6.2608	2.6463	1.5351e-08	2.6	B. rapa	14.379	3.8459	1.3043e-27	+	2.1534	1.1066	2.4074e-08	+	X	0.000139233	0.00016685	0.00010881	0.000318133	0.000155302	0.00011879	0.000194011	0.000152705	0.000142223	0.000169225	0.000122632	0.000106474	0.000154856	0.000137148	5.94399e-05	7.11854e-05	0.000129985	0.000126249	0.000257016	0.000126432	0.000136947	0.000179913	0.000153471	0.000158859	6.64795e-05	0.0001779	9.32433e-05	0.000129541	7.43468e-05	9.3773e-05
p4188_344.057_1.41	p4188	344.057	1.41			6.2607	2.6463	2.0547e-12	2.6	B. rapa	2.6044	1.3809	0.014614	+	1.0568	0.079681	0.6724			0.000118664	0.000134763	0.000121612	0.000420964	0.00017678	4.42304e-05	0.000234078	0.000189146	9.42445e-05	0.000171044	0.000560816	0.000332528	0.00107605	0.00121775	0.00150532	0.000422925	0.00180885	0.00143515	0.00134753	0.00146384	0.000728212	0.00013538	0.000224304	0.000189347	0.000100346	0.00032672	0.000178259	0.000264128	0.000100082	0.000132654
p1416_626.244_5.1	p1416	626.244	5.1			6.2278	2.6387	2.8779e-27	2.6	B. rapa	0.84846	-0.23708	0.92821		1.0744	0.10351	0.74547			0.00374979	0.00383915	0.00240791	0.00121469	0.00059973	0.000303294	0.000617883	0.000480673	0.000349561	0.00406321	0.00334546	0.00297309	0.00368477	0.00335938	0.00255889	0.000459216	0.000669359	0.000681372	0.00378558	0.00176412	0.00255635	0.00796251	0.00457135	0.00813067	0.00289876	0.00563293	0.00245312	0.00280615	0.00438217	0.00119389
p3240_772.432_10.69	p3240	772.432	10.69			6.2219	2.6374	2.178e-18	2.6	B. rapa	0.81093	-0.30236	0.77618		1.0132	0.018972	0.95938			0.000229417	0.000211771	0.000122892	0.00473022	0.00307795	0.00176922	0.00414382	0.00307318	0.0037475	0.00290229	0.00136391	0.00174946	0.000547951	0.000542564	0.000316518	0.000956118	0.00125004	0.000945009	0.000348293	0.000365466	0.000613002	0.000461362	0.000476155	0.000791084	0.00129447	0.00147623	0.000743204	0.00022207	0.000134396	0.000182972
p4183_315.086_2.46	p4183	315.086	2.46			6.2194	2.6368	5.2558e-16	2.6	B. rapa	3.6994	1.8873	0.00025035	+	0.8712	-0.19892	0.61571			0.0001155	0.000179685	0.00010113	0.000536649	0.000239562	0.000218625	0.000210881	0.000100646	0.000203911	0.000298417	0.000720836	0.000396413	0.000829868	0.00115898	0.000829187	0.000420134	0.000758041	0.000844753	0.000735018	0.000653889	0.000991238	0.000222665	0.000165277	0.000489413	0.000200693	0.000511463	0.000292071	0.000274222	0.000277371	0.000187546
p3177_392.228_5.73	p3177	392.228	5.73	Megastigmanes	Demethylblumenol B hexoside	6.219	2.6367	2.1044e-15	2.6	B. rapa	0.59792	-0.74198	0.33835		1.6101	0.68718	0.0034913			0.000367068	0.000391456	0.000289308	0.0122497	0.00759658	0.00407299	0.0049283	0.00427053	0.00325915	0.000387579	0.000321535	0.000307957	0.000395081	0.000192912	0.000429453	0.000203786	0.000202873	0.000232075	0.000432364	0.00032003	0.000178249	0.000233353	0.000303008	0.000137998	0.000326126	0.000554227	0.00032498	0.00032974	0.000174429	0.000158957
p2198_329.102_7.85	p2198	329.102	7.85			6.2051	2.6335	1.8886e-32	2.6	B. rapa	0.75959	-0.3967	0.47569		1.2536	0.32609	0.36881			0.00319602	0.0043365	0.0029622	0.000562357	0.000464254	0.000382909	0.000404892	0.000503231	0.000496925	0.000562262	0.000649051	0.000750235	0.00090134	0.00075959	0.00121852	0.000166099	0.000151851	0.000363894	0.000598103	0.000630183	0.000815163	0.000397235	0.000493207	0.000458925	0.000485426	0.00132399	0.000732234	0.000854632	0.000849269	0.000890843
p1750_294.101_2.5	p1750	294.101	2.5			6.1932	2.6307	9.2675e-18	2.6	B. rapa	1.1119	0.153	0.50096		1.6097	0.68682	0.0066296			0.000270554	0.000242253	0.00020738	0.0129567	0.00592791	0.00195877	0.00272248	0.0010967	0.0010761	0.000656882	0.00125922	0.000375118	0.00307131	0.00298862	0.00123784	0.00177545	0.000776263	0.000919017	0.000650948	0.000924531	0.000545615	0.0013538	0.00080015	0.00124038	0.0041556	0.00650533	0.00300435	0.000349928	0.000297387	0.000181828
p1630_494.259_7.9	p1630	494.259	7.9			6.1906	2.6301	6.9135e-27	2.6	B. rapa	1.0494	0.069573	0.66619		1.3007	0.37932	0.2779			0.00143188	0.00115993	0.000737351	0.0068736	0.00491019	0.00302157	0.00484606	0.00566569	0.00602479	0.00242555	0.0026994	0.00226381	0.00212827	0.00198789	0.00208931	0.000950535	0.00122088	0.00136646	0.00172705	0.00112603	0.00105645	0.00172254	0.0021932	0.00138961	0.000446542	0.00200138	0.00145076	0.00128699	0.00105658	0.000805075
n1260_559.111_4.74	n1260	559.111	4.74			6.1757	2.6266	4.0502e-08	2.6	B. rapa	6.1299	2.6159	9.7394e-06	+	3.2178	1.6861	3.1172e-07	+		7.08687e-05	0.000254424	0.000156234	0.000108441	0.000188161	5.80167e-05	0.000113045	7.20941e-05	7.91855e-05	0.000210112	0.000106745	0.000234014	0.000516134	0.000139612	0.000248547	0.000437988	0.000141638	0.00039233	0.000395383	0.000397643	0.000640064	0.00105912	0.000440153	0.000782225	0.000293634	0.000283254	0.000139952	8.12876e-05	0.000118697	8.62069e-05
n1264_434.062_3.77	n1264	434.062	3.77	Glucosinolates	Glucoberteroin	6.1651	2.6241	2.8136e-11	2.6	B. rapa	0.17097	-2.5482	1.3471e-06	-	1.0499	0.070211	0.42732			0.00151127	0.00267616	0.00339843	0.000491306	0.000477193	0.000271665	0.000343101	0.000170265	0.000122251	0.000217295	0.000382217	0.000201361	0.000418026	0.00057241	0.000261628	0.00108686	0.000467598	0.00273255	0.000350623	0.000217118	0.000345035	0.000120992	0.000114371	0.000157176	0.000383984	0.000137116	0.000335301	0.0013475	0.00694553	0.00433156
n1347_159.066_3.92	n1347	159.066	3.92			6.1476	2.62	1.2779e-19	2.6	B. rapa	2.7375	1.4529	0.0002242	+	0.9446	-0.082217	0.96026			0.000203747	0.000188462	0.000125522	0.000258931	0.000283212	9.66945e-05	0.000452179	0.000259232	0.000151425	0.00104876	0.000724835	0.00173968	0.000846715	0.000983268	0.000488918	0.00047692	0.000937136	0.00104966	0.000380463	0.00040984	0.000620062	0.00139579	0.000873375	0.00102713	0.00050924	0.000521403	0.000246374	0.000293886	0.000216448	0.000139257
p4123_342.192_10.04	p4123	342.192	10.04			6.1322	2.6164	5.494e-09	2.6	B. rapa	12.684	3.665	1.016e-23	+	1.9626	0.97279	2.065e-06		X	0.000136068	0.000202145	0.00010753	0.000305279	0.000155302	7.8351e-05	0.000143399	0.000204763	0.000154218	0.00019288	0.000122632	0.000158893	0.000135002	0.000161262	0.00014117	0.000115851	7.77477e-05	0.000131819	0.000425158	0.000177795	0.000206508	0.000183476	0.000153471	0.000149231	9.40748e-05	0.000208691	0.000204313	0.000111035	0.000105801	5.48915e-05
p6221_436.122_3.92	p6221	436.122	3.92			6.1269	2.6152	6.9527e-13	2.6	B. rapa	1.3822	0.46699	0.2628		1.1432	0.19309	0.64941			0.000215178	0.000208563	0.000121612	0.000404897	0.0003073	0.000209778	0.000257275	0.000178734	9.5958e-05	0.000294778	0.000847954	0.000635571	0.00222357	0.00641733	0.00275504	0.000400593	0.00120509	0.00126991	0.00176308	0.00135519	0.0011847	0.000317075	0.000169212	0.000572854	0.000175606	0.000612387	0.000419595	0.000252352	0.000203024	0.00033278
p1678_547.24_3.66	p1678	547.24	3.66			6.0976	2.6082	1.3036e-07	2.6	B. rapa	0.75631	-0.40295	0.99102		0.90856	-0.13835	0.61204			0.000302198	0.000271131	0.000244503	0.00176741	0.00151998	0.0013307	0.00144243	0.00255607	0.00314091	0.0151247	0.0101171	0.010274	0.000397066	0.000149205	0.00024519	0.000152141	0.000167644	0.000395456	0.000622123	0.000843536	0.000584743	0.00745127	0.00458447	0.00607193	0.000181878	0.00038488	0.000341435	0.00035161	0.000366015	0.000331636
p1906_428.166_4.49	p1906	428.166	4.49			6.0837	2.6049	6.0721e-29	2.6	B. rapa	0.83843	-0.25423	0.34521		1.1922	0.25361	0.25795			0.0113348	0.00702374	0.00315422	0.0144028	0.00419811	0.0028952	0.00654787	0.00629733	0.00546104	0.00440894	0.00390179	0.00413121	0.00615055	0.00485444	0.00405975	0.00598935	0.00393355	0.00450782	0.0170207	0.00965819	0.00773644	0.0018116	0.00240832	0.000935501	0.00528826	0.00674994	0.00360632	0.0057082	0.00374307	0.0029447
p5183_165.093_2.69	p5183	165.093	2.69			6.0779	2.6036	3.1758e-17	2.6	B. rapa	0.77919	-0.35995	0.89946		1.0906	0.1251	0.41615			0.000299034	0.000181289	0.000174097	0.00224621	0.000332082	0.000179449	0.00226487	0.000666348	0.000575748	0.000387579	0.000779161	0.00109259	0.0110801	0.00550853	0.000870795	0.00279996	0.000915966	0.00145372	0.00159734	0.000614379	0.000699953	0.000917381	0.000367282	0.000593714	0.000640963	0.000449882	0.000119297	0.00062415	0.000204454	0.000285893
p4421_429.08_5.57	p4421	429.08	5.57			6.0425	2.5951	1.6112e-09	2.6	B. rapa	3.233	1.6929	0.00012584	+	3.552	1.8286	0.00018203	+		0.000289541	0.000498946	0.000272666	0.00466274	0.00166206	0.0028636	0.00229439	0.00206498	0.00328656	0.000174683	0.000139082	0.00013596	0.00036133	0.000161262	4.16079e-05	0.00109011	0.000263613	0.000802051	0.00204892	0.001693	0.000908635	0.00444083	0.000116743	0.000178114	0.000250866	0.000492647	0.000108327	0.000356657	0.000600493	0.000179541
p1535_416.265_5.61	p1535	416.265	5.61			6.0023	2.5855	9.0583e-28	2.6	B. rapa	0.63128	-0.66364	0.025698		0.88152	-0.18194	0.92048			0.0064316	0.00592959	0.00249496	0.0131013	0.00390733	0.00418546	0.012054	0.0083814	0.00861909	0.0027731	0.000399301	0.00270773	0.00617239	0.00583106	0.00376998	0.0127478	0.00934674	0.00703651	0.00824133	0.00561633	0.00441492	0.00636288	0.00577288	0.00270862	0.00271061	0.00432263	0.00220219	0.00696996	0.00509275	0.00292983
p4739_457.147_5.26	p4739	457.147	5.26			5.9224	2.5662	5.2968e-21	2.6	B. rapa	0.83523	-0.25975	0.71868		0.86186	-0.21447	0.54299			0.000556931	0.000450816	0.000446763	0.000983321	0.000616252	0.000599006	0.000689582	0.000439026	0.000529483	0.00614121	0.00328713	0.00469143	0.00206077	0.00200899	0.00137901	0.000233097	0.000179792	0.000651667	0.00211858	0.000865267	0.00093472	0.00505717	0.00355608	0.0013511	0.00247981	0.00263087	0.0023873	0.000334787	0.00056475	0.000234432
p1597_243.086_2.36	p1597	243.086	2.36			5.9188	2.5653	3.2568e-32	2.6	B. rapa	0.7909	-0.33843	0.47214		1.0936	0.12909	0.83555			0.00647432	0.00544188	0.00311454	0.00694751	0.00345464	0.00185894	0.00419232	0.00220901	0.00166556	0.00215443	0.00324675	0.00102543	0.00107406	0.000729447	0.000603315	0.00256826	0.000596471	0.00124578	0.00322351	0.00217304	0.00263243	0.00199864	0.00144289	0.00175547	0.00126311	0.00126754	0.000793939	0.0071853	0.00654109	0.00252387
n836_535.149_7.42	n836	535.149	7.42			5.8987	2.5604	0.46956			1.1134	0.15497	0.013079		1.6153	0.6918	0.096626			6.20101e-05	0.000103654	8e-07	0.000117294	0.000157124	7.3672e-05	0.00965442	0.0116302	0.0197686	8.61998e-05	8e-07	0.00018322	0.000255934	0.000209418	6.5407e-05	0.000210883	0.00024447	0.000320059	0.000238722	0.00020492	0.00010251	4.38377e-05	8.66444e-05	7.12775e-05	0.000303901	8.11873e-05	0.000135578	9.22302e-05	0.000185028	0.000137931
p2676_441.173_5.26	p2676	441.173	5.26			5.8847	2.557	4.9757e-21	2.6	B. rapa	0.86002	-0.21755	0.93847		0.98037	-0.028605	0.89455			0.000496807	0.000279153	0.000363555	0.00121469	0.000726946	0.000873234	0.000541965	0.000362674	0.000394113	0.00533148	0.00480807	0.00435399	0.00165179	0.00268569	0.00205959	0.000265201	0.000380235	0.000594112	0.00195044	0.00097787	0.00076734	0.00519433	0.00661763	0.00157575	0.00186519	0.00336642	0.00264921	0.000280952	0.000772063	0.000419691
p6164_563.389_23.2	p6164	563.389	23.2			5.8591	2.5507	0.025257	2.6	B. rapa	0.09619	-3.378	0.18522		0.90818	-0.13895	0.84389			0.000463581	0.000123533	9.08887e-05	0.000237796	0.000168519	0.000109944	0.000145508	0.000163116	0.000133656	0.000152848	0.000124127	0.000114665	0.000168753	0.000107006	0.000145628	0.000147954	8.62514e-05	0.000193086	0.000307459	0.000175819	9.99933e-05	0.000400797	0.000132484	0.000129975	0.0464729	0.000188164	0.000117925	0.00246295	0.000141545	0.000110927
n1235_547.128_4.75	n1235	547.128	4.75			5.8579	2.5504	2.3789e-13	2.6	B. rapa	0.51128	-0.96782	0.081259		0.78766	-0.34436	0.11895			0.0020481	0.00157366	0.000710399	0.000327537	0.000259934	0.000103141	0.000182458	0.000159527	0.000216718	0.000310679	0.000414929	0.000319274	0.0064858	0.000793794	0.00177744	0.000798112	0.000766395	0.00167601	0.00406822	0.00259078	0.00132013	0.000476954	0.000280728	0.000409389	0.00185421	0.00397818	0.00155842	0.000295449	0.000281033	0.000251989
n740_359.098_3.1	n740	359.098	3.1			5.8482	2.548	1.7139e-34	2.5	B. rapa	2.3088	1.2071	1.0753e-07	+	1.4567	0.54272	0.0021704			0.000873456	0.000821695	0.000866633	0.00127474	0.00187191	0.000884985	0.00248698	0.00160755	0.00132532	0.00149054	0.00216417	0.00167256	0.00169983	0.00191069	0.0013343	0.000846777	0.0011137	0.00132498	0.00146715	0.00139053	0.00175518	0.000599699	0.000923629	0.00149866	0.000991786	0.00088404	0.000851374	0.00132718	0.00122188	0.000923077
p4728_372.129_4.2	p4728	372.129	4.2			5.8459	2.5474	1.2065e-11	2.5	B. rapa	0.14013	-2.8352	8.0596e-10	-	0.71778	-0.47839	0.24096			0.00193027	0.00188669	0.000570935	0.00032456	0.000489036	0.000453678	0.000436525	0.000428614	0.000675133	0.0143713	0.00427267	0.00306646	0.0139867	0.00494035	0.00256037	0.0109933	0.0051763	0.00375219	0.0103095	0.00445474	0.00349542	0.00818339	0.00434573	0.00184693	0.00385581	0.00172768	0.00129169	0.00351779	0.00112092	0.000678139
n1280_885.171_4.52	n1280	885.171	4.52			5.8269	2.5427	1.5788e-14	2.5	B. rapa	1.1379	0.18635	0.84448		0.88749	-0.17219	0.8143			0.001428	0.000996964	0.000774495	0.000360733	7.75923e-05	0.000230225	0.000493827	0.000469379	0.00033758	0.00146719	0.000655967	0.00120272	0.00555164	0.00446958	0.00459484	0.00460699	0.003409	0.00530334	0.00798973	0.00873838	0.005003	0.00848697	0.00451071	0.0038435	0.00201232	0.00202427	0.000641446	0.00280755	0.00859682	0.00216048
p4937_675.189_3.5	p4937	675.189	3.5			5.8072	2.5378	8.1063e-05	2.5	B. rapa	30.831	4.9463	1.2219e-27	+	5.1282	2.3585	6.2437e-10	+	X	0.00010126	0.000139576	8.83285e-05	0.000154246	0.00011565	5.56039e-05	0.000139182	6.24701e-05	0.00016964	7.82436e-05	8.37486e-05	0.000139236	0.000204489	6.93276e-05	7.28139e-05	7.53728e-05	8.2607e-05	0.000109539	0.000105689	0.000239035	0.000239114	0.000197727	5.11571e-05	9.94872e-05	6.77338e-05	0.000159084	7.9531e-05	0.000196834	0.000104371	4.68865e-05
p1567_341.123_8.5	p1567	341.123	8.5			5.7994	2.5359	4.0762e-10	2.5	B. rapa	0.65485	-0.61076	0.31399		0.74853	-0.41787	0.89812			0.00112494	0.000739595	0.000386597	8.35501e-05	0.000110694	4.29667e-05	0.000175032	0.00027938	0.000147364	0.00301693	0.00188883	0.00165445	0.00376022	0.00132928	0.00111004	0.00197644	0.0007301	0.000571833	0.00365107	0.000732908	0.000741254	0.00436602	0.00121334	0.00208923	0.00190031	0.00120767	0.00106133	0.000950525	0.000277371	0.000234432
n398_472.013_3.1	n398	472.013	3.1			5.798	2.5356	0.0071557	2.5	B. rapa	0.99033	-0.014019	0.42353		0.9383	-0.091884	0.99046			0.000225008	0.000162077	9.88149e-05	8e-07	8.53515e-05	8e-07	0.000105112	9.51029e-05	5.55688e-05	0.000418428	0.000228986	0.000224943	0.0002602	0.000231357	0.00013899	0.000128152	0.00016298	0.000254671	0.000198935	0.000200041	0.000190019	0.000285822	9.01102e-05	0.000219315	0.00024846	0.000119075	8.74699e-05	6.72186e-05	0.000284524	8e-07
n915_352.108_1.29	n915	352.108	1.29			5.7954	2.5349	3.1137e-10	2.5	B. rapa	3.7112	1.8919	0.00023287	+	1.3637	0.44747	0.081787			0.000155911	9.98849e-05	0.000113504	0.000289915	0.000126088	0.000107745	0.000118994	9.66368e-05	7.64071e-05	0.000211908	0.00026342	0.000602268	0.00171476	0.000676121	0.00167278	0.000660227	0.000494761	0.00039233	0.000842987	0.000692825	0.000450045	0.000191132	0.000107439	0.000148038	0.000326489	0.000156962	0.000155988	0.00015007	8.72773e-05	0.000127321
p4880_419.191_4.96	p4880	419.191	4.96			5.7904	2.5337	4.8139e-18	2.5	B. rapa	5.741	2.5213	1.8498e-17	+	1.7267	0.788	3.8063e-05			0.000530033	0.000513385	0.000494127	0.00172242	0.000807901	0.000677357	0.000748629	0.000881522	0.000688841	0.000658702	0.000471086	0.000876367	0.00119318	0.000556128	0.000842561	0.000558317	0.000478635	0.000956149	0.00114336	0.000748712	0.00100645	0.000644838	0.000613886	0.000537552	0.000684864	0.0010999	0.000588255	0.000597233	0.000473246	0.000442563
n1117_641.263_9.79	n1117	641.263	9.79			5.7901	2.5336	3.3304e-14	2.5	B. rapa	1.9241	0.94422	0.0086366		1.7087	0.77292	0.011902			0.000191345	0.000131923	0.000303121	0.000112868	0.00010281	5.43331e-05	0.000107095	6.28906e-05	0.000109748	0.000633928	0.000334009	0.000272109	0.000371104	0.000315124	0.000891171	0.00149078	0.000743112	0.000605703	0.000164121	0.000163448	0.000210021	0.000466433	0.000190618	0.000206522	0.000398357	0.000306708	0.000307603	0.000162575	4.36387e-05	0.000116711
p4077_442.081_5.3	p4077	442.081	5.3			5.786	2.5326	2.9619e-07	2.5	B. rapa	11.44	3.5161	1.3959e-14	+	5.3544	2.4207	7.4936e-12	+		0.000110753	0.000133159	7.2967e-05	0.00164208	0.000188345	0.000480216	0.000750738	0.000211704	0.000219333	0.000161946	8.97306e-05	7.69892e-05	0.000121105	0.000108513	7.28139e-05	0.000333595	9.71847e-05	9.283e-05	0.000283438	0.000304226	0.000176075	0.000154975	0.000125925	6.41853e-05	5.51905e-05	0.00014882	4.93641e-05	8.41173e-05	0.000211602	3.77379e-05
p2714_538.192_7.59	p2714	538.192	7.59			5.7711	2.5289	1.2214e-05	2.5	B. rapa	1.3086	0.38797	0.56799		1.3292	0.41054	0.99594			0.000661355	0.000425147	0.000323871	0.000160673	0.000188345	7.96147e-05	0.000132855	1e-07	1e-07	0.000815189	0.00118444	0.00134485	0.000935091	0.000503379	0.000940637	0.000784436	0.000925684	0.00103784	0.000811883	0.000746737	0.000978195	0.000794469	0.00230469	0.000555203	0.000291005	0.00082792	0.00123547	0.000270858	0.00017014	0.000222997
p3862_318.096_1.75	p3862	318.096	1.75			5.7409	2.5213	1.203e-15	2.5	B. rapa	0.68611	-0.5435	0.71287		1.4562	0.5422	0.0065173			0.00035441	0.000418729	0.000222741	0.000687682	0.000297387	0.000204724	0.00166807	0.00159646	0.00212993	0.00949295	0.0112806	0.00867357	0.00119715	0.00156891	0.0017728	0.000441071	0.000427613	0.000310052	0.00168862	0.000612403	0.000886897	0.000794469	0.000473531	0.000842432	0.000410166	0.000448172	0.000185115	0.000637609	0.000366015	0.000338498
n1404_969.743_3.96	n1404	969.743	3.96			5.7327	2.5192	0.00016649	2.5	B. rapa	13.389	3.743	1.5944e-11	+	1.9413	0.95704	0.025333		X	8e-07	8e-07	5.20781e-05	0.000123933	7.17729e-05	3.49942e-05	0.000115028	9.51029e-05	9.58562e-05	0.00010775	9.29717e-05	0.00012517	0.000125834	0.000133629	0.000119368	0.000107064	7.17889e-05	0.000237463	0.000134281	0.000107339	8e-07	0.000182365	0.000201015	0.000244902	0.000125257	9.38165e-05	2.18675e-05	6.72186e-05	9.07684e-05	6.1008e-05
p2100_433.171_5.08	p2100	433.171	5.08			5.7319	2.519	1.1974e-29	2.5	B. rapa	1.091	0.12568	0.34521		1.4987	0.58372	0.21414			0.00266441	0.00372685	0.00342561	0.00126611	0.00219075	0.0018324	0.000653733	0.00245542	0.00269368	0.00122278	0.0036311	0.0110602	0.0012587	0.00320565	0.00594696	0.00161633	0.00543384	0.0129219	0.000919974	0.00274001	0.00304979	0.00112223	0.00193085	0.00269739	0.000736292	0.00246323	0.00252168	0.00150738	0.00434214	0.00442448
p2275_984.231_3.53	p2275	984.231	3.53			5.7289	2.5183	3.5604e-10	2.5	B. rapa	0.38773	-1.3669	0.0047292	-	0.94172	-0.08663	0.3027			0.00065028	0.000272736	0.00030979	0.000453099	4.79123e-05	5.43402e-05	0.000280472	0.0027886	0.00264056	0.00326622	0.00344865	0.00539907	0.00663299	0.00599232	0.005678	0.00199459	0.00180035	0.00333631	0.0042756	0.00385617	0.00513226	0.00459403	0.00550136	0.00397949	0.00238323	0.00189019	0.00251208	0.000957255	0.00108089	0.000902279
p6111_411.14_4.16	p6111	411.14	4.16			5.719	2.5158	1.937e-30	2.5	B. rapa	1.0622	0.087025	0.54022		1.3501	0.43312	0.17542			0.00622433	0.00731413	0.00530611	0.00413252	0.00348769	0.00486661	0.00299873	0.00546093	0.00675476	0.00149391	0.00263658	0.00419837	0.00229901	0.00301274	0.00487556	0.0020574	0.00291554	0.00322491	0.00652149	0.00634924	0.00755384	0.000548647	0.00220238	0.000967593	0.00177613	0.00562438	0.00329505	0.00201377	0.00409908	0.00342271
p5189_908.319_8.32	p5189	908.319	8.32			5.7167	2.5152	2.6797e-11	2.5	B. rapa	0.706	-0.50225	0.72894		1.1044	0.14331	0.49653			0.00104583	0.00106688	0.00052485	0.000134966	0.000113998	0.000114999	0.00019612	1e-07	0.000181635	0.000989873	0.000532402	0.000881281	0.00273181	0.00181608	0.00204622	0.00188013	0.000957269	0.00174149	0.000739822	0.00108652	0.000928198	0.00142862	0.000662419	0.00133024	0.00112012	0.00105714	0.000721264	0.000252352	0.000105801	0.000140659
p1176_468.208_5.07	p1176	468.208	5.07			5.6938	2.5094	3.8022e-33	2.5	B. rapa	0.78123	-0.35618	0.042917		1.1625	0.21726	0.79999			0.0139011	0.0124079	0.00708804	0.0134644	0.00710259	0.00319596	0.0078237	0.00704003	0.00705463	0.0178523	0.0120404	0.0236422	0.00870766	0.00872624	0.0100632	0.014593	0.0127518	0.0222402	0.00889949	0.0076985	0.00648869	0.010296	0.00489797	0.00577186	0.0066191	0.0066131	0.0046032	0.00887269	0.00995961	0.00795469
p1419_490.228_4.61	p1419	490.228	4.61			5.6919	2.5089	2.0085e-26	2.5	B. rapa	1.1721	0.22912	0.32601		1.4168	0.50261	0.012148			0.0234037	0.0130448	0.0079534	0.0116585	0.00408246	0.00307717	0.00594897	0.00439199	0.00396684	0.00489113	0.00661016	0.00420492	0.00747477	0.00543619	0.00438518	0.00303585	0.00197892	0.00263823	0.016867	0.00811336	0.00541268	0.0143058	0.0057191	0.00788516	0.00257639	0.0054653	0.00397655	0.0112145	0.00846695	0.00331865
p1692_328.062_2.07	p1692	328.062	2.07			5.6842	2.507	6.2628e-06	2.5	B. rapa	2.1323	1.0924	0.012486	+	1.2825	0.359	0.36353			0.000357575	0.00115832	0.000647742	0.000298852	0.00019991	0.000120054	9.91143e-05	8.32935e-05	0.000152505	0.000758781	0.00439231	0.00143003	0.00018265	0.000286353	0.000234788	0.000153537	0.000323139	0.000651667	0.000386725	0.0010154	0.00104341	0.000543303	0.000697836	0.00133666	0.000127942	0.00035409	0.000294813	0.000267493	0.000824963	0.00033621
p2173_557.258_7.04	p2173	557.258	7.04			5.676	2.5049	6.4607e-17	2.5	B. rapa	2.0237	1.017	0.0001162	+	1.2736	0.34886	0.14854			0.0033843	0.0037092	0.0020482	0.000809793	0.00044608	0.000521919	0.000246731	0.000343586	0.000308436	0.000140111	0.00017647	0.000147426	0.0001489	0.000236618	0.000205068	0.00014935	0.000121481	0.000211652	0.00163818	0.00126037	0.00122818	0.000470269	0.000348918	0.00056804	0.000259646	0.000316457	0.000270131	0.00136606	0.00160132	0.00096975
p4824_413.178_6.25	p4824	413.178	6.25	Fatty acyl glycosides	Hydroxy-dihydrojasmonic acid hexoside	5.6708	2.5036	1.2771e-11	2.5	B. rapa	9.3778	3.2293	1.2821e-22	+	2.307	1.206	7.8951e-06	+	X	0.00046991	0.000218188	0.000232982	0.000369549	0.000133824	0.000205987	0.000194011	0.000161381	0.000191916	0.000214715	0.000192921	0.00038986	0.000150885	0.00012057	8.32159e-05	0.000129809	0.000103259	0.000137388	0.000300253	0.000242986	0.000173901	9.9754e-05	0.000123302	0.000187742	0.0001593	0.000251455	0.000252305	0.000166552	0.000161561	0.000148664
n1110_685.253_10.96	n1110	685.253	10.96			5.6658	2.5023	1.4138e-11	2.5	B. rapa	0.97032	-0.043467	0.38906		1.1622	0.21689	0.39022			0.000395093	0.000578579	0.000532799	0.000106228	9.69904e-05	3.59151e-05	6.34637e-05	7.66959e-05	6.11257e-05	0.000542341	0.000356391	0.000359184	0.000443619	0.000508587	0.00150927	0.000858132	0.000682965	0.00151082	0.000308349	0.000436675	0.000447545	0.000424349	0.000583983	0.000407561	0.000488706	0.000671149	0.000616663	0.000181334	8.55318e-05	0.000179045
p1571_624.229_5.3	p1571	624.229	5.3			5.6587	2.5005	1.9278e-11	2.5	B. rapa	0.52798	-0.92146	0.0086369		1.2163	0.28247	0.67477			0.000278465	0.00139256	0.00138253	0.000356695	0.000257735	0.000232526	0.000280472	0.000501496	0.000430098	0.00085704	0.00116201	0.00148409	0.00222953	0.00164578	0.00148303	0.000833288	0.000738604	0.000543984	0.00174387	0.000711178	0.00236941	0.00361608	0.00254605	0.002078	0.00138102	0.00346221	0.00252717	0.000344881	0.00110805	0.000922863
p3870_339.709_7.64	p3870	339.709	7.64			5.6475	2.4976	0.03339	2.5	B. rapa	129.75	7.0196	2.5065e-17	+	43.387	5.4392	1.1018e-13	+	X	3.95547e-05	8.02164e-05	3.71236e-05	0.000147819	1e-07	5.93951e-05	0.000122311	8.32935e-05	1e-07	2.72943e-05	1e-07	1e-07	4.16919e-05	5.42564e-05	1e-07	1e-07	7.65329e-05	0.000122536	1e-07	0.000242986	1e-07	3.02825e-05	0.00011412	6.73946e-05	1e-07	0.00011974	3.83943e-05	1e-07	1e-07	5.60351e-05
p4169_309.097_5.05	p4169	309.097	5.05			5.6101	2.488	4.4053e-09	2.5	B. rapa	6.0354	2.5935	2.3555e-09	+	1.6503	0.72271	0.011458			0.000229417	0.000375413	0.000261145	0.00031492	0.000204867	0.000136482	0.000263602	0.000638583	0.000555186	0.000216535	0.000264705	0.000455383	0.000623394	0.00175429	0.00301658	0.000602983	0.000526012	0.000746353	0.000956004	0.00196957	0.00124774	0.00343617	0.00275068	0.00245669	0.000344941	0.000653441	0.000374344	0.000593868	0.00177717	0.00112756
p4090_288.126_6.35	p4090	288.126	6.35			5.6065	2.4871	0.0018039	2.5	B. rapa	28.897	4.8528	2.1099e-21	+	4.3535	2.1222	9.2297e-12	+	X	9.33492e-05	8.3425e-05	0.00010241	0.000115685	0.000138781	8.46696e-05	9.27879e-05	0.000163116	0.000239895	7.82436e-05	5.08473e-05	6.22466e-05	0.000150885	0.000158248	6.83559e-05	6.56023e-05	6.68145e-05	5.94112e-05	0.000168141	1e-07	8.47769e-05	3.56264e-05	8.39502e-05	5.93714e-05	5.26819e-05	8.38183e-05	5.21065e-05	0.000121129	6.29088e-05	5.26044e-05
p1652_345.088_1.46	p1652	345.088	1.46			5.5921	2.4834	0.0013756	2.5	B. rapa	1.3276	0.40881	0.40237		0.80624	-0.31071	0.97928			0.00083856	0.00187546	0.0010561	0.000359908	0.000203214	0.000160493	0.000164488	0.00030888	0.000272452	0.00544066	0.0104641	0.00176911	0.000176694	0.00061792	0.000368527	0.000604378	0.000659641	0.000894881	0.00234918	0.00282496	0.0018151	0.0026987	0.00140354	0.001664	0.000153028	0.000410539	0.000241336	0.00137952	0.00158702	0.00079364
p1366_526.191_4.31	p1366	526.191	4.31			5.5912	2.4832	5.1665e-21	2.5	B. rapa	0.62365	-0.68119	0.054344		1.0318	0.045203	0.61796			0.00288908	0.0021145	0.000984415	0.0105402	0.00800797	0.00488556	0.00563054	0.00725347	0.0058483	0.00556985	0.00470039	0.00354478	0.00488987	0.00344679	0.00277733	0.00683241	0.00473046	0.00368906	0.00507547	0.00386407	0.00316935	0.0216929	0.0180663	0.0149118	0.00471754	0.00463909	0.00249563	0.00220051	0.00131108	0.00076162
p3317_343.112_3.98	p3317	343.112	3.98			5.5798	2.4802	1.397e-09	2.5	B. rapa	1.9457	0.96032	0.11173		1.1435	0.1935	0.91963			0.000552184	0.000956179	0.00073095	0.0037469	0.00528357	0.00321618	0.00241459	0.00401891	0.00342022	0.00140111	0.00831653	0.00256194	0.0383149	0.0409771	0.0122431	0.00470243	0.00748201	0.00403439	0.0153201	0.00841363	0.00326717	0.00158181	0.000857866	0.00091464	0.00165446	0.00510608	0.00151246	0.00181357	0.00133967	0.00110355
p3836_368.192_4.46	p3836	368.192	4.46			5.5762	2.4793	0.00018023	2.5	B. rapa	42.455	5.4079	9.7782e-39	+	9.4593	3.2417	0.0026565	+	X	0.000292705	0.000250275	0.000220181	0.00080658	0.000467558	0.000222416	0.00048081	0.000270704	0.000399254	0.000231092	0.000177966	0.000188378	0.00020846	0.00017784	0.000234788	0.000142371	0.000194369	0.000220935	0.000401137	0.000225206	0.000469534	0.000235134	0.00024398	0.000200579	0.00018815	0.000282245	0.000127524	0.000390304	0.000334561	0.000174967
p780_355.104_5.69	p780	355.104	5.69			5.5575	2.4744	0.20149			0.36102	-1.4699	0.029352	-	0.91002	-0.13603	0.93289			0.00155055	0.000972222	0.00226454	0.0451878	0.0290679	0.0232715	0.0657845	0.0314415	0.0394216	0.00108813	0.00196809	0.00149228	0.00210842	0.00261335	0.00538823	0.000817935	0.00121481	0.0015614	0.00115297	0.000535359	0.00125209	0.000406141	0.00115038	0.00118101	0.0003186	0.00032672	0.000802167	0.00308038	0.00230618	0.00171078
n720_113.025_6.94	n720	113.025	6.94			5.5536	2.4734	1.8505e-33	2.5	B. rapa	1.0765	0.10634	0.69025		1.2145	0.28034	0.18189			0.00180538	0.00219935	0.00124053	0.00141859	0.00122014	0.000599506	0.00113045	0.00100472	0.00129614	0.000501036	0.000402877	0.00097415	0.00115597	0.0012964	0.000896076	0.000726736	0.00124951	0.00169666	0.0014945	0.0020614	0.0020302	0.00123622	0.0011697	0.00141824	0.000663244	0.00061522	0.000946133	0.00109738	0.00190265	0.00140318
p2395_443.087_5.59	p2395	443.087	5.59			5.5525	2.4731	0.0016802	2.5	B. rapa	66.684	6.0593	2.7966e-24	+	30.455	4.9286	5.0368e-26	+	X	0.000259479	0.000359369	0.000115211	0.000832288	0.000117303	0.000544666	0.000267819	0.00012494	0.000137083	0.000103718	0.000174975	0.00010156	0.000176694	6.32991e-05	9.95618e-05	0.0002987	0.000104474	0.000141102	0.000283438	0.00028052	0.000128252	0.000798032	0.000127237	7.38131e-05	0.000122924	0.000107766	7.81598e-05	0.00016487	0.000148694	0.000137229
p5784_984.732_3.53	p5784	984.732	3.53			5.5524	2.4731	6.8575e-13	2.5	B. rapa	0.37798	-1.4036	0.0019195	-	0.89264	-0.16385	0.66098			0.000730971	0.000490924	0.000485167	9.96174e-05	9.9129e-05	6.69775e-05	0.000425981	0.00274001	0.00200826	0.00403227	0.00342621	0.00519268	0.00580114	0.00568487	0.00547739	0.00196249	0.00160355	0.00396013	0.00406422	0.00394901	0.00392365	0.00425201	0.00444149	0.00388	0.00220762	0.00157886	0.00216242	0.000598915	0.00125675	0.00111155
p5373_462.107_3.01	p5373	462.107	3.01			5.5275	2.4666	2.3864e-28	2.5	B. rapa	1.168	0.22407	0.7103		1.1282	0.17398	0.60651			0.00103317	0.00098987	0.00125324	0.000279572	0.000299039	0.000214833	0.000215099	0.000315821	0.00053805	0.0014284	0.00192622	0.0019149	0.00127458	0.00231494	0.00371945	0.00088912	0.00110062	0.00168208	0.00115777	0.00119913	0.00144121	0.000712529	0.00161342	0.00129494	0.000485426	0.00155492	0.000778856	0.00105315	0.000782071	0.000735317
p2141_438.238_4.46	p2141	438.238	4.46			5.4909	2.457	3.3946e-13	2.5	B. rapa	1.5689	0.64975	0.5702		1.2327	0.30182	0.5723			0.00116291	0.000713926	0.00210836	0.00207269	0.00148528	0.0131832	0.0120055	0.00684568	0.0188215	0.00156305	0.00310468	0.00321717	0.00138576	0.00134285	0.000714765	0.00277344	0.000804203	0.003923	0.00114096	0.000691423	0.00253896	0.000805157	0.00073194	0.00179237	0.000508004	0.000810814	0.000907751	0.000989219	0.0014469	0.00214649
p4174_166.063_1.02	p4174	166.063	1.02			5.4878	2.4562	5.6851e-06	2.5	B. rapa	3.9639	1.9869	0.0004444	+	1.5632	0.64449	0.11912			0.00012974	0.000219793	0.00010369	0.0120312	0.0021164	0.000357634	0.00141712	0.000303674	0.000764237	0.000724208	0.000656529	0.000506163	0.00173319	0.001376	0.000475519	0.000273575	0.000302487	0.00037689	0.000759038	0.000246937	0.000528225	0.000724998	0.00051026	0.000738131	0.00402013	0.00209375	0.00122176	0.000551809	0.000251635	0.000467721
n764_559.171_3.07	n764	559.171	3.07			5.4725	2.4522	7.6283e-09	2.5	B. rapa	11.511	3.5249	3.3988e-21	+	1.8006	0.84845	0.072222		X	0.000207291	0.000165847	0.000186947	0.00020803	0.00010475	0.000108666	0.000400615	0.000194807	0.000183377	0.000102362	0.00011191	0.000186848	0.000313519	0.000163546	0.000204397	9.24642e-05	0.000170741	0.000203048	0.000171581	0.000158569	0.000242524	0.000156062	0.000223543	0.00010783	0.000478439	0.0001732	0.000158904	9.37934e-05	5.23664e-05	0.000155172
p2483_486.327_9.35	p2483	486.327	9.35			5.454	2.4473	0.039118	2.4	B. rapa	155.49	7.2807	4.9049e-34	+	23.834	4.575	8.4016e-25	+	X	7.27807e-05	7.05904e-05	9.85695e-05	0.000115685	8.42596e-05	7.8351e-05	0.000151835	9.71757e-05	7.88227e-05	0.000109177	5.98204e-05	8.35415e-05	0.000107208	5.87778e-05	0.000115908	0.000115851	0.000102044	0.000109539	0.000115297	0.000128407	0.00011521	0.000133599	0.000101003	8.34409e-05	9.65834e-05	0.000155663	8.09023e-05	8.57996e-05	5.00411e-05	6.97579e-05
p2179_394.201_1.4	p2179	394.201	1.4			5.4435	2.4445	9.7952e-40	2.4	B. rapa	0.99783	-0.0031363	0.87896		1.1115	0.15245	0.94207			0.00157586	0.00104602	0.00137613	0.00181561	0.00158937	0.00083785	0.00107971	0.00098911	0.00130229	0.000653243	0.000822531	0.000989394	0.00187217	0.00166688	0.00133591	0.000805373	0.00130349	0.00153355	0.00229153	0.00182931	0.00190422	0.00134846	0.00112021	0.00173782	0.00102353	0.00138044	0.00126016	0.00168235	0.00165708	0.00121219
p4607_414.161_3.17	p4607	414.161	3.17			5.4409	2.4438	8.4491e-09	2.4	B. rapa	0.85175	-0.2315	0.7047		0.69026	-0.5348	0.26158			0.00327988	0.0023359	0.002911	0.000404897	0.000297387	0.000181977	0.000398566	0.000437291	0.000272452	0.00667254	0.00515203	0.0050174	0.000273976	0.000176333	0.000173862	0.000129809	0.000150636	0.000128105	0.00104728	0.000665742	0.000469534	0.000108661	0.000118055	0.000101092	9.03118e-05	0.000513173	0.000363375	0.00242258	0.00203024	0.00127165
p1605_161.096_8.58	p1605	161.096	8.58			5.4378	2.443	1.4361e-23	2.4	B. rapa	0.90054	-0.15114	0.69363		0.96832	-0.046441	0.50353			0.000824321	0.000749221	0.000339233	0.00039847	0.000150346	0.000233789	0.000527204	0.000333174	0.000246749	0.00173228	0.00178265	0.00241779	0.00344455	0.00152973	0.00137306	0.00186059	0.000722811	0.000913447	0.00200809	0.00114184	0.00169771	0.00323844	0.00208432	0.00168486	0.0011866	0.00180637	0.0014439	0.000879867	0.000357436	0.000203556
p2405_366.176_5.25	p2405	366.176	5.25			5.4352	2.4423	3.3978e-09	2.4	B. rapa	14.335	3.8415	2.2843e-29	+	7.6449	2.9345	7.9273e-16	+		0.00119772	0.00186102	0.0014811	0.000764805	0.000341995	0.00023758	0.000601012	0.00027938	0.000536337	0.00102626	0.000798602	0.00099267	0.000968841	0.000840974	0.000597371	0.000565296	0.000363228	0.000471576	0.00229393	0.00308177	0.00135426	0.000855034	0.000376464	0.00043646	0.000741309	0.000846736	0.000898152	0.000943796	0.000714873	0.000746753
n1173_691.152_3.67	n1173	691.152	3.67			5.4283	2.4405	9.6949e-08	2.4	B. rapa	6.1847	2.6287	1.3226e-08	+	0.93735	-0.093347	0.90255			0.000318909	0.000254424	0.000109498	7.5245e-05	0.00020562	7.3672e-05	0.000126927	6.28906e-05	7.77963e-05	0.00123014	0.000120519	0.00019229	0.000213278	8.77562e-05	0.000104651	0.000139507	0.000157159	9.98033e-05	0.000348136	0.000221997	0.000247525	0.000254259	0.000100507	4.56907e-05	0.000186858	8.11873e-05	9.47591e-05	0.000589335	8.37862e-05	7.29443e-05
p1694_328.062_1.48	p1694	328.062	1.48			5.4267	2.4401	0.00064167	2.4	B. rapa	1.9296	0.94832	0.18064		1.2223	0.28955	0.37964			0.000452506	0.000814998	0.000564534	0.000244223	0.000151998	0.000140274	0.000122311	0.00015444	0.000101099	0.00111179	0.0040289	0.00107949	0.000202504	0.000153726	0.000114422	0.000273575	9.59699e-05	0.000685085	0.000766245	0.00176412	0.00121948	0.000744592	0.000696524	0.00107029	8.02771e-05	0.000335273	0.000196085	0.000415539	0.000720592	0.000650693
p1490_822.317_5.45	p1490	822.317	5.45			5.4156	2.4371	2.93e-30	2.4	B. rapa	0.71569	-0.48259	0.058164		0.91558	-0.12724	0.58506			0.00271345	0.00202466	0.00165648	0.00115363	0.00079964	0.000514336	0.000520877	0.000819052	0.000582602	0.00324984	0.00199352	0.00349728	0.00389919	0.0024114	0.00216213	0.00121015	0.00218301	0.00124021	0.00159494	0.00130975	0.00201726	0.00572339	0.00404928	0.00420093	0.00185892	0.00393946	0.00256556	0.00160832	0.00191157	0.000858823
p5522_383.216_5.5	p5522	383.216	5.5			5.409	2.4354	3.0763e-24	2.4	B. rapa	0.72634	-0.46129	0.32554		1.455	0.54099	0.056755			0.00106956	0.000994683	0.000381477	0.00384331	0.00247162	0.00121823	0.00290173	0.00191922	0.00247777	0.00120459	0.000635592	0.000861624	0.00232085	0.00129763	0.00109815	0.000829101	0.000818781	0.000907877	0.00193843	0.00214144	0.00216072	0.000969039	0.00048009	0.000704434	0.000960817	0.00193295	0.00134106	0.000141317	0.00011438	8.34808e-05
p250_414.141_5.01	p250	414.141	5.01			5.406	2.4346	2.5799e-33	2.4	B. rapa	0.81553	-0.29419	0.31512		0.86055	-0.21668	0.57236			0.0014477	0.00178562	0.00245144	0.000751951	0.000398168	0.000391755	0.000350063	0.000527525	0.000824211	0.00214351	0.00228963	0.00231623	0.00249159	0.00264199	0.00202541	0.00143488	0.00187202	0.00312466	0.00298091	0.00300078	0.00340629	0.00215006	0.00180099	0.00208442	0.00137349	0.00309444	0.00201296	0.00154776	0.00131823	0.00111956
p1717_493.141_1.46	p1717	493.141	1.46			5.4033	2.4338	9.5925e-05	2.4	B. rapa	3.2633	1.7063	0.0023602	+	2.7787	1.4744	0.0034036	+		0.000164548	0.000197332	0.00031363	0.000102831	0.000203214	7.58235e-05	0.000115985	0.000102382	0.00011652	0.000536787	0.00191276	0.000375118	9.92665e-05	0.000123584	0.000181292	9.35181e-05	0.000110548	0.000254354	0.000593299	0.000450413	0.000443448	0.000342014	0.000254474	0.000470157	9.53291e-05	0.000140267	0.00011244	0.000195152	0.000161561	8.91987e-05
p3900_317.696_7.17	p3900	317.696	7.17			5.4	2.4329	0.35752			126.17	6.9793	7.757e-17	+	25.57	4.6764	2.4814e-10	+	X	8.06916e-05	8.18207e-05	1e-07	0.000154246	0.000163563	6.82412e-05	1e-07	8.84993e-05	7.71091e-05	1e-07	1e-07	0.000104836	1e-07	1e-07	7.57859e-05	7.11854e-05	1e-07	1e-07	1e-07	9.87747e-05	1e-07	0.000103317	7.73915e-05	9.94872e-05	4.76646e-05	3.93433e-05	1e-07	1e-07	7.72063e-05	1e-07
p4671_237.149_5.05	p4671	237.149	5.05			5.3972	2.4322	1.1912e-06	2.4	B. rapa	16.965	4.0845	4.882e-32	+	2.7658	1.4677	2.321e-10	+	X	0.000349664	0.000336909	0.000244503	0.000742311	0.000609643	0.000288129	0.000487136	0.000544878	0.000481504	0.00038394	0.000218344	0.000321061	0.000399051	0.000388838	0.00025262	0.000463403	0.00022474	0.000287773	0.000403539	0.000401025	0.00043258	0.000438205	0.000232175	0.000402763	0.000332398	0.00032672	0.000276987	0.000365069	0.000244487	0.000168105
p4617_385.208_3.33	p4617	385.208	3.33			5.3872	2.4295	7.5427e-07	2.4	B. rapa	1.2311	0.29997	0.13529		1.0718	0.10004	0.14778			0.000158219	0.000150807	7.16869e-05	0.000340627	0.000128868	9.73069e-05	7.59173e-05	0.000144028	9.93851e-05	0.00480197	0.00175573	0.00090749	9.72812e-05	0.000102484	0.000159002	0.000118642	5.1022e-05	0.000213509	0.000134513	0.000227182	0.000128252	0.000211977	0.000165277	0.000121952	0.000141739	0.000152241	0.000117925	0.000121129	9.29335e-05	0.000118932
n1098_199.098_6.55	n1098	199.098	6.55			5.3813	2.428	5.0312e-22	2.4	B. rapa	2.1975	1.1359	4.3193e-05	+	1.2315	0.30043	0.27764			0.000301192	0.000190347	0.000172258	0.000194752	0.000168763	5.06495e-05	0.000126927	0.000194807	7.64071e-05	0.0014205	0.0017854	0.00104853	0.000652632	0.00062626	0.000426781	0.000244949	0.00056073	0.00103245	0.000447604	0.000453752	0.000452545	0.000773297	0.000547593	0.000805984	0.000638604	0.000411349	0.000443181	0.000243863	0.00025485	0.000259947
p4892_584.157_3.63	p4892	584.157	3.63			5.3798	2.4276	4.6826e-08	2.4	B. rapa	2.8946	1.5334	0.00016535	+	2.1783	1.1232	0.0042265	+		0.000131322	0.000259901	0.000152335	0.00247758	0.00307135	0.00147856	0.000322649	0.000428614	0.000575748	0.000231092	0.000454635	0.000196568	0.000273976	0.000435558	0.000231816	0.000117247	0.000195584	0.000349041	0.000180152	0.000436584	0.00038693	0.000413267	0.000181018	0.00105424	0.000423964	0.000927133	0.00190052	8.57996e-05	5.86196e-05	0.000201269
n1038_533.101_3.12	n1038	533.101	3.12			5.3546	2.4208	9.1063e-05	2.4	B. rapa	6.0118	2.5878	0.00066948	+	2.1463	1.1019	0.0045085	+		0.000162998	0.000118731	0.000129528	0.000126146	0.000126088	7.18302e-05	0.000178492	8.43654e-05	6.9461e-05	0.00029272	0.000258255	0.000235828	8.74441e-05	0.000105706	0.000107922	6.3265e-05	0.000114474	0.000227139	0.000111901	0.000200041	0.000330033	0.000196393	0.000135165	8.77262e-05	0.000275154	7.57749e-05	4.66506e-05	9.69199e-05	7.68041e-05	6.1008e-05
p5474_490.155_4.67	p5474	490.155	4.67			5.3542	2.4207	2.3829e-22	2.4	B. rapa	0.90808	-0.13911	0.75858		1.0478	0.067331	0.66618			0.000319602	0.000545471	0.000359715	0.000395256	0.000365125	0.000272965	0.000375369	0.000319292	0.000308436	0.00438346	0.00608523	0.00685859	0.000796117	0.00130366	0.000824729	0.0014935	0.00172624	0.00182132	0.000977622	0.00105491	0.00100645	0.00268623	0.00303139	0.00276318	0.000354976	0.00151557	0.00101882	0.00052321	0.000500411	0.000290468
n907_758.113_3.26	n907	758.113	3.26			5.3472	2.4188	4.9292e-11	2.4	B. rapa	3.0206	1.5948	0.0016873	+	1.5968	0.6752	0.0225			9.3901e-05	7.16156e-05	8.41262e-05	0.000920645	0.000543146	0.000242197	0.000351034	9.81707e-05	0.000201437	0.000233458	0.000392547	0.000212245	0.000371104	0.000135623	0.000116097	0.000220616	0.000137757	0.000154867	0.000233749	0.000126855	0.000135014	0.000280561	0.000117836	0.000206522	0.00111704	0.000267016	0.000536482	7.6598e-05	9.94962e-05	0.000102122
p5121_312.089_5.11	p5121	312.089	5.11			5.3442	2.418	0.36144			8.0507	3.0091	4.3711e-09	+	1.4774	0.56309	0.01011			1e-07	0.000473276	1e-07	0.000228156	0.000142085	0.000314668	0.000200337	0.000234263	0.000133656	1e-07	1e-07	1e-07	1e-07	1e-07	1e-07	0.000153537	1e-07	0.000605252	0.00108571	0.000588697	0.000702127	0.000203071	0.000293826	1e-07	1e-07	0.000644888	1e-07	1e-07	0.000323123	0.000231002
p2290_421.113_3.01	p2290	421.113	3.01			5.3309	2.4144	2.4818e-24	2.4	B. rapa	1.1968	0.25914	0.36589		1.127	0.17246	0.24306			0.000278465	0.000269527	0.000367395	0.000809793	0.000396516	0.000434722	0.000799241	0.00139517	0.0015062	0.000613211	0.00208025	0.00198862	0.000371257	0.000310467	0.000243704	0.000597399	0.00144562	0.001968	0.000257016	0.000191623	0.000236941	0.000692934	0.000514195	0.000879339	0.000519293	0.00231099	0.00101059	0.000267493	0.000523287	0.000459716
p1450_366.176_5.61	p1450	366.176	5.61			5.3222	2.412	3.3431e-07	2.4	B. rapa	21.464	4.4238	1.4585e-21	+	17.863	4.1589	3.759e-13	+		0.0264574	0.00253644	0.0187231	0.00837751	0.00205858	0.00204724	0.00518136	0.0036545	0.00484588	0.0151938	0.0096924	0.0150932	0.00304153	0.0131059	0.0112876	0.00644159	0.00383029	0.00771417	0.030938	0.0452408	0.018151	0.011135	0.00469334	0.00607995	0.00723874	0.00165242	0.0118117	0.00174291	0.00115952	0.0176007
p2974_459.082_4.35	p2974	459.082	4.35			5.3218	2.4119	7.1176e-10	2.4	B. rapa	8.5179	3.0905	1.4637e-10	+	6.6007	2.7226	8.0757e-13	+		0.00224671	0.00225729	0.00202131	0.000951186	0.000302343	0.000638181	0.000563054	0.000197822	0.000162786	0.000718749	0.000750746	0.000529096	0.000704792	0.000346638	0.000298686	0.000418738	0.000509005	0.000965432	0.000600505	0.000774394	0.000284763	0.00160675	0.000166589	0.000728503	0.000244594	0.000436197	0.000116554	0.00113558	0.000840691	0.000539766
n1217_447.093_5.76	n1217	447.093	5.76			5.3159	2.4103	1.9699e-23	2.4	B. rapa	0.84484	-0.24325	0.56092		1.1817	0.24081	0.19726			0.00018603	0.000295885	0.00018027	0.000250079	0.000269633	0.000120638	0.000331201	0.000205545	0.000219497	0.00250518	0.00125167	0.00216236	0.00143536	0.00121662	0.00097947	0.000901931	0.00145712	0.00185152	0.00139752	0.00180281	0.00143014	0.000357715	0.000329249	0.000339939	0.000880903	0.000828111	0.000989868	0.000465841	0.000350855	0.000356764
p1732_274.075_1.28	p1732	274.075	1.28			5.3077	2.4081	3.1389e-15	2.4	B. rapa	1.2763	0.35196	0.30122		1.1329	0.17998	0.6286			0.000321184	0.000227814	0.000229142	0.00354767	0.00223205	0.0012473	0.000784479	0.000478937	0.000378691	0.000791534	0.000786638	0.000561858	0.000935091	0.000997715	0.000624119	0.000279159	0.000317065	0.000605252	0.000554867	0.00015804	0.000143469	0.000919162	0.000325307	0.00091785	0.00120541	0.00169689	0.00117514	0.000230481	0.000204454	0.0001601
p2102_558.291_11.95	p2102	558.291	11.95			5.2784	2.4001	1.0887e-19	2.4	B. rapa	1.272	0.34708	0.050489		1.3424	0.42476	0.17155			0.00444753	0.00373487	0.00302877	0.00288248	0.00152163	0.00162136	0.00181569	0.00239816	0.00284276	0.000294778	0.000261714	0.000275196	0.000275961	0.000658612	0.000658297	0.000429904	0.000423968	0.00055141	0.00201049	0.00161991	0.00222159	0.000591399	0.000717511	0.000953152	0.000363756	0.000735549	0.000614309	0.00558034	0.00700718	0.00435701
p2709_471.186_6.11	p2709	471.186	6.11			5.2692	2.3976	3.5599e-38	2.4	B. rapa	0.81986	-0.28656	0.18872		1.2709	0.34589	0.24809			0.0018654	0.00151448	0.000852562	0.00251936	0.00145059	0.00127763	0.00231759	0.00298295	0.0028993	0.000849762	0.0009661	0.00135141	0.00159819	0.00136997	0.00141021	0.00071325	0.000867373	0.00148157	0.0010641	0.000865267	0.000971674	0.00109551	0.00105462	0.00103178	0.000615876	0.00152755	0.00144664	0.00119278	0.00107946	0.000821085
p3880_503.118_4.22	p3880	503.118	4.22			5.2471	2.3915	8.229e-17	2.4	B. rapa	3.3547	1.7462	2.2656e-06	+	1.4876	0.57299	0.012414			0.000126575	0.000317657	0.000193299	0.000183168	0.000219736	0.000111208	0.000164488	0.000182204	0.000188489	0.000585917	0.000406779	0.000709284	0.00118524	0.000833439	0.000581025	0.000632294	0.000674219	0.000842896	0.000684576	0.0004998	0.000852117	0.00114895	0.000802773	0.000755782	0.000311074	0.00100069	0.000500497	0.000112717	0.000193016	0.00030076
n656_357.145_5.36	n656	357.145	5.36			5.2413	2.3899	6.8472e-10	2.4	B. rapa	1.9037	0.92882	0.10243		1.0674	0.094051	0.6571			0.000595297	0.00104031	0.000562177	9.07366e-05	0.000108629	8e-07	0.000232039	0.000208613	0.000233389	0.000818898	0.000488962	0.000870748	0.000859512	0.00106504	0.00181668	0.000932753	0.00080326	0.0014179	0.000552045	0.000522059	0.0010176	0.000615481	0.00101547	0.00105089	0.000909651	0.00088404	0.000533567	0.000131311	5.7603e-05	0.00017374
p1408_195.069_1.02	p1408	195.069	1.02			5.231	2.3871	9.0633e-10	2.4	B. rapa	0.86588	-0.20775	0.79075		1.6658	0.73622	0.10219			0.000183534	0.000184498	0.000147214	0.00592884	0.00105903	0.000437249	0.00488191	0.00340462	0.00266283	0.00562808	0.00595662	0.0011876	0.00566613	0.0023059	0.00148897	0.00108872	0.0010581	0.000686942	0.00043957	0.000213353	0.00033476	0.0122074	0.0174682	0.00884634	0.00480785	0.00462369	0.00168249	0.000629197	0.000581907	0.000251586
p4335_479.118_4.26	p4335	479.118	4.26			5.2186	2.3837	6.173e-15	2.4	B. rapa	4.1711	2.0604	1.6482e-06	+	1.1436	0.19358	0.5968			0.000452506	0.000545471	0.000425001	0.000337414	0.00011565	0.000163021	0.000476592	0.000532731	0.00064943	0.000138291	0.000300598	0.000402965	7.74279e-05	0.000500365	0.000355153	0.000333595	0.000765329	0.00112696	0.000581289	0.000513629	0.000817336	0.000774875	0.000939192	0.0010735	0.000435253	0.000581597	0.000580028	0.000370116	0.000596204	0.000498598
n757_243.124_5.92	n757	243.124	5.92			5.2019	2.379	2.7692e-12	2.4	B. rapa	7.3873	2.8851	1.4309e-23	+	2.2546	1.1728	3.0361e-08	+		0.000414582	0.000444771	0.000249708	0.000130572	0.000209499	0.000118796	0.0003669	0.000197875	0.00015976	0.000605195	0.000618089	0.000609524	0.000509735	0.000317119	0.000266534	0.000181684	0.000176562	0.000247788	0.00103695	0.000434236	0.000455046	0.000499749	0.000169823	0.000290593	0.000396304	0.00048532	0.000239084	0.000279817	0.000251359	0.000124668
p3899_370.727_8.1	p3899	370.727	8.1			5.1722	2.3708	0.116			67.802	6.0833	4.7824e-15	+	16.544	4.0483	1.0222e-09	+	X	1e-07	1e-07	5.88857e-05	0.000125325	1e-07	2.7802e-05	5.90468e-05	6.24701e-05	1e-07	0.000103718	6.13159e-05	8.19034e-05	1e-07	8.89202e-05	6.53839e-05	2.79159e-05	5.58812e-05	3.89886e-05	0.000124905	0.000116554	0.000128252	1e-07	8.39502e-05	1e-07	5.01732e-05	0.000155663	7.9531e-05	1e-07	8.00658e-05	1e-07
n1088_519.081_4.09	n1088	519.081	4.09			5.1624	2.3681	2.3131e-09	2.4	B. rapa	5.7513	2.5239	6.4037e-07	+	1.148	0.19915	0.24503		X	9.92161e-05	0.000343001	0.000152228	8.63105e-05	0.000172643	8.2881e-05	0.000109078	0.000144188	5.14011e-05	0.000265783	0.000210047	0.000161451	0.000268731	0.000149584	0.000178234	0.000165462	0.000182383	0.000254671	0.000193962	0.000182964	0.000182518	0.000157816	9.53088e-05	0.000255868	0.000205339	0.000131704	0.000153072	0.000104736	0.000155354	0.00016313
n722_755.184_5.04	n722	755.184	5.04	Flavonoid glycoside	Kaempferol-coumaroyl-dihexoside	5.1553	2.366	1.0031e-10	2.4	B. rapa	4.2632	2.092	1.4059e-06	+	1.442	0.5281	0.18738			0.00029942	0.000135693	0.000305792	0.000128359	0.000141606	0.000165762	0.000156676	0.000467845	0.000319521	0.000190358	0.0001825	0.000402721	0.000868043	0.00110692	0.00173492	0.000541808	0.000430733	0.000918879	0.0013453	0.00131978	0.000867587	0.00228307	0.00214705	0.00166314	0.000628337	0.000308512	0.000198265	0.000564324	0.00131265	0.00055305
p2460_479.272_7.25	p2460	479.272	7.25			5.1452	2.3632	0.029375	2.4	B. rapa	58.947	5.8814	4.769e-17	+	12.893	3.6886	2.5435e-14	+	X	0.000117082	0.000259901	5.2485e-05	0.000247437	0.000113998	0.000112472	0.000151835	8.32935e-05	6.34008e-05	0.000136471	1e-07	1e-07	0.000176694	0.000135641	0.000108478	6.00191e-05	6.68145e-05	0.000211652	0.00022579	0.000146187	0.0001326	0.000115786	4.32868e-05	0.000195765	0.000117907	0.000246323	8.91296e-05	6.89762e-05	8.00658e-05	5.83222e-05
n844_441.213_11.62	n844	441.213	11.62			5.1353	2.3605	0.0098666	2.4	B. rapa	18.384	4.2004	1.2596e-08	+	2.8051	1.4881	4.6008e-05	+	X	9.92161e-05	0.000137577	0.000106827	0.000289915	0.000290971	0.000141819	0.000255838	0.000233155	0.000270898	0.000179583	0.000241038	0.000261224	0.000226075	0.000121662	0.000148801	9.0842e-05	0.000100893	0.000168633	0.000174068	0.000226876	0.000257526	0.000128006	7.10484e-05	0.000151693	0.000468172	0.000276037	0.000137036	0.00014538	7.15674e-05	9.54907e-05
p3864_361.722_8.1	p3864	361.722	8.1			5.1293	2.3588	0.29689			177.16	7.4689	6.9062e-20	+	30.782	4.944	1.3787e-12	+	X	5.06301e-05	4.01082e-05	1e-07	1e-07	2.97387e-05	1e-07	1e-07	1e-07	3.08436e-05	1e-07	3.88833e-05	1e-07	1e-07	1e-07	1e-07	1e-07	1e-07	7.24074e-05	4.08343e-05	1e-07	1e-07	8.19408e-05	9.31322e-05	1e-07	9.28205e-05	5.47385e-05	0.00011244	1e-07	7.43468e-05	1e-07
n1253_227.129_9.43	n1253	227.129	9.43			5.129	2.3587	5.3974e-09	2.4	B. rapa	8.8704	3.149	4.8905e-16	+	1.1113	0.1523	0.61282		X	7.44121e-05	0.000131923	8.27909e-05	0.000183686	0.000110569	4.69659e-05	0.000113045	9.51029e-05	7.36286e-05	0.000104158	9.29717e-05	0.000195918	0.000147162	3.59002e-05	0.000111192	8.11089e-05	0.000102833	0.000192724	0.000221315	0.000192723	0.000172517	9.81964e-05	0.000154227	0.000151693	0.000137577	0.00010825	0.00014141	0.000100046	9.94962e-05	6.89655e-05
p2382_331.138_5.59	p2382	331.138	5.59			5.1228	2.3569	1.8996e-07	2.4	B. rapa	20.395	4.3501	9.5509e-33	+	12.375	3.6293	1.5734e-19	+		0.00151732	0.00138293	0.00116619	0.000751951	0.000185041	0.000298239	0.000206664	0.000359203	0.000579175	0.000831566	0.00058624	0.00125312	0.00065913	0.000803296	0.000732597	0.000297304	0.000340146	0.000701795	0.00158774	0.00289805	0.00156511	0.000550428	0.000415816	0.000458925	0.000268427	0.00122648	0.000725378	0.000984172	0.000819244	0.0010681
p4184_307.132_3.05	p4184	307.132	3.05			5.1147	2.3546	2.6365e-13	2.4	B. rapa	1.3701	0.45432	0.15838		2.2155	1.1476	3.2953e-06	+		0.000227835	0.000194124	0.00010369	0.000533435	0.000335386	0.00026791	0.000265711	0.000258557	0.000596311	0.000223813	0.00228813	0.0012351	0.00271395	0.00925373	0.00484881	0.000505277	0.00203966	0.0022799	0.00150847	0.00214341	0.00168467	0.000270761	0.000372529	0.000505459	0.000284733	0.000927133	0.000541634	0.000275905	0.000285949	0.000367087
p2389_439.28_7.29	p2389	439.28	7.29			5.1123	2.354	0.00084427	2.4	B. rapa	94.749	6.566	8.6414e-30	+	29.73	4.8939	1.6819e-14	+	X	0.00045567	0.000303218	0.000171536	0.000536649	0.000171824	0.00017313	0.00019612	0.000204763	0.000203911	0.000218354	0.000228813	0.000203121	0.000266034	0.000168798	0.000145628	0.000121434	0.000120266	0.000326762	0.000542857	0.000497825	0.000373888	0.000290355	0.000103626	0.000375484	0.00032738	0.000289088	0.000198828	8.24349e-05	6.43386e-05	5.48915e-05
p4379_439.28_9.09	p4379	439.28	9.09			5.1118	2.3538	0.00044241	2.4	B. rapa	18.313	4.1948	2.9404e-14	+	4.9733	2.3142	1.2706e-11	+	X	0.000143979	1e-07	0.000125452	0.000141393	5.28688e-05	0.000176922	0.000265711	0.000215175	0.000207338	0.000118275	0.000121136	9.00938e-05	0.000210445	6.02849e-05	0.000105506	7.81644e-05	5.34516e-05	0.00018009	0.00024981	0.000262741	0.000273895	0.000163882	7.87033e-05	0.000118743	3.51213e-05	0.000256587	0.000116554	0.000203564	9.29335e-05	0.000257304
p1814_169.049_2.78	p1814	169.049	2.78			5.1019	2.351	9.3192e-33	2.4	B. rapa	0.941	-0.087733	0.89513		0.92262	-0.1162	0.90573			0.002541	0.00155459	0.000980574	0.0059192	0.00304491	0.00058005	0.00268241	0.00112273	0.000918455	0.00304422	0.00251096	0.00110078	0.00353587	0.00128859	0.000451743	0.00145442	0.000670574	0.00129591	0.00233717	0.00087712	0.00115427	0.00316363	0.00126712	0.0011441	0.00175983	0.00197401	0.000610195	0.00396192	0.00163992	0.000967463
p3856_431.094_3.43	p3856	431.094	3.43			5.101	2.3508	0.00045806	2.4	B. rapa	36.062	5.1724	6.1957e-18	+	10.714	3.4214	3.7224e-12	+	X	0.000208849	0.000158828	9.60092e-05	0.000578424	0.000252779	8.59333e-05	0.000139182	0.000159646	0.000109666	0.000171044	0.000118145	0.000137598	0.000103237	0.000227575	0.000197638	0.000121434	7.53181e-05	0.000176377	0.000170543	0.00017977	0.000176075	0.000295699	0.000166589	0.000242299	0.000703679	0.000140267	0.000146721	0.000354975	0.000127247	0.000107496
p2360_652.393_7.17	p2360	652.393	7.17			5.0939	2.3488	0.031808	2.3	B. rapa	472.88	8.8853	2.0687e-52	+	111.13	6.7961	8.4316e-34	+	X	5.22122e-05	0.000145994	8.83285e-05	8.9977e-05	0.000178432	0.000180713	9.0679e-05	0.000203028	8.05362e-05	9.64398e-05	0.000166002	8.84557e-05	0.000109193	9.19345e-05	0.000124824	0.000113059	9.96143e-05	7.24074e-05	0.000112895	0.000120505	0.000160859	0.000130036	0.000352853	0.00011072	2.75953e-05	0.000164216	8.36447e-05	6.22468e-05	0.000251635	6.40401e-05
p1555_345.089_2.06	p1555	345.089	2.06			5.0885	2.3472	1.4124e-05	2.3	B. rapa	1.2169	0.28325	0.12479		1.0081	0.011591	0.78376			0.00122145	0.00196851	0.00112651	0.000626626	0.000462602	0.000178185	0.000179249	0.000208234	0.000328999	0.00434343	0.0124202	0.00241943	0.000256108	0.000892216	0.000375957	0.000488528	0.000583108	0.00176563	0.00306017	0.00322598	0.00249766	0.00262567	0.00169081	0.0023219	0.000258392	0.000624361	0.000423708	0.00173282	0.00225471	0.00079364
p2678_626.245_4.29	p2678	626.245	4.29			5.0785	2.3444	1.55e-13	2.3	B. rapa	0.93123	-0.10278	0.95033		0.88766	-0.17192	0.18497			0.00389219	0.00257494	0.00225302	0.000591278	0.000520427	0.000279283	0.000345846	0.000319292	0.000765951	0.00190514	0.00196809	0.00228019	0.000796117	0.000699305	0.00294822	0.000279159	0.000509005	0.000729644	0.00122743	0.00112998	0.00134991	0.00241369	0.00292645	0.00314508	0.000732529	0.00270271	0.00246683	0.00187582	0.000875004	0.0010944
p3876_380.149_1.49	p3876	380.149	1.49			5.0669	2.3411	9.8413e-07	2.3	B. rapa	12.319	3.6228	4.3485e-19	+	2.0612	1.0435	7.0373e-07	+	X	0.00012974	8.66337e-05	0.000184338	0.000179954	0.000100781	6.95049e-05	0.000179249	0.000194351	0.00016964	0.000198338	0.000118145	0.000121217	0.000156841	0.000143177	0.0001486	0.000113059	7.04589e-05	0.000144815	0.000199368	0.000191623	0.000180423	0.00017457	8.0015e-05	0.000113929	0.000102855	0.000201848	0.000174146	9.75761e-05	7.72063e-05	8.23372e-05
p6236_347.085_1.47	p6236	347.085	1.47			5.0544	2.3375	4.3584e-05	2.3	B. rapa	1.3454	0.42808	0.21951		1.0159	0.022818	0.53915			0.000346499	0.000747616	0.000462124	0.000494874	0.000188345	0.000165548	0.000272037	0.000192616	0.000142223	0.00197975	0.00406928	0.000653589	0.000285888	0.000563664	0.000491865	0.000254034	0.000397242	0.000434444	0.00129949	0.00154681	0.00113471	0.00113114	0.000630938	0.000739736	0.000115398	0.000215533	0.000224881	0.000640974	0.000649105	0.000365943
p1463_439.16_6.2	p1463	439.16	6.2			5.0285	2.3301	4.9652e-14	2.3	B. rapa	1.1145	0.15645	0.59592		1.2234	0.29094	0.31106			0.000428773	0.000595205	0.000611899	0.000825861	0.00166537	0.0019613	0.00102488	0.00212398	0.00318546	0.000567721	0.00293569	0.00724354	0.000756411	0.00273091	0.00725167	0.000531797	0.00312327	0.00607479	0.000883944	0.00140458	0.0059083	0.00111867	0.00576633	0.00522147	0.00067483	0.0060965	0.000851531	0.000492927	0.000694856	0.00139516
p4515_345.089_2.27	p4515	345.089	2.27			5.0208	2.3279	0.0001156	2.3	B. rapa	2.9174	1.5447	0.11762		1.0812	0.11262	0.6724			0.000329095	0.000858315	0.000358434	0.000539862	0.00022304	0.000205987	0.000147617	0.000209969	0.000328999	0.00108449	0.00212512	0.00053401	0.000160812	0.000265254	0.000144142	0.000174474	0.000121481	0.000321192	0.000883944	0.00075859	0.000710822	0.000819408	0.00039614	0.000596923	0.000125433	0.000302772	0.000224881	0.000439092	0.000594774	0.000307621
p6354_600.416_24.82	p6354	600.416	24.82			5.0036	2.323	0.063533			0.11859	-3.0759	0.56948		1.1626	0.21734	0.79705			0.000444595	0.000482902	0.000358434	0.000588064	0.000531992	0.000300767	0.000434416	0.000366144	0.000325572	0.000516772	0.000474077	0.000312871	0.000563834	0.000449122	0.000323947	0.000383843	0.000223525	0.000542127	0.000638937	0.000387197	0.000623871	0.00092985	0.000485337	0.000396344	0.121116	0.000660283	0.000386685	0.000863043	0.000440362	0.000235576
p4886_235.134_4.25	p4886	235.134	4.25			5.0004	2.322	4.2196e-05	2.3	B. rapa	10.103	3.3367	6.5654e-13	+	1.9773	0.98352	0.011963		X	0.00049839	0.000478089	0.000275226	1e-07	0.00035356	0.000382909	0.000468157	0.000489349	0.000664852	0.000311155	0.000302093	0.000434088	0.000168753	0.00034061	0.000529015	0.000279159	0.00021988	0.000443727	0.000533249	0.000323981	0.000573874	0.000543303	0.000279397	0.000508668	0.000239577	0.000490936	0.000352405	0.000291046	0.000295957	0.000186402
p4060_457.291_7.26	p4060	457.291	7.26			4.9868	2.3181	0.00020066	2.3	B. rapa	58.266	5.8646	1.0444e-27	+	18.271	4.1914	3.0275e-12	+	X	0.000242075	0.000343326	0.000130573	0.000469166	9.25204e-05	0.000107417	0.000170814	0.000130146	0.000113093	0.000251107	5.98204e-05	0.000111389	0.000142944	8.28917e-05	8.76739e-05	9.07266e-05	0.00012877	0.000128105	0.000516434	0.000227182	0.000208682	0.000130036	7.08329e-05	0.000275997	0.000155537	0.000242902	0.00011244	8.41173e-05	5.00411e-05	4.0025e-05
p2968_420.114_3.63	p2968	420.114	3.63			4.9838	2.3173	4.341e-25	2.3	B. rapa	1.2694	0.34411	0.10257		1.8077	0.85412	0.0005461			0.00718947	0.00720985	0.00416936	0.00308171	0.00211971	0.00304684	0.00135386	0.00136567	0.0015439	0.00196155	0.00173479	0.00149556	0.000575746	0.000646555	0.000419051	0.000750937	0.00057096	0.00100442	0.0013019	0.000865267	0.00059996	0.00105454	0.00103101	0.000921059	0.000649743	0.0011478	0.00205409	0.00340002	0.00207885	0.00149122
p1383_803.203_4.4	p1383	803.203	4.4	Flavonoid glycoside	Kaempferol-hydroxyferuloyl-dihexoside_isomer	4.9835	2.3171	2.1148e-17	2.3	B. rapa	0.8817	-0.18164	0.38012		1.2746	0.35003	0.51653			0.00400452	0.00312844	0.00300573	0.00157781	0.000989637	0.000745598	0.00225854	0.0056709	0.00352817	0.00343908	0.00288484	0.00527131	0.00750256	0.0182136	0.0238503	0.00731256	0.00490418	0.00884113	0.0128772	0.0119241	0.00927764	0.0209359	0.0187484	0.0126012	0.00308189	0.00421315	0.00199102	0.00613888	0.0173757	0.00589283
p3897_445.139_2.55	p3897	445.139	2.55			4.9794	2.316	2.1762e-05	2.3	B. rapa	16.835	4.0734	1.7266e-26	+	3.9812	1.9932	1.5457e-15	+	X	0.000139233	0.000171663	9.85695e-05	0.000218516	7.93032e-05	0.000122581	0.00032054	0.000478937	0.000493498	9.28005e-05	6.13159e-05	6.38847e-05	7.94132e-05	0.000156741	0.00010402	9.21223e-05	0.000106903	0.000107683	0.000184956	0.000106677	0.000173901	9.26287e-05	5.50923e-05	0.000104301	0.000102855	9.92135e-05	0.000115183	0.000132905	5.43303e-05	5.83222e-05
p4205_473.286_5.48	p4205	473.286	5.48			4.9717	2.3137	0.00027063	2.3	B. rapa	25.563	4.676	3.9878e-24	+	5.6611	2.5011	1.2801e-12	+	X	0.000193027	8.3425e-05	6.52863e-05	0.000347054	0.000105738	8.59333e-05	0.000198229	0.000145764	0.000214192	6.1867e-05	5.83249e-05	3.76756e-05	0.000103237	0.000144684	0.000150086	5.72275e-05	0.000109333	0.000139245	0.00020177	0.000211378	0.000160859	0.000112223	0.000112808	0.00011072	7.77685e-05	0.000200138	0.000101471	0.000119447	0.00011009	9.60601e-05
p4350_787.208_6.23	p4350	787.208	6.23	Flavonoid glycoside	Kaempferol-feruloyl-dihexoside_isomer	4.9705	2.3134	5.239e-22	2.3	B. rapa	3.0443	1.6061	7.3817e-09	+	1.5635	0.64476	0.0099156			0.000238911	0.000251879	0.000291868	0.000674828	0.000373386	0.000261591	0.00044496	0.000513643	0.000467795	0.000453085	0.000415752	0.000489783	0.000484421	0.000762604	0.000896057	0.000470382	0.000404531	0.000634957	0.000386725	0.0004998	0.000486924	0.00106879	0.000545676	0.000726898	0.000199439	0.000407118	0.000366117	0.000445822	0.0019273	0.000649549
p5652_541.358_5.15	p5652	541.358	5.15			4.9643	2.3116	1.2155e-18	2.3	B. rapa	0.87812	-0.18751	0.99574		1.071	0.098923	0.92546			0.000112335	0.00012995	0.000112651	0.00268646	0.00121929	0.00114746	0.0022733	0.0033543	0.00393257	0.00206527	0.00112313	0.00127442	0.000444714	0.000296903	0.000243704	0.00112222	0.000866158	0.00146486	0.000379519	0.000262741	0.000436927	0.000719654	0.000373841	0.000617783	0.000415183	0.000809104	0.000512838	0.000407128	0.000185867	0.00017611
p2276_393.13_4.49	p2276	393.13	4.49			4.9589	2.31	1.2739e-24	2.3	B. rapa	1.3702	0.45437	0.047852		2.2966	1.1995	0.00054189	+		0.00397762	0.00449372	0.00465325	0.00216588	0.00310604	0.00392008	0.00101645	0.0049872	0.00664338	0.00071329	0.0024975	0.00426717	0.000786191	0.00218231	0.00382644	0.000960306	0.00217208	0.00392114	0.0027335	0.00594426	0.00587134	0.000489863	0.00146126	0.00129494	0.00097336	0.00366064	0.00323061	0.000809208	0.00244201	0.00240265
p1639_625.343_5.74	p1639	625.343	5.74			4.9472	2.3066	3.6848e-18	2.3	B. rapa	0.84312	-0.24619	0.78139		1.2553	0.328	0.35627			0.000169294	0.000134763	0.000124172	0.00275715	0.00200736	0.00179828	0.00308309	0.0040675	0.00372865	0.00218172	0.00182303	0.00149719	0.000200518	0.000271282	0.000303144	0.000850038	0.00110791	0.00143144	0.000787863	0.0004998	0.000593438	0.000502333	0.000890659	0.00129654	0.000810297	0.00177216	0.000865243	0.000400398	0.000297387	0.000274457
n1414_343.068_3.21	n1414	343.068	3.21			4.9458	2.3062	9.4929e-19	2.3	B. rapa	1.1504	0.20212	0.32831		1.25	0.32193	0.089479			0.000735262	0.00064454	0.000479386	0.000599747	0.000634317	0.00030666	0.000809163	0.00151398	0.00157954	0.000260395	0.000230707	0.000331973	0.000541727	0.00055047	0.000394077	0.00290857	0.00230695	0.00532743	0.00037549	0.000178085	0.000432543	0.000196393	0.000291125	0.000550116	0.00123409	0.00124487	0.000294482	0.000481473	0.000338636	0.000668435
p2469_740.446_8.1	p2469	740.446	8.1			4.9384	2.3041	0.0052001	2.3	B. rapa	150.57	7.2343	1.0435e-25	+	39.443	5.3017	1.0331e-11	+	X	5.8541e-05	7.05904e-05	4.09639e-05	0.000147819	1e-07	6.82412e-05	4.00675e-05	9.8911e-05	0.000126802	7.27847e-05	7.17845e-05	3.27614e-05	5.55892e-05	6.63134e-05	3.71499e-05	8.23518e-05	6.317e-05	1e-07	0.000117699	4.14854e-05	0.000160859	3.02825e-05	9.96908e-05	5.29529e-05	4.13929e-05	7.52654e-05	6.17051e-05	8.07526e-05	5.57601e-05	3.77379e-05
p2412_421.269_7.25	p2412	421.269	7.25			4.9317	2.3021	0.00094848	2.3	B. rapa	67.862	6.0845	2.117e-29	+	17.752	4.1499	8.1519e-13	+	X	0.000306945	0.000256692	0.000122892	0.000295639	0.000201562	0.000192086	0.00019612	0.000105852	0.000113093	0.000194699	5.38384e-05	0.000160531	0.000174709	0.000159755	8.61879e-05	0.000198203	0.000115407	0.00018009	0.000329077	0.000244961	0.000232593	0.000154975	6.55861e-05	0.000290438	0.000148011	0.000232639	0.000222138	0.000142999	6.43386e-05	5.60351e-05
p2117_558.291_10.56	p2117	558.291	10.56			4.9294	2.3014	3.8213e-19	2.3	B. rapa	0.96128	-0.05697	0.55843		1.3104	0.38997	0.28658			0.00368175	0.00270329	0.0022671	0.00113757	0.000685642	0.000935157	0.000759173	0.00083814	0.000735107	0.000154668	0.000140578	0.000224415	0.000285888	0.000415966	0.000277882	0.000207973	0.000357154	0.000530988	0.00213299	0.00186092	0.00199987	0.000694715	0.000655861	0.00078627	0.000563194	0.000668836	0.000544376	0.0045171	0.00561747	0.00335867
n1115_547.109_6.76	n1115	547.109	6.76			4.9276	2.3009	2.2402e-05	2.3	B. rapa	7.9266	2.9867	1.1941e-08	+	1.1804	0.2393	0.53021		X	8e-07	0.0001715	9.21382e-05	0.000112868	0.000131907	3.86778e-05	0.000156676	5.06193e-05	0.000100024	9.87706e-05	8.78066e-05	3.0839e-05	0.000123701	0.000149584	7.68533e-05	0.000188173	9.7012e-05	0.000192724	0.000149201	8e-07	0.000127513	9.11824e-05	9.01102e-05	8.77262e-05	0.000119097	4.51041e-05	0.000135578	7.19083e-05	0.000104733	0.000107427
p6366_758.598_24.89	p6366	758.598	24.89			4.9133	2.2967	1.4484e-06	2.3	B. rapa	0.9195	-0.12108	0.15906		1.6517	0.72399	0.025559			0.000632876	0.0003706	0.00030979	1e-07	0.00050721	1e-07	0.00040911	0.000397379	0.000265598	0.00183236	0.000587736	0.000707646	0.000851707	0.000364724	0.000665727	0.000529006	0.000488353	0.00114924	0.00121782	0.000843536	0.00155424	0.000933413	0.000818514	0.000645062	0.0155738	0.000805682	0.000800795	0.00130045	0.000922186	0.000960601
p1578_369.058_2.79	p1578	369.058	2.79			4.9017	2.2933	7.8195e-36	2.3	B. rapa	0.87062	-0.19989	0.45093		0.75524	-0.40498	0.38543			0.0016787	0.00174872	0.00138509	0.00220444	0.00265005	0.00163905	0.00128638	0.000753112	0.000584316	0.00121187	0.00115304	0.00121872	0.000863619	0.000471729	0.000448771	0.00037826	0.000295198	0.000874458	0.00131631	0.000991698	0.00107601	0.00132174	0.000814579	0.00198493	0.00106116	0.00144373	0.0020349	0.00201713	0.00166279	0.00140888
n84_577.156_5.66	n84	577.156	5.66			4.8939	2.291	0.0026249	2.3	B. rapa	0.34172	-1.5491	0.018875	-	0.8335	-0.26275	0.77394			0.00113921	0.000750079	0.00162644	0.0255191	0.0203951	0.0120223	0.0356904	0.0160877	0.0282859	0.000786573	0.00150993	0.00115374	0.00125834	0.00194061	0.0037838	0.000652116	0.0008052	0.00145231	0.000711193	0.000502542	0.0010076	0.000368236	0.000765936	0.000467873	0.000449692	0.000306708	0.000397988	0.00181178	0.00160416	0.00130902
p1498_371.206_5.6	p1498	371.206	5.6			4.8929	2.2907	1.6846e-21	2.3	B. rapa	0.51565	-0.95553	0.0052613		0.94616	-0.07984	0.82438			0.0151669	0.00774088	0.0041412	0.0306372	0.00511175	0.00383414	0.0268051	0.0117912	0.00851113	0.00660885	0.000666998	0.00234571	0.0129305	0.00611138	0.00626199	0.0332757	0.00822304	0.00955406	0.0196149	0.0051027	0.00592786	0.0122769	0.00582929	0.00402281	0.00560435	0.00625216	0.00467862	0.01609	0.00694428	0.0039499
p2394_313.128_5.57	p2394	313.128	5.57			4.8916	2.2903	2.2469e-07	2.3	B. rapa	18.636	4.22	4.4794e-37	+	7.4029	2.8881	3.898e-14	+		0.0012167	0.00114228	0.00125964	0.00148141	0.000804597	0.000485271	0.00118726	0.000602142	0.000613446	0.000504034	0.000456131	0.00106638	0.000563834	0.000813846	0.000757859	0.000371281	0.000405746	0.000642384	0.00105208	0.00263531	0.00159989	0.000678684	0.000599457	0.000604946	0.000346195	0.00106569	0.000948888	0.000836126	0.000792079	0.00127165
p1434_175.148_4.86	p1434	175.148	4.86			4.8799	2.2868	8.0503e-22	2.3	B. rapa	1.3225	0.40328	0.20531		1.2544	0.32705	0.93807			0.00502661	0.00457875	0.00291868	0.00502907	0.00374047	0.00320986	0.0214108	0.0294772	0.0203431	0.0086632	0.00428314	0.0102658	0.00499509	0.00753561	0.00496769	0.00270086	0.00427491	0.00299098	0.0171696	0.01661	0.0165902	0.00456375	0.0043759	0.00699459	0.00295144	0.00961003	0.0150122	0.00326712	0.00485399	0.00216021
p4868_366.14_4.22	p4868	366.14	4.22			4.8667	2.2829	0.0015821	2.3	B. rapa	8.9001	3.1538	0.00010722	+	1.6353	0.70958	0.00092267		X	0.000121829	0.000184498	0.000154895	0.000928692	0.000672425	0.00021357	0.000398566	0.000343586	0.00036327	0.000282041	0.00011665	0.000203121	0.00024221	0.000224561	0.000240732	0.000154933	0.000115407	0.000233932	0.000264222	0.000256814	0.000243462	0.000190601	0.000196758	0.000155649	0.000149265	0.000338695	0.000153577	0.000166552	0.000147264	9.72037e-05
p4963_348.714_7.64	p4963	348.714	7.64			4.8563	2.2798	0.27509			50.906	5.6698	6.7328e-16	+	12.339	3.6252	1.2165e-09	+	X	4.58835e-05	1e-07	7.68074e-05	0.000170314	1e-07	7.96147e-05	1e-07	1e-07	1e-07	1e-07	7.77665e-05	1e-07	0.000129046	1e-07	1e-07	1e-07	1.82221e-05	1e-07	7.44626e-05	1e-07	0.000117383	5.87836e-05	6.68978e-05	1e-07	3.76299e-05	1e-07	1e-07	9.58937e-05	1e-07	1e-07
p2112_544.311_12.59	p2112	544.311	12.59			4.8345	2.2734	4.415e-12	2.3	B. rapa	0.90414	-0.14538	0.79215		1.0827	0.11459	0.99795			0.00174674	0.00296801	0.00225302	0.00524116	0.00086077	0.00262981	0.0016997	0.00158084	0.00156103	0.000152848	0.000106181	9.17318e-05	0.000222357	0.000307453	0.000225872	0.000259618	0.000120266	0.000206083	0.00234437	0.00153101	0.00204551	0.000368734	0.000233486	0.000407577	0.000415183	0.000696205	0.000460732	0.00186909	0.00457376	0.00349247
p1400_480.149_6.14	p1400	480.149	6.14			4.8244	2.2704	7.0593e-09	2.3	B. rapa	0.84322	-0.24602	0.84602		2.4099	1.2689	0.0018033	+		0.000362321	0.000519802	0.000238103	0.0001671	8.26075e-05	0.000154175	0.000250949	9.8911e-05	0.000157645	0.00453813	0.00291475	0.00167083	0.00506061	0.00237673	0.00207594	0.0042474	0.00160112	0.001463	0.00265423	0.00240615	0.00186074	0.0160978	0.0101199	0.0094914	0.00226532	0.00273008	0.00229132	0.000484516	0.000207313	0.000197838
p2381_341.207_7.26	p2381	341.207	7.26			4.8215	2.2695	0.0032573	2.3	B. rapa	94.032	6.5551	8.6551e-30	+	27.425	4.7774	2.0009e-17	+	X	0.000482568	0.000434773	0.000148494	0.000498087	0.000294083	0.000246427	0.000326866	0.000201293	0.000229614	0.000564082	0.000140578	0.000265367	0.000210445	0.000189897	0.000136712	0.000127017	8.13922e-05	0.000248784	0.000545259	0.000347687	0.00038693	0.000208415	8.0015e-05	0.000563226	0.000233305	0.000448172	0.000304412	0.00018674	0.000115809	0.000121219
p2368_550.326_5.11	p2368	550.326	5.11			4.8187	2.2687	0.014146	2.3	B. rapa	165.9	7.3742	2.2982e-49	+	45.447	5.5061	7.1093e-31	+	X	0.000204102	0.000163641	0.000186898	0.000694109	0.000251127	0.000188295	0.000189793	0.000211704	0.000188489	0.000174683	0.000185443	0.000134322	0.000277946	9.49487e-05	7.42999e-05	0.000121434	0.000167644	0.000144815	0.000297851	0.000325957	0.000180423	0.000236916	0.000362035	0.000115534	0.000125433	0.00014711	0.000152206	0.000158141	0.000128677	0.000114357
p2384_696.42_7.63	p2384	696.42	7.63			4.8145	2.2674	0.03531	2.3	B. rapa	318.96	8.3172	7.4221e-34	+	76.162	6.251	1.2374e-21	+	X	7.75273e-05	9.94683e-05	2.94428e-05	0.000138179	5.45209e-05	3.03294e-05	6.74821e-05	7.98229e-05	0.000150791	7.46044e-05	9.72082e-05	4.58659e-05	6.55159e-05	1e-07	6.68699e-05	8.65392e-05	0.000115407	3.7132e-05	5.76485e-05	0.000260765	0.000117383	9.79727e-05	0.000132484	7.70224e-05	8.02771e-05	0.000138557	5.89627e-05	5.38351e-05	6.86278e-05	3.43072e-05
n1455_753.392_10.68	n1455	753.392	10.68			4.7993	2.2628	2.7594e-20	2.3	B. rapa	0.71073	-0.49262	0.33785		1.0575	0.080631	0.75591			0.000104531	0.000184693	0.000118845	0.00160892	0.00164108	0.000537806	0.00145372	0.00146949	0.00169207	0.00181738	0.000962429	0.00120635	0.000277262	0.000554459	0.000184775	0.000442855	0.000939076	0.00080531	0.000328243	0.000226876	0.00029503	0.000280561	0.00034831	0.000360043	0.000969199	0.000813678	0.000663314	0.000136	0.000188519	9.54907e-05
p2155_518.259_6.94	p2155	518.259	6.94			4.7902	2.2601	2.5095e-27	2.3	B. rapa	1.1786	0.23702	0.25953		0.94035	-0.088725	0.80916			0.00213912	0.00249954	0.00185362	0.00199556	0.00189006	0.00176669	0.00154998	0.00260813	0.00201169	0.000445807	0.000332003	0.000841967	0.000857663	0.00141669	0.00111153	0.000640669	0.000838218	0.00123278	0.00203451	0.00192018	0.00171075	0.00134134	0.00159505	0.00133345	0.000387588	0.00182861	0.000918721	0.00136606	0.00226615	0.00163188
p2003_449.108_5.38	p2003	449.108	5.38			4.78	2.257	2.2188e-17	2.3	B. rapa	1.9158	0.93792	0.11566		0.90307	-0.14709	0.97618			0.00416274	0.00772965	0.00425513	0.0128089	0.0100137	0.00787933	0.00860186	0.0198551	0.0142618	0.00447808	0.00320338	0.00607887	0.00569393	0.0068137	0.0104064	0.0304199	0.0365439	0.0412295	0.0141335	0.0164065	0.0130578	0.0114129	0.00605097	0.00704594	0.00400382	0.0073572	0.00420692	0.0108545	0.0405233	0.0156704
p3326_105.018_5.57	p3326	105.018	5.57			4.7353	2.2434	2.9151e-09	2.2	B. rapa	10.512	3.394	4.5483e-29	+	3.3129	1.7281	3.0413e-08	+		0.000784766	0.00104121	0.000770634	0.000851568	0.000583209	0.000509281	0.00114298	0.000829464	0.000616873	0.000889793	0.000782152	0.00071256	0.00101053	0.000729447	0.000468089	0.000587629	0.000310991	0.000564406	0.00223868	0.00176214	0.000773861	0.00282696	0.000545676	0.000906617	0.000947019	0.000822788	0.000475815	0.000775561	0.000590485	0.000685
p2186_403.176_6.99	p2186	403.176	6.99			4.7338	2.243	1.0255e-23	2.2	B. rapa	1.6454	0.71847	0.016963		1.576	0.65629	0.041364			0.000893937	0.00153213	0.00145678	0.000571997	0.00115816	0.000983179	0.000366934	0.00105852	0.00157988	0.000198338	0.000188434	0.000812482	0.000563834	0.000589285	0.000977786	0.000319637	0.000470131	0.00102299	0.000655752	0.00101343	0.00125644	0.000495207	0.000872295	0.0011441	0.000141739	0.000983583	0.000933804	0.000622468	0.00102656	0.001139
p5688_347.086_2.07	p5688	347.086	2.07			4.7306	2.242	0.00043944	2.2	B. rapa	1.5479	0.63027	0.148		1.5046	0.5894	0.017859			0.000704074	0.000847085	0.000660543	0.000388829	0.000117303	0.000181977	9.27879e-05	0.00034185	0.00011652	0.00168133	0.00475423	0.000927147	0.000142944	0.000204969	0.000534959	0.000340574	0.000304917	0.000534701	0.00108331	0.00163176	0.00111297	0.00118636	0.00059421	0.00129173	0.000141739	0.000261718	0.000191971	0.000698174	0.000647675	0.000375092
p4073_398.091_6.4	p4073	398.091	6.4			4.7266	2.2408	4.9743e-06	2.2	B. rapa	11.631	3.5399	1.9457e-18	+	3.564	1.8335	3.4534e-11	+	X	0.000102842	0.000163641	0.000241943	0.000443458	0.000548514	0.000611643	0.000293125	0.000445967	0.000536337	0.000103718	0.00011665	0.000271919	0.000127061	0.000189897	0.000108478	0.000153537	0.000100829	0.00019123	0.000220986	0.000596599	0.000254331	8.72848e-05	8.65736e-05	0.000134789	7.77685e-05	0.00014711	0.00013438	9.42114e-05	0.000274511	0.000108639
p3138_805.329_9.68	p3138	805.329	9.68			4.7154	2.2374	5.5997e-10	2.2	B. rapa	4.7018	2.2332	6.8458e-07	+	7.4187	2.8912	1.1777e-14	+		0.000588574	0.000296801	0.000166416	0.00444422	0.00158937	0.000897245	0.00204555	0.00101687	0.000666565	0.000791534	0.000402292	0.00043245	0.000956929	0.000613399	0.000534959	0.000640669	0.000506575	0.000438158	0.00669683	0.00252073	0.00157815	0.000436424	0.000215122	0.000243904	0.000535599	0.000692784	0.000348291	0.0020491	0.00146263	0.000615242
p1115_492.244_4.83	p1115	492.244	4.83			4.7104	2.2358	4.7761e-24	2.2	B. rapa	1.0496	0.069868	0.74067		0.97462	-0.037088	0.85702			0.013542	0.008304	0.00595001	0.0437546	0.0169907	0.0198152	0.0633741	0.0573944	0.045808	0.0324711	0.0104835	0.0189672	0.0201809	0.0163146	0.0114095	0.00778992	0.00749901	0.00493484	0.0621307	0.0302843	0.0290133	0.0184741	0.0155951	0.0140726	0.0113918	0.0209152	0.0236166	0.0110782	0.00890589	0.00482702
p4354_473.285_5.73	p4354	473.285	5.73			4.7061	2.2345	0.00066964	2.2	B. rapa	28.45	4.8303	5.4113e-25	+	6.1132	2.6119	4.515e-12	+	X	0.000102842	0.000174872	5.63254e-05	0.000311706	0.000105738	6.57137e-05	0.000145508	0.000145764	0.000145651	8.00632e-05	4.78563e-05	5.24182e-05	0.000174709	0.000100977	6.68699e-05	3.62906e-05	8.74662e-05	0.000128105	0.000105689	5.92648e-05	9.56457e-05	0.000171007	6.29626e-05	9.46733e-05	9.03118e-05	0.000131715	8.09023e-05	9.08467e-05	9.43632e-05	7.20451e-05
p2336_608.367_6.73	p2336	608.367	6.73			4.7011	2.233	0.026022	2.2	B. rapa	561.59	9.1334	1.69e-59	+	175.42	7.4547	5.1767e-36	+	X	0.000175623	0.000275944	0.000120332	0.000173527	0.00010739	0.00023758	0.000221426	0.000119734	0.000191916	0.000200158	0.000182452	0.000268643	0.000186621	0.000143177	0.000182778	0.000205182	0.000166429	0.000120679	0.000160935	0.000276569	0.000363019	0.00018882	0.000453856	0.000160463	0.000195676	0.000239481	0.000208426	0.000134588	0.000162991	0.000102922
p2292_437.088_3.03	p2292	437.088	3.03			4.6987	2.2323	4.1955e-18	2.2	B. rapa	1.4608	0.54673	0.14786		0.9885	-0.016681	0.95291			0.000218342	0.000229419	0.000360995	0.000385616	0.000378342	0.000275492	0.000904682	0.000803435	0.00108638	0.000673259	0.00147906	0.0021	0.000220372	0.000321017	0.00026748	0.000583442	0.000880736	0.00207011	0.000379519	0.000203476	0.000232593	0.000400797	0.000230863	0.000611365	0.000687373	0.00232639	0.00127387	0.00032974	0.00061765	0.0003648
p3861_229.144_6.21	p3861	229.144	6.21			4.6944	2.231	1.1291e-10	2.2	B. rapa	8.1652	3.0295	1.4469e-22	+	2.0689	1.0489	7.5464e-07	+	X	0.000577499	0.000320865	0.000289308	0.00049166	0.000318865	0.000202196	0.000413328	0.000524055	0.000399254	0.000589556	0.000530906	0.000355461	0.000464567	0.000390345	0.000294228	0.000266596	0.000238102	0.000417735	0.000780657	0.000353614	0.000608655	0.000293918	0.00028989	0.000515087	0.000244594	0.0003558	0.000318124	0.000341516	0.000511849	0.000411686
p1368_207.138_4.65	p1368	207.138	4.65			4.6856	2.2282	1.3069e-25	2.2	B. rapa	1.4222	0.50814	0.0062963		1.5791	0.65908	0.013479			0.014235	0.0162855	0.011964	0.00742953	0.00563879	0.00578407	0.00424504	0.0065073	0.00720713	0.00277856	0.00718144	0.00731889	0.0487677	0.00555375	0.00491568	0.00313356	0.00319738	0.0039657	0.00709797	0.00884034	0.00785817	0.00580533	0.00559318	0.014424	0.00530958	0.00635993	0.00625416	0.00497301	0.0102942	0.00593629
p1776_332.135_6.06	p1776	332.135	6.06			4.6812	2.2269	5.261e-23	2.2	B. rapa	0.9792	-0.030328	0.68722		1.6942	0.76057	4.8365e-05			0.000596485	0.000563119	0.000344353	0.0001671	0.000128868	8.97245e-05	0.000183467	0.000149234	0.000149078	0.0015485	0.00102143	0.000823949	0.00201114	0.000928387	0.000653839	0.000757916	0.000710663	0.000573689	0.00139798	0.000796124	0.00139121	0.00172966	0.000751616	0.00101413	0.00124806	0.00102806	0.000943403	0.00073182	0.000458948	0.000315626
p3125_165.054_3.52	p3125	165.054	3.52			4.6766	2.2255	0.00025799	2.2	B. rapa	24.482	4.6136	3.3152e-25	+	5.4958	2.4583	1.7234e-10	+		0.000343335	0.000547076	0.00030979	0.00142678	0.000525384	0.000262855	0.000653733	0.000353997	0.000610019	0.00124644	0.000533897	0.000481592	0.000996636	0.000322524	0.000242218	0.000819331	0.00041425	0.000488286	0.00239722	0.00103318	0.00179771	0.00202358	0.000338424	0.0007622	0.000816569	0.000585018	0.000389428	0.00164365	0.000776352	0.00038424
n1310_373.187_5.26	n1310	373.187	5.26			4.6724	2.2242	3.6124e-21	2.2	B. rapa	1.0153	0.021879	0.97485		0.84543	-0.24224	0.67569			0.000379147	0.000356193	0.000225672	0.00106228	0.000514049	0.000364676	0.000430363	0.000351267	0.000382035	0.00193231	0.00219516	0.00154195	0.00088084	0.0018349	0.00064753	0.000218994	0.000302678	0.000361357	0.00154423	0.000556212	0.000610061	0.00181137	0.00319718	0.00053915	0.00134292	0.00210005	0.000982579	0.000295449	0.000518427	0.000196286
p4108_292.076_2.74	p4108	292.076	2.74			4.652	2.2178	2.7659e-06	2.2	B. rapa	5.3932	2.4311	2.8337e-07	+	3.6587	1.8713	7.3226e-10	+		0.000148726	0.000232627	0.000172817	0.00259005	0.00063773	0.000817631	0.00049768	0.00148887	0.00255831	0.000180142	0.000137587	0.000235882	0.000416919	6.48063e-05	0.00016346	0.000262409	0.00015914	0.000441871	0.000727812	0.000969968	0.000263026	0.000812283	0.000145601	6.0976e-05	6.64795e-05	0.00011803	0.000104213	9.75761e-05	0.000178718	9.49165e-05
p1370_817.219_4.73	p1370	817.219	4.73	Flavonoid glycoside	Kaempferol-sinapoyl-dihexoside_isomer	4.6435	2.2152	5.9101e-18	2.2	B. rapa	1.5109	0.59539	0.16956		1.2768	0.35253	0.32271			0.00427982	0.00363541	0.00445483	0.00154246	0.000598078	0.000643236	0.00145086	0.0051104	0.00355045	0.00268576	0.00284895	0.005594	0.00391309	0.0127231	0.0209897	0.00573671	0.00551159	0.00786456	0.00987711	0.0111754	0.00727994	0.0159749	0.0115051	0.0143566	0.00274071	0.00751457	0.00321415	0.00533808	0.0181978	0.00812051
p2882_607.291_25.12	p2882	607.291	25.12			4.6432	2.2151	0.0096336	2.2	B. rapa	0.075342	-3.7304	0.26977		2.3402	1.2266	0.87613			0.000873368	0.000266318	0.00031619	0.0010251	0.000123911	0.000768345	0.00223745	0.000182204	0.000443806	0.00179232	0.000198903	0.00120726	0.00157437	0.000238125	0.000261536	0.00139998	0.000269687	0.0415154	0.00162377	0.000221255	0.000289111	0.00465816	0.000186264	0.000194161	0.445945	0.000283956	0.000244078	0.0114265	0.000273081	0.000206987
p4080_263.165_4.85	p4080	263.165	4.85			4.621	2.2082	1.1533e-06	2.2	B. rapa	15.217	3.9276	2.3445e-37	+	3.3619	1.7493	5.8455e-12	+	X	0.000327513	0.000311239	0.000226582	0.000469166	0.000318865	0.000248954	0.000341628	0.000336644	0.000388973	0.00042943	0.000236291	0.000262091	0.000347433	0.000173319	0.00019318	0.000199598	0.000185866	0.000224649	0.000372313	0.000270643	0.000415189	0.000265417	0.000291202	0.000250323	0.000215745	0.000227507	0.000326352	0.000299458	0.000178718	0.000201269
p1208_494.223_6.74	p1208	494.223	6.74			4.6036	2.2028	1.1835e-26	2.2	B. rapa	0.65195	-0.61717	0.0021271		1.0218	0.031097	0.57862			0.00606137	0.00483544	0.00323743	0.00893022	0.00463924	0.0034386	0.0111493	0.00928375	0.00934905	0.00419604	0.00326021	0.00494205	0.00720278	0.00601945	0.00453081	0.00372118	0.00289853	0.00320263	0.00780897	0.0051837	0.00478663	0.00548647	0.00387614	0.00317236	0.00994559	0.00530621	0.00695759	0.00239061	0.00185438	0.00136771
n744_349.15_4.46	n744	349.15	4.46			4.5948	2.2	5.8924e-06	2.2	B. rapa	17.265	4.1098	2.0423e-33	+	4.9223	2.2993	2.292e-17	+	X	0.000200204	0.000220501	0.00014021	0.000276636	0.000188161	0.00014366	0.000182458	0.000276105	0.000165317	0.00022807	0.000158396	0.000143311	0.000157826	0.000319113	0.000127544	0.000105442	0.000166861	0.000182399	0.000141741	0.000146372	0.000377538	0.000113978	0.000175022	0.000195556	0.000232033	0.00019485	0.000112253	0.000225104	0.000230412	0.000208223
n868_357.122_1.29	n868	357.122	1.29			4.5928	2.1994	5.2968e-21	2.2	B. rapa	0.94047	-0.088546	0.63388		0.79569	-0.32973	0.15272			0.000191345	0.000241231	0.000186947	0.000947202	0.000531507	0.00022562	0.00188408	0.00315987	0.00307573	0.000497445	0.000511344	0.000827211	0.000774201	0.000380942	0.000645894	0.000314703	0.000547148	0.000578171	0.000313323	0.000217118	0.000367537	0.000973196	0.00072608	0.000652463	0.000731006	0.000539445	0.000239084	0.000289196	0.00044686	0.000370027
p1489_163.059_3.39	p1489	163.059	3.39			4.5925	2.1993	2.5956e-12	2.2	B. rapa	1.8756	0.90732	0.035496		1.2449	0.31606	0.15963			0.000988868	0.000428355	0.000679745	0.0117774	0.0137822	0.00130416	0.00397933	0.00609951	0.00311349	0.00111907	0.00248404	0.00117941	0.00538819	0.00728694	0.0030879	0.00117526	0.0023458	0.00226134	0.00111934	0.00185499	0.00143686	0.00296234	0.00282545	0.00420093	0.0048806	0.0155064	0.00136711	0.00107334	0.000467527	0.000511177
p6040_253.144_4.25	p6040	253.144	4.25			4.5864	2.1973	2.1187e-10	2.2	B. rapa	8.4368	3.0767	1.841e-29	+	1.743	0.80153	0.00011879		X	0.000420862	0.000442794	0.000262425	0.000819434	0.000505558	0.000260327	0.000632644	0.000562231	0.000584316	0.000347547	0.00037986	0.000411155	0.000541995	0.000426516	0.000343265	0.000252639	0.00019194	0.000460437	0.000634133	0.000563016	0.000547789	0.000650182	0.00031219	0.000519901	0.000351213	0.000466988	0.000429193	0.000339834	0.000334561	0.000171536
p3916_383.735_8.57	p3916	383.735	8.57			4.5819	2.1959	0.37618			105.82	6.7255	1.8387e-18	+	20.151	4.3328	1.5508e-10	+	X	1e-07	8.18207e-05	1e-07	0.000173527	1e-07	1e-07	1e-07	1e-07	8.22497e-05	1e-07	1e-07	1e-07	1e-07	2.4114e-05	4.90379e-05	7.95602e-05	2.42962e-05	7.61206e-05	1e-07	1e-07	1e-07	2.67198e-05	6.68978e-05	7.06038e-05	1.8815e-05	3.42116e-05	1e-07	1e-07	1e-07	1e-07
p2159_560.306_11.67	p2159	560.306	11.67			4.578	2.1947	4.0504e-23	2.2	B. rapa	1.2357	0.30537	0.046794		1.4942	0.57936	0.00095435			0.00326722	0.00145673	0.00134413	0.0011922	0.000528688	0.000692522	0.000864614	0.000916228	0.000747102	0.000201978	0.000148056	0.000285024	0.000206474	0.000360202	0.000255592	0.000383843	0.000144562	0.000239501	0.00168862	0.0010885	0.00146512	0.000413267	0.000363347	0.000521506	0.000367519	0.000424223	0.000434678	0.00174123	0.00286664	0.00159871
n176_117.055_2.64	n176	117.055	2.64			4.5756	2.194	2.3512e-28	2.2	B. rapa	0.82366	-0.27988	0.55249		1.3013	0.37998	0.090223			0.0010772	0.000953618	0.000588883	0.00532248	0.002578	0.00148541	0.0036333	0.00188365	0.00174903	0.00146719	0.000788537	0.0010449	0.00211999	0.000897506	0.000389172	0.00156216	0.000941017	0.00159685	0.00225791	0.00139053	0.000777578	0.0025759	0.0019443	0.000857158	0.00174538	0.00140183	0.000960711	0.000644048	0.000322926	0.000250663
n143_377.182_4.44	n143	377.182	4.44			4.5513	2.1863	4.69e-14	2.2	B. rapa	0.53737	-0.89601	0.068055		0.56439	-0.82523	0.087361			0.000223236	0.000337347	0.000193624	0.00906481	0.0060522	0.00291096	0.00242352	0.00120106	0.00100163	0.00567303	0.00470368	0.00621859	0.00181713	0.00371169	0.00131468	0.000337413	0.000428793	0.000960177	0.00457053	0.001049	0.00159766	0.00185346	0.00488154	0.000533668	0.00274127	0.00438772	0.0025133	0.000209472	0.00108573	0.000648541
p1690_342.176_2.1	p1690	342.176	2.1			4.5458	2.1845	2.3352e-25	2.2	B. rapa	0.69051	-0.53427	0.029806		0.83202	-0.26531	0.5668			0.0072401	0.00388408	0.00175377	0.00443137	0.0023411	0.0017313	0.00214677	0.0016919	0.0015953	0.00286044	0.0021969	0.00400999	0.00686924	0.00285148	0.00213092	0.00186059	0.00201415	0.00217965	0.00702831	0.00396284	0.00308023	0.00191848	0.00252113	0.0017667	0.00213236	0.00340405	0.00192794	0.0032873	0.000925046	0.000834808
p4600_507.245_3.82	p4600	507.245	3.82			4.5455	2.1844	4.3049e-11	2.2	B. rapa	1.1088	0.14898	0.17113		1.0834	0.11563	0.41167			0.000482568	0.00016685	0.000117771	0.000494874	0.000340343	0.000235053	0.000442851	0.000267233	0.000282733	0.00845213	0.00166749	0.00166428	0.00027199	8.43988e-05	0.000209526	0.000203786	0.000218666	0.000337901	0.000379519	0.000482021	0.000517356	0.00124158	0.000342359	0.000430041	0.000230797	0.000268561	0.000191971	0.000158141	7.57765e-05	0.000110927
p5703_954.221_3.6	p5703	954.221	3.6			4.5372	2.1818	1.4365e-14	2.2	B. rapa	0.67223	-0.57298	0.11609		0.9775	-0.032832	0.79175			0.000873368	0.000465255	0.000587576	0.000295639	0.000100781	9.85706e-05	0.000430198	0.00124593	0.000640862	0.00156305	0.00187088	0.002005	0.00425258	0.00292231	0.0033643	0.00220954	0.00152944	0.00341243	0.00363185	0.00300078	0.0040606	0.00416651	0.00195053	0.00307127	0.00209348	0.00242389	0.00228446	0.000859679	0.000837831	0.000734174
p4416_123.08_4	p4416	123.08	4			4.535	2.1811	4.3908e-31	2.2	B. rapa	1.1841	0.24381	0.33235		1.0994	0.13676	0.59124			0.0131322	0.0123662	0.00467245	0.0203091	0.00789727	0.00801834	0.0172881	0.0229526	0.029687	0.0064924	0.011816	0.0123969	0.00993261	0.00864184	0.00936179	0.00669981	0.00876363	0.00919388	0.00869051	0.0100039	0.00595395	0.00828671	0.00627659	0.0112068	0.00781072	0.0160777	0.0111823	0.0080433	0.00833399	0.00678024
p3173_366.211_4.38	p3173	366.211	4.38			4.5331	2.1805	2.4809e-14	2.2	B. rapa	1.9989	0.99917	5.9876e-08		1.1396	0.18849	0.30701			0.00078793	0.000405895	0.000290588	0.0136733	0.00640043	0.00353085	0.00950865	0.00605439	0.00455629	0.000784256	0.000602691	0.000489783	0.00326388	0.00204818	0.00162865	0.000452237	0.000306132	0.00037689	0.0015445	0.000553138	0.00129774	0.00121664	0.00112415	0.000417204	0.00274824	0.00160452	0.00193891	0.000664527	0.00078493	0.0003202
p1511_648.229_5.51	p1511	648.229	5.51			4.5221	2.177	1.3411e-23	2.2	B. rapa	1.0026	0.0038039	0.93953		1.2392	0.30945	0.48841			0.000743629	0.000806977	0.000554293	0.00209839	0.00107885	0.00123466	0.00134753	0.00189319	0.00136912	0.00118639	0.000234795	0.000830501	0.00277748	0.00207681	0.00175496	0.00129111	0.000849151	0.00106383	0.00209937	0.00207624	0.00245418	0.00328298	0.00310353	0.00259309	0.00171091	0.00201848	0.00166741	0.000428998	0.000207313	0.000264165
p2669_520.181_4.33	p2669	520.181	4.33			4.5213	2.1767	2.2037e-24	2.2	B. rapa	0.694	-0.52699	0.097427		0.97534	-0.036023	0.82539			0.00189863	0.00132999	0.00122892	0.00454063	0.00440298	0.00355107	0.00377267	0.00418723	0.0033928	0.0039049	0.00275174	0.00260125	0.00544378	0.00245812	0.00207594	0.0017238	0.00193883	0.00207568	0.00346612	0.00212761	0.0029998	0.00232284	0.00201087	0.00234116	0.00228539	0.0031851	0.00339515	0.000262446	0.000384602	0.000308765
p5511_512.177_4.11	p5511	512.177	4.11			4.5212	2.1767	2.0683e-22	2.2	B. rapa	0.68914	-0.53713	0.13733		0.98666	-0.019371	0.79066			0.00374979	0.00447768	0.00258073	0.00545325	0.00429889	0.00279789	0.00353648	0.00352262	0.002279	0.00144842	0.00128315	0.00124657	0.00276358	0.00321318	0.00199272	0.00228491	0.00334194	0.00246371	0.00240923	0.00195376	0.00144555	0.000297481	0.000333177	0.000381902	0.00224525	0.00306707	0.00119845	0.00145355	0.000867856	0.000741035
p2700_415.16_6.12	p2700	415.16	6.12			4.5184	2.1758	7.4214e-12	2.2	B. rapa	1.1805	0.23937	0.32477		1.7833	0.83457	0.010804			0.000183534	0.000465255	0.000221461	0.000437031	0.000211475	0.000320986	0.000244623	0.00018741	0.000373551	0.000531329	0.00108275	0.00177075	0.000496333	0.00107006	0.00136712	0.000540172	0.00114313	0.00119936	0.000345891	0.000543261	0.00126078	0.000803376	0.0013091	0.0012115	0.000549397	0.00182519	0.00169209	0.000336469	0.000303106	0.000222997
p2399_295.118_5.56	p2399	295.118	5.56			4.5183	2.1758	2.1539e-06	2.2	B. rapa	20.975	4.3906	1.6924e-33	+	7.77	2.9579	6.8882e-13	+		0.000748375	0.00124817	0.00142734	0.00101224	0.000641034	0.00047137	0.000851961	0.000865905	0.000719685	0.000358465	0.000559321	0.00133339	0.000595599	0.000770139	0.000946581	0.000462008	0.000558812	0.000995137	0.00046359	0.00200908	0.00154337	0.000719654	0.000457791	0.000819967	0.000506749	0.000908317	0.00107778	0.000503021	0.000546163	0.00170735
p3940_784.472_8.57	p3940	784.472	8.57			4.5084	2.1726	0.060903			47.814	5.5794	1.279e-15	+	11.113	3.4742	1.5716e-08	+	X	5.37944e-05	4.97341e-05	6.14459e-05	0.000125325	6.11295e-05	5.93951e-05	1e-07	3.99115e-05	7.3682e-05	0.000132832	8.52441e-05	1e-07	4.96333e-05	0.000102484	5.49819e-05	6.83939e-05	1e-07	3.15622e-05	0.000163337	6.91423e-05	7.17343e-05	5.16583e-05	8.9197e-05	6.57899e-05	7.90228e-05	7.86866e-05	1e-07	6.39291e-05	1e-07	5.71786e-05
p4207_360.213_1.81	p4207	360.213	1.81			4.4951	2.1683	3.0051e-05	2.2	B. rapa	14.626	3.8704	4.4055e-24	+	2.4017	1.2641	8.7187e-06	+	X	0.000107589	8.8238e-05	0.00010497	0.000183168	0.000118955	9.98343e-05	0.000434416	0.000100646	0.000174781	0.000152848	6.28114e-05	7.69892e-05	7.54426e-05	9.19345e-05	6.38979e-05	8.0956e-05	6.80293e-05	9.65432e-05	0.00020177	9.08727e-05	0.000117383	0.000163882	5.24688e-05	0.000109115	8.90575e-05	0.000205269	6.58188e-05	0.000324693	0.00011295	3.88815e-05
p4045_175.148_4.13	p4045	175.148	4.13			4.4915	2.1672	2.4007e-11	2.2	B. rapa	0.91958	-0.12096	0.50031		0.89559	-0.1591	0.28424			0.00107905	0.00157705	0.000633661	0.00796618	0.00372394	0.0034525	0.044922	0.0522111	0.0561714	0.00661977	0.0019322	0.00655227	0.00225534	0.00265706	0.00286352	0.00302887	0.00315121	0.00387844	0.00671845	0.00359935	0.00411711	0.0014874	0.00177082	0.00198653	0.00243967	0.00384709	0.00733468	0.00130887	0.00141259	0.00074904
p2332_564.341_6.32	p2332	564.341	6.32			4.481	2.1638	0.034876	2.2	B. rapa	671.96	9.3922	1.4916e-57	+	232.56	7.8615	2.8016e-36	+	X	0.000172459	0.000242253	0.000168976	0.000469166	0.000173476	0.000228734	0.00017714	0.000237733	0.000349561	0.000207437	0.000236291	0.000398051	0.000289858	0.000134134	0.00023033	0.00021914	0.000163999	0.00027292	0.000300253	0.000260765	0.000532573	0.000231572	0.000401387	0.000243904	0.00015052	0.000602124	0.000127524	0.0001144	0.00022304	0.000102922
p2295_511.121_7.54	p2295	511.121	7.54			4.4774	2.1627	7.1694e-25	2.2	B. rapa	0.97134	-0.041944	0.93849		0.95722	-0.063077	0.7051			0.000352828	0.000603227	0.000382757	0.000292425	0.000297387	0.000157966	0.000200337	0.000192616	0.000186775	0.00108267	0.0011336	0.00224743	0.000585672	0.000562157	0.000735569	0.000489923	0.000399672	0.000738927	0.00098723	0.000772418	0.00139991	0.000774875	0.000915581	0.00103499	0.000253375	0.0006791	0.000741833	0.000587139	0.00033885	0.000273314
p3231_347.118_2.28	p3231	347.118	2.28			4.4762	2.1623	1.9395e-22	2.2	B. rapa	1.0022	0.0031156	0.72964		0.91111	-0.13431	0.75963			0.000248404	0.000250275	0.000185618	0.00524116	0.00193632	0.00111208	0.00247997	0.00131881	0.00138968	0.00163766	0.00095264	0.000502887	0.00240026	0.00086961	0.000595885	0.00104684	0.000394813	0.000833613	0.00148685	0.00136902	0.000765166	0.00270939	0.00112021	0.00104301	0.00267298	0.00165584	0.00115046	0.000467692	0.000315974	0.000299616
p1588_612.505_24.71	p1588	612.505	24.71			4.4709	2.1606	1.5804e-20	2.2	B. rapa	0.7445	-0.42565	0.27162		1.489	0.57437	0.010493			0.00201571	0.00143266	0.00126348	0.00293711	0.000935117	0.00166559	0.00131168	0.000694112	0.000714544	0.00314612	0.00119342	0.00223105	0.00229504	0.00113034	0.00165986	0.00118782	0.00104959	0.00227062	0.00288002	0.00226194	0.00434536	0.00272542	0.00204104	0.00185495	0.0658335	0.00186966	0.00195262	0.00254202	0.002259	0.00291954
p4417_135.117_3.99	p4417	135.117	3.99			4.4695	2.1601	1.151e-25	2.2	B. rapa	1.1318	0.17857	0.72061		0.96563	-0.050452	0.89045			0.0127493	0.00897781	0.0028726	0.0165011	0.00350421	0.00399085	0.0148967	0.0115986	0.0207595	0.00583734	0.0115648	0.00652279	0.00837611	0.00693126	0.00477451	0.00543382	0.00648586	0.00906392	0.00637256	0.00842153	0.00320413	0.0102194	0.0032229	0.00821572	0.00583765	0.0138163	0.00739502	0.00878185	0.00367302	0.00509462
p720_265.154_3.42	p720	265.154	3.42	Phenolamines	Feruloyl-putrescine_isomer	4.4604	2.1572	1.4696e-17	2.2	B. rapa	2.2692	1.1822	7.7691e-06	+	2.1288	1.09	0.0001356	+		0.000756286	0.00101714	0.000491567	0.00114399	0.00039982	0.000410711	0.000539857	0.000268968	0.000207338	0.00110633	0.000548852	0.000663418	0.00170341	0.000402402	0.000656811	0.00177964	0.0007301	0.00159668	0.00373995	0.00232516	0.0021629	0.00164594	0.00238996	0.00559214	0.000481663	0.00133767	0.000507353	0.00145691	0.00497123	0.00038424
p3877_251.164_7.65	p3877	251.164	7.65			4.4527	2.1547	6.4013e-07	2.2	B. rapa	11.562	3.5313	1.4659e-23	+	2.0938	1.0661	3.7441e-05	+	X	0.000414534	0.000360974	0.000273946	0.000629839	0.000305648	0.000200932	0.000451286	0.000395644	0.000500352	0.000440348	0.000355931	0.000493059	0.000307726	0.000191405	0.000225872	0.000205182	0.000221095	0.00036018	0.000369911	0.000331883	0.000545615	0.000488082	0.000216434	0.000293648	0.000204456	0.000309615	0.000345549	0.000324693	0.000295957	0.00018869
[truncated: 4,018 more rows]
[truncated: 100 more columns]
