# Supplementary material for: Metabolomic analysis of a core collection of Brassica rapa and Brassica oleracea unveils unexpected chemical diversity with potential applications in chemical ecology and breeding
Source: BMC Plant Biol. 2026 Feb 17;26:569. doi: 10.1186/s12870-026-08269-4 (PMC13032581; doi:10.1186/s12870-026-08269-4)
Supplement: Supplementary file 6 — Supplementary Material 6. Table S6. Statistical analysis of the specificity and inductibility of leaf features in B. rapa and B. oleracea. [file 12870_2026_8269_MOESM6_ESM.xlsx]

## Sheet: Table_S6
Supplementary table 6 : Statistical analysis of the specificity and inductibility of root features in B. rapa and B. oleracea
Statistical analyses for the comparison between BR and BO were conducted on combined Tem and Cu datasets. Prior validation, performed by analyzing each condition separately, confirmed the consistency of the results. Differential metabolites were identified using unpaired t-tests with Benjamini–Hochberg FDR correction (adjusted p-value < 0.05).
This column indicates features that were detected only upon CuCl₂ treatment. These features are at or below the detection limit (> 0.001 ng Apigenin equivalents per mg of dry sample) in control samples and become clearly detectable under CuCl₂ elicitation, highlighting CuCl₂’s role in expanding the observed metabolite repertoire. This is a qualitative assessment (presence/absence relative to the …
						BR/BO comparison					BR_Cu/BR_Control comparison				BO_Cu/BO_Control comparison					Brassica rapa Control
Concat_ID	ID	Exp. m/z	RT	Chemical_Family_annotation	Putative_name_annotation	FC	log2(FC)	p.ajusted	log2(FC)_color	Specificity	FC	log2(FC)	p.ajusted	Effect of CuCl2	FC	log2(FC)	p.ajusted	Effect of CuCl2	CuCl₂-dependent detection*	Chiifu_Tem_1	Chiifu_Tem_2	Chiifu_Tem_3	PBD01_R500_Tem_1	PBD01_R500_Tem_2	PBD01_R500_Tem_3	PBD02_Sampad_Tem_1	PBD02_Sampad_Tem_2	PBD02_Sampad_Tem_3	PBD03_Soloveckaja_Tem_1	PBD03_Soloveckaja_Tem_2	PBD03_Soloveckaja_Tem_3	PBD04_Terauchikabu_Tem_1	PBD04_Terauchikabu_Tem_2	PBD04_Terauchikabu_Tem_3	PBD05_Komatsuna_Tem_1	PBD05_Komatsuna_Tem_2	PBD05_Komatsuna_Tem_3	PBD06_Wutacai_Tem_1	PBD06_Wutacai_Tem_2	PBD06_Wutacai_Tem_3	PBD07_Round_leaves_Mibuna_Tem_1	PBD07_Round_leaves_Mibuna_Tem_2	PBD07_Round_leaves_Mibuna_Tem_3	PBD08_Winter_turnip_rape_Tem_1	PBD08_Winter_turnip_rape_Tem_2	PBD08_Winter_turnip_rape_Tem_3	PBD09_Kyoto_Sang_Tem_1	PBD09_Kyoto_Sang_Tem_2	PBD09_Kyoto_Sang_Tem_3
p1284_393.2016_12.6	p1284	393.202	12.6			81.805	6.3541	8.6036e-31	6.4	B. rapa	0.96702	-0.048376	0.94393		0.67913	-0.55824	0.50945			0.0114692	0.0220349	0.033277	7.89288e-05	3.38562e-05	0.00605797	0.000134917	0.000509662	0.00171416	0.0280881	0.00913094	0.0136344	0.00124374	0.00260784	0.00153543	0.0196683	0.0185935	0.0168615	0.0229521	0.00557193	0.00699314	0.0225675	0.0251096	0.0122225	0.00401112	0.00173175	0.00305764	0.023642	0.0145117	0.014231
p1278_276.109_5.06	p1278	276.109	5.06			50.979	5.6718	4.4721e-46	5.7	B. rapa	1.3315	0.41304	0.43068		0.23828	-2.0693	0.53321			0.0160833	0.0347485	0.0412922	0.00699546	0.00314225	0.013445	0.000878223	0.00178788	0.00236683	0.0211271	0.00505888	0.00340246	0.00588356	0.0143664	0.00595505	0.00491979	0.00512697	0.00338709	0.0508407	0.0267526	0.0120379	0.0119266	0.0135222	0.00589776	0.0422865	0.0274169	0.0110715	0.024938	0.0197415	0.0168528
n27_320.1002_5.06	n27	320.1	5.06		Polynitrogen heterocycle conjugated to leucine	46.828	5.5493	2.0967e-41	5.5	B. rapa	0.85794	-0.22106	0.99695		0.068298	-3.872	0.48666			0.019617	0.0301121	0.0881075	0.00575894	0.00176765	0.034424	0.000326587	0.00189086	0.0066663	0.0385823	0.00586568	0.0104772	0.00604776	0.0142589	0.0154567	0.00945816	0.0064215	0.008666	0.0772878	0.0364051	0.0407266	0.0209988	0.0187833	0.0111306	0.114859	0.0288643	0.0362271	0.0430164	0.0161384	0.043722
p1286_464.14_3.48	p1286	464.14	3.48			43.624	5.4471	1.4714e-56	5.4	B. rapa	0.88167	-0.18169	0.9465		1.095	0.13098	0.93877			0.016718	0.0233491	0.0316098	0.00372544	0.00187006	0.00589331	0.00446628	0.0104618	0.0112354	0.0250353	0.0114254	0.00892612	0.0113787	0.00835021	0.00458066	0.0225518	0.00986235	0.00687654	0.0519231	0.0118367	0.0083812	0.0198899	0.019655	0.00657198	0.030731	0.020872	0.00761245	0.0318492	0.0207106	0.00849232
p1266_370.1148_6.76	p1266	370.115	6.76		Polynitrogen heterocycle conjugated to homophenylalanine	41.181	5.3639	4.5241e-51	5.4	B. rapa	1.0295	0.041998	0.81141		0.070086	-3.8347	0.40701			0.0273838	0.0446445	0.0627628	0.0134822	0.00299886	0.0254601	0.00121986	0.00195692	0.00270717	0.0544082	0.00210591	0.0101647	0.0173597	0.0277363	0.0140345	0.0165049	0.0137201	0.00907347	0.0743114	0.0511946	0.0228999	0.0402347	0.0216036	0.0127632	0.128646	0.0639924	0.0437739	0.090001	0.0422283	0.0494965
n607_573.0886_4.58	n607	573.089	4.58			39.891	5.318	2.094e-12	5.3	B. rapa	0.9874	-0.018291	0.95415		0.9857	-0.020773	0.95008			0.00115974	0.00144311	0.00356225	2.40494e-05	1.02499e-05	0.000140526	5.2932e-06	3.21755e-05	0.000126333	3.046e-05	2.94728e-05	5.29973e-05	0.00104584	0.00140711	0.000214468	0.00169261	0.00215625	5.52421e-05	0.000750976	0.000109596	5.21842e-05	0.00179057	5.08306e-05	8.35489e-05	0.00408452	0.000816974	0.00115127	0.00782846	0.00240481	0.00441006
p1310_321.1082_6.44	p1310	321.108	6.44			39.417	5.3007	8.2013e-21	5.3	B. rapa	1.3316	0.41316	0.76208		0.76471	-0.38702	0.64969			0.00354087	0.00769739	0.0133526	3.82805e-05	2.03137e-05	8.14898e-05	2.46834e-05	5.33013e-05	9.4424e-05	0.0438714	0.0115061	0.0235326	0.00138078	0.00910564	0.00428488	0.0106893	0.0098018	0.0113149	0.012524	0.00541663	0.00436656	0.0135832	0.0126047	0.0177798	0.0377706	0.0241845	0.0155386	0.0184783	0.0266668	0.014172
p2822_373.1162_4.23	p2822	373.116	4.23			30.021	4.9079	3.47e-34	4.9	B. rapa	0.58786	-0.76645	0.94393		0.040223	-4.6358	0.36819			0.000375564	3e-07	3e-07	0.0009874	0.000343142	0.00125091	0.000377543	0.000753325	0.00147654	0.00474626	3e-07	0.00124352	0.00108072	0.00149842	0.00100105	0.00445975	0.00150902	0.00181149	0.00979112	0.00221702	0.00166521	0.00294719	0.00232724	0.00177615	0.00286764	0.00209387	0.000987798	0.00378111	0.00152733	0.00088451
p1308_296.1133_7.89	p1308	296.113	7.89			28.334	4.8245	1.306e-33	4.8	B. rapa	0.80157	-0.3191	0.98105		0.63665	-0.65142	0.35072			0.00440222	0.00759757	0.013525	0.000236786	0.000122281	0.00124167	0.000488899	0.000791398	0.00200988	0.0054412	0.00193237	0.00189645	0.000595565	0.00108764	0.000696728	0.00604555	0.00438093	0.00450781	0.0361239	0.00665107	0.00855489	0.00156508	0.00188943	0.0020608	0.0092208	0.00309693	0.000886356	0.00232389	0.00161095	0.000814544
p1347_304.1043_5.05	p1347	304.104	5.05			27.489	4.7808	1.608e-38	4.8	B. rapa	1.2225	0.28982	0.55038		0.44098	-1.1812	0.87241			0.00316985	0.00645442	0.007643	0.0012893	0.000512423	0.0025035	0.000106026	0.000287827	0.000592485	0.00489326	0.00101309	0.000807141	0.00130933	0.00242189	0.00105758	0.00109599	0.00102539	0.000795809	0.0108714	0.0052215	0.00244231	0.00235799	0.0028266	0.000925124	0.00943818	0.00489532	0.0018612	0.00461957	0.00382034	0.00317275
p1390_356.0986_5.42	p1390	356.099	5.42		Polynitrogen heterocycle conjugated to phenylalanine	25.366	4.6648	8.1059e-23	4.7	B. rapa	1.0761	0.10577	0.89438		0.47649	-1.0695	0.10744			0.00204088	0.00322374	0.00491682	0.00231301	0.000549068	0.00356623	0.00020476	0.00028072	0.000444104	0.0041945	0.00118475	0.000629143	0.00090926	0.00102929	0.00105824	0.000972863	0.000570022	0.000664065	0.00534316	0.00274764	0.0011479	0.001437	0.00130646	0.000534092	0.0200452	0.00902641	0.00341233	0.00538345	0.00201999	0.00277505
p1361_392.0968_6.75	p1361	392.097	6.75			23.739	4.5692	1.608e-38	4.6	B. rapa	0.95014	-0.073788	0.81038		0.29315	-1.7703	0.50703			0.00321701	0.00482345	0.0070076	0.00154779	0.000450088	0.00190535	0.00011949	0.000195946	0.000222052	0.00654663	0.000151963	0.000802219	0.00175877	0.00276732	0.00111871	0.00216357	0.00151548	0.000776226	0.00776619	0.006223	0.00206773	0.00397187	0.00216002	0.00119804	0.014234	0.00738686	0.00344182	0.0102449	0.00479356	0.00300409
p1323_337.103_4.14	p1323	337.103	4.14			23.145	4.5326	5.9601e-20	4.5	B. rapa	1.1968	0.25916	0.69526		0.77851	-0.36121	0.81231			0.00237895	0.00459343	0.0103177	4.22269e-05	3.02714e-05	0.000155419	3.22567e-05	9.645e-05	0.000202337	0.00773033	0.00215844	0.00316622	0.000792355	0.00137316	0.00123768	0.00546238	0.00522628	0.00359449	0.00443721	0.00196018	0.000949285	0.0073326	0.00553824	0.00516778	0.0149382	0.00725023	0.00357348	0.0184158	0.0250911	0.00802393
p1314_344.0965_5.05	p1314	344.096	5.05			22.809	4.5115	2.2323e-35	4.5	B. rapa	0.94984	-0.074242	0.8484		0.28717	-1.8	0.20999			0.00376473	0.00533991	0.0115069	0.00204465	0.000664577	0.00192215	0.000446544	0.000350773	0.000412975	0.00665736	0.00119038	0.000815343	0.00182826	0.00257749	0.00111411	0.00166023	0.001266	0.000596412	0.0135247	0.00495669	0.0023162	0.0036974	0.00363719	0.00103884	0.0104789	0.00468982	0.00195905	0.00789076	0.00476233	0.00201942
p1824_324.109_6.76	p1824	324.109	6.76			22.52	4.4931	1.0125e-32	4.5	B. rapa	1.3731	0.45739	0.45007		0.39476	-1.341	0.15785			0.00156987	0.00272811	0.00428746	0.000573023	0.000215883	0.00164828	9.28431e-05	0.000165996	0.000168095	0.00182137	0.000365838	0.000504463	0.000837818	0.00188819	0.000736166	0.00079561	0.000871181	0.000511846	0.00312886	0.00356197	0.00120077	0.00208475	0.00165369	0.000530424	0.00626979	0.00428771	0.00291879	0.00551446	0.00300429	0.00342683
p1816_469.1823_4.35	p1816	469.182	4.35			21.595	4.4326	4.853e-14	4.4	B. rapa	3.5478	1.8269	0.0015881	+	1.3564	0.43975	0.33547			0.000269315	0.000555517	0.00144933	0.000209556	0.00011531	0.000840101	0.000364921	0.000193915	0.00141947	0.000160372	0.000110689	0.00115821	0.000359158	0.000494026	0.00387802	0.00310937	0.000841307	0.0323175	0.000342151	8.95968e-05	0.000564889	0.000142724	0.000139356	0.0019757	0.000287359	0.000364344	0.000451092	0.000902953	0.000788852	0.0037796
n637_276.1103_5.04	n637	276.11	5.04			20.541	4.3604	1.5939e-24	4.4	B. rapa	0.929	-0.10626	0.93109		0.37629	-1.4101	0.17126			0.00122575	0.00163445	0.00487271	0.000372587	8.7034e-05	0.00163559	1.30141e-05	9.96503e-05	0.000317747	0.00167005	0.000380199	0.000554433	0.000315557	0.00074449	0.000779609	0.000426014	0.000362815	0.000522608	0.00491269	0.0018073	0.00198613	0.00114299	0.000858472	0.00075194	0.00622706	0.00137185	0.00176676	0.00178223	0.000942648	0.00235743
p1303_469.0958_3.47	p1303	469.096	3.47			20.049	4.3255	4.1098e-48	4.3	B. rapa	0.85076	-0.23317	0.98738		0.76812	-0.38059	0.36425			0.00576925	0.00733109	0.0144448	0.00138915	0.000701819	0.00137861	0.00114609	0.00283664	0.00317721	0.0100004	0.00401296	0.00164217	0.00342336	0.00297038	0.00117458	0.00686552	0.00419443	0.00204738	0.0119495	0.00328323	0.00231468	0.00756925	0.00614443	0.00212683	0.00989528	0.00789561	0.00227776	0.0101038	0.00656571	0.00188833
p1926_408.0698_6.76	p1926	408.07	6.76			19.317	4.2718	2.8238e-31	4.3	B. rapa	1.0601	0.084243	0.6805		0.52163	-0.9389	0.90626			0.00124544	0.00215523	0.00376401	0.000643665	0.000160518	0.000975357	5.04887e-05	5.83776e-05	0.000308175	0.00294398	0.000193237	0.000479035	0.000780015	0.00135138	0.000598135	0.000849733	0.000733924	0.000356067	0.00444151	0.00328721	0.00094853	0.00188591	0.000930201	0.000462929	0.00700531	0.00325577	0.00171516	0.00394034	0.00228495	0.00122403
n774_244.0855_6.44	n774	244.085	6.44			19.044	4.2513	6.4554e-10	4.3	B. rapa	1.132	0.17883	0.88172		0.55046	-0.86128	0.99093			0.000222211	0.000466493	0.00136953	6e-08	4.19585e-06	5.57116e-05	6e-08	6e-08	2.67979e-05	0.00215425	0.000876522	0.00158503	6.55349e-05	0.000534191	0.000349168	0.000605086	0.000630038	0.000866337	0.00102042	0.000359805	0.000516624	0.000672566	0.000557018	0.00114897	0.00382852	0.00094614	0.00147818	0.00132776	0.000899322	0.00119655
p1794_470.1664_3.4	p1794	470.166	3.4			18.279	4.1921	1.1526e-10	4.2	B. rapa	2.1275	1.0891	0.069216		1.1927	0.25418	0.54628			0.000154544	0.000163183	0.000559761	4.38055e-05	4.06274e-05	0.00158863	9.64895e-05	0.000100511	0.000818687	0.000158463	0.000103185	0.00227788	4.15662e-05	0.000157155	0.00536546	0.000565587	0.000194583	0.0221865	0.000206582	0.000168243	0.000956082	0.000125646	0.000311228	0.00178495	0.000162291	0.000112191	0.000853981	0.000393026	0.000152129	0.0058469
p1610_349.0159_3.69	p1610	349.016	3.69			18.224	4.1878	1.4433e-12	4.2	B. rapa	0.87138	-0.19863	0.96636		1.4575	0.54347	0.98893			0.00323632	0.00629991	0.0113677	2.48626e-05	1.73264e-05	8.14898e-05	1.85125e-05	4.31487e-05	0.000132816	0.00340409	0.00475965	0.00611261	0.00271544	0.00348852	0.00321678	0.00295918	0.00268621	0.00258416	0.00339569	0.000666003	0.000894156	0.00584924	0.00971078	0.0057459	0.000882922	0.000764235	0.00100147	0.0123773	0.0059451	0.00343714
n640_605.1189_4.3	n640	605.119	4.3			17.184	4.103	2.0213e-11	4.1	B. rapa	0.83729	-0.2562	0.98068		0.73864	-0.43706	0.45846			0.00122968	0.00187159	0.00534152	1.13666e-05	5.03502e-06	0.000174619	2.50731e-06	3.24879e-05	0.000142922	0.000301449	0.000180374	0.000207913	0.00115712	0.00143986	0.00120177	0.00221429	0.00192379	0.00208079	0.00409769	0.000108217	0.000308931	0.00238375	0.00285428	0.00132366	0.00330349	0.00171575	0.00233281	0.0045848	0.00136052	0.00295733
p1705_343.0899_6.44	p1705	343.09	6.44			16.555	4.0492	1.167e-19	4	B. rapa	1.3622	0.44596	0.65402		0.79943	-0.32296	0.61869			0.000490335	0.000867128	0.00150379	2.48626e-05	1.61315e-05	5.88071e-05	2.21589e-05	5.43166e-05	8.92359e-05	0.00563785	0.0013611	0.00168646	0.000292911	0.00117477	0.000349021	0.00165752	0.00108272	0.00101479	0.00160962	0.00097561	0.000430463	0.00185907	0.00145743	0.00139319	0.00474366	0.00276591	0.00137918	0.00284994	0.00295593	0.00128442
p1906_291.1526_2.51	p1906	291.153	2.51			16.286	4.0255	1.9504e-11	4	B. rapa	5.3305	2.4143	0.0044288	+	1.0872	0.12055	0.80313			8.86353e-05	0.000229151	0.000154312	5.01198e-05	1.45382e-05	0.000476337	8.21843e-05	6.7515e-05	0.000255256	0.000110733	5.06545e-05	0.00052661	7.9885e-05	8.86913e-05	0.00127712	0.000648125	0.000248678	0.00467694	0.000111899	5.77402e-05	0.000352678	0.000111008	8.36135e-05	0.000277317	0.000145913	0.000153291	0.000294253	0.000235816	0.000234741	0.00144571
n555_334.1161_6.38	n555	334.116	6.38		Polynitrogen heterocycle conjugated to homoleucine	16.233	4.0208	1.0797e-21	4	B. rapa	0.7729	-0.37165	0.94783		0.13884	-2.8485	0.84411			0.00171854	0.0022301	0.00498715	6.35336e-05	9.53058e-06	0.00037834	5.17381e-06	3.77984e-05	0.000182481	0.00404172	0.00097614	0.000957213	0.000658564	0.00116151	0.00151407	0.00102456	0.000476874	0.000588372	0.00605582	0.00193481	0.0026019	0.00243153	0.00161952	0.000885204	0.00401604	0.00176365	0.00281006	0.00684823	0.001548	0.00308704
n155_461.1303_2.91	n155	461.13	2.91			16.2	4.018	1.5776e-16	4	B. rapa	1.0067	0.0096187	0.8618		0.81107	-0.30211	0.82591			4.34618e-05	0.000110576	0.000860107	0.00154921	0.000835214	0.0111332	0.000698703	0.00674748	0.0227004	0.00969677	0.00336933	0.00571719	0.00146056	0.00531735	0.00834919	0.000823408	0.000917901	0.0012241	0.0166068	0.00987878	0.0127465	0.0108493	0.00847529	0.00805936	0.0206753	0.00663805	0.00908503	0.000503481	0.00106088	0.00243688
n666_167.0349_3.65	n666	167.035	3.65			16.093	4.0083	2.9435e-28	4	B. rapa	0.67086	-0.57592	0.70927		0.74485	-0.42497	0.56542			0.00532391	0.00709761	0.0332267	0.000231162	0.000147274	0.00248707	0.000103874	0.00106398	0.00379127	0.0091674	0.00655888	0.00677224	0.000811397	0.00179394	0.00218607	0.00399602	0.00393122	0.00533218	0.00602381	0.00113249	0.00204249	0.00158182	0.00286345	0.00267633	0.00395081	0.00259031	0.00454252	0.0128053	0.00372605	0.00499698
n472_589.1237_5.07	n472	589.124	5.07			16.012	4.0011	7.2375e-06	4	B. rapa	0.70616	-0.50194	0.98205		0.5377	-0.89513	0.63073			0.000243125	0.000345551	0.0013363	6.93964e-06	4.31573e-06	0.000108097	2.10932e-06	3.3425e-05	0.000102087	0.000995726	0.00125201	0.00117083	1.45908e-05	5.11677e-05	0.000966233	8.09508e-05	5.59431e-05	0.000158711	7.46974e-05	4.8939e-05	5.84463e-05	0.000113932	8.04817e-05	6.49057e-05	0.0128063	0.00501379	0.0038342	0.00498803	0.00170754	0.0027571
p2028_295.057_17.15	p2028	295.057	17.15			15.829	3.9845	1.3478e-23	4	B. rapa	0.70321	-0.50796	0.78451		0.53147	-0.91195	0.98091			0.000977829	0.000419242	0.000596069	0.000177195	0.000159522	0.00764408	0.000903186	0.00234983	0.00483223	0.000654854	0.000314245	0.00151093	0.00164511	0.000960822	0.000489024	0.00876254	0.00402729	0.00142872	0.0222162	0.000848183	0.00268171	0.00525639	0.000186969	0.000424046	0.00834086	0.00479535	0.00168278	0.0023501	0.000517842	0.000814544
n805_324.1108_6.77	n805	324.111	6.77			15.766	3.9787	1.0893e-16	4	B. rapa	0.94356	-0.083807	0.70032		0.36737	-1.4447	0.46572			0.000208813	0.000413797	0.00110743	0.000111632	2.21781e-05	0.000424074	4.17884e-06	3.03012e-05	0.000113572	0.000324556	6e-08	0.000105995	0.000130328	0.000309565	0.000383032	0.000244488	0.000232462	0.000168357	0.00108044	0.000480429	0.000608468	0.000374138	0.000255565	0.000260313	0.00294314	0.000698572	0.00131271	0.00100919	0.00031705	0.00103442
p2290_554.2232_4.41	p2290	554.223	4.41			15.116	3.918	6.9012e-12	3.9	B. rapa	0.72521	-0.46353	0.38917		0.88365	-0.17846	0.71841			0.000125567	0.000332442	0.00147656	0.00773226	0.00716775	0.00981238	0.00488646	0.0081551	0.0236039	0.00448279	0.0195826	0.00337047	0.000419558	0.000435677	0.000413436	0.000652184	0.00769933	0.00142872	0.000486328	0.0185774	0.000100441	0.00557721	0.0173835	0.00380174	0.00162291	0.00887201	0.00240438	0.000963418	0.00227085	0.000236409
n349_575.1081_3.83	n349	575.108	3.83			15.014	3.9083	4.8978e-08	3.9	B. rapa	0.8113	-0.30169	0.9725		0.87484	-0.19291	0.59012			0.00120059	0.0020733	0.00777788	7.29858e-06	2.20582e-05	7.06789e-05	3.70126e-06	4.21718e-05	9.31547e-05	0.000748895	0.00152139	0.00152388	0.00536645	0.0102126	0.0083063	0.0241511	0.0169296	0.0120919	0.00891167	0.00016336	0.00049575	0.0166238	0.0189937	0.00698565	0.0143423	0.00756266	0.0121554	0.0195912	0.00573039	0.0152285
n514_773.1253_2.59	n514	773.125	2.59			14.732	3.8809	0.00042999	3.9	B. rapa	0.75038	-0.41431	0.56221		0.61634	-0.6982	0.98091			8.16952e-06	2.7644e-05	0.000852724	1.39989e-05	3.83621e-06	4.40704e-05	1.55214e-06	1.12458e-05	0.00010464	0.00018276	0.00180963	0.000547911	0.000306654	0.000688206	0.000711882	0.00795934	0.00548188	0.00299886	0.000120049	8.0646e-05	0.000114805	6.10087e-05	5.50664e-05	6.07628e-05	0.000140227	0.000154999	0.000175566	0.000389864	0.000148605	0.000646916
p1324_339.1415_5.06	p1324	339.142	5.06			14.508	3.8588	6.1408e-34	3.9	B. rapa	0.61343	-0.70503	0.38091		0.45437	-1.1381	0.60659			0.00617095	0.00574353	0.0102693	0.00382765	0.000592683	0.00510361	0.000424385	0.000319808	0.000985745	0.0116862	0.000847056	0.00137722	0.00334153	0.00256738	0.00251151	0.0022637	0.000807397	0.0014759	0.025855	0.0059114	0.00539061	0.00506487	0.0025177	0.00238141	0.0197891	0.00500307	0.00418069	0.0105452	0.00316246	0.00622029
p1370_360.0709_5.05	p1370	360.071	5.05			14.338	3.8418	1.6324e-35	3.8	B. rapa	0.99626	-0.0054077	0.72955		0.42929	-1.22	0.2994			0.00180396	0.0026144	0.00661123	0.00116815	0.000344537	0.00105601	0.000159039	0.000164473	0.000185735	0.00397112	0.000640685	0.000383884	0.00108786	0.00104018	0.000441699	0.000836202	0.000512697	0.000331142	0.00656758	0.0030443	0.00131329	0.00147725	0.00124724	0.000309598	0.00507866	0.00220606	0.00110795	0.00288622	0.00193536	0.00101045
p1287_503.1912_5.45	p1287	503.191	5.45			14.273	3.8352	1.1238e-23	3.8	B. rapa	0.76668	-0.38329	0.99082		0.57253	-0.80457	0.91964			0.00685162	0.00869124	0.0278337	0.000132206	0.000139408	0.00102996	0.000194101	0.000973637	0.00194244	0.00315208	0.00306272	0.00159788	0.00777352	0.00862251	0.0019745	0.0014735	0.00146623	0.000443303	0.0229284	0.00308412	0.000968165	0.00644332	0.00891181	0.00253694	0.0184312	0.0170664	0.00336197	0.0189801	0.0106792	0.00348133
n653_869.1308_3.84	n653	869.131	3.84			14.203	3.8281	0.26785			0.63008	-0.6664	0.97774		0.78076	-0.35705	0.9506			6e-08	6e-08	0.000247327	6e-08	3.29674e-06	3.90813e-05	6e-08	6e-08	6e-08	6e-08	0.00397765	4.81053e-05	0.00051414	0.00196791	0.002688	0.00295838	0.00179778	0.00129775	6e-08	3.10177e-05	6e-08	4.26326e-05	2.18854e-05	5.04055e-05	0.000145119	3.44442e-05	7.1639e-05	6e-08	0.000817529	0.00213207
n179_575.1234_2.9	n179	575.123	2.9			14.034	3.8108	7.7525e-16	3.8	B. rapa	1.0666	0.093057	0.88791		0.78413	-0.35083	0.72187			1.60123e-05	5.44242e-05	0.000269476	0.000567734	0.000274229	0.00280637	0.000239428	0.00198707	0.00544636	0.00348189	0.00127735	0.00150757	0.000640759	0.00188604	0.00266316	0.000428467	0.000251472	0.00038231	0.00685882	0.00327547	0.00368629	0.00422063	0.00267072	0.00281373	0.00533352	0.00211671	0.00255479	0.000140351	0.00031948	0.000645295
n600_769.1302_7.86	n600	769.13	7.86			14.01	3.8084	4.1762e-13	3.8	B. rapa	1.3313	0.41288	0.8625		0.57459	-0.7994	0.5171			5.09778e-05	8.46599e-05	0.000394985	0.000225897	9.09301e-05	0.00082237	0.000197082	0.000965265	0.00282144	0.00175407	0.000649581	0.000768869	4.30305e-05	2.35372e-05	5.71914e-05	7.19562e-05	5.92019e-05	7.97942e-05	0.000124051	0.000695485	0.000153422	0.000292548	0.000357226	0.000450197	0.000495686	0.000518816	0.00074666	0.000367586	0.000181403	0.000366424
p2131_664.1919_3.61	p2131	664.192	3.61			13.767	3.7831	6.5317e-06	3.8	B. rapa	4.2892	2.1007	0.0069838	+	1.1151	0.15721	0.75095			3.06814e-05	8.33276e-05	0.000459911	3.63073e-05	2.62883e-05	0.000559507	3.8708e-05	7.05608e-05	0.000164983	0.000139371	8.63002e-05	0.000474933	8.31323e-05	3.57877e-05	0.00153675	0.000258438	6.53991e-05	0.0104621	0.000133417	5.37581e-05	0.000299814	0.000126866	6.03876e-05	0.000804073	0.000147402	7.33132e-05	0.000197847	7.25587e-05	7.6568e-05	0.000283544
p1883_117.0696_6.75	p1883	117.07	6.75			13.125	3.7143	5.0602e-25	3.7	B. rapa	1.425	0.51096	0.36296		0.69777	-0.51917	0.98091			0.000647151	0.00162055	0.00123752	0.000306638	0.000118696	0.000940073	2.88907e-05	7.25913e-05	0.000176396	0.00138798	0.000113504	0.000302678	0.000314994	0.00072509	0.000397004	0.000679245	0.000494934	0.000387223	0.0015881	0.00148133	0.000484838	0.00053674	0.000552778	0.000398368	0.00404387	0.0021694	0.00130076	0.00179583	0.00116867	0.00181321
n158_537.0931_4.02	n158	537.093	4.02			12.992	3.6995	3.3159e-22	3.7	B. rapa	0.63553	-0.65396	0.85604		0.50458	-0.98683	0.44583			0.00194729	0.00327712	0.0087192	8.10023e-05	6.40767e-05	0.000690991	0.000132131	0.00099088	0.00387039	0.00843741	0.00451465	0.00538208	0.00281405	0.00215518	0.00338407	0.00147183	0.000468727	0.000509455	0.0262841	0.00519305	0.0120337	0.00503873	0.0104986	0.00477126	0.00130607	0.0027803	0.0022309	0.0125068	0.00357664	0.00721498
p2088_732.3078_3.91	p2088	732.308	3.91			12.564	3.6512	1.9667e-22	3.7	B. rapa	0.98514	-0.021606	0.79584		0.68309	-0.54986	0.63168			0.000161362	0.000351538	0.00132527	0.000394249	0.000588899	0.000790535	0.00106868	0.00503875	0.00480629	0.00147963	0.00178979	0.00211546	0.000765077	0.00322945	0.00679967	0.00174006	0.00153082	0.00206786	0.00185709	0.000360378	0.000216742	0.000507463	0.00507139	0.00145848	0.000361804	0.00112302	0.000653975	0.00298095	0.00191017	0.000547203
n542_432.0464_3.53	n542	432.046	3.53			12.555	3.6502	5.6195e-15	3.7	B. rapa	0.73565	-0.44291	0.90281		0.57272	-0.80411	0.65676			0.000182017	0.000490682	0.00519018	5.91066e-05	2.10991e-05	0.000317639	1.18998e-05	3.3425e-05	0.000128885	0.000372872	0.00239791	0.000736255	0.00102136	0.00427302	0.00499522	0.00591104	0.0047758	0.00438605	0.00154464	0.000126139	0.000499925	0.000443967	0.000290158	0.000641462	0.00112671	0.000839578	0.000934334	0.00202729	0.000807406	0.00196264
p1836_383.0953_6.05	p1836	383.095	6.05			12.135	3.6011	1.0732e-13	3.6	B. rapa	0.27508	-1.8621	0.13403		0.82893	-0.27068	0.99532			0.000194316	0.000151031	0.00292588	0.000180747	3.92334e-05	0.000605713	6.92817e-05	3.858e-05	0.000228278	0.000523119	0.0032175	0.00113361	0.00407478	0.00259072	0.00881493	0.00899121	0.00213637	0.00309333	0.000357215	0.000225983	0.000182758	0.000243973	0.000454068	0.000571508	0.000244181	0.000321023	0.000232381	0.00542376	0.00210461	0.00290614
n42_450.057_0.75	n42	450.057	0.75	Glucosinolates	Glucoalyssin	12.075	3.594	4.3085e-16	3.6	B. rapa	0.4627	-1.1118	0.66634		0.60246	-0.73106	0.38076			0.00041926	0.00129322	0.046431	0.000259758	0.000139362	0.00164973	3.8127e-05	0.000251469	0.00108595	0.0016816	0.00950911	0.00419168	0.00129611	0.00659757	0.00840939	0.00616289	0.00578875	0.00535147	0.00149395	0.000543843	0.00137036	0.000729899	0.00114369	0.000841703	0.00111203	0.000916001	0.00127437	0.0152693	0.00392689	0.00997856
p2452_517.2659_4.07	p2452	517.266	4.07			12.074	3.5938	7.9711e-06	3.6	B. rapa	0.6684	-0.58121	0.94123		0.29053	-1.7832	0.54294			0.000263633	0.000227415	0.000780639	3.94644e-05	2.09112e-05	8.14898e-05	2.77688e-05	4.56868e-05	0.000141117	0.0132937	0.00577086	0.00562784	6.36482e-05	0.000101139	3.6151e-05	7.03601e-05	4.52142e-05	6.58724e-05	0.000378734	6.07267e-05	9.13791e-05	0.00230066	0.00562998	0.000980148	0.000104223	0.000184394	3.66917e-05	0.000929154	9.571e-05	0.000478711
p1337_338.1091_0.89	p1337	338.109	0.89			12.067	3.593	4.0317e-21	3.6	B. rapa	1.9134	0.93615	0.085809		2.183	1.1263	0.13928			0.00271247	0.00482866	0.00846297	0.00113855	0.000963707	0.00268496	0.00123361	0.000737589	0.00136344	0.00233304	0.00688432	0.00589114	0.0049178	0.0110522	0.020587	0.0409076	0.012995	0.0447941	0.00325367	0.000724739	0.00117433	0.00194202	0.00136453	0.00414655	0.00299866	0.0030325	0.0020274	0.0135584	0.0101523	0.0155213
n539_788.1944_2.74	n539	788.194	2.74			11.968	3.5811	5.0186e-06	3.6	B. rapa	0.2367	-2.0789	0.35438		0.63975	-0.64443	0.6537			2.15675e-05	3.28273e-05	0.000350688	1.86652e-05	2.28374e-05	0.000256939	5.4126e-06	2.34288e-05	0.000242457	0.000116588	0.000542889	0.000761531	3.68479e-05	0.000670297	0.00673353	0.00109733	0.00131656	0.00336188	4.93536e-05	2.96391e-05	5.53153e-05	4.18975e-05	0.000210382	0.000137407	7.50051e-05	6.72739e-05	0.000278484	0.00106488	0.000154274	0.00318351
p1916_659.1611_9.79	p1916	659.161	9.79			11.778	3.5581	3.5067e-22	3.6	B. rapa	1.0137	0.019578	0.9725		0.76217	-0.39181	0.29612			0.000855103	0.00120478	0.00209986	0.000191797	0.000155141	0.000516662	0.000189894	0.000651799	0.00113828	0.0013708	0.000988701	0.00110326	0.000374095	0.00051192	0.000458789	0.000271969	0.000167131	0.000196727	0.000152785	0.000320557	3.62496e-05	0.000738017	0.000593424	0.000538494	0.000305226	0.000338796	0.000312959	0.00331956	0.00170062	0.00135954
p2041_174.0548_17.16	p2041	174.055	17.16			11.733	3.5525	1.9028e-19	3.6	B. rapa	0.55313	-0.85431	0.48353		0.6127	-0.70674	0.93175			0.000712491	0.000210923	0.00029047	0.00012234	9.71872e-05	0.00741725	0.000776965	0.00168229	0.00457593	0.000414295	0.000177291	0.0015339	0.0012853	0.000557822	0.000544237	0.00570052	0.00283073	0.00137442	0.0169526	0.000465903	0.00279952	0.00460132	0.000297293	0.000404971	0.00517544	0.0033302	0.00137702	0.00212234	0.00049064	0.00057298
p2451_291.0976_4.36	p2451	291.098	4.36			11.61	3.5373	1.2211e-11	3.5	B. rapa	0.98261	-0.025309	0.72064		0.97749	-0.03285	0.99253			0.000209088	0.000426186	0.000835102	4.1043e-05	2.86782e-05	0.000186502	4.68423e-05	7.1576e-05	0.00016187	0.0102046	0.00427749	0.00794262	0.000373446	0.00029486	0.000166295	0.00095798	0.00113358	0.000977404	0.000570252	0.000219014	0.000194086	0.000585534	0.000360003	0.000770326	0.00180753	0.000834215	0.000605053	0.00104202	0.00112434	0.00050817
n922_689.1727_8.64	n922	689.173	8.64			11.558	3.5308	8.1915e-17	3.5	B. rapa	1.0614	0.085967	0.88791		0.77806	-0.36204	0.90237		X	0.00027613	0.000359805	0.000978234	7.29858e-05	3.65639e-05	0.000246129	3.81668e-05	0.000392978	0.000916234	0.000510467	0.00028235	0.000277217	0.000116974	0.000168342	0.000220488	0.000195427	0.000130353	0.000291117	0.00063226	0.000474226	9.18442e-05	0.000559369	0.000559136	0.000309338	0.000487533	0.000245953	0.000453041	0.000940128	0.000401273	0.000724741
p1690_280.1187_7.81	p1690	280.119	7.81			11.553	3.5302	1.5443e-26	3.5	B. rapa	1.0956	0.13178	0.94144		0.85641	-0.22363	0.77598			0.000907944	0.00115443	0.00212104	0.000100634	4.48097e-05	0.000908989	0.000126783	0.000431994	0.0008218	0.00216503	0.00101966	0.000654571	0.000442939	0.000404557	0.000414093	0.00236247	0.00168827	0.00222898	0.00304278	0.000933798	0.00130121	0.00216526	0.00273486	0.00159127	0.000920145	0.000394336	0.000513684	0.00349491	0.00117471	0.00174103
p1364_308.1159_2.52	p1364	308.116	2.52			11.179	3.4827	1.124e-18	3.5	B. rapa	0.35389	-1.4986	0.16657		0.16519	-2.5978	0.17438			8.35217e-05	0.00032029	0.00682605	0.000927414	0.000179438	0.00238673	0.000102099	8.47745e-05	0.000292611	0.00781624	0.00969377	0.0115526	0.0092069	0.00485157	0.0088399	0.0531029	0.0156651	0.0225426	0.00580366	0.000617222	0.00192425	0.00116131	0.000664263	0.00122959	0.00281552	0.0023127	0.00232093	0.0104404	0.0026013	0.00711364
p1739_415.1835_12.6	p1739	415.183	12.6			11.164	3.4807	3.7652e-18	3.5	B. rapa	0.89293	-0.16338	0.97865		0.92505	-0.11239	0.88466			0.000817604	0.00132109	0.0029864	2.64412e-05	1.77247e-05	0.000391487	2.32809e-05	7.00531e-05	9.02735e-05	0.00218794	0.00108344	0.000789095	0.000137688	0.000260628	0.000156435	0.00190378	0.00153809	0.00139489	0.00206367	0.000550523	0.000525619	0.00159436	0.00221576	0.00105718	0.000451139	0.000266593	0.000385622	0.00242669	0.000986317	0.00125496
n516_795.1067_2.59	n516	795.107	2.59			11.131	3.4765	1.3508e-05	3.5	B. rapa	0.81336	-0.29804	0.72554		0.58878	-0.76419	0.38494			1.56855e-05	2.46205e-05	0.000668152	7.41823e-06	7.7923e-06	6.40268e-05	2.18892e-06	2.15545e-05	9.31547e-05	0.000192213	0.0012131	0.000516928	0.00024656	0.000515771	0.000626095	0.00411459	0.00270319	0.00224827	0.000134722	8.27138e-05	9.28879e-05	4.55728e-05	3.6005e-05	4.00482e-05	8.968e-05	0.00012809	0.000169512	0.00049457	0.00017209	0.000539097
p2161_695.1824_2.53	p2161	695.182	2.53			11.102	3.4727	2.662e-06	3.5	B. rapa	0.61863	-0.69285	0.82193		0.61969	-0.69038	0.63595			6.19311e-05	3.29838e-05	0.000599095	5.3277e-05	1.31442e-05	0.000107533	2.10369e-05	2.84274e-05	1.6602e-05	0.000192829	0.00287511	0.00103025	0.000889775	0.00108141	0.000790064	0.0108057	0.00717049	0.00364078	0.000193671	6.17222e-05	0.000106483	0.000126866	6.38715e-05	3.22803e-05	0.000117624	0.000243267	8.84917e-05	0.000457523	0.000423139	0.000645155
p1407_512.2057_2.58	p1407	512.206	2.58			11.06	3.4673	4.343e-18	3.5	B. rapa	0.74854	-0.41785	0.96405		0.30015	-1.7363	0.39994			3.80677e-05	0.000261267	0.00377914	0.000215081	0.000104556	0.000790535	2.27199e-05	3.80724e-05	0.000125553	0.000605215	0.00195864	0.0011738	0.001901	0.00275799	0.00227948	0.0124416	0.00784547	0.00626856	0.00182696	0.00056446	0.000697049	0.000280568	0.000283357	0.000294925	0.000787632	0.00127632	0.000374111	0.00303134	0.00141953	0.0018353
n995_479.0827_5.65	n995	479.083	5.65			11.043	3.465	4.853e-14	3.5	B. rapa	0.78298	-0.35296	0.97774		0.74037	-0.43367	0.63292			0.0013032	0.00172603	0.00629761	6.81999e-05	4.6574e-05	0.000473965	7.20353e-06	2.9364e-05	0.0001174	0.0006113	0.00068259	0.00052345	0.000351416	0.000138153	0.000586212	0.00159857	0.00236482	0.000913687	0.00285317	0.00101118	0.00142985	6.24788e-05	8.89535e-05	0.000201622	0.000334262	0.000445622	0.00046414	0.00490337	0.00147471	0.00311866
n96_179.0562_5.46	n96	179.056	5.46			10.952	3.4532	2.1017e-15	3.5	B. rapa	0.71306	-0.4879	0.98105		0.60513	-0.72467	0.6537			0.00101204	0.00224522	0.0128647	2.10582e-05	1.15086e-05	0.000326786	1.00292e-05	0.000168999	0.00135393	0.000884389	0.000478639	0.000852849	0.00145265	0.00116048	0.000939895	0.000545396	0.000480133	0.000220092	0.00388293	0.000716164	0.000629342	0.00324963	0.00176213	0.00135197	0.0120563	0.00377111	0.00198268	0.00622222	0.00151804	0.00208829
p1603_673.2067_4.17	p1603	673.207	4.17			10.662	3.4144	2.4288e-12	3.4	B. rapa	0.89952	-0.15277	0.85074		1.1956	0.2577	0.33547			0.000428404	0.000401014	0.000568838	6.15645e-05	0.000172268	0.00893279	0.000271517	0.00594132	0.00923487	0.0037382	0.00312276	0.0144851	0.000128595	0.00442523	0.0130111	0.0016061	0.000598281	0.00839606	0.000296962	0.00083325	0.000431219	0.0021372	0.000329809	0.00634015	0.00084421	0.000299918	0.00426991	0.000358762	0.000480565	0.00118426
p1317_387.1426_6.83	p1317	387.143	6.83			10.425	3.3819	8.1644e-24	3.4	B. rapa	0.72449	-0.46495	0.83086		0.66874	-0.58048	0.93748			0.00618118	0.00732068	0.0112799	0.00375385	0.000549665	0.00500028	0.000304335	0.000467529	0.000849816	0.0120814	0.000393041	0.00179146	0.0039293	0.00473565	0.00257066	0.00376426	0.00203948	0.00191653	0.0170817	0.00827178	0.00501301	0.00964912	0.0034839	0.00235426	0.0421271	0.0134774	0.0108377	0.0244704	0.00705635	0.0118219
p1400_330.0981_2.5	p1400	330.098	2.5			10.301	3.3648	1.3033e-21	3.4	B. rapa	0.81443	-0.29614	0.90206		0.39882	-1.3262	0.56528			7.10219e-05	0.000326366	0.00438429	0.000258492	0.00017187	0.000383926	7.76965e-05	8.07134e-05	0.000171208	0.00270342	0.00443414	0.00162659	0.0025758	0.0033057	0.0018299	0.00888161	0.00644948	0.00318591	0.00202709	0.00054455	0.000572441	0.000617251	0.000716522	0.000668349	0.00126259	0.00202944	0.000705056	0.00435554	0.00282395	0.00196934
p1807_606.2912_4.58	p1807	606.291	4.58			10.288	3.3629	3.2893e-17	3.4	B. rapa	0.77737	-0.36333	0.80194		0.58046	-0.78474	0.96695			0.00138635	0.00184796	0.00532226	4.30162e-05	2.82799e-05	0.000301596	3.89885e-05	0.000167518	0.000315438	0.00110542	0.000676331	0.00244275	0.00118658	0.00128213	0.00148745	0.000346388	0.000252715	0.000132635	0.00477936	0.00154604	0.00137899	0.00234946	0.00120311	0.00152451	0.00449948	0.00345683	0.00304973	0.0032591	0.00298515	0.00453744
p1578_538.2284_5.47	p1578	538.228	5.47			10.076	3.3329	3.1224e-24	3.3	B. rapa	0.69034	-0.53461	0.91674		0.67738	-0.56195	0.79398			0.0117561	0.0138897	0.0293254	0.000345708	0.000443715	0.0159922	0.00036436	0.00711852	0.00291365	0.00765969	0.00663574	0.0060675	0.0164466	0.0129793	0.0123932	0.00683034	0.00255622	0.00305594	0.0438987	0.00663912	0.00101801	0.0166231	0.0137904	0.00281792	0.0412234	0.0277068	0.00317275	0.0371964	0.0160481	0.00310646
p1850_807.2349_2.75	p1850	807.235	2.75			10.051	3.3292	7.2809e-06	3.3	B. rapa	0.31604	-1.6618	0.29108		0.88447	-0.17712	0.65462			8.52262e-06	3.47198e-05	0.000308625	1.81536e-05	2.46951e-05	0.000185662	3.22567e-05	0.000104064	0.000268745	0.000391385	0.00209653	0.000529891	0.000190295	0.00362701	0.0050664	0.00362625	0.000428728	0.0022361	0.000187215	4.7785e-05	2.2656e-05	0.000102468	5.34198e-05	0.000176808	5.80674e-05	1.99945e-05	0.000140292	0.000536128	0.000213584	0.00246646
p1664_502.0864_3.09	p1664	502.086	3.09			9.8282	3.2969	9.6401e-15	3.3	B. rapa	0.83825	-0.25454	0.9609		0.66983	-0.57813	0.33643			0.00018977	0.00038539	0.000505297	0.000790472	0.000329401	0.000898908	0.00108579	0.000922366	0.00237201	0.00550612	0.00162376	0.000699686	0.00407478	0.00207413	0.000893258	0.000761783	0.000293892	0.00016023	0.0372299	0.00366053	0.00376316	0.00665557	0.0058425	0.00232345	0.00138319	0.00346683	0.000928803	0.00094931	0.00039896	9.35327e-05
p2284_321.1078_4.41	p2284	321.108	4.41			9.8223	3.2961	0.046864	3.3	B. rapa	1.9533	0.96594	0.9932		0.58352	-0.77713	0.15785			9.77261e-05	0.000276023	0.000350985	0.00965773	0.00532418	0.0191392	0.00734105	0.00959221	0.0220579	0.00343273	0.00679802	0.000250181	0.000390982	0.000281634	0.000297753	0.000385627	0.000280974	0.000289304	0.000301265	0.00739373	0.000149529	0.000143944	0.000253163	0.000209822	0.000181647	0.000211053	0.000111514	0.000342638	0.000106792	0.0001171
p2267_295.1028_2.9	p2267	295.103	2.9			9.7853	3.2906	4.6409e-16	3.3	B. rapa	1.135	0.18267	0.99974		0.9103	-0.13558	0.73238			2.55679e-05	3.64558e-05	0.000263239	0.00103081	0.000544288	0.00143657	0.000958724	0.00220363	0.00256294	0.00315972	0.00133203	0.00114427	0.00131713	0.00181195	0.000951757	0.000401864	0.000218804	0.000252807	0.00561429	0.00363564	0.00116603	0.00355956	0.00230982	0.00105718	0.00420616	0.00262039	0.00126982	0.000249924	0.000496685	0.000111208
p809_192.0511_6.05	p809	192.051	6.05			9.7685	3.2881	3.1276e-22	3.3	B. rapa	0.35179	-1.5072	0.022579	-	0.28399	-1.8161	0.045764	-		0.0129362	0.00488334	0.130034	0.0120248	0.00253862	0.0286248	0.00609511	0.00179752	0.015803	0.0492973	0.106626	0.0526052	0.089803	0.0581255	0.14991	0.210401	0.0325365	0.0920762	0.0431928	0.0121503	0.0190658	0.0171671	0.020116	0.0266672	0.0196223	0.0175574	0.0181861	0.157918	0.0568074	0.0747135
p2294_622.2855_4.09	p2294	622.285	4.09			9.7593	3.2868	1.5677e-06	3.3	B. rapa	1.1066	0.14611	0.60788		0.88444	-0.17716	0.62709			3.80677e-05	8.07236e-05	0.000363088	0.000188245	0.000107742	0.00712406	5.60985e-05	0.00127771	0.0059871	0.000912595	0.00215375	0.00224835	6.55966e-05	6.14615e-05	0.000132773	0.000156957	0.000188931	0.00154978	0.000230253	0.0028442	9.28895e-05	0.000611151	0.000478455	0.00193975	0.000363293	0.00024771	0.00219718	0.000171319	0.000236756	0.000103107
p1414_326.1234_7.46	p1414	326.123	7.46			9.7148	3.2802	1.1406e-19	3.3	B. rapa	1.1157	0.15793	0.84407		0.61648	-0.69786	0.4192			0.000664197	0.00123863	0.00304389	0.000410035	0.000180234	0.00111817	0.000398019	0.00183255	0.00295101	0.000945051	0.000332068	0.000202605	0.000324736	0.000425563	0.000400947	0.000196196	0.000285011	0.000605314	0.00481809	0.000889	0.00098478	8.29507e-05	0.000139356	9.31727e-05	0.000979701	0.000410998	0.000221589	0.000556283	0.00058635	0.000300483
p2279_516.102_3.36	p2279	516.102	3.36			9.6843	3.2757	4.1691e-16	3.3	B. rapa	0.76541	-0.38569	0.97774		0.66832	-0.58139	0.8887			0.00170566	0.00323328	0.00399397	0.000213108	7.66743e-05	0.000124335	0.000201674	0.000108633	0.000179509	0.00238649	0.000423059	0.000593872	0.000784561	0.000606057	0.000349679	0.000127189	0.000128376	0.000113941	0.00647505	0.00112195	0.000906994	0.00111617	0.000958072	0.000369023	0.000524095	0.000999725	0.000355406	0.00454903	0.00198573	0.000517007
n62_857.1288_3.8	n62	857.129	3.8			9.6588	3.2718	4.6393e-14	3.3	B. rapa	0.63027	-0.66597	0.77814		0.46827	-1.0946	0.25844			0.00117445	0.00323522	0.0333818	0.000392329	0.000166755	0.00203223	9.28499e-05	0.000433588	0.00117528	0.00200721	0.0079217	0.00379624	0.00446132	0.0105329	0.0159857	0.0177176	0.0115867	0.010119	0.00243834	0.000530058	0.000761889	0.00126722	0.0022669	0.00137269	0.00536124	0.00203544	0.00217641	0.0201972	0.00795582	0.0157189
p2097_1019.2667_5.16	p2097	1019.27	5.16			9.6575	3.2717	0.16929			1.9085	0.93245	0.95313		1.0311	0.044204	0.93836			1.93179e-05	3.81918e-05	3e-07	1.57858e-05	3.18647e-06	3.3604e-05	3e-07	3.09655e-05	9.96121e-05	5.34574e-05	3.37697e-05	5.5778e-05	0.000631935	0.00184307	0.00510846	4.73577e-05	2.90663e-05	2.49247e-05	7.53163e-05	3.08611e-05	4.45567e-05	5.00144e-05	3.71616e-05	1.76074e-05	0.000111668	3.66566e-05	2.94972e-05	6.44966e-05	2.92167e-05	6.7756e-05
p1667_361.0559_4.93	p1667	361.056	4.93			9.6467	3.27	1.471e-22	3.3	B. rapa	0.82334	-0.28045	0.88426		0.79598	-0.3292	0.98033			0.000476699	0.00176811	0.00229351	0.000117604	5.01868e-05	0.00017054	7.34891e-05	0.000168534	0.000382884	0.00277406	0.00218752	0.000912955	0.00143988	0.0011102	0.000946499	0.000121777	0.000552259	0.00031957	0.00417898	0.00159681	0.00079598	0.00414265	0.00183718	0.00212096	0.00292868	0.0020561	0.00120651	0.00180591	0.0010649	0.000636317
p1404_592.1631_2.58	p1404	592.163	2.58			9.627	3.2671	2.7798e-17	3.3	B. rapa	0.68172	-0.55275	0.81823		0.30452	-1.7154	0.56041			5.05676e-05	0.000259531	0.00410289	0.000281381	0.00015056	0.00105517	2.88907e-05	6.04082e-05	9.75369e-05	0.00150635	0.00227664	0.00111146	0.00252709	0.00283345	0.00273236	0.0138461	0.00861815	0.00701808	0.0026705	0.00051767	0.000615487	0.000296427	0.000288002	0.000418177	0.000921634	0.00134519	0.000573398	0.0038577	0.0017661	0.00286932
p2236_556.1339_4.02	p2236	556.134	4.02			9.6134	3.265	5.2716e-23	3.3	B. rapa	0.67065	-0.57636	0.92017		0.52529	-0.92881	0.54275			0.00168293	0.00279581	0.00239638	0.000201268	0.00012248	0.000259591	0.000602779	0.0007051	0.00103036	0.00815608	0.002892	0.00172666	0.0038702	0.00100828	0.000874854	0.000784785	0.00019862	0.000223432	0.0183234	0.00349925	0.00306384	0.00426708	0.00594353	0.00138879	0.000655119	0.00249265	0.0006734	0.0105029	0.00407221	0.00135586
p1381_325.1428_5.45	p1381	325.143	5.45			9.6052	3.2638	3.3817e-16	3.3	B. rapa	0.865	-0.20922	0.94076		0.66198	-0.59513	0.76529			0.00149657	0.00146431	0.00545842	3.67019e-05	2.64875e-05	0.000147018	8.21843e-05	0.000262445	0.00043269	0.00138417	0.000908967	0.000259204	0.00169057	0.00176138	0.000362167	0.000416748	0.00044649	0.000147768	0.00454911	0.000752613	0.000307366	0.00131867	0.00209034	0.000455593	0.00475557	0.00361901	0.000610089	0.00393429	0.00238268	0.000614959
p1797_703.2166_4.19	p1797	703.217	4.19			9.5324	3.2528	1.3544e-06	3.3	B. rapa	0.60955	-0.71418	0.68536		0.97065	-0.042974	0.90627			6.47719e-05	0.000206583	0.000317702	3.90698e-05	3.24621e-05	0.00529936	4.96472e-05	0.00273563	0.00141636	0.00201611	0.00164533	0.0187398	7.92355e-05	0.00253782	0.0122637	0.00226641	8.5584e-05	0.00562586	0.000230253	7.56595e-05	0.000606425	0.00080023	0.000161421	0.00251273	0.000427316	0.000101083	0.00392529	0.000157211	0.000184368	0.00555746
p2488_261.0374_5.12	p2488	261.037	5.12			9.3024	3.2176	2.9431e-14	3.2	B. rapa	0.73377	-0.44661	0.9433		0.71842	-0.47711	0.18859			0.000459085	0.000589369	0.00107414	3.47287e-05	1.89196e-05	8.48502e-05	2.07565e-05	4.36563e-05	9.23487e-05	0.00403413	0.00123634	0.000569264	0.000103266	0.000156377	0.000103195	0.00037345	0.000201042	0.000122843	0.00161177	0.00166152	0.000368537	0.00214818	0.000839619	0.000995554	0.00119261	0.000957515	0.000948228	0.000356747	0.000200487	7.07019e-05
p1300_486.0916_3.18	p1300	486.092	3.18			9.2854	3.215	1.078e-20	3.2	B. rapa	0.9317	-0.10206	0.98105		0.65073	-0.61987	0.66475			0.0051721	0.0111477	0.0146536	0.00101187	0.000554445	0.00176337	0.0019671	0.00258384	0.00437152	0.0105617	0.00482906	0.00330813	0.00843143	0.00823584	0.00479428	0.000418101	0.000231723	0.000275952	0.0223689	0.00355002	0.00360834	0.00652993	0.00986059	0.003947	0.00189687	0.010115	0.00240295	0.020258	0.00943399	0.00373689
p1854_498.1243_5.85	p1854	498.124	5.85			9.2703	3.2126	2.824e-15	3.2	B. rapa	0.89971	-0.15247	0.91212		0.92419	-0.11374	0.95916			0.000677265	0.00102163	0.00204237	0.000147202	6.51234e-05	0.00105433	2.41224e-05	3.95953e-05	6.53705e-05	0.000391385	0.000232635	0.000245259	0.000470217	0.000206946	0.000286579	0.00174953	0.00174236	0.000816283	0.00410797	0.0013549	0.000842047	7.44116e-05	0.00015213	0.000246504	0.000157824	0.000326577	0.000144608	0.00447647	0.00224163	0.00231696
p1812_628.1551_2.74	p1812	628.155	2.74			9.2698	3.2125	4.4634e-06	3.2	B. rapa	0.27793	-1.8472	0.19995		0.74233	-0.42987	0.21819			3.06814e-05	8.24596e-05	0.00020575	2.64412e-05	3.8835e-05	0.000541025	4.23544e-05	0.000132492	0.000175359	0.000145099	0.00306553	0.0010483	0.000242902	0.0049885	0.00916	0.00456799	0.000749264	0.00469563	0.000107595	0.000103534	8.53375e-05	9.7589e-05	0.000120775	0.00021349	0.000104223	0.000101083	0.000343175	0.000616749	0.000441274	0.0040904
p1991_526.1709_6.11	p1991	526.171	6.11			9.2547	3.2102	0.036747	3.2	B. rapa	1.1334	0.1807	0.83183		2.1092	1.0767	0.79398			3e-07	9.63475e-05	0.00178216	3.78858e-05	2.35002e-05	0.000197424	2.10369e-05	8.57897e-05	0.000116214	0.000147008	0.000128512	0.000110736	6.94934e-05	9.56932e-05	5.91562e-05	0.00012313	7.10509e-05	0.000171802	0.000200126	0.000134395	0.000187289	0.000126866	0.000164904	0.000183411	0.0179979	0.0195613	0.0130176	0.000260002	7.55606e-05	0.000211369
n167_449.0761_5.7	n167	449.076	5.7			9.1956	3.2009	6.1971e-18	3.2	B. rapa	0.82947	-0.26975	0.95995		0.85419	-0.22738	0.80481			0.00274627	0.00342873	0.00845342	7.03536e-05	5.5685e-05	0.000404117	0.00023314	0.0033853	0.00932823	0.00374763	0.000482175	0.00338857	0.00141432	0.0017397	0.00354511	0.000495517	0.000740838	0.000497179	0.0124078	0.00203407	0.00718159	0.00558855	0.00587093	0.00409666	0.000606563	0.00229861	0.00144186	0.0100117	0.00308588	0.00502617
p1645_468.1172_5.69	p1645	468.117	5.69			9.1635	3.1959	3.5338e-21	3.2	B. rapa	0.99246	-0.010916	0.89861		0.97965	-0.029661	0.8502			0.00409086	0.00522099	0.00468686	0.00021074	0.000123276	0.00041333	0.00156739	0.00390013	0.00531265	0.00512428	0.000645376	0.00214171	0.00339608	0.0024678	0.00189891	0.000867323	0.000754108	0.000392564	0.0183858	0.00266202	0.00308197	0.00806329	0.00681799	0.00290009	0.000731053	0.00368232	0.00106118	0.0162874	0.00549779	0.00287447
p2668_402.1756_6.79	p2668	402.176	6.79			9.1253	3.1899	2.546e-22	3.2	B. rapa	1.4793	0.56496	0.89054		0.78705	-0.34547	0.40473			0.000306814	0.000606729	0.000965209	0.000193376	9.45982e-05	0.000509101	0.00112814	0.00364276	0.00566855	0.000418114	0.000149149	0.000179638	0.000311097	0.000662851	0.00031287	0.00125024	0.000820315	0.000715694	0.000699366	0.0007556	0.000237888	0.00143822	0.000794329	0.000583247	0.000946945	0.000873094	0.000347492	0.00173335	0.000906727	0.000587709
p1834_357.1044_2.71	p1834	357.104	2.71			9.0819	3.183	1.7608e-17	3.2	B. rapa	1.3848	0.46973	0.57074		1.2078	0.27237	0.6657			0.000599425	0.000634505	0.00088654	0.00011642	8.34456e-05	0.000621675	0.000132393	0.000185286	0.000214789	0.000630034	0.00256649	0.00231397	0.000574782	0.00219316	0.00460827	0.00646771	0.00151306	0.00491817	0.000441138	0.000230961	0.000515801	0.000339122	0.000305422	0.000633134	0.000519629	0.000374342	0.000496417	0.00116699	0.00108807	0.00293118
p1307_128.0521_6.05	p1307	128.052	6.05			8.9063	3.1548	1.0784e-21	3.2	B. rapa	0.42996	-1.2177	0.11403		0.40412	-1.3071	0.13348			0.00175168	0.000603257	0.0136551	0.00152293	0.000384965	0.00261187	0.000688609	0.000291888	0.00165916	0.0048169	0.0170246	0.00562784	0.0138889	0.0093935	0.0175825	0.0312277	0.00408946	0.00912332	0.00463303	0.00200996	0.00153003	0.0030399	0.00315757	0.00329699	0.00236736	0.00296807	0.00184394	0.0235433	0.00937958	0.0102547
p2108_492.162_4.57	p2108	492.162	4.57			8.8705	3.149	1.8218e-06	3.1	B. rapa	4.946	2.3062	0.0016465	+	1.8568	0.89283	0.1024			0.000147725	0.000261267	0.000947054	8.32699e-05	3.14663e-05	0.000359563	8.44283e-05	8.52821e-05	0.000453443	0.000322654	0.000144459	0.00194649	0.000103915	0.000124479	0.0032227	0.000350447	0.000236567	0.0114662	0.000223797	0.000189149	0.000409318	0.000242753	0.000203227	0.00122885	0.000385627	0.000249931	0.000446056	0.000320468	0.000572245	0.00111208
n562_514.0194_3.79	n562	514.019	3.79			8.7797	3.1342	1.4991e-13	3.1	B. rapa	0.62391	-0.68058	0.71099		0.58982	-0.76166	0.48981			0.000288874	0.000787855	0.00914741	9.18904e-05	4.36369e-05	0.000589545	2.18494e-05	6.31014e-05	0.000423662	0.000553531	0.00310643	0.00113414	0.0011732	0.00347736	0.00517733	0.00523154	0.00337016	0.00293485	0.000694953	0.000295013	0.000270314	0.000459403	0.000553488	0.000430173	0.00147727	0.00039288	0.000724462	0.00622222	0.0022153	0.00466785
p2038_512.2068_4.83	p2038	512.207	4.83			8.7197	3.1243	1.5437e-32	3.1	B. rapa	1.0132	0.018989	0.96405		0.82885	-0.27081	0.96025			0.000847717	0.0019825	0.00374888	0.00042661	0.000299727	0.00121311	0.000570242	0.00127009	0.00211883	0.000864865	0.000420245	0.000847333	0.000656615	0.000379661	0.000433812	0.00253026	0.001375	0.00129074	0.00378088	0.00104032	0.00060718	0.00208719	0.00293228	0.00191994	0.00123877	0.00185616	0.00150148	0.00289025	0.0028169	0.00163866
n723_527.1446_8.69	n723	527.145	8.69			8.6968	3.1205	6.151e-20	3.1	B. rapa	1.0997	0.13713	0.80643		0.70221	-0.51002	0.60281			0.000166985	0.000195236	0.000679226	0.000111513	6.25781e-05	0.00105187	0.000112431	0.00100088	0.00270787	0.000363419	0.000183321	0.000356305	0.000447369	0.000546471	0.00100913	0.000114476	7.06077e-05	9.90851e-05	0.000530885	0.000452169	0.000189951	0.000717404	0.00106885	0.000575175	0.000515253	0.000377272	0.000580175	0.000724032	0.000281013	0.00048235
p2098_307.1151_4.01	p2098	307.115	4.01			8.5647	3.0984	1.8566e-17	3.1	B. rapa	0.56856	-0.81463	0.41398		0.44139	-1.1799	0.71372			0.000577266	0.00324457	0.00325569	7.85342e-05	0.000174658	0.00106693	0.000239821	0.000243663	0.000562393	0.00178319	0.00536187	0.00274871	0.00399555	0.00571592	0.00484095	0.0191298	0.00679101	0.00299363	0.000370126	0.000275759	0.00019031	0.00386697	0.00506791	0.000720438	0.00107499	0.00147071	0.000501453	0.0104666	0.00388683	0.00163793
n517_522.0337_2.59	n517	522.034	2.59			8.4806	3.0842	2.7089e-16	3.1	B. rapa	0.67933	-0.55782	0.85062		0.32759	-1.61	0.30397			3.98673e-05	0.000107121	0.00307128	5.40813e-05	3.58446e-05	0.000317639	4.05945e-06	2.99888e-05	0.00016334	0.0012331	0.00133924	0.0012434	0.000750808	0.00112415	0.00159985	0.00261904	0.0012704	0.00211411	0.000888365	0.000281916	0.000611599	0.000236684	0.000261213	0.000289314	0.00101746	0.000520969	0.000868749	0.00253745	0.000649893	0.00143813
p2249_344.1135_10.89	p2249	344.113	10.89			8.4638	3.0813	3.5863e-19	3.1	B. rapa	0.83414	-0.26164	0.8613		0.85907	-0.21915	0.50465			0.000673287	0.00140268	0.00200606	8.99789e-05	3.08689e-05	0.000289835	0.000184564	0.000282751	0.000610124	0.000715948	6.1911e-05	0.000428178	0.000108462	0.000349319	0.000193901	0.000240848	0.000188931	0.000271501	0.00400683	0.00101643	0.00154212	0.000850244	0.000564391	0.000627265	0.00228547	0.00153291	0.000639587	0.000667137	0.000406012	0.000278389
p1386_206.0666_8.29	p1386	206.067	8.29			8.4016	3.0707	1.0516e-11	3.1	B. rapa	0.48921	-1.0315	0.62657		0.58517	-0.77307	0.11703			0.000277269	0.00036803	0.00511046	5.01198e-05	2.9674e-05	6.38477e-05	2.66468e-05	5.43166e-05	8.81982e-05	0.000246286	0.00160406	0.00105322	0.000544257	0.00173959	0.00280663	0.00299707	0.00100279	0.00159607	0.00154936	0.000292683	0.000475775	0.000100029	0.000101033	0.000159201	0.000131024	0.000391004	0.000158278	0.00255366	0.00195349	0.0011791
p2265_501.1006_2.9	p2265	501.101	2.9			8.3776	3.0665	2.6354e-16	3.1	B. rapa	1.3606	0.44424	0.82043		0.97375	-0.038384	0.92476			5.11357e-05	7.72516e-05	0.00018457	0.000770345	0.000321833	0.000703165	0.000594364	0.00117567	0.00115799	0.00242468	0.000875197	0.000508564	0.000357859	0.00109775	0.000443014	0.000416748	9.7695e-05	0.000226102	0.00608556	0.00273868	0.00123475	0.00237507	0.00112994	0.000406438	0.00158271	0.00125965	0.00060865	0.000296281	0.000353623	0.000156133
p2268_331.1018_2.89	p2268	331.102	2.89			8.3716	3.0655	6.7619e-16	3.1	B. rapa	1.1938	0.25551	0.99762		0.8707	-0.19975	0.98191			6.19311e-05	0.000115443	0.000239033	0.00103239	0.000501868	0.00175665	0.00077416	0.00210312	0.00249549	0.00410859	0.00110502	0.000751363	0.000953424	0.00171392	0.000895887	0.000362625	0.000209116	0.000208299	0.00473202	0.00238427	0.00114488	0.0031875	0.00286144	0.00124426	0.00407812	0.00228826	0.000953265	0.000167288	0.000476535	0.000287226
p1682_300.6015_6.74	p1682	300.601	6.74			8.3124	3.0553	4.6244e-10	3.1	B. rapa	0.55077	-0.86047	0.2521		1.0788	0.10946	0.53526			0.000192611	7.63836e-05	0.000565812	6.55109e-05	2.09112e-05	0.00151806	7.65745e-05	3.55342e-05	0.00123478	0.000208102	7.03535e-05	0.00068164	3.50714e-05	0.000254404	0.00120416	0.000565587	3.79476e-05	0.000948918	0.000869366	0.000456944	0.00120454	0.000785592	0.000306583	0.00168591	0.00047645	0.000187726	0.00174106	0.000840472	0.000161196	0.00201353
p1701_643.1665_6.93	p1701	643.167	6.93			8.1841	3.0328	2.097e-21	3	B. rapa	0.95742	-0.062772	0.84843		0.9957	-0.0062127	0.72257			0.000160794	0.000355878	0.000807871	0.000201663	0.000126065	0.000689723	0.000144734	0.000363464	0.00138523	0.000652944	0.000928666	0.000631604	0.000272778	0.00044968	0.000548181	0.000683305	0.000435187	0.000884826	0.000333544	0.000342459	9.59103e-05	0.00128696	0.00199279	0.00145408	0.000559829	0.000668705	0.000772684	0.00103799	0.000705232	0.000994245
p1923_796.253_2.58	p1923	796.253	2.58			8.173	3.0309	1.0676e-15	3	B. rapa	0.9593	-0.059952	0.9979		0.28429	-1.8146	0.39299			5.96584e-05	0.000284703	0.00155523	0.000108132	0.000111526	0.000699804	1.85125e-05	1.82747e-05	0.00010065	0.000217648	0.000457766	0.000396188	0.00140675	0.00141128	0.00110162	0.00527836	0.0033943	0.00201534	0.00307291	0.000709806	0.000406297	0.000124426	0.000219486	0.000303728	0.000384138	0.000815332	0.000312239	0.0016749	0.000742508	0.00130651
n509_436.0593_3.8	n509	436.059	3.8			8.1681	3.03	2.113e-12	3	B. rapa	0.5937	-0.7522	0.76566		0.54984	-0.86291	0.33547			0.00116007	0.00424509	0.0564902	0.000443539	0.000233589	0.00295188	8.54872e-05	0.000352993	0.00140881	0.00319094	0.0210006	0.00613872	0.00482782	0.0145761	0.0243665	0.0245338	0.0171691	0.014526	0.00279982	0.000846438	0.00194125	0.00168693	0.00264037	0.00193543	0.00496012	0.00212478	0.0025447	0.0276358	0.0103234	0.0232987
p1616_1058.4229_5.21	p1616	1058.42	5.21			8.1151	3.0206	3.6955e-05	3	B. rapa	0.72609	-0.46177	0.40345		0.70535	-0.50358	0.48981			8.69308e-05	0.000566801	0.00487446	0.000494094	0.00120448	0.00778186	0.000336591	0.00454838	0.0116899	0.000190919	0.00133296	0.00157327	0.000772221	0.00332048	0.00686277	0.00243689	0.00232207	0.0032589	8.1772e-05	0.000312593	3.92703e-05	0.00035742	0.00570546	0.0045684	3e-07	0.00146737	0.000795706	0.00180591	0.00111729	0.000852841
n49_467.0504_3.2	n49	467.05	3.2			8.0879	3.0158	2.9923e-16	3	B. rapa	0.83524	-0.25974	0.90908		0.56601	-0.8211	0.5977			0.00759537	0.0158249	0.0404029	0.000539976	0.000320203	0.00415343	0.000499312	0.00384856	0.0142539	0.0108532	0.00546013	0.0095118	0.00558902	0.00996696	0.0160068	0.000704844	0.000273741	0.000544529	0.0241886	0.00421289	0.0105913	0.00837657	0.0126032	0.0128762	0.00475956	0.0111438	0.00847661	0.0206472	0.00860693	0.0149553
p1316_285.0729_5.5	p1316	285.073	5.5			8.0128	3.0023	7.0453e-25	3	B. rapa	0.64317	-0.63674	0.60496		0.82692	-0.27418	0.75678			0.00284997	0.0026769	0.0114433	0.00125931	0.000801993	0.0061655	0.00166164	0.000920844	0.00713472	0.00357974	8.91144e-05	0.00425717	0.00381954	0.000514254	0.00232484	0.00558551	0.00293166	0.00291797	0.0114459	0.00543853	0.0030291	0.00556013	0.00978975	0.00510102	0.00236141	0.0055407	0.00221661	0.0169666	0.00210864	0.00477679
p1866_519.1862_6.61	p1866	519.186	6.61			8.012	3.0022	2.9116e-19	3	B. rapa	0.78195	-0.35485	0.94513		0.79135	-0.33761	0.88163			0.00132442	0.00177505	0.00211801	3.19662e-05	3.32587e-05	0.000234388	7.09646e-05	0.000216251	0.000300912	0.00114552	0.000955869	0.00104584	0.00120217	0.00177849	0.000654004	0.000434338	0.000312463	0.00031957	0.00653746	0.00105127	0.00147415	0.00125524	0.00166646	0.000643405	0.00346469	0.00283811	0.001195	0.00497833	0.00258619	0.00197818
n771_413.0758_4.5	n771	413.076	4.5			8.0102	3.0018	3.0625e-18	3	B. rapa	1.0199	0.028411	0.9465		0.81649	-0.2925	0.87682			0.000882962	0.0010116	0.00368406	6.87981e-05	7.41467e-05	0.000586219	0.000117764	0.000748158	0.00262237	0.00104614	0.000479228	0.000524266	0.000803978	0.00118453	0.00116415	0.00022241	8.69018e-05	0.000144682	0.00339606	0.000864359	0.00114805	0.000852652	0.00109215	0.000663558	0.000671785	0.000716871	0.000629616	0.00242384	0.000511006	0.000950108
p1391_214.0331_6.05	p1391	214.033	6.05			7.7953	2.9626	2.3226e-21	3	B. rapa	0.50742	-0.97876	0.32787		0.57993	-0.78605	0.46709			0.000544312	0.000440942	0.00482604	0.00056513	8.72295e-05	0.000515822	0.000282456	9.74653e-05	0.000372508	0.00138607	0.00397825	0.000908033	0.00370004	0.00312676	0.00399633	0.00756912	0.00208712	0.00198952	0.00134493	0.000903932	0.000558092	0.000679464	0.00128324	0.000689625	0.000594074	0.000684257	0.00050577	0.00600423	0.00310806	0.0016475
p1313_854.2565_3.16	p1313	854.256	3.16			7.7833	2.9604	0.010235	3	B. rapa	0.87278	-0.19632	0.94123		0.47689	-1.0683	0.31191			0.00454995	0.00964777	0.0116581	2.95983e-05	2.19069e-05	0.000100812	2.69273e-05	5.17784e-05	0.000158757	0.000727403	0.000367714	0.000480675	3.63704e-05	5.13476e-05	5.32406e-05	9.47155e-05	4.44068e-05	4.8069e-05	0.00134063	0.000463912	0.000345126	0.000219575	0.000430842	0.000308864	8.63566e-05	0.000583173	8.84917e-05	0.0133065	0.00837715	0.00654581
n817_419.0745_17.08	n817	419.075	17.08			7.7482	2.9539	4.9347e-22	3	B. rapa	0.98287	-0.024934	0.74762		0.99756	-0.0035188	0.96695			0.000128425	0.000196964	0.000956085	8.62669e-05	2.48754e-05	0.000107266	0.000124132	0.000726604	0.000943032	0.000359218	0.000101976	0.000105179	0.000120683	0.000604802	5.94489e-05	0.000661507	0.00030307	0.000270949	0.000550893	0.00243385	0.000153422	0.000477044	0.000722924	0.000190574	0.00104192	0.000616767	0.000249223	0.00171317	0.000534491	0.000359128
p1870_327.0721_5.88	p1870	327.072	5.88			7.6425	2.934	0.36993			0.67177	-0.57395	0.079453		0.5498	-0.86303	0.02735			0.000390336	0.000644053	0.00182149	4.49894e-05	3e-07	0.000604873	1.96345e-05	3e-07	9.4424e-05	0.000313108	0.000159468	3e-07	0.000305251	0.000206168	0.000254372	0.000844321	0.00131606	3e-07	0.00186354	0.000787456	0.000803532	6.58726e-05	0.000120775	0.000216425	5.80674e-05	0.000271037	3e-07	0.00345258	0.00143162	0.00195314
n778_380.0991_3.55	n778	380.099	3.55			7.639	2.9334	2.8848e-14	2.9	B. rapa	0.71518	-0.48362	0.84843		0.6393	-0.64543	0.81201			0.00236753	0.00442348	0.0185532	3.6134e-05	3.06297e-05	0.000458997	5.14197e-05	0.000511059	0.00179674	0.00576954	0.00524203	0.00570007	0.000504743	0.00080845	0.000535793	0.00104827	0.000907581	0.000884751	0.000582906	0.000710649	0.000842253	0.000552754	0.00119452	0.00100397	0.00112671	0.000855724	0.00128042	0.00814926	0.00285305	0.00441087
p2245_390.1395_4.23	p2245	390.139	4.23			7.5449	2.9155	1.0361e-31	2.9	B. rapa	0.59742	-0.74319	0.17982		0.60488	-0.72528	0.33077			0.000295451	0.000585897	0.00112255	0.00103397	0.000366643	0.00137777	0.000403629	0.000640631	0.00154918	0.00449042	0.00110596	0.00114919	0.00130349	0.00137861	0.00116472	0.0043082	0.00158815	0.00169755	0.00924669	0.00239423	0.00181852	0.00285326	0.00283241	0.00175267	0.00410492	0.00198834	0.0013691	0.00432329	0.00148804	0.000726167
p1398_279.1163_10.32	p1398	279.116	10.32			7.4472	2.8967	7.9867e-17	2.9	B. rapa	0.53878	-0.89223	0.41907		0.35202	-1.5063	0.40532			0.00958113	0.0277689	0.00444178	0.000640507	0.00135445	0.0068527	0.00802125	0.018755	0.0347584	0.025902	0.0022832	0.0137509	0.0140058	0.0166724	0.00648352	0.0507215	0.02257	0.00734388	0.00656543	0.00242509	0.000939468	0.0893025	0.0872147	0.0142804	0.032485	0.0302672	0.00361305	0.0873768	0.0141359	0.00569592
p2083_161.0602_3.2	p2083	161.06	3.2			7.3539	2.8785	0.00016169	2.9	B. rapa	0.56808	-0.81583	0.81241		1.0142	0.020397	0.8046			7.27264e-05	9.80835e-05	0.000232981	2.56519e-05	2.46951e-05	0.00155587	6.42328e-05	0.000309655	0.000801048	0.000315017	0.00109564	0.00575088	9.74207e-05	0.00175982	0.0181347	0.00629993	0.00013322	0.0119879	0.000355063	5.67446e-05	0.000199373	0.000262271	0.000195098	0.000950068	0.000486873	0.000134408	0.000688509	0.000473647	0.000263958	0.00389228
p2139_388.0731_2.51	p2139	388.073	2.51			7.3321	2.8742	3.9341e-13	2.9	B. rapa	0.62068	-0.68808	0.67077		0.52584	-0.92731	0.36527			4.5454e-05	0.000103291	0.00137066	0.00010537	5.97462e-05	0.000310837	2.83298e-05	4.41639e-05	0.000102725	0.000914504	0.00176728	0.00121973	0.00115996	0.00111953	0.0012035	0.00621198	0.00300432	0.00234025	0.0010738	0.000213041	0.000393459	0.000157362	0.000155614	0.000222294	0.000503251	0.000527633	0.000356125	0.00157211	0.000809002	0.00124538
p1298_779.1858_3.77	p1298	779.186	3.77			7.2361	2.8552	1.8847e-15	2.9	B. rapa	0.65966	-0.6002	0.70855		0.65583	-0.60861	0.44046			0.000562493	0.00257274	0.0156158	0.000450289	0.000327409	0.0010182	0.000146698	0.000301025	0.00057277	0.00112452	0.00458705	0.00193747	0.0026979	0.00512776	0.00740832	0.00646095	0.00595778	0.00513893	0.00126962	0.000445993	0.000429708	0.000639208	0.00155498	0.000860564	0.00125962	0.00155402	0.000935278	0.00948705	0.00695661	0.00778162
n782_601.1232_4.34	n782	601.123	4.34			7.0803	2.8238	2.758e-08	2.8	B. rapa	0.93115	-0.10292	0.9465		0.801	-0.32012	0.51712			0.000799959	0.00133469	0.00485795	1.37596e-05	8.15194e-06	5.90377e-05	2.86549e-06	2.87393e-05	0.0001174	0.000192213	0.000154438	0.000206282	0.000252	0.000367384	0.000623085	0.000596092	0.000869562	0.000678689	0.000209419	3.58426e-05	0.000125242	0.000513061	0.000317691	0.000377696	0.0011316	0.00048491	0.000592283	0.000908939	0.000208128	0.000492078
p2351_265.0643_13.36	p2351	265.064	13.36			7.041	2.8158	1.8048e-17	2.8	B. rapa	0.76447	-0.38747	0.70927		1.0969	0.13349	0.75897			0.000342041	0.000216131	0.000133132	6.55109e-05	3.38562e-05	0.00154831	0.000162686	0.00123405	0.000737752	0.000534574	0.000245768	0.000753823	0.000292262	0.000390553	0.0002524	0.00322303	0.000943847	0.000647152	0.00377658	0.000357392	0.00073934	0.00230798	8.82587e-05	0.000112981	0.00188049	0.00107637	0.00042807	0.0010259	0.000368735	0.000425684
p1082_160.078_2.61	p1082	160.078	2.61			7.0175	2.811	1.4303e-19	2.8	B. rapa	0.51954	-0.94471	0.44205		0.59884	-0.73977	0.72257			0.00353518	0.00673738	0.0241211	0.00404471	0.00160658	0.0360714	0.00329887	0.00123456	0.0169413	0.0177307	0.0200554	0.0678129	0.0223223	0.0153872	0.0866986	0.0470682	0.00987285	0.0894734	0.0098772	0.00289	0.0152777	0.00654822	0.00255137	0.0194041	0.00540027	0.00511637	0.00928228	0.0219631	0.0105392	0.0338382
p2665_310.0928_3.95	p2665	310.093	3.95			6.9494	2.7969	5.3528e-07	2.8	B. rapa	1.557	0.63876	0.94254		0.87756	-0.18844	0.82591			7.27264e-05	0.000218735	0.000484117	0.000849669	0.000544288	0.00134584	0.00199514	0.00352702	0.00879492	0.000752223	0.000319874	0.000397008	0.000151327	0.000109697	0.000201131	0.00033827	0.000151791	0.000116612	0.00031848	0.000887008	9.51551e-05	0.00035742	0.000184647	0.000150397	0.000212914	0.000228826	0.000166911	0.000709463	0.000122912	0.000215788
n804_633.1814_5.43	n804	633.181	5.43			6.9327	2.7934	3.9077e-13	2.8	B. rapa	0.62551	-0.67689	0.94513		0.65466	-0.61117	0.59876			0.000358152	0.000837528	0.00416764	1.364e-05	7.97212e-06	0.000267748	5.01461e-06	8.34064e-05	0.000242457	0.000293046	0.000172121	0.0002976	0.000698133	0.000354081	0.000294987	0.000237128	0.000190098	0.000314792	0.00121783	0.000207474	0.000173252	0.000821045	0.000821761	0.000439149	0.00442856	0.00117272	0.00045405	0.00244166	0.000613855	0.000404525
n779_463.089_6.97	n779	463.089	6.97			6.9282	2.7925	3.8645e-06	2.8	B. rapa	0.78956	-0.34089	0.91675		0.73131	-0.45144	0.96748			0.000939495	0.000976612	0.00417134	1.01702e-05	4.49556e-06	0.000102277	4.45743e-06	2.6865e-05	0.000102087	0.00021532	0.000165048	0.000138608	9.22435e-05	3.63291e-05	9.18072e-05	0.000296819	0.000380196	0.00015345	0.000554895	0.000387376	0.000230654	6.5419e-05	6.77741e-05	6.00723e-05	7.33746e-05	4.68226e-05	0.000109981	0.00256642	0.000702127	0.000793648
p1995_558.2819_4.72	p1995	558.282	4.72			6.9257	2.792	0.10349			0.27712	-1.8514	0.95811		0.90608	-0.14229	0.79982			5.73857e-05	5.03437e-05	0.00072315	5.48555e-05	1.67289e-05	4.36853e-05	3.05737e-05	3.35037e-05	0.000129703	0.0223414	6.47252e-05	6.48009e-05	6.94934e-05	4.82356e-05	6.30999e-05	9.33624e-05	3.39107e-05	0.000119282	0.000154936	6.07267e-05	8.68479e-05	8.29507e-05	6.73554e-05	0.000100509	0.000205469	6.55376e-05	0.00563397	0.000167288	9.97399e-05	8.39585e-05
p1621_148.0751_5.25	p1621	148.075	5.25			6.8938	2.7853	5.6598e-17	2.8	B. rapa	1.2853	0.36211	0.71321		1.6835	0.75147	0.26875			0.00295053	0.000394938	0.000816948	0.000794813	0.000302515	0.00736685	0.0011733	0.00288233	0.00855108	0.00384703	0.000171662	0.00509713	0.000617647	0.00135293	0.00476667	0.00710096	0.000771871	0.00792605	0.00394442	0.000745645	0.00581579	0.000920996	0.000433165	0.0042698	0.00733585	0.00225716	0.00396558	0.00254963	0.000892622	0.0030365
p1274_247.1441_3.81	p1274	247.144	3.81			6.835	2.773	1.6243e-21	2.8	B. rapa	0.54936	-0.86417	0.30514		0.42625	-1.2302	0.044724	-		0.0142771	0.0336921	0.0466901	0.00173249	0.00232492	0.00907477	0.00943718	0.0192793	0.0392378	0.0354251	0.00318279	0.0200678	0.0144618	0.017529	0.0111634	0.0467705	0.0156401	0.0109019	0.020004	0.00298357	0.00779063	0.0787202	0.0637449	0.0195758	0.0336731	0.0370587	0.00819592	0.0629265	0.0131012	0.00827506
p1768_683.1589_7.18	p1768	683.159	7.18			6.8299	2.7719	2.1547e-22	2.8	B. rapa	0.87287	-0.19616	0.71794		0.87205	-0.19752	0.99791			0.000156248	0.000235227	0.000420577	0.000101029	8.80261e-05	0.000220106	0.000106868	0.000328438	0.000581071	0.000593759	0.000711039	0.000305959	0.00038124	0.000421673	0.000316814	0.000970157	0.000398854	0.000279512	0.000699366	0.000361374	8.15615e-05	0.00123694	0.0020764	0.000848092	0.000390094	0.000623162	0.000413681	0.0015842	0.00100042	0.000619378
p2091_760.1979_2.2	p2091	760.198	2.2			6.7479	2.7544	3.5462e-08	2.8	B. rapa	0.30707	-1.7034	0.032997	-	0.64502	-0.63258	0.11808			6.30674e-05	0.00039407	0.0020575	7.57717e-05	5.77547e-05	0.000385606	4.03909e-05	0.000109141	0.000287422	0.000227194	0.00175227	0.000698866	0.000284468	0.00199478	0.00629159	0.00101481	0.000907514	0.00155512	0.000142025	0.000114485	3.70048e-05	0.000142724	0.000197421	0.000158467	0.000162291	9.21969e-05	0.000166911	0.000630858	0.000222652	0.000444833
n802_337.1136_3.19	n802	337.114	3.19			6.7404	2.7528	1.8872e-19	2.8	B. rapa	0.70977	-0.49458	0.51901		0.80954	-0.30482	0.47805			0.000866949	0.00110403	0.00454417	0.000350571	0.000180721	0.00142273	0.000162736	0.00134856	0.0047024	0.00200616	0.000483354	0.00249658	0.000752044	0.00229999	0.00344051	0.00330508	0.00162941	0.00390027	0.0059918	0.000937423	0.0021312	0.000768122	0.0015588	0.0016185	0.00711244	0.00227763	0.00265468	0.00334169	0.00104833	0.00231285
n479_565.1935_5.51	n479	565.193	5.51			6.6489	2.7331	2.7331e-13	2.7	B. rapa	0.54722	-0.86982	0.48582		0.61286	-0.70637	0.58493			0.000481675	0.000724792	0.00527139	5.06115e-05	6.89319e-05	0.00539239	1.82277e-05	0.000365489	0.000875399	0.000280442	0.000290602	0.00181659	0.000617018	0.000563868	0.00579966	0.000419472	0.000481762	0.00137491	0.00108978	0.000155088	0.000357984	0.00112682	0.000906478	0.000692558	0.00529275	0.0014628	0.00166687	0.00228126	0.000551093	0.00133275
p1735_371.0732_10.15	p1735	371.073	10.15			6.6093	2.7245	6.3001e-22	2.7	B. rapa	0.95263	-0.070019	0.96821		1.0203	0.02903	0.94489			0.000844308	0.00134366	0.0020454	0.000252967	0.000182823	0.000766172	0.00012538	0.000172087	0.000375621	0.00136507	0.000217627	0.000688202	0.000893672	0.00102695	0.000767716	0.00163858	0.0015066	0.0013762	0.00257797	0.000905923	0.00118793	0.0014492	0.00170363	0.00107259	0.00129982	0.00246488	0.000620162	0.00717928	0.00418404	0.00183825
n352_625.0738_3.98	n352	625.074	3.98			6.5983	2.7221	1.6252e-18	2.7	B. rapa	0.76737	-0.382	0.70032		0.59044	-0.76013	0.78372			0.000946684	0.00235622	0.00789601	0.000435163	0.000236886	0.00272488	0.000101805	0.000815633	0.00277933	0.00183075	0.000933109	0.00188589	0.00108936	0.00126487	0.00195956	0.00144975	0.0012541	0.00166516	0.00822872	0.00146679	0.00213642	0.0037524	0.00680071	0.00557775	0.00539548	0.00338522	0.00376559	0.00474965	0.000828056	0.00301165
p1864_812.1899_2.75	p1864	812.19	2.75			6.5944	2.7212	0.00011361	2.7	B. rapa	0.35385	-1.4988	0.19974		0.78815	-0.34345	0.84124			1.81816e-05	5.64197e-05	0.000251136	1.26286e-05	1.35425e-05	0.00024951	1.8793e-05	9.23889e-05	9.96121e-05	0.000297834	0.00186671	0.000629143	0.000189646	0.00350408	0.00335021	0.00223799	0.000364136	0.00170734	0.000107595	6.17222e-05	3.70048e-05	0.000112227	0.000117291	0.000160668	8.78455e-05	8.55321e-05	0.000105758	0.000314421	0.000266981	0.0019988
n519_466.0156_2.57	n519	466.016	2.57			6.5909	2.7205	3.4519e-05	2.7	B. rapa	0.77688	-0.36424	0.80779		0.83203	-0.2653	0.91569			2.0914e-05	1.81414e-05	0.00045774	8.01648e-06	3.11692e-06	6.15322e-05	2.38791e-06	1.4682e-05	0.000155683	0.000140746	0.000669622	0.000345706	0.000102136	0.000215928	0.000361209	0.00272534	0.00201232	0.00141613	0.000118716	3.92891e-05	0.000132548	3.67522e-05	7.76578e-05	7.38821e-05	0.000203818	5.65101e-05	0.000124107	0.00021164	0.000107708	0.000255362
p2316_443.0645_4.86	p2316	443.065	4.86			6.5801	2.7181	8.7136e-09	2.7	B. rapa	1.2148	0.28073	0.82043		0.74531	-0.42409	0.23365			4.14768e-05	0.000147559	0.000245084	0.00168276	0.000698035	0.00346374	0.000188491	0.000136553	0.000495985	0.00115315	5.81589e-05	0.000632424	0.00120087	0.000718866	0.000563298	0.000165076	7.67027e-05	6.67625e-05	0.000839239	0.000253858	0.000200128	0.00113203	0.000834974	0.000947867	0.000324582	0.000889756	0.000602175	0.000133024	0.000126942	0.000108262
n554_759.2729_3.92	n554	759.273	3.92			6.5745	2.7169	1.8736e-09	2.7	B. rapa	0.67676	-0.56328	0.73279		0.64384	-0.63523	0.50222			3.4312e-05	7.21337e-05	0.00104099	3.15873e-05	4.29775e-05	0.000325955	3.15602e-05	0.000906849	0.00454927	0.000233176	0.000535226	0.00118062	5.34172e-05	0.000486605	0.00151482	0.000164355	0.000236808	0.000496302	0.000200082	8.20245e-05	0.000120024	8.89404e-05	0.000373463	0.000391506	0.000167946	0.000166301	0.000509545	0.00032303	0.000242546	0.000344536
p1737_366.218_13.82	p1737	366.218	13.82			6.5472	2.7109	8.0721e-19	2.7	B. rapa	0.51067	-0.96955	0.29094		0.42226	-1.2438	0.18926			0.00117612	0.00192869	0.00168533	0.000170486	0.000236197	0.000985438	0.00181871	0.00301533	0.00572251	0.00177364	4.87784e-05	0.000865379	0.000683893	0.000728202	0.000630342	0.00331098	0.0011901	0.000742399	0.000992024	0.000128422	0.000215232	0.0049441	0.00538727	0.00106818	0.00200854	0.00290698	0.000805059	0.00809836	0.00163312	0.000396962
p1402_245.1288_10.78	p1402	245.129	10.78			6.542	2.7097	1.7129e-19	2.7	B. rapa	0.55993	-0.83669	0.37076		0.5577	-0.84244	0.16483			0.00122669	0.00293556	0.00421787	0.000153911	0.000228828	0.00134164	0.000867003	0.00258841	0.00536142	0.00393103	0.000456828	0.00363295	0.0013457	0.00274476	0.00249705	0.00807923	0.00329902	0.0027159	0.00188936	0.000978596	0.000762751	0.0125756	0.012304	0.00351342	0.0027113	0.00501418	0.00246985	0.0100655	0.00300328	0.00148695
n481_769.1306_5.98	n481	769.131	5.98			6.4713	2.694	2.4545e-08	2.7	B. rapa	1.2989	0.37732	0.82083		0.6175	-0.6955	0.66093			2.25479e-05	2.24608e-05	0.000476197	0.000179952	9.68043e-05	0.000862283	8.09502e-05	0.000634138	0.00166147	0.00076465	0.000285886	0.000280478	8.75448e-05	0.000138665	0.000106105	0.000407207	0.000149906	0.000135036	4.80198e-05	0.000721678	0.000123155	4.9983e-05	5.22425e-05	5.2477e-05	0.000443509	0.000491907	0.000974694	9.80228e-05	0.0001482	9.07953e-05
p1974_346.0722_2.51	p1974	346.072	2.51			6.4671	2.6931	6.7028e-18	2.7	B. rapa	0.79043	-0.33928	0.84843		0.39738	-1.3314	0.39252			6.30674e-05	0.000177071	0.00186385	0.000204031	9.22083e-05	0.000457015	5.16106e-05	6.85303e-05	9.85745e-05	0.00140708	0.00275692	0.00148878	0.00130544	0.00134982	0.000905089	0.00497798	0.00267248	0.00179903	0.00130835	0.000484818	0.000493145	0.000237873	0.000271744	0.0002355	0.000637252	0.000994171	0.000651098	0.00184622	0.00127748	0.000910286
n471_745.0938_1.25	n471	745.094	1.25			6.4551	2.6904	0.00030081	2.7	B. rapa	0.99762	-0.0034404	0.95198		0.40214	-1.3142	0.41189			1.69926e-05	1.12304e-05	0.000188264	0.000481228	0.000238264	0.00331193	1.22579e-05	0.000258966	0.000604867	0.000988373	0.00182083	0.000336737	0.000680822	0.000476883	0.000136958	0.0015953	0.00112484	0.00102768	6e-08	0.000283984	4.48784e-05	0.000216838	0.000100249	0.000249956	0.0100523	0.00228301	0.00479577	0.00013144	2.47e-05	5.02617e-05
n363_317.0668_4.23	n363	317.067	4.23			6.4096	2.6802	1.9216e-13	2.7	B. rapa	0.77044	-0.37625	0.8613		0.67997	-0.55645	0.54591			0.000215022	0.000390472	0.00138429	2.22547e-05	1.52849e-05	0.000139695	2.06952e-05	0.000188367	0.000493847	0.00220887	0.00113058	0.00126867	0.000776033	0.000745002	0.00101966	0.00166971	0.00106183	0.00235349	0.00181408	0.000734085	0.000897568	0.00311071	0.000879651	0.00233315	0.00420681	0.00154838	0.00210376	0.00180451	0.000654347	0.000810672
n1075_1106.3217_3.83	n1075	1106.32	3.83			6.391	2.676	4.3381e-12	2.7	B. rapa	0.87199	-0.19762	0.91266		0.87391	-0.19445	0.71599			0.000191167	0.000592619	0.00368406	0.000174209	0.000219263	0.00254694	0.000106978	0.00378234	0.0120016	0.00132553	0.000667854	0.00351495	0.000248291	0.0015422	0.00231625	0.000937884	0.0013687	0.000754099	0.000876361	0.000331544	0.000293275	0.00104817	0.00228808	0.00145071	0.000546233	0.000845498	0.0017486	0.00198942	0.00108275	0.00116413
p2107_263.0889_4.11	p2107	263.089	4.11			6.3321	2.6627	2.0249e-14	2.7	B. rapa	0.50136	-0.99607	0.39943		0.84267	-0.24696	0.9506			0.00034261	0.000824596	0.00320728	0.000348471	0.000210108	0.000467096	0.00014221	0.000168026	0.000292611	0.00227194	0.00691434	0.00137969	0.00323112	0.00377638	0.00337322	0.00499827	0.00423964	0.00190852	0.00111899	0.000646093	0.000145753	0.00106006	0.00111601	0.000323537	0.000918656	0.000980842	0.000278425	0.00959387	0.00456083	0.00342094
p1998_172.0968_4.01	p1998	172.097	4.01			6.3258	2.6613	0.19475			0.27815	-1.8461	0.29366		0.48543	-1.0427	0.018891	-		8.18172e-05	0.000185751	0.000481092	6.39323e-05	2.42968e-05	0.000385606	0.000103502	6.80226e-05	0.000253181	0.0178433	0.00721451	0.00881621	0.000202635	5.13476e-05	0.000255686	0.000403217	0.000172783	0.000401465	0.000643417	0.000274764	0.00204659	0.00035864	0.000250841	0.000160668	0.000309693	0.000582062	0.00399004	0.000441399	0.000409034	0.000616432
p2099_291.1366_3.47	p2099	291.137	3.47			6.3214	2.6602	1.3359e-13	2.7	B. rapa	0.56304	-0.8287	0.5215		0.64075	-0.64217	0.67445			0.000340337	0.00128984	0.00313466	8.60324e-05	9.5594e-05	0.000273033	0.000109112	0.000188839	0.000542679	0.00122379	0.00440037	0.00118446	0.00142364	0.00274009	0.00441239	0.0110777	0.0050648	0.00183998	0.00086291	0.000195122	0.000187289	0.00131257	0.00157472	0.000561237	0.000467517	0.000693143	0.000321592	0.00526252	0.00389892	0.0020452
p2115_876.169_3.78	p2115	876.169	3.78			6.2982	2.6549	2.9396e-17	2.7	B. rapa	0.66674	-0.58481	0.72167		0.62702	-0.67342	0.61548			0.000720446	0.00221339	0.00835405	0.000614461	0.000288375	0.000546906	0.000196345	0.000239094	0.000343454	0.00148344	0.00507014	0.00126485	0.00314149	0.00494415	0.00289931	0.00785597	0.00490897	0.00228239	0.00253278	0.000549527	0.000316428	0.00120766	0.00140633	0.000862765	0.00146955	0.00158068	0.00055685	0.011688	0.00551894	0.00271981
p1296_408.0932_3.54	p1296	408.093	3.54			6.2247	2.638	3.293e-12	2.6	B. rapa	1.1005	0.13813	0.76139		0.83802	-0.25494	0.65849			0.00438631	0.0094707	0.0160878	0.000131811	8.72295e-05	0.000227667	0.000174466	0.000457376	0.000939052	0.00497154	0.00444915	0.0022221	0.00058907	0.000586607	0.000211648	0.000741487	0.000612814	0.000569707	0.000723037	0.00111	0.000660799	0.000600173	0.00073278	0.000553167	0.00115986	0.00111303	0.000763331	0.00538345	0.00677325	0.00210485
n520_434.0628_2.2	n520	434.063	2.2	Glucosinolates	Glucoberteroin	6.2044	2.6333	1.538e-05	2.6	B. rapa	0.29688	-1.7521	0.12711		0.68081	-0.55468	0.54027			4.86903e-05	0.000128718	0.00179404	1.86652e-05	2.49953e-05	0.000247792	5.96978e-06	3.87355e-05	0.000288397	9.03296e-05	0.000926036	0.000460669	7.0481e-05	0.00158364	0.0054392	0.000728557	0.00133557	0.00140999	7.73652e-05	3.99783e-05	5.11405e-05	4.77779e-05	0.000170141	0.000214741	0.000138596	0.000123784	0.000164467	0.000677249	0.000116616	0.000375341
p1911_761.2041_6.77	p1911	761.204	6.77			6.202	2.6327	1.3449e-11	2.6	B. rapa	1.0474	0.066775	0.87002		0.74552	-0.42368	0.32249			0.000378973	0.000722172	0.000662635	0.000202452	3.28604e-05	0.000267152	1.9915e-05	2.99503e-05	0.000108951	0.000488754	8.161e-05	0.000182919	0.000217573	0.000286302	0.000161036	0.000132602	8.63914e-05	0.000103259	0.000675695	0.000939771	0.000385151	0.000369618	0.000245034	0.000107112	0.00399325	0.00171175	0.00104535	0.00165474	0.000708254	0.00141035
p1908_692.2191_10.82	p1908	692.219	10.82			6.1825	2.6282	7.683e-07	2.6	B. rapa	0.67077	-0.57611	0.95298		0.81498	-0.29517	0.79398			0.000176702	0.000353274	0.000369139	1.57858e-05	8.76278e-06	5.37665e-05	1.7671e-05	4.61945e-05	9.4424e-05	0.00119897	0.00158811	0.00124352	2.46799e-05	3.81217e-05	0.000160379	9.47155e-05	4.44068e-05	7.65544e-05	0.000139873	5.1767e-05	4.45567e-05	8.905e-05	4.76133e-05	4.40186e-05	0.00084421	0.00227049	0.000759014	0.00298297	0.00165931	0.00142067
n1018_507.0815_4.11	n1018	507.082	4.11			6.1348	2.617	4.3304e-10	2.6	B. rapa	0.71701	-0.47993	0.80211		0.65851	-0.60271	0.58428			0.000437233	0.000914845	0.00625331	4.9415e-05	1.63638e-05	0.000384161	2.5869e-05	0.000313945	0.00109744	0.000433792	0.00101563	0.0020514	0.0010033	0.0018272	0.00215371	0.000234675	0.000162398	0.000199047	0.00108178	0.000304662	0.000222305	0.000631403	0.00259306	0.00198722	0.000463075	0.000936991	0.0007063	0.0041281	0.00106331	0.00136274
p2831_543.1836_5.47	p2831	543.184	5.47			6.1099	2.6111	1.505e-18	2.6	B. rapa	0.7063	-0.50164	0.98105		0.69038	-0.53453	0.87039			0.00217895	0.00252066	0.00737371	0.000128654	8.52379e-05	0.00131644	9.5087e-05	0.000938103	0.000433728	0.00168773	0.00134891	0.000663594	0.00306031	0.00207647	0.00123768	0.0011853	0.000712124	0.000281293	0.00831062	0.00120358	0.000237888	0.0024568	0.00224711	0.000616994	0.00725098	0.00434103	0.000567642	0.00651013	0.00240887	0.000382968
n121_368.0992_1.67	n121	368.099	1.67			6.0404	2.5946	5.7327e-11	2.6	B. rapa	0.63039	-0.66568	0.89744		0.62183	-0.68541	0.54517			0.00134372	0.00193292	0.00780003	8.13613e-06	8.75135e-06	6.73529e-05	4.89522e-06	2.65526e-05	0.00019269	0.00205972	0.000713832	0.00176848	0.000419424	0.00170235	0.00147719	0.00168852	0.00089183	0.00238243	0.00524883	0.00160672	0.00336797	0.00230069	0.00238339	0.0019962	0.00373232	0.00159251	0.00197058	0.003511	0.00126618	0.00246525
p1766_301.0987_10.33	p1766	301.099	10.33			6.0263	2.5913	3.1932e-15	2.6	B. rapa	0.50189	-0.99456	0.29385		0.39448	-1.342	0.1032			0.00104033	0.00174641	0.000402422	0.000127075	0.0002119	0.000353683	0.00115619	0.00152442	0.00240729	0.00214021	0.000232635	0.00074234	0.00176396	0.00109386	0.00043184	0.00411606	0.00145089	0.000678307	0.000727341	0.000189149	0.000112525	0.00913677	0.00846587	0.000864232	0.00267259	0.0021283	0.000276986	0.00695153	0.00095307	0.000404326
p2707_708.2137_7.84	p2707	708.214	7.84			6.0009	2.5852	1.807e-11	2.6	B. rapa	1.4243	0.51022	0.96684		0.98398	-0.023304	0.71095			0.00011818	0.000190091	0.000293496	0.000414771	0.000204531	0.000630076	0.000770794	0.00100003	0.00142777	0.00169918	0.000630367	0.000596332	9.22249e-05	5.13476e-05	8.47905e-05	8.38909e-05	6.94361e-05	0.000129964	0.000152785	0.000572424	7.85407e-05	0.000397675	0.000328648	0.000371224	0.000266514	0.00101083	0.000395695	0.00031039	0.000364706	0.000170863
p1326_473.0923_3.63	p1326	473.092	3.63			5.9434	2.5713	2.7754e-18	2.6	B. rapa	0.80428	-0.31422	0.98105		1.0215	0.030641	0.9506			0.00129658	0.000979967	0.00993045	0.00014365	0.000142594	0.000536825	0.000175027	0.000250262	0.000317514	0.0014319	0.00278881	0.00210234	0.000287066	0.000358655	0.000402262	0.000420807	0.00039401	0.000810052	0.00228101	0.000935789	0.0016048	0.000897819	0.00206131	0.000614793	0.00247903	0.000743129	0.000835276	0.00193893	0.000644783	0.000152451
p1709_431.1483_5.69	p1709	431.148	5.69			5.9121	2.5637	8.062e-05	2.6	B. rapa	0.24492	-2.0296	0.11737		0.80516	-0.31266	0.99123			0.00016818	7.63836e-05	8.16948e-05	3.19662e-05	5.61614e-05	0.00946542	0.000175869	0.00191326	0.00272377	0.0015579	0.00182169	0.0154899	0.000140286	0.00188741	0.0110063	0.00678434	0.000134028	0.0025895	0.000243164	9.45744e-05	0.00111014	0.00212866	0.000365809	0.00133743	0.000525584	0.000155513	0.0027454	0.000554268	0.000151121	0.0101929
n170_595.0631_3.96	n170	595.063	3.96			5.8914	2.5586	5.5836e-11	2.6	B. rapa	0.74542	-0.42387	0.51942		0.65202	-0.61701	0.72257			0.00106988	0.00202277	0.00801044	0.00166216	0.000931239	0.00987925	0.000273416	0.00118987	0.00531109	0.00731354	0.00182496	0.00392099	0.000770839	0.000421622	0.00309812	0.000638612	0.000268309	0.000624324	0.0152423	0.00658333	0.00673489	0.00130323	0.000865531	0.00119938	0.0135531	0.00708636	0.0133107	0.00427513	0.00141478	0.00116169
p1713_116.0701_10.33	p1713	116.07	10.33			5.8864	2.5574	2.0067e-14	2.6	B. rapa	0.62319	-0.68226	0.64943		0.49335	-1.0193	0.35796			0.000875558	0.00330099	0.00065961	0.000142072	0.000160518	0.000727527	0.000733208	0.00198789	0.00211676	0.00210202	0.000304865	0.000927719	0.00140611	0.0015591	0.000522546	0.00432714	0.00204917	0.000659614	0.00116202	0.000149328	0.00017143	0.008905	0.0115015	0.00127947	0.00242096	0.00360568	0.000308642	0.00610904	0.00127345	0.000484602
n476_451.9997_1.25	n476	452	1.25			5.8861	2.5573	3.1068e-06	2.6	B. rapa	0.89635	-0.15787	0.83183		0.41586	-1.2658	0.2381			2.22211e-05	9.93458e-06	5.90632e-05	0.000198737	0.000114427	0.00186509	6.84535e-06	0.000152443	0.000349649	0.000752046	0.000679054	0.000176114	0.000342513	0.000263514	0.000148246	0.000893729	0.000747356	0.000562943	9.33717e-05	0.000125449	5.74026e-05	0.000122752	7.41279e-05	0.000137407	0.00531558	0.00125614	0.00230657	0.000124756	1.29574e-05	5.59364e-05
p1685_182.0608_2.61	p1685	182.061	2.61			5.8833	2.5566	6.6643e-16	2.6	B. rapa	0.61151	-0.70955	0.64455		0.65239	-0.61619	0.55549			0.000243747	0.000395806	0.00326779	0.000280197	9.00176e-05	0.0011795	0.000195503	0.000127923	0.000858117	0.000939324	0.00130107	0.00331633	0.00109761	0.000956932	0.00603722	0.00170488	0.000775101	0.00500274	0.000572404	0.000340468	0.00112147	0.000222015	0.000334454	0.00167051	0.000561318	0.000398779	0.000800742	0.00276328	0.00148099	0.00261376
p1264_356.1199_3.79	p1264	356.12	3.79			5.8449	2.5472	5.1997e-14	2.5	B. rapa	0.48233	-1.0519	0.29366		0.41292	-1.2761	0.10758			0.00446415	0.0104272	0.0719701	0.0040601	0.00176052	0.00533128	0.00139152	0.00103354	0.00231391	0.0164725	0.047876	0.0122917	0.030279	0.0293381	0.034375	0.0642969	0.0283937	0.0235271	0.0140562	0.00212643	0.00255408	0.00586266	0.00854368	0.004104	0.00866395	0.00664595	0.00322599	0.0704303	0.035724	0.030404
n348_681.2409_4.1	n348	681.241	4.1			5.7935	2.5344	5.4223e-07	2.5	B. rapa	0.64472	-0.63326	0.43739		0.97122	-0.042136	0.99985			0.000521215	0.0015161	0.024286	0.00103975	0.00100479	0.0325447	0.000273655	0.00912503	0.0391952	0.00104299	0.00343476	0.00818034	0.00166756	0.00951413	0.0314176	0.00770259	0.00629061	0.0106696	0.000714961	0.00204786	0.000759802	0.0017913	0.0127225	0.0129584	0.000443509	0.00288094	0.00447794	0.00739404	0.00308831	0.00480404
n588_319.0932_3.66	n588	319.093	3.66			5.7919	2.534	0.44612			1.7689	0.82284	0.9693		0.60875	-0.71609	0.36728			1.82997e-05	2.63482e-05	9.96691e-05	0.000768266	0.000446678	0.00499991	0.000255785	0.00137792	0.00485808	0.000257334	0.000506932	0.000196498	2.69559e-05	5.52611e-05	6e-08	5.15141e-05	4.39941e-05	4.20892e-05	9.33717e-05	0.00050869	0.000110631	3.89574e-05	4.09468e-05	6.28343e-05	0.000285346	3.01387e-05	8.2738e-05	0.00021164	2.87491e-05	2.99949e-05
p1282_194.0667_3.79	p1282	194.067	3.79			5.7799	2.531	9.4798e-14	2.5	B. rapa	0.46956	-1.0906	0.30174		0.41361	-1.2736	0.040541	-		0.00229884	0.0057661	0.0365509	0.00167053	0.000747425	0.00267656	0.000560424	0.000612204	0.00143296	0.00487417	0.0293168	0.00604617	0.0112735	0.0165744	0.0193598	0.0251984	0.0147915	0.0119986	0.00656328	0.00114783	0.0010452	0.00190909	0.00342932	0.00232345	0.00322646	0.00351348	0.00170005	0.031952	0.0149167	0.0149984
p1858_532.2388_5.09	p1858	532.239	5.09			5.7521	2.5241	3.2604e-14	2.5	B. rapa	1.1017	0.13969	0.94513		0.75267	-0.4099	0.45107			0.000119885	0.000176203	0.000435706	0.000396223	0.000500275	0.0016508	0.000590437	0.0018026	0.00343558	0.000309289	0.000123822	0.000300217	0.000941733	0.00123001	0.000985936	0.00192408	0.000982602	0.000448644	0.000824176	0.000298656	7.62751e-05	0.00167609	0.00454881	0.00122592	0.00256241	0.00217496	0.000808656	0.00211226	0.00140845	0.00220133
p2130_521.2488_7.24	p2130	521.249	7.24			5.7124	2.5141	9.6227e-06	2.5	B. rapa	2.4925	1.3176	0.4713		1.5727	0.65321	0.20472			3.74995e-05	6.33637e-05	0.000130107	1.93376e-05	6.77124e-06	0.000643517	2.58053e-05	0.000277167	0.000639178	0.000131734	7.22295e-05	0.000683281	3.63704e-05	0.0002015	0.00156435	0.000280087	6.70139e-05	0.0011857	7.74682e-05	6.37133e-05	0.000201638	0.000130525	5.69037e-05	0.000503279	5.21117e-05	8.33105e-05	0.000270511	8.26363e-05	8.56353e-05	0.000405063
p2694_372.1082_5.82	p2694	372.108	5.82			5.694	2.5094	5.9423e-17	2.5	B. rapa	0.82914	-0.27031	0.89941		0.80013	-0.32169	0.61239			0.00301871	0.00459256	0.00377611	0.000312163	0.000257506	0.00124335	0.000306298	0.000668551	0.00176812	0.00168964	0.000583465	0.000629143	0.00142559	0.000765546	0.000721705	0.00229617	0.000628155	0.000897288	0.0102753	0.000825286	0.0011192	0.00102956	0.000773425	0.000603055	0.00227803	0.00066204	0.000778439	0.00126978	0.000426162	0.000162762
p1791_166.0864_4.1	p1791	166.086	4.1			5.665	2.5021	4.3529e-19	2.5	B. rapa	0.43777	-1.1918	0.027407	-	0.5157	-0.9554	0.040165			0.000543175	0.00142438	0.00439639	0.000479098	0.000171272	0.00117866	0.00076855	0.000634539	0.00248615	0.00641871	0.000391165	0.00356979	0.00269595	0.00112654	0.00222822	0.00315403	0.00179807	0.00317968	0.00443721	0.0027118	0.00205037	0.00824139	0.00144117	0.00389931	0.00677751	0.00330687	0.00691459	0.00922705	0.00155453	0.00633224
p1804_328.1388_4.1	p1804	328.139	4.1			5.6345	2.4943	1.0293e-18	2.5	B. rapa	0.41689	-1.2623	0.013544	-	0.45641	-1.1316	0.017349	-		0.000280678	0.00101469	0.00364601	0.000526455	0.000200349	0.000856063	0.00056912	0.000539105	0.00275178	0.00552903	0.000304865	0.00349023	0.0019692	0.00149608	0.00196859	0.00280764	0.00199588	0.00325178	0.00450176	0.00210652	0.00153532	0.00692272	0.00139008	0.00293604	0.00545536	0.00250042	0.00544476	0.00794115	0.00194946	0.00487769
p1346_266.1027_4.31	p1346	266.103	4.31			5.6334	2.494	5.3777e-17	2.5	B. rapa	0.93973	-0.089682	0.91839		0.84643	-0.24053	0.77664			0.00565505	0.00728769	0.007761	0.00032203	0.000405478	0.00177933	0.00196878	0.00497936	0.0118538	0.00617052	0.00105343	0.00396598	0.00532112	0.00577583	0.003552	0.00980035	0.00511244	0.00662284	0.0114545	0.00465306	0.00716382	0.00989797	0.0112356	0.00884114	0.0212556	0.0155435	0.005657	0.0618684	0.0308277	0.0123522
p2241_485.0589_3.11	p2241	485.059	3.11			5.6193	2.4904	7.6026e-11	2.5	B. rapa	0.83322	-0.26323	0.85901		0.83254	-0.26441	0.65676			5.79538e-05	9.11395e-05	0.00026929	0.000202058	0.000125268	0.000537665	0.000250199	0.00034722	0.00116007	0.00190728	0.000473713	0.000595512	0.0011671	0.000553154	0.000609309	0.000290912	0.000104962	0.000134415	0.00766505	0.00116376	0.00255786	0.00198838	0.00185343	0.00172626	0.000364782	0.00131964	0.000447495	0.000219692	0.000177315	0.000126674
p1405_279.0841_1.11	p1405	279.084	1.11			5.6101	2.488	1.0764e-14	2.5	B. rapa	0.64348	-0.63603	0.70804		1.1273	0.17283	0.57486			0.000615902	0.00142438	0.00390017	0.000522114	0.000416033	0.00118454	0.000240102	0.000268537	0.000455518	0.00263469	0.0135688	0.00201621	0.00432873	0.0071272	0.00490076	0.00776802	0.00578419	0.00421316	0.00224012	0.00111598	0.000487859	0.00122596	0.00165717	0.00085176	0.00158717	0.00137407	0.00044102	0.0117908	0.00775352	0.00280451
p1879_672.2146_13.44	p1879	672.215	13.44			5.5773	2.4796	5.4436e-15	2.5	B. rapa	1.2788	0.35483	0.80784		1.1961	0.25829	0.3847			0.000151703	0.000215263	0.000193647	6.55109e-05	3.34579e-05	0.000791375	8.63917e-05	0.000245186	0.00045033	0.000164191	0.000134141	0.000410953	3.57209e-05	0.000356321	0.000602078	0.000726603	0.000258367	0.00129964	0.00036367	0.000281732	0.000314918	0.000574555	0.000127743	0.000458527	0.000580674	0.000199945	0.00157918	0.0003507	0.000121904	0.00183383
p1898_551.1284_2.85	p1898	551.128	2.85			5.5738	2.4787	6.9056e-08	2.5	B. rapa	1.9488	0.9626	0.18873		1.0714	0.099555	0.5977			6.36356e-05	0.000163183	0.000387294	7.85342e-05	1.83222e-05	0.000265472	4.12324e-05	5.68547e-05	0.000235541	0.000177555	0.000329254	0.00129274	0.000145482	0.000196054	0.00254109	0.0006373	0.000397239	0.00244885	0.000225949	0.000109507	0.00022807	0.000100029	0.000131227	0.000388097	0.000189091	0.000129964	0.000312959	0.000225738	0.000133994	0.00159595
p2758_365.1916_1.66	p2758	365.192	1.66			5.571	2.4779	0.40401			0.24935	-2.0037	0.77594		0.92391	-0.11417	0.83032			4.82949e-05	4.42678e-05	0.00020575	3.35447e-05	1.61315e-05	0.000105853	1.96345e-05	4.31487e-05	6.74457e-05	0.00293634	0.0164636	0.00417597	4.4164e-05	5.52376e-05	4.73249e-05	0.000129896	8.15471e-05	6.05314e-05	0.000131266	6.27178e-05	2.6432e-05	0.000106128	0.000164904	0.000101976	0.000111668	6.66484e-05	5.10806e-05	0.000149148	0.000135002	4.86075e-05
p1741_123.044_5.15	p1741	123.044	5.15			5.5385	2.4695	9.684e-06	2.5	B. rapa	0.27743	-1.8498	0.093706		0.68688	-0.54187	0.18667			0.000159089	4.77398e-05	0.000829051	3.23608e-05	1.47374e-05	0.000120975	2.97322e-05	5.38089e-05	8.30101e-05	0.00290007	0.000317998	0.00144038	0.000179254	5.13476e-05	0.000197187	0.00022867	8.47767e-05	0.000385442	0.00145253	0.000326531	0.000509759	0.00205425	0.00029497	0.00105425	0.00081741	0.00019328	0.000882759	0.000203567	9.7725e-05	8.02761e-05
p2031_157.0436_2.1	p2031	157.044	2.1			5.5375	2.4692	1.4456e-09	2.5	B. rapa	1.0462	0.065127	0.95298		1.1044	0.14321	0.94711			5.39766e-05	5.38157e-05	0.000266264	0.000261254	0.000200548	0.00571521	0.000430276	0.000231988	0.00167577	0.00182901	0.000488722	0.00189563	0.000437094	0.000159489	0.000455503	0.00346659	0.000310848	0.00210614	0.000266835	0.000210055	7.55199e-05	0.000775833	7.31618e-05	0.00102417	0.00206809	0.0010175	0.00163674	9.87605e-05	6.75008e-05	0.000106053
n830_464.0193_4.76	n830	464.019	4.76			5.519	2.4644	1.4292e-09	2.5	B. rapa	0.4831	-1.0496	0.57596		0.6477	-0.62661	0.57715			3.82333e-05	9.37306e-05	0.00118126	8.49507e-06	9.59052e-06	0.000165472	2.7859e-06	2.03049e-05	0.000130161	0.000111336	0.000693201	0.000470453	0.000179046	0.00106787	0.00133196	0.00170814	0.00140455	0.000972437	0.00063893	0.000113042	0.000221261	0.00016318	0.000180731	0.000153288	0.000257626	0.00023196	0.000425798	0.000436647	0.000381837	0.000403715
p2089_598.1441_2.21	p2089	598.144	2.21			5.4847	2.4554	9.4341e-07	2.5	B. rapa	0.35231	-1.5051	0.29603		0.79781	-0.32589	0.95255			6.64765e-05	0.000256059	0.00213617	3.78858e-05	3.86359e-05	0.00032932	2.44029e-05	9.23889e-05	0.000222052	0.000175646	0.00124479	0.000524149	0.000293561	0.00198544	0.00646051	0.000891679	0.000923662	0.00162634	9.03796e-05	5.57491e-05	4.68223e-05	7.68514e-05	0.00024155	0.0002377	5.80674e-05	9.88617e-05	0.000152522	0.000731634	0.000387877	0.000394016
p2000_218.1024_4.04	p2000	218.102	4.04			5.4825	2.4548	0.051589			0.17743	-2.4947	0.14949		0.39467	-1.3413	0.0039687	-		9.71579e-05	0.000166655	0.000605147	0.000105765	3.68435e-05	0.000236908	8.16234e-05	6.29463e-05	0.000263557	0.0130016	0.0029267	0.00881949	0.000142234	3.96777e-05	0.000170238	0.000476284	0.000150176	0.000393454	0.000608986	0.000100548	0.00152097	0.000218355	0.000154453	0.000255308	0.000355849	0.000253264	0.00315045	0.000564345	0.000193435	0.000437468
p1000_293.0416_4.41	p1000	293.042	4.41			5.4788	2.4539	1.32e-17	2.5	B. rapa	0.92183	-0.11743	0.83857		1.4709	0.55667	0.4707			0.0104476	0.0212433	0.0220878	0.00571958	0.00253902	0.00756259	0.00562304	0.00238739	0.0225487	0.0138321	0.00105061	0.00536289	0.0106228	0.0168918	0.00827923	0.0235327	0.0165048	0.0205744	0.0430573	0.020673	0.0112887	0.0215989	0.020555	0.018829	0.0277235	0.0218418	0.0125766	0.0598428	0.0181416	0.00722485
p2102_174.0942_3.8	p2102	174.094	3.8			5.4424	2.4442	2.7354e-08	2.4	B. rapa	0.59211	-0.75606	0.60377		0.7861	-0.34722	0.76134			0.000367041	0.000545969	0.00196975	9.07681e-05	1.23476e-05	0.00016634	8.66722e-05	5.53318e-05	9.02735e-05	0.000547939	0.000887392	0.00330731	0.000256541	0.000817672	0.00370186	0.000983688	0.000511082	0.00518166	0.00179898	0.000164261	0.000765772	0.000295207	0.000153291	0.000234032	0.000288848	0.000105527	0.00024677	0.00122342	0.000227689	0.00138311
p1946_288.0897_3.04	p1946	288.09	3.04			5.4327	2.4417	0.0013201	2.4	B. rapa	1.5383	0.62133	0.89675		0.87129	-0.19878	0.91964			5.17039e-05	0.000197035	0.00109229	2.8809e-05	8.56362e-06	0.000105853	1.45856e-05	4.92403e-05	5.18813e-05	0.000210011	0.000181981	0.00498065	7.92355e-05	8.24674e-05	0.000193901	0.000466812	0.000201042	0.00132902	0.000161392	8.26282e-05	0.00118189	0.000125646	0.000120775	7.92335e-05	0.00012209	8.10888e-05	6.11528e-05	0.000223723	0.000120897	0.00108778
p1975_361.0281_2.53	p1975	361.028	2.53			5.4211	2.4386	1.2496e-13	2.4	B. rapa	0.84259	-0.2471	0.91675		0.61818	-0.6939	0.48754			3.69314e-05	0.000101555	0.00191226	6.90627e-05	3.92334e-05	0.000317558	2.74883e-05	3.75647e-05	7.47091e-05	0.000452479	0.00121008	0.0009917	0.000431898	0.000819228	0.000834102	0.00146132	0.00158573	0.00156313	0.000406708	0.000236934	0.000306611	0.000130525	0.000148646	0.000180476	0.000205469	0.000443212	0.000400011	0.000749773	0.000564185	0.000905131
n473_783.0498_1.23	n473	783.05	1.23			5.4129	2.4364	1.8323e-06	2.4	B. rapa	1.0316	0.04484	0.85074		0.41092	-1.2831	0.63855			1.99336e-05	2.24608e-05	0.000155041	0.000336572	0.000198943	0.00281302	9.79044e-06	0.000227415	0.00081287	0.000803513	0.00127499	0.000406041	0.000374167	0.000359197	0.000127176	0.00117501	0.000844034	0.000676058	4.00165e-05	0.000270888	7.09705e-05	0.000188171	8.89535e-05	0.00026998	0.00555527	0.00131265	0.00315716	0.000122529	1.74115e-05	3.56696e-05
p1860_483.1398_6.01	p1860	483.14	6.01			5.4027	2.4337	1.5859e-14	2.4	B. rapa	0.53392	-0.9053	0.39683		0.87532	-0.19211	0.89092			0.000305678	0.000860184	0.0030923	0.000218633	0.000170476	0.000935872	0.000168576	0.000119801	0.000216864	0.000526938	0.00275317	0.000796477	0.00266673	0.00320845	0.00371566	0.00489138	0.0025756	0.00164948	0.000845695	0.000645097	0.000148774	0.000670925	0.00105678	0.000594251	0.000537495	0.000752016	0.000216553	0.00540965	0.00218823	0.00212106
p647_392.0948_1.7	p647	392.095	1.7			5.384	2.4287	7.1748e-13	2.4	B. rapa	0.81653	-0.29242	0.94393		0.76515	-0.38619	0.36677			0.0018693	0.00420891	0.00670805	8.01128e-05	3.82376e-05	0.00041753	3.53421e-05	0.000101019	0.000186773	0.00243422	0.0010947	0.00142972	0.0012288	0.00254793	0.00166032	0.00246666	0.00181826	0.00218002	0.00389923	0.00169537	0.00146509	0.0036913	0.00434442	0.00266166	0.00237332	0.00361123	0.00148421	0.00681649	0.00397146	0.00239429
p1903_133.0666_6.04	p1903	133.067	6.04			5.3656	2.4237	1.5968e-14	2.4	B. rapa	0.43175	-1.2117	0.061699		0.62984	-0.66695	0.3529			0.000278406	0.000187487	0.00259305	0.000301508	0.000105153	0.000735088	0.000148661	0.000128431	0.000400524	0.00162091	0.00310868	0.000950687	0.00271544	0.00162212	0.00333444	0.00629993	0.000865529	0.00171713	0.00138367	0.000469886	0.000350412	0.000456229	0.000724651	0.000524555	0.000677453	0.000622051	0.000289217	0.00465585	0.00162203	0.00152083
p1131_263.139_7.01	p1131	263.139	7.01			5.3235	2.4124	1.7145e-18	2.4	B. rapa	0.58983	-0.76162	0.44157		0.44285	-1.1751	0.10309			0.00794025	0.0212919	0.0241605	0.000904524	0.00164203	0.00585886	0.00600899	0.0131096	0.0306546	0.0173851	0.00245862	0.0106454	0.00671618	0.0124572	0.00919747	0.0307135	0.0172097	0.00682313	0.008741	0.00317372	0.0030646	0.0400005	0.0551664	0.0133802	0.0170078	0.0256741	0.0076477	0.0454681	0.0153922	0.00732722
p1808_474.1971_3.56	p1808	474.197	3.56			5.3001	2.406	1.0264e-14	2.4	B. rapa	1.4953	0.58048	0.69494		0.90901	-0.13763	0.80175			0.00121419	0.00129852	0.00170651	0.00111763	0.00133134	0.0026606	0.000867844	0.0011173	0.00258576	0.00139753	0.000227945	0.000294475	0.000443589	0.000706418	0.000372684	0.000764489	0.000507853	0.000489592	0.00205291	0.000617222	0.000576217	0.00291181	0.00202879	0.00103884	0.0098253	0.00415997	0.00224179	0.00250529	0.00226279	0.0044115
p2230_492.0961_4.39	p2230	492.096	4.39			5.2977	2.4054	4.4781e-15	2.4	B. rapa	0.92105	-0.11865	0.94513		1.1774	0.23557	0.9506			0.00160623	0.003656	0.00422997	0.000359126	0.000156734	0.000824139	0.000362397	0.00149447	0.00273103	0.00403985	0.00273347	0.00571889	0.00165225	0.00173804	0.00107467	0.000392393	0.000163094	0.000280403	0.00877973	0.00409059	0.00534454	0.00670559	0.00282544	0.0031576	0.00130279	0.0019328	0.0022087	0.00343445	0.00294585	0.00159963
p1406_598.1981_1.57	p1406	598.198	1.57			5.2739	2.3989	3.2085e-08	2.4	B. rapa	0.81875	-0.28851	0.92741		0.90143	-0.14972	0.80433			0.00192157	0.00271335	0.00387596	4.69626e-05	3.28604e-05	0.000136096	2.52443e-05	4.92403e-05	0.000125553	0.00119706	0.000262653	0.00024936	0.000161718	0.000117477	8.67624e-05	0.00044381	0.000138872	0.00010415	0.00174949	0.000632155	0.000557337	0.000764854	0.000896523	0.000342611	0.000474961	0.000911972	0.000222308	0.00338607	0.00196659	0.00108704
p1397_466.0976_4.94	p1397	466.098	4.94			5.2654	2.3965	4.1839e-09	2.4	B. rapa	0.70386	-0.50664	0.81539		0.55953	-0.8377	0.87923			0.00192043	0.00424189	0.00445085	2.84144e-05	1.59323e-05	6.30076e-05	2.30004e-05	3.65495e-05	0.000111026	0.003427	0.00350829	0.00167088	4.02672e-05	0.000923479	0.000646117	0.000132602	6.94361e-05	5.341e-05	0.0019862	0.000410154	0.000610201	7.68514e-05	0.00192892	0.000360953	0.000775721	0.00206277	0.000679875	0.00306561	0.00108303	0.00113418
p490_134.0365_2.37	p490	134.036	2.37			5.2614	2.3955	9.0812e-10	2.4	B. rapa	0.7845	-0.35015	0.99695		0.6986	-0.51746	0.55253			3.40905e-05	7.20436e-05	0.00102572	0.00726856	0.0044728	0.138952	0.00443515	0.00926428	0.0310396	0.0271048	0.00923413	0.039052	0.00715328	0.00607146	0.0169903	0.0437356	0.00481451	0.0604949	0.000731644	0.00201692	0.00115243	0.00633963	0.000546972	0.016215	0.0561988	0.0148693	0.052677	0.000810239	0.000348586	0.00143024
n537_795.2339_4.1	n537	795.234	4.1			5.2283	2.3863	4.5027e-08	2.4	B. rapa	0.65686	-0.60635	0.37183		0.90779	-0.13956	0.90528			0.000203584	0.0005572	0.00642312	0.000442701	0.000343221	0.00784619	0.000105546	0.00265151	0.0105954	0.000386526	0.0015208	0.00248354	0.000573493	0.00301634	0.0075899	0.00299027	0.00214322	0.00224827	0.000486867	0.000689971	0.000220217	0.000751216	0.0040968	0.00279095	0.000218493	0.000898241	0.00160532	0.00304985	0.00100824	0.0015038
n1017_697.2356_3.67	n1017	697.236	3.67			5.2157	2.3829	2.0138e-05	2.4	B. rapa	0.81357	-0.29766	0.49756		0.89353	-0.16242	0.73821			2.54889e-05	1.12304e-05	0.000402368	0.000147527	0.000143978	0.00122815	3.68932e-05	0.00062133	0.00249476	0.000126041	0.00133571	0.000799852	7.24594e-05	4.19575e-05	0.000158781	0.000129194	0.000273198	0.000444567	7.33635e-05	0.001209	4.38347e-05	0.000272702	0.00187367	0.000431554	0.000117399	0.000144235	0.000316826	0.00028293	4.85901e-05	7.53925e-05
p2090_744.3077_4.67	p2090	744.308	4.67			5.169	2.3699	0.00058291	2.4	B. rapa	0.57567	-0.79668	0.74511		0.76265	-0.39092	0.9506			3e-07	6.16277e-05	0.00016339	0.000121945	0.000178442	0.000544385	0.00026759	0.002095	0.00152739	0.000622397	0.00235919	0.00178654	0.000459826	0.00551442	0.00632314	0.00590483	0.00101086	0.0018017	0.000312025	0.000103534	3e-07	0.000703861	0.00285796	0.000809942	0.000104223	0.000338796	0.000206481	0.00187846	0.00018336	0.000542048
p2504_317.0722_10.33	p2504	317.072	10.33			5.1593	2.3672	1.3979e-14	2.4	B. rapa	0.49674	-1.0094	0.45131		0.50914	-0.97387	0.25014			0.000293746	0.000774252	0.000239033	9.51092e-05	6.0742e-05	0.000282274	0.00059801	0.000606112	0.00115384	0.00126198	0.00016791	0.000389626	0.000494897	0.000366435	0.000194558	0.00191867	0.000549837	0.000183374	0.000686455	9.9552e-05	6.11711e-05	0.00430124	0.00372313	0.00042698	0.00116879	0.000857542	0.000152522	0.00261211	0.000293175	0.000113418
p1919_901.3075_8.61	p1919	901.308	8.61			5.1346	2.3603	2.3648e-15	2.4	B. rapa	0.6343	-0.65677	0.61056		0.65007	-0.62134	0.35857			0.000350564	0.000550309	0.000611198	2.76251e-05	1.89196e-05	7.30888e-05	2.21589e-05	0.000128938	0.000113101	0.000215739	0.000263591	0.0006193	0.000316942	0.000448902	0.000285921	0.000109599	0.000181664	9.0797e-05	0.00149126	0.000252862	0.000382886	0.000253731	0.000440132	0.000293457	0.000629808	0.000585395	0.000517281	0.0013766	0.00059038	0.00133597
p2113_282.116_3.11	p2113	282.116	3.11			5.1324	2.3596	1.5271e-06	2.4	B. rapa	2.04	1.0285	0.16497		1.2114	0.27671	0.53872			0.000124998	9.20075e-05	0.000387294	5.60395e-05	3.70427e-05	0.000910669	7.99404e-05	0.000143152	8.92359e-05	0.000303562	0.000168848	0.000842412	5.97513e-05	0.000690859	0.00293349	0.00232865	0.000185701	0.00233758	0.000225949	8.86013e-05	0.000250726	7.80712e-05	0.000114969	0.000396901	0.00029927	5.66511e-05	0.000295692	0.000596594	0.000289145	0.00123065
p1602_540.1568_4.9	p1602	540.157	4.9			5.1092	2.3531	1.4892e-09	2.4	B. rapa	3.4239	1.7756	0.0044533	+	3.4296	1.7781	0.0039888	+		0.000403972	0.0014131	0.00216945	0.000584468	0.000367838	0.00476673	0.0019929	0.000808149	0.00955343	0.00137653	0.000180105	0.00496424	0.000767675	0.000777994	0.00470686	0.00221228	0.00158896	0.0150269	0.00223797	0.00114783	0.00382357	0.00152605	0.00168737	0.00661893	0.00228249	0.00246266	0.00733402	0.00374484	0.00109915	0.0082596
p1653_650.1762_3.35	p1653	650.176	3.35			5.1043	2.3517	3.9543e-05	2.4	B. rapa	4.1019	2.0363	0.030224	+	3.2745	1.7113	0.039431	+		7.84081e-05	0.000228283	0.000387294	0.000169697	0.000138213	0.00167264	0.000731525	0.000505093	0.00485402	0.000339837	9.66187e-05	0.000792376	9.67712e-05	7.70214e-05	0.000569871	0.000411336	0.000190546	0.00685785	0.000129114	0.000176207	0.000242419	0.000339122	0.000164904	0.00271301	0.0020532	0.000528744	0.00189214	0.000231785	0.000153136	0.000631161
n536_727.2466_4.1	n536	727.247	4.1			5.1003	2.3506	1.4403e-06	2.4	B. rapa	0.69531	-0.52426	0.41901		0.95864	-0.06094	0.93402			0.000201624	0.000702764	0.00950179	0.000442821	0.000426958	0.0111182	0.000109963	0.00383451	0.014781	0.000526222	0.00171944	0.00287327	0.000841815	0.003571	0.0115075	0.00373436	0.002726	0.00375734	0.000394829	0.00107666	0.000372595	0.000884994	0.00503293	0.00481752	0.000211971	0.00107477	0.00189894	0.00312559	0.00135728	0.00193832
p1637_650.176_2.95	p1637	650.176	2.95			5.0585	2.3387	0.00064064	2.3	B. rapa	4.4905	2.1669	0.033901	+	3.3298	1.7354	0.028945	+		3.5795e-05	0.000159711	0.000284419	9.90557e-05	7.3687e-05	0.0018583	0.000354543	0.000209144	0.00304543	0.000225285	6.66013e-05	0.00101385	5.78029e-05	5.44596e-05	0.000452216	0.000173194	0.000125146	0.00662462	0.000208734	0.000121453	0.000364006	0.000168341	0.000103356	0.00304462	0.000492828	0.000188837	0.00297562	0.000235816	0.000171271	0.000878618
p2110_404.0867_3.45	p2110	404.087	3.45			5.0439	2.3345	9.8797e-06	2.3	B. rapa	1.2838	0.36046	0.94783		0.98258	-0.025349	0.87647			1.76134e-05	8.94036e-05	0.000381242	4.49894e-05	3.96317e-05	0.0003352	4.54398e-05	0.000146198	0.000180547	0.000313108	0.000535624	0.00065047	0.000217573	0.00123079	0.00308861	0.000986394	0.000432765	0.00101123	0.000185063	0.000134395	0.00030359	9.7589e-05	0.000109162	5.20887e-05	0.000230781	0.000199945	6.25917e-05	0.000112869	0.000807994	0.00102886
p1409_269.1658_14.23	p1409	269.166	14.23			5.0288	2.3302	2.2486e-14	2.3	B. rapa	0.61185	-0.70876	0.46599		0.32991	-1.5998	0.30235			0.0165379	0.00333918	0.00365206	0.000548555	0.000624149	0.00193811	0.00776404	0.00641799	0.00639697	0.00277597	0.000142583	0.00118364	0.00621934	0.0012728	0.00150717	0.00862182	0.00197893	0.000967612	0.00521189	0.00314783	0.000573196	0.0149287	0.00981182	0.00197497	0.034358	0.00738242	0.00127486	0.024289	0.00316246	0.000948583
p2462_381.2145_3.47	p2462	381.214	3.47			5.0243	2.3289	0.00010408	2.3	B. rapa	0.69374	-0.52754	0.60361		0.40234	-1.3135	0.51092			0.000156248	0.000136275	0.000335856	2.8809e-05	2.76824e-05	7.22487e-05	1.62686e-05	3.70571e-05	8.09349e-05	0.0102237	0.00330849	0.00327696	6.88439e-05	6.22395e-05	6.83582e-05	0.00014072	7.67027e-05	7.74445e-05	0.000219493	0.000136386	7.85407e-05	0.00120522	0.00182092	0.000629466	0.000114646	0.000223272	5.39584e-05	0.000207599	0.000130972	0.000167917
p1628_340.1605_4.19	p1628	340.161	4.19			4.9975	2.3212	1.7086e-06	2.3	B. rapa	0.82803	-0.27225	0.9433		0.46435	-1.1067	0.65737			0.000325564	0.000602389	0.0027746	0.000308612	0.000563606	0.00171213	0.00022776	0.00064723	0.000544754	0.000870593	0.000284228	0.00131406	0.011267	0.000370325	0.000629027	0.0340272	0.011591	0.0252763	0.00146759	0.000352414	0.000244684	0.00369618	0.00137846	0.00360146	0.00311628	0.0101006	0.000742467	0.0343162	0.00838924	0.000381495
p1605_523.1306_4.9	p1605	523.131	4.9			4.9873	2.3183	4.1808e-08	2.3	B. rapa	2.8068	1.4889	0.020799	+	2.629	1.3945	0.021157	+		0.000247724	0.00123169	0.00229048	0.000255335	0.000194773	0.00441641	0.000809782	0.000403059	0.00803019	0.000700674	8.81763e-05	0.00343773	0.000474763	0.000458238	0.00380703	0.000945802	0.00112713	0.0133276	0.00136645	0.000771528	0.00343087	0.00088928	0.00111369	0.00625578	0.00117177	0.00117968	0.00618579	0.00221102	0.000481573	0.00731617
n97_306.0767_6.06	n97	306.077	6.06			4.984	2.3173	8.3102e-16	2.3	B. rapa	0.65626	-0.60766	0.47613		0.82446	-0.27848	0.82536			0.00233648	0.0036136	0.0128389	0.000426668	0.000309714	0.00815552	0.000517819	0.00214701	0.0123908	0.00360478	0.000667265	0.00572453	0.00295229	0.00378181	0.00613378	0.00747527	0.00387637	0.00485341	0.00603048	0.0113538	0.00521842	0.017361	0.014695	0.00824441	0.0133199	0.0038513	0.00735762	0.0111746	0.0023052	0.00598438
p2456_265.1019_4.35	p2456	265.102	4.35			4.9681	2.3127	2.3497e-19	2.3	B. rapa	0.70271	-0.50901	0.80604		0.74058	-0.43328	0.68471			0.00198918	0.00149556	0.00472619	0.000518957	0.000412647	0.00220695	0.0018678	0.00231074	0.0052535	0.00378402	0.000645376	0.00160608	0.00250696	0.00287547	0.00148482	0.00824431	0.00174155	0.00185244	0.00496227	0.018887	0.000888869	0.0120693	0.010785	0.00349728	0.00967045	0.00341684	0.00088132	0.00979744	0.00336597	0.00149358
n369_395.0292_1.7	n369	395.029	1.7			4.9669	2.3124	8.5483e-11	2.3	B. rapa	0.97755	-0.032759	0.96821		0.91828	-0.12299	0.87614			0.00034312	0.000666481	0.00346627	0.000277944	0.000178803	0.00208461	0.000135832	0.00132982	0.00560842	8.92792e-05	6.54297e-05	0.000167145	0.000821289	0.00263514	0.00477247	0.00119709	0.000228117	0.00123023	0.00458989	0.00199271	0.00216669	0.00195228	0.00195486	0.00172553	0.000322848	0.000958519	0.000306736	0.00205402	0.000805381	0.00175024
p1857_178.0899_1.18	p1857	178.09	1.18			4.958	2.3098	8.5281e-13	2.3	B. rapa	0.63253	-0.66079	0.68371		0.91778	-0.12378	0.91313			0.000595447	0.000361086	0.0012466	0.000149175	0.000104556	0.00139625	0.000217382	0.000166503	0.000339304	0.000897321	0.00174758	0.0026109	0.00128271	0.00155832	0.00632314	0.00562881	0.000754916	0.00495467	0.000589619	0.000175212	0.000463692	0.00044037	0.0004111	0.000848825	0.000379671	0.000255485	0.0007252	0.00197924	0.000506759	0.00229118
p1594_523.1304_5.61	p1594	523.13	5.61			4.9576	2.3097	1.1788e-11	2.3	B. rapa	2.4601	1.2987	0.01234	+	2.8088	1.4899	0.010055	+		0.000560221	0.00224377	0.00136763	0.000522509	0.000519792	0.00539933	0.00184284	0.0025742	0.00960427	0.00164	0.000200742	0.00504955	0.000609853	0.00167813	0.00434272	0.00377238	0.00203868	0.0189508	0.00197759	0.00188751	0.00421401	0.00224577	0.00208105	0.00888589	0.00347511	0.00280256	0.0077513	0.00322886	0.00134699	0.00763654
p2016_156.0181_2.37	p2016	156.018	2.37			4.9532	2.3084	3.4347e-08	2.3	B. rapa	0.6877	-0.54015	0.58391		0.85854	-0.22003	0.73414			2.2727e-05	4.77398e-05	0.000208776	0.000269937	0.00012706	0.00237413	9.90139e-05	0.000150259	0.000646441	0.000786588	0.000261715	0.000967912	0.00025849	0.000153265	0.000657291	0.00084838	0.000115458	0.00289304	0.000118354	3.38477e-05	4.60671e-05	0.000112227	9.52265e-05	0.000599387	0.00201598	0.000296585	0.00197128	8.26363e-05	3.22392e-05	8.83773e-05
p1358_416.119_1.05	p1358	416.119	1.05			4.9362	2.3034	6.7969e-14	2.3	B. rapa	0.78753	-0.34459	0.83086		0.85556	-0.22507	0.71972			0.0030369	0.00551351	0.00711047	0.000262833	0.000165298	0.00033604	0.000112478	0.000176656	0.000608049	0.00379739	0.00239014	0.00148386	0.00070013	0.000721978	0.000508743	0.00120153	0.000647532	0.000542112	0.00622974	0.00202588	0.00124683	0.00121132	0.000824522	0.000633868	0.00159462	0.00228937	0.000591384	0.00651617	0.00220435	0.00126674
p1379_277.1543_9.74	p1379	277.154	9.74			4.9229	2.2995	4.4952e-14	2.3	B. rapa	0.51363	-0.96119	0.32216		0.42558	-1.2325	0.12076			0.00232724	0.00568798	0.00550683	0.000541452	0.000492906	0.0013408	0.00215418	0.00312447	0.00898481	0.00907631	0.000535624	0.00397254	0.00258879	0.00292292	0.00228146	0.0122088	0.00408139	0.00298295	0.00530657	0.000849179	0.00148774	0.0162644	0.0110347	0.00381861	0.00620279	0.00914416	0.00261159	0.0266754	0.00434826	0.00294591
p1639_363.0711_4.27	p1639	363.071	4.27			4.8762	2.2857	6.4908e-14	2.3	B. rapa	0.74561	-0.42352	0.91976		0.9578	-0.062201	0.93635			0.000973852	0.0022238	0.00345539	0.000153517	6.53225e-05	0.000390647	8.55503e-05	0.000209652	0.000351755	0.00912022	0.00351204	0.00373959	0.00280377	0.00251914	0.001145	0.00974081	0.00470874	0.00682402	0.00393151	0.00114684	0.000793714	0.00777541	0.00233073	0.0029918	0.00679686	0.00386449	0.00338787	0.00284994	0.00336698	0.00104727
p447_700.2814_4.1	p447	700.281	4.1			4.8663	2.2828	4.5956e-10	2.3	B. rapa	0.92317	-0.11534	0.60956		1.1383	0.18688	0.69948			0.00350053	0.011599	0.056908	0.0130813	0.0100113	0.0469314	0.00627799	0.0424218	0.0608091	0.00516628	0.0165368	0.01543	0.0153269	0.0663489	0.0413042	0.0409793	0.0299544	0.0186962	0.00559062	0.0105127	0.00156704	0.0110995	0.0625557	0.0237326	0.000897811	0.0168432	0.00750237	0.0370755	0.0286062	0.00932675
p1872_672.2145_12.94	p1872	672.215	12.94			4.8463	2.2769	8.7072e-09	2.3	B. rapa	1.5266	0.6103	0.59446		1.1924	0.25383	0.6994			4.43176e-05	8.33276e-05	0.000208776	2.68358e-05	1.79239e-05	0.000593951	6.95622e-05	0.000135538	0.00032789	0.000131734	4.97164e-05	0.000364198	4.22156e-05	0.000225618	0.000960959	0.000244907	0.000122724	0.0011225	0.000320632	0.000179194	0.000222784	0.000367179	0.000102194	0.000419644	0.000220358	0.000117745	0.00159429	0.000300312	7.75755e-05	0.00193915
p394_471.1367_6.05	p394	471.137	6.05			4.8347	2.2734	1.5702e-21	2.3	B. rapa	0.83354	-0.26267	0.70855		0.88209	-0.18101	0.8947			0.0188975	0.0279156	0.0635041	0.00859653	0.00582187	0.0324304	0.0114806	0.0152259	0.0466776	0.0256195	0.00363118	0.0229551	0.0272135	0.0259088	0.0241305	0.0426977	0.0247265	0.0224429	0.0477914	0.0601205	0.0162723	0.0804353	0.0682565	0.0392147	0.0397374	0.0330376	0.0251331	0.083249	0.0311471	0.0251434
n450_172.098_4.04	n450	172.098	4.04			4.8019	2.2636	0.178			0.41317	-1.2752	0.71114		0.74347	-0.42764	0.61239			5.58795e-05	9.54584e-05	0.000520494	2.03403e-05	8.45164e-06	0.000133043	8.87507e-06	6.27891e-05	0.00019269	0.00482318	0.00427061	0.00390631	4.79765e-05	0.000130478	7.75094e-05	0.000213416	0.00023898	0.000313916	0.000246768	0.00021092	0.000797375	0.000238154	0.000200498	0.000171241	0.000211971	0.000167377	0.00231969	0.000387636	0.000572958	0.00032508
n873_146.046_4.31	n873	146.046	4.31			4.8014	2.2635	1.7727e-12	2.3	B. rapa	0.85262	-0.23002	0.99618		0.8115	-0.30133	0.81231			0.000586571	0.000618104	0.0023736	3.88859e-05	1.83419e-05	0.000262759	7.04036e-05	0.00071567	0.0029516	0.0013812	0.000397883	0.00174483	0.000359082	0.000511166	0.000638135	0.00102783	0.000916271	0.00111975	0.00155531	0.000511447	0.0019329	0.00133337	0.00149597	0.00221025	0.0039182	0.0014628	0.00188986	0.00670343	0.00225701	0.00242067
n959_309.0618_4.94	n959	309.062	4.94	Hydroxycinnamic acids and derivatives	Feruloyl-malate	4.7672	2.2532	1.554e-07	2.3	B. rapa	2.0619	1.044	0.15016		0.81968	-0.28687	0.78333		X	4.70564e-05	5.26965e-05	0.000251018	7.29858e-06	2.69733e-06	7.2342e-05	2.38791e-06	2.62402e-05	7.27372e-05	0.0001523	6.24824e-05	0.000165515	2.74505e-05	5.67962e-05	0.000240806	0.000513506	0.000289492	0.000270949	0.000229428	0.000159913	0.00011898	0.000166855	9.81312e-05	0.000731225	0.00012066	3.60588e-05	0.000162449	0.00017154	4.53508e-05	5.35044e-05
p1678_414.1154_6.37	p1678	414.115	6.37			4.7508	2.2482	3.9042e-22	2.2	B. rapa	0.71131	-0.49145	0.19327		0.81265	-0.2993	0.59462			0.000998283	0.00196514	0.00289563	0.00038833	0.000417029	0.0018457	0.000842039	0.000700531	0.00303921	0.00201802	0.000343325	0.00120661	0.000978753	0.00135527	0.000931381	0.0028807	0.00160188	0.00147857	0.0026705	0.002888	0.00100441	0.00328753	0.00532572	0.00177395	0.00199811	0.00231159	0.00122378	0.00672982	0.00201797	0.00151125
p1294_355.9926_3.42	p1294	355.993	3.42			4.7201	2.2388	0.0077988	2.2	B. rapa	0.52154	-0.93914	0.60956		0.69708	-0.5206	0.062945			0.00170452	0.00571054	0.0175523	3.74912e-05	4.75978e-05	0.000132736	1.54271e-05	0.000180717	0.00012244	0.0103497	0.0211042	0.00262895	0.00686036	0.0153685	0.00573289	0.0054502	0.00611684	0.00102547	0.00413594	0.00164759	0.000802021	0.0236775	0.0211554	0.00314219	0.00253263	0.000977509	0.00152882	0.0108133	0.0196216	0.00305491
p2250_166.0862_3	p2250	166.086	3			4.7168	2.2378	4.0251e-18	2.2	B. rapa	0.99165	-0.012103	0.99872		0.99451	-0.0079477	0.9594			0.00058522	0.000288175	0.000251136	0.000101424	9.3005e-05	0.00150462	0.000470386	0.000901046	0.0016104	0.00132498	0.000169786	0.00147976	0.000175357	0.000255182	0.000780204	0.00113117	0.000134835	0.0010504	0.000794049	0.000163265	0.00152475	0.000487945	0.000228776	0.000595718	0.00117028	0.000287699	0.000828081	0.000344654	0.000165226	0.000591392
p561_702.2971_3.83	p561	702.297	3.83			4.6893	2.2294	4.18e-15	2.2	B. rapa	1.1777	0.23592	0.93647		0.99822	-0.0025738	0.82301			0.00297951	0.00983265	0.0261907	0.00652347	0.00683995	0.0123772	0.00739575	0.0518916	0.0489863	0.023506	0.0260158	0.0218543	0.00564455	0.0227198	0.0153898	0.0165739	0.0193049	0.00623918	0.0116159	0.0050881	0.00141298	0.013865	0.033277	0.0115798	0.0037312	0.011438	0.00586276	0.0444442	0.0212325	0.00596989
n1062_549.162_4.45	n1062	549.162	4.45			4.6634	2.2214	0.00069277	2.2	B. rapa	0.87471	-0.19312	0.68371		0.68693	-0.54176	0.32064			4.96707e-05	6.34949e-05	0.000391293	0.000296131	0.000198823	0.00234405	2.72222e-05	0.000248032	0.00195497	0.000827671	0.00188685	0.0011692	1.70638e-05	8.44267e-05	0.000179852	8.74922e-05	0.000633297	0.00107152	8.80362e-05	0.00188381	8.45384e-05	0.000577745	0.00150939	0.00103849	0.000492425	0.000587705	0.00110082	6.23782e-05	3.03688e-05	5.91791e-05
p2770_449.0714_4.95	p2770	449.071	4.95			4.6631	2.2213	4.512e-07	2.2	B. rapa	0.70604	-0.50217	0.79402		0.65425	-0.6121	0.8887			0.00107612	0.00151292	0.00251741	2.40733e-05	1.59323e-05	6.55279e-05	1.68296e-05	1.11679e-05	0.000102725	0.00225476	0.00171287	0.0018013	3.63704e-05	0.000421673	0.000233996	0.000131249	3.47181e-05	7.56642e-05	0.00108886	0.000196117	0.00036023	0.000112227	0.00136337	0.000294925	0.000442205	0.000999725	0.000294972	0.000866673	0.000571238	0.000580344
p1986_871.2952_7.72	p1986	871.295	7.72			4.6473	2.2164	2.2481e-12	2.2	B. rapa	0.67224	-0.57295	0.75708		0.96123	-0.057041	0.58598		X	0.000159657	0.000361954	0.000417551	1.26286e-05	1.09535e-05	8.82106e-05	1.26222e-05	6.34539e-05	8.09349e-05	0.000242468	0.000275786	0.000375681	0.000285767	0.000199166	0.000143289	0.000120424	7.02435e-05	6.58724e-05	0.000535822	0.000113489	0.000135181	0.00026837	0.00028568	0.00010271	0.000352871	0.000528744	0.000327347	0.00098962	0.000278063	0.000796869
p2036_345.0971_11.04	p2036	345.097	11.04			4.6469	2.2163	1.2616e-09	2.2	B. rapa	1.2119	0.27725	0.90281		1.0797	0.1107	0.96695			8.46581e-05	0.000125859	0.000444783	0.00182996	0.00206463	0.00617726	0.000291993	0.000408136	0.000617388	0.00300125	0.00140613	0.000988419	0.00206272	0.00300695	0.0016314	0.00173871	0.00132655	0.00109134	0.00246392	0.00133997	0.00108975	0.00552964	0.00600856	0.00248338	0.00121793	0.00265483	0.00151875	0.000237831	0.000122912	0.000108999
p1983_361.1287_6.26	p1983	361.129	6.26			4.6276	2.2103	2.0682e-05	2.2	B. rapa	0.95609	-0.064787	0.92771		0.89532	-0.15953	0.80778			0.000268747	0.00038539	0.000590018	4.53841e-05	3.96317e-05	0.000111733	2.07565e-05	7.05608e-05	0.00022724	0.00314062	0.00231979	0.0012911	7.92355e-05	8.55793e-05	0.000350993	0.000182666	9.85024e-05	0.000135305	0.000266835	0.000172225	8.23167e-05	0.000214696	0.000139356	9.61073e-05	0.00519033	0.00239934	0.00133169	0.00171521	0.00101755	0.000810862
p1878_634.1736_5.14	p1878	634.174	5.14			4.6221	2.2085	3.6798e-17	2.2	B. rapa	1.7224	0.7844	0.051094		1.3161	0.39622	0.51006			0.000733514	0.00141223	0.00152194	0.000206794	0.000120687	0.000702324	0.000169418	0.00026143	0.0005157	0.00080568	0.000156654	0.000667696	0.00044164	0.00124635	0.0011897	0.00204991	0.00078156	0.00232245	0.00315898	0.00194027	0.0010535	0.0021372	0.00087562	0.00171893	0.00131024	0.0010997	0.0013468	0.00182606	0.00106792	0.00183457
p2100_538.2284_4.1	p2100	538.228	4.1			4.62	2.2079	6.2679e-09	2.2	B. rapa	0.88433	-0.17734	0.50009		1.0861	0.11916	0.61548			0.000207384	0.000750816	0.004233	0.000676025	0.000611602	0.00491039	0.000332103	0.00286609	0.00545273	0.000263469	0.00120351	0.00127141	0.000869642	0.00249892	0.00421586	0.00264797	0.00166889	0.0014848	0.000482025	0.000903932	0.000179737	0.000864883	0.00352106	0.00211069	0.000256092	0.00104749	0.00046692	0.00245087	0.00128151	0.000670931
p1649_309.144_4.17	p1649	309.144	4.17			4.6197	2.2078	3.2328e-13	2.2	B. rapa	0.49855	-1.0042	0.038524	-	0.7359	-0.44241	0.32827			0.000445449	0.00355271	0.00387596	0.000235208	0.000167887	0.000742649	0.000217101	0.000153305	0.000907923	0.00516437	0.00155622	0.00350007	0.00251215	0.00197766	0.00217826	0.0027684	0.00260951	0.00186401	0.00319341	0.00240916	0.00201261	0.00413046	0.00295435	0.0027607	0.00279915	0.00356124	0.00446991	0.00443011	0.00106691	0.00109588
p1328_417.1036_3.63	p1328	417.104	3.63			4.5873	2.1976	3.6193e-15	2.2	B. rapa	0.93312	-0.099868	0.80119		0.92821	-0.10748	0.95916			0.00247952	0.0021535	0.00957644	0.000172854	9.04159e-05	0.000635116	0.000207565	0.000358895	0.000418163	0.00628698	0.00386569	0.00209988	0.000539061	0.000518144	0.00068424	0.00114741	0.000613621	0.000771775	0.00171291	0.000282728	0.00060567	0.000501364	0.00116014	0.000576644	0.000814432	0.000847545	0.000346053	0.00260002	0.00131677	0.000377813
p2325_713.2221_3.01	p2325	713.222	3.01			4.5827	2.1962	0.0012187	2.2	B. rapa	1.4395	0.52558	0.612		0.9528	-0.069755	0.73414			2.2727e-05	3.64558e-05	0.000118004	0.00102292	0.000594873	0.00272361	0.000118929	0.000106603	0.000295723	0.000181373	0.000272971	0.000151749	5.00093e-05	2.48958e-05	6.70437e-05	0.000108246	0.00013968	0.000101479	0.000185063	0.000332504	4.53119e-05	0.000152483	0.000242712	0.000272182	0.000306715	0.000224383	0.000205761	9.67449e-05	7.55606e-05	4.12428e-05
p2046_243.0251_1.96	p2046	243.025	1.96			4.5445	2.1841	1.1789e-08	2.2	B. rapa	1.0294	0.041769	0.81539		0.60313	-0.72946	0.83447			2.89769e-05	9.02715e-05	0.000323753	0.00074351	0.000489919	0.00172977	0.000157637	0.000111679	0.000679645	0.00210775	0.00110033	0.000409312	0.00152561	0.000907141	0.000330617	0.00223258	0.00132009	0.00152041	0.000400252	0.000876058	8.15615e-05	0.000563577	0.00058065	0.000713101	0.00407812	0.0032069	0.00119356	0.000511942	0.00011183	7.88031e-05
p2037_545.1125_4.9	p2037	545.112	4.9			4.5436	2.1838	2.1932e-10	2.2	B. rapa	3.5329	1.8209	0.0019351	+	3.017	1.5931	0.0058689	+		9.77261e-05	0.000488682	0.000771562	0.000168118	0.000134628	0.000763652	0.000448788	0.000160412	0.00108536	0.000357019	0.000138831	0.000602074	0.000261737	0.000171159	0.000483766	0.000595354	0.000586977	0.00213996	0.000621898	0.000329517	0.00096741	0.000555038	0.000351874	0.00106672	0.000677453	0.000804224	0.00151587	0.00131815	0.000250861	0.00126232
p1787_193.0859_2.77	p1787	193.086	2.77			4.5125	2.1739	0.00061033	2.2	B. rapa	0.35162	-1.5079	0.18475		0.81986	-0.28655	0.87772			9.31807e-05	0.000185751	0.00076551	9.35307e-05	4.54071e-05	0.00165332	9.98554e-05	0.000797489	0.00178057	0.00338118	0.00420151	0.0028455	0.00041696	0.00753409	0.0144453	0.00691829	0.000869566	0.00801328	0.000546581	9.9552e-05	0.000172185	0.000634329	0.000249679	0.000926592	0.000591096	0.000267704	0.00107845	0.000937217	0.000455378	0.00782876
n800_359.077_4.97	n800	359.077	4.97			4.4911	2.1671	2.0965e-05	2.2	B. rapa	0.58537	-0.77258	0.59614		0.80133	-0.31953	0.99149			0.000341486	0.000767986	0.00234776	9.93086e-06	7.61247e-06	4.24074e-05	4.01965e-06	2.90517e-05	5.99763e-05	0.00123941	0.000959045	0.00151898	1.63219e-05	0.000309565	0.000309285	7.27739e-05	4.29078e-05	3.94587e-05	0.000784323	0.000155778	0.000441478	6.39489e-05	0.000538663	0.00018505	0.000350567	0.000487063	0.000525689	0.000690615	0.000130383	0.000586927
p458_478.1434_6.25	p458	478.143	6.25			4.4894	2.1665	1.9202e-11	2.2	B. rapa	0.94365	-0.083676	0.57399		2.6203	1.3897	0.028593	+		0.00100112	0.000584161	0.000490169	0.000108922	0.00010356	0.017522	0.000573888	0.00157163	0.00336295	0.00566649	0.00352049	0.0170033	0.000313695	0.000940595	0.00255029	0.00223258	0.000929314	0.00393009	0.0010738	0.00157292	0.00409318	0.00205913	0.00101149	0.00268073	0.00255794	0.000904196	0.0097528	0.00196312	0.00156058	0.0230584
p1838_672.1681_6.01	p1838	672.168	6.01			4.4893	2.1665	1.0205e-06	2.2	B. rapa	1.4273	0.5133	0.39009		1.3032	0.38207	0.31191			5.79538e-05	5.55517e-05	0.000187595	1.89429e-05	2.25044e-05	0.0026228	6.45133e-05	0.000376155	0.000897547	0.000502118	0.000272033	0.00237713	3.89683e-05	0.000121367	0.000439728	0.000343682	0.000104962	0.0011136	0.000144177	0.000103534	0.000579993	0.000120766	0.000204389	0.000372691	0.000549407	8.55321e-05	0.00132306	0.000397057	0.000100747	0.00284501
n665_729.2621_3.84	n665	729.262	3.84			4.4835	2.1646	9.1435e-10	2.2	B. rapa	0.82417	-0.27898	0.84036		0.83918	-0.25295	0.86764			0.000279398	0.000780944	0.00644896	0.000228888	0.000298984	0.00375846	0.000142877	0.00492691	0.0169363	0.0019904	0.00290189	0.00684807	0.000330642	0.0023926	0.00421184	0.00108916	0.00183254	0.00161167	0.000861688	0.000660332	0.000840166	0.00138041	0.0034586	0.00263628	0.000810381	0.000820203	0.0027576	0.00323253	0.00107141	0.00206316
p1611_404.1551_4.1	p1611	404.155	4.1			4.4749	2.1618	9.5479e-19	2.2	B. rapa	0.92755	-0.1085	0.81628		0.86818	-0.20393	0.85517			0.00558971	0.0102363	0.00985179	0.00120209	0.000589695	0.00161635	0.00300492	0.00663068	0.00733187	0.0151323	0.00232073	0.00459184	0.00435925	0.00334304	0.00203826	0.0140977	0.00638893	0.00384552	0.021392	0.00515679	0.00428878	0.020784	0.0158784	0.00571435	0.0246012	0.0145138	0.00399796	0.0357392	0.0172369	0.00725283
p1332_705.2374_4.1	p1332	705.237	4.1			4.4747	2.1618	3.7761e-06	2.2	B. rapa	0.96027	-0.058491	0.6196		1.0974	0.13407	0.72257			0.000768173	0.000349802	0.0090651	0.00210266	0.00120369	0.00311677	0.000924784	0.00338032	0.00384648	0.000330291	0.00242391	0.00117872	0.00238616	0.00681445	0.00253123	0.00610374	0.0036131	0.00166995	0.000946834	0.00174415	0.000276403	0.00196886	0.00700844	0.0023682	7.89121e-05	0.00289476	0.00127414	0.0062602	0.00419814	0.000892611
p2489_261.1062_16.42	p2489	261.106	16.42			4.4634	2.1582	5.1347e-13	2.2	B. rapa	0.45288	-1.1428	0.090435		0.62961	-0.66747	0.3524			0.000231247	0.000654469	0.00132225	5.40662e-05	6.01445e-05	0.000311677	0.000244029	0.000860435	0.00069936	0.000954597	0.000295485	0.00104092	0.000457228	0.000766324	0.000490996	0.00177524	0.000565178	0.000786018	0.00040886	0.000192135	0.000107993	0.00363641	0.00348622	0.000663947	0.000963323	0.00103527	0.000314397	0.0026363	0.000321384	0.000354982
n564_361.0932_5.22	n564	361.093	5.22			4.4573	2.1562	1.8694e-11	2.2	B. rapa	0.70952	-0.49509	0.63869		0.68401	-0.5479	0.7389			0.000204238	0.000422004	0.00210413	0.000194429	0.00016178	0.00264755	7.13985e-05	0.000960579	0.0043285	0.00150829	0.00075922	0.00299883	0.000291569	0.000498374	0.00120403	0.000994304	0.00150449	0.00221056	0.000237431	0.000981537	0.000203518	0.000671096	0.000622674	0.00104402	0.00137618	0.000739475	0.00129556	0.00267781	0.00085883	0.00387744
p2096_470.2022_3.44	p2096	470.202	3.44			4.4515	2.1543	9.6053e-06	2.2	B. rapa	0.58569	-0.77179	0.36858		0.82078	-0.28494	0.87614			6.93173e-05	0.000134539	0.000323753	8.24806e-05	3.06697e-05	0.000845142	4.06714e-05	0.00038783	0.00194451	0.000939324	0.00041274	0.00602566	0.000142234	0.000732092	0.00516565	0.00253296	0.000440839	0.00273548	0.000234557	0.000121453	0.000127629	0.000745336	0.000903491	0.00137411	0.000221847	0.000208832	0.000848226	0.000995667	0.000164218	0.000984671
n355_683.2566_3.84	n355	683.257	3.84			4.4456	2.1524	7.1274e-10	2.2	B. rapa	0.80322	-0.31614	0.85901		0.91268	-0.13183	0.89517			0.000251621	0.00102974	0.00799568	0.000261074	0.00040418	0.00454757	0.000173044	0.00617113	0.0206216	0.00264161	0.00380789	0.00891496	0.000406317	0.0027257	0.00593887	0.00131157	0.00245335	0.0017467	0.00111779	0.000725814	0.000865214	0.00159358	0.00458252	0.00425961	0.000934303	0.000996192	0.00324797	0.00458702	0.0014079	0.00244661
p2122_782.18_2.2	p2122	782.18	2.2			4.4399	2.1505	2.1611e-05	2.2	B. rapa	0.35809	-1.4816	0.10531		1.1297	0.17598	0.75068			5.17039e-05	8.59316e-05	0.000977312	2.60465e-05	2.60892e-05	0.000135256	1.06587e-05	4.16258e-05	0.000189886	6.68218e-05	0.000659446	0.000223932	0.000113008	0.00103862	0.00228803	0.000468165	0.000398854	0.000610655	6.88606e-05	3.38477e-05	2.6432e-05	5.3674e-05	0.000147485	0.00011078	8.18899e-05	4.77647e-05	5.10806e-05	0.000433337	0.000186383	0.000210633
p1972_352.1037_6.8	p1972	352.104	6.8			4.4309	2.1476	1.3806e-13	2.1	B. rapa	1.2978	0.37608	0.47452		0.86204	-0.21417	0.88553			0.000475562	0.000875808	0.000874437	0.000123918	7.18946e-05	0.000401568	3.89885e-05	5.07632e-05	0.000116214	0.000542211	0.00011538	0.000260844	0.000287716	0.000424785	0.000187328	0.000288206	0.000303581	0.000235894	0.0010781	0.00123444	0.000520332	0.00052942	0.000378584	0.000278051	0.0024165	0.00143849	0.000928084	0.00122342	0.00117774	0.000912496
p1839_436.0769_3.8	p1839	436.077	3.8			4.4299	2.1473	1.0558e-11	2.1	B. rapa	0.37479	-1.4158	0.052752		0.39658	-1.3343	0.13348			0.000580675	0.000846296	0.00525872	0.000598675	0.000147573	0.00075273	0.000210369	0.000132999	0.000326852	0.00184237	0.00396606	0.00144613	0.00381045	0.00235188	0.00429408	0.00839179	0.00199508	0.00250582	0.00214974	0.00023992	0.000425932	0.000789251	0.000603876	0.000407172	0.00105564	0.000655376	0.000415839	0.00848937	0.00292973	0.00282955
n551_879.1102_3.81	n551	879.11	3.81			4.4289	2.1469	3.8251e-08	2.1	B. rapa	0.55414	-0.85167	0.74515		0.57764	-0.79175	0.34781			0.00014411	0.000498889	0.00870074	5.61153e-05	2.87116e-05	0.000465649	1.30141e-05	4.9669e-05	0.000238629	0.000607099	0.00147836	0.000754193	0.000489905	0.00145982	0.00174057	0.00174167	0.00107324	0.00150381	0.000342808	8.96066e-05	0.000247353	0.000293283	0.000271802	0.000315552	0.00101909	0.000274478	0.00035315	0.00317015	0.000836965	0.00181753
p1362_176.0561_3.79	p1362	176.056	3.79			4.4188	2.1437	2.7442e-09	2.1	B. rapa	0.58562	-0.77195	0.59952		0.52625	-0.92617	0.1162			0.000327837	0.00126293	0.00697129	0.000276251	8.00599e-05	0.000378886	0.000120051	9.54347e-05	0.000207525	0.000809498	0.006556	0.000840771	0.000725459	0.00298049	0.00237085	0.00215681	0.00312947	0.00191831	0.00106734	0.000174216	0.000223539	0.000412314	0.00102427	0.000411574	0.000500273	0.000893088	0.000200006	0.00528671	0.00151927	0.00224405
n916_339.0728_4.9	n916	339.073	4.9			4.4151	2.1425	1.5312e-08	2.1	B. rapa	0.91013	-0.13585	0.92741		0.71724	-0.47947	0.69458			0.000100648	0.000158521	0.000450357	1.86652e-05	9.59052e-06	0.00179358	1.07058e-05	4.43584e-05	0.000256494	0.000574538	0.000488659	0.000406041	8.75448e-05	0.000178064	0.000519238	0.000838944	0.000319364	0.000320054	0.000774986	0.000638964	0.000290144	0.000506446	0.000331105	0.000994991	0.0005071	0.00013401	0.00106046	0.000392091	8.13884e-05	0.000917681
n716_551.214_4.84	n716	551.214	4.84			4.3774	2.1301	3.0231e-11	2.1	B. rapa	0.75567	-0.40417	0.69907		0.66608	-0.58623	0.37789			0.000326781	0.000708379	0.00418979	0.000155065	0.000142359	0.00117826	0.0001699	0.00339342	0.0127443	0.00192423	0.0015373	0.0039218	0.000271537	0.00157801	0.00225906	0.00085448	0.000846207	0.000977698	0.00183009	0.000803013	0.00127121	0.000601267	0.000888123	0.000850679	0.00108105	0.000830967	0.00148424	0.00382289	0.00194077	0.00283492
p2713_253.1704_7.29	p2713	253.17	7.29			4.3694	2.1274	5.93e-17	2.1	B. rapa	0.53476	-0.90304	0.10081		0.5377	-0.89512	0.56542			0.00198975	0.00084456	0.0021513	0.000194954	0.000118696	0.000527583	0.000975273	0.000793936	0.0012244	0.00109015	0.000134141	0.000331387	0.00095797	0.000578049	0.000545551	0.00178877	0.000498971	0.00037387	0.00112114	0.00126531	0.000178227	0.00276787	0.00158633	0.000687424	0.00392029	0.00170398	0.000459725	0.00477073	0.000980272	0.000255558
p1508_267.0657_2.37	p1508	267.066	2.37			4.368	2.127	5.7039e-09	2.1	B. rapa	0.55969	-0.83731	0.75181		0.66536	-0.5878	0.9239			3.80677e-05	4.77398e-05	0.000260213	0.000467259	0.000277222	0.00926547	0.000189052	0.000424888	0.00168614	0.001682	0.000329254	0.00252642	0.00029421	0.000180495	0.0011003	0.00264121	0.000164709	0.00419447	0.000213038	0.000123444	5.81503e-05	0.000187859	0.00010684	0.000944933	0.00463943	0.000742018	0.00388788	0.00027008	5.03737e-05	7.14383e-05
p1826_385.0898_5.22	p1826	385.09	5.22			4.3578	2.1236	7.425e-16	2.1	B. rapa	1.0061	0.0088261	0.85901		1.0718	0.099972	0.86764			0.00164714	0.00203805	0.00218458	0.00161291	0.000664179	0.00151218	0.00115254	0.00172798	0.0016436	0.0118752	0.00198491	0.00263223	0.00155613	0.00142684	0.000670437	0.00497933	0.00299463	0.001548	0.00157949	0.00256645	0.000211456	0.00436589	0.00120427	0.000768858	0.00573378	0.00199945	0.00106046	0.00866673	0.00442583	0.00334214
p2009_244.1182_3.81	p2009	244.118	3.81			4.3344	2.1158	2.5985e-06	2.1	B. rapa	0.72599	-0.46197	0.59614		0.61035	-0.7123	0.48621			7.84081e-05	0.000201375	0.000617249	9.78717e-05	3.84367e-05	0.000136936	5.41351e-05	0.000112187	0.000173284	0.00505936	0.00093148	0.0032868	0.00237706	0.00102306	0.00138623	0.000332857	0.000176012	0.000100589	0.000649872	0.000216028	0.000566399	0.00194934	0.00235511	0.0010249	0.00393816	0.00283033	0.0021828	0.0031301	0.000921839	0.00139563
p2109_762.318_3.97	p2109	762.318	3.97			4.3339	2.1157	6.4229e-07	2.1	B. rapa	0.69026	-0.5348	0.60874		0.82305	-0.28095	0.94462			2.95451e-05	8.67996e-05	0.000124055	6.4327e-05	7.8865e-05	0.000264632	0.000112197	0.000794951	0.000844628	0.000194738	0.000838613	0.00138051	0.000281221	0.00170692	0.00311556	0.00218116	0.000419039	0.000967612	0.000253924	4.47984e-05	5.21087e-05	0.000212256	0.00129949	0.000286855	5.36007e-05	0.000162178	0.0001295	0.000870704	7.35456e-05	0.000463245
p1792_414.1393_4.73	p1792	414.139	4.73			4.3058	2.1063	3.5109e-12	2.1	B. rapa	0.93628	-0.09499	0.82973		0.75575	-0.40403	0.83682			0.000774422	0.00218822	0.00345841	0.00124865	0.000505254	0.00270681	0.00221084	0.00702359	0.0122295	0.00158845	0.00044651	0.00154538	0.000953424	0.00120356	0.000773631	0.00582906	0.00225425	0.00434402	0.00129544	0.00358985	0.000295283	0.00071484	0.000654973	0.000382228	0.00427763	0.00413553	0.00314613	0.00578857	0.00360776	0.00629615
n737_902.1856_3.82	n737	902.186	3.82			4.291	2.1013	1.0067e-08	2.1	B. rapa	0.60125	-0.73397	0.77851		0.61519	-0.7009	0.56542			0.000106531	0.000321794	0.00499453	5.13294e-05	1.75626e-05	0.000322629	9.87003e-06	6.8412e-05	0.000215659	0.000343462	0.0010009	0.000517743	0.000324707	0.000837616	0.00160813	0.00107853	0.000730519	0.00104434	0.000222758	0.000117178	0.000147159	0.000141129	0.000256977	0.000292076	0.000600041	0.00028578	0.000414699	0.00287385	0.000583891	0.00141057
p1389_730.2918_4.21	p1389	730.292	4.21			4.2594	2.0906	6.7469e-11	2.1	B. rapa	0.99398	-0.0087178	0.69613		0.95832	-0.061421	0.93748			0.000319314	0.00118134	0.00495312	0.000688259	0.000608814	0.00221367	0.000621291	0.00562354	0.00630047	0.000769405	0.00271752	0.00253216	0.00208545	0.00599366	0.00545026	0.00478043	0.00303177	0.00201534	0.00285126	0.0008223	0.000512025	0.00128452	0.00751477	0.00204246	0.000297781	0.00249154	0.000889234	0.00670765	0.00324407	0.00257767
n350_567.1218_5.61	n350	567.122	5.61			4.2451	2.0858	4.6029e-07	2.1	B. rapa	0.71777	-0.47841	0.84158		0.9809	-0.027825	0.57692			0.000166985	0.000335184	0.00163162	9.97872e-05	0.000109871	0.00441203	3.71718e-05	0.000473886	0.0106145	0.00048946	5.18722e-05	0.00382151	0.000160251	0.000611454	0.00455951	0.000827497	0.0011987	0.0148268	0.000529551	0.00074856	0.00352139	0.000579215	0.000828115	0.00646088	0.00104518	0.000705569	0.00752411	0.00124756	0.00039115	0.00649511
p2030_548.1537_6.07	p2030	548.154	6.07			4.2367	2.083	0.019847	2.1	B. rapa	1.0116	0.016601	0.84856		1.3303	0.41171	0.87241			4.31813e-05	3e-07	0.000708021	3.11769e-05	1.67289e-05	6.30076e-05	3.02932e-05	4.92403e-05	7.67843e-05	0.000122188	6.56632e-05	8.85886e-05	3.3123e-05	3.50097e-05	5.71843e-05	0.000131249	8.31619e-05	6.05314e-05	0.000206582	9.7561e-05	5.36191e-05	0.000108568	7.7807e-05	0.000115916	0.00341853	0.00303583	0.00165041	0.000128993	3e-07	3.53509e-05
p2149_342.1698_7.23	p2149	342.17	7.23			4.2216	2.0778	0.0015695	2.1	B. rapa	1.9951	0.99648	0.90908		1.1444	0.19459	0.55182		X	3.35223e-05	9.54795e-05	0.00020575	3.59126e-05	1.89196e-05	0.000399048	1.65491e-05	0.000138076	0.000645404	0.000156554	6.94154e-05	0.000698866	3.50714e-05	8.63573e-05	0.000974762	0.000243554	4.2792e-05	0.00096049	0.000137721	6.66999e-05	0.000125363	5.73336e-05	5.69037e-05	0.0003947	6.10452e-05	9.55293e-05	0.000258281	0.000118916	5.23886e-05	0.000586973
p1641_132.0803_9.6	p1641	132.08	9.6			4.2171	2.0763	7.7107e-09	2.1	B. rapa	0.75825	-0.39925	0.79702		1.2202	0.28708	0.48452			0.000121021	0.000226547	0.000520426	0.000189429	6.53225e-05	0.00342425	0.000135197	0.000302548	0.00565506	0.000372293	7.22295e-05	0.00245669	0.000112359	0.000206168	0.00179506	0.00061971	0.000201042	0.006962	0.000701518	0.000170234	0.00178302	0.000320824	0.000246195	0.00292137	0.000588118	0.000453209	0.00163674	0.000461554	0.000220637	0.00118205
n511_181.0144_4.13	n511	181.014	4.13			4.2066	2.0727	3.9748e-12	2.1	B. rapa	0.80906	-0.30567	0.99537		0.81545	-0.29433	0.82148			0.000390176	0.000652227	0.00335922	9.70353e-05	7.03105e-05	0.000973706	9.55164e-05	0.000468887	0.00228548	0.00288004	0.00185325	0.00172201	0.000201798	0.000323892	0.000534288	0.00412522	0.00308773	0.00514716	0.00362549	0.000885038	0.00162293	0.00164209	0.00110698	0.00120214	0.00800435	0.00113074	0.00162953	0.00131662	0.00100541	0.00211585
p1302_219.1021_3.84	p1302	219.102	3.84			4.1961	2.0691	4.7904e-11	2.1	B. rapa	1.0124	0.01777	0.9697		0.93636	-0.094867	0.94601			0.000461358	0.00223856	0.0145265	0.000893474	0.00141499	0.00862868	0.000852417	0.00816119	0.0313488	0.00227767	0.00698844	0.0154694	0.000618946	0.0030653	0.0085691	0.00209862	0.00412822	0.0037387	0.00180974	0.00140866	0.00091228	0.00268248	0.00711412	0.00690212	0.000942478	0.00267149	0.00370514	0.00467197	0.0041377	0.00368902
p1669_572.1289_6.28	p1669	572.129	6.28			4.1918	2.0676	1.4892e-09	2.1	B. rapa	1.3019	0.38067	0.80779		1.4571	0.54305	0.31366			0.00042954	0.000440942	0.000789716	0.000114841	6.27335e-05	0.00312938	0.000217101	0.000833023	0.00187603	0.00107106	0.000100371	0.0023599	0.00023381	0.000949931	0.00269949	0.00281982	0.00080013	0.00652671	0.00102645	0.000903932	0.00132688	0.00198106	0.000908136	0.00203513	0.00252965	0.000585395	0.00351809	0.000993651	0.000506759	0.00412648
p1882_541.1639_7.59	p1882	541.164	7.59			4.1862	2.0656	0.00017844	2.1	B. rapa	0.57551	-0.79709	0.82043		1.0991	0.13637	0.9736			6.47719e-05	5.55517e-05	0.000111952	3.90698e-05	1.57332e-05	0.00116858	2.63663e-05	0.00043504	0.00034553	0.0004983	0.000704473	0.00708299	5.39061e-05	0.000756988	0.0048232	0.000266556	0.000104962	0.00123644	0.000131266	0.000204082	0.000222784	0.00035742	0.000109162	0.000594251	0.000192069	8.88645e-05	0.0015576	0.000189459	0.000121904	0.00181984
p1944_405.1005_2.53	p1944	405.101	2.53			4.1477	2.0523	5.9395e-07	2.1	B. rapa	0.36957	-1.4361	0.14932		0.58067	-0.78421	0.2924			5.22721e-05	0.000118915	0.0013404	0.000147202	4.87927e-05	0.000613274	4.88057e-05	3.09655e-05	0.000174321	0.00127343	0.00145397	0.00199899	0.00173084	0.000611503	0.00134547	0.00848245	0.00250535	0.00339421	0.00112544	0.000152315	0.000276403	0.000450129	0.000220647	0.000285387	0.000452628	0.000307693	0.000465481	0.0016104	0.000416087	0.0011003
p1744_285.1208_7.01	p1744	285.121	7.01			4.1278	2.0454	4.91e-15	2	B. rapa	0.54345	-0.87977	0.199		0.50336	-0.99034	0.048313			0.000519312	0.00130807	0.00161877	0.000181931	0.000115509	0.000357883	0.000676829	0.000914752	0.00134373	0.00155599	0.000149149	0.000705428	0.000777417	0.00072509	0.000624426	0.0028117	0.0010916	0.000591961	0.000946834	0.000212046	0.000260544	0.00350589	0.00487165	0.00103517	0.00134597	0.00182172	0.000620162	0.00355739	0.000897659	0.000405063
p2155_504.2225_7.24	p2155	504.223	7.24			4.1059	2.0377	0.00011388	2	B. rapa	2.0069	1.005	0.4819		1.4265	0.51246	0.25605		X	4.8863e-05	5.46837e-05	0.000105901	3.74912e-05	6.97039e-06	0.00050154	8.69527e-06	0.000134522	0.000654742	9.92781e-05	2.90794e-05	0.00055778	5.00093e-05	0.000130703	0.000917578	0.000319327	3.47181e-05	0.000785127	0.000122658	7.36685e-05	0.000155571	2.6837e-05	8.24522e-05	0.000459261	0.000156335	7.55348e-05	0.000167631	9.06984e-05	5.33961e-05	0.000425684
p1659_576.2803_8.99	p1659	576.28	8.99			4.0948	2.0338	1.778e-15	2	B. rapa	0.97063	-0.043012	0.93647		0.71303	-0.48796	0.66465			0.00162498	0.00255625	0.00305599	0.000963326	0.000484741	0.00114254	0.000816795	0.000912214	0.00176085	0.00349192	0.00143615	0.000878504	0.003802	0.00297738	0.00231498	0.00283741	0.00121998	0.000831416	0.0211531	0.00326431	0.00212211	0.005515	0.00605618	0.0025274	0.00326071	0.00195946	0.000541742	0.00478081	0.0014014	0.00065031
n879_452.2789_19.53	n879	452.279	19.53			4.0932	2.0332	0.2998			0.18768	-2.4136	0.81823		1.2319	0.3009	0.91333			1.79729e-05	0.000841848	0.000195647	1.00505e-05	3.41662e-06	8.14887e-05	2.06952e-06	1.4682e-05	7.78416e-05	0.000141796	6.01245e-05	7.17502e-05	2.57194e-05	3.42824e-05	6.69741e-05	1.5536e-05	4.50803e-05	0.000591003	0.000129387	0.00751179	7.09705e-05	2.20513e-05	0.00529979	7.31916e-05	0.000161424	3.3906e-05	4.7423e-05	0.000124756	3.76573e-05	7.05285e-05
p1652_295.1168_5.6	p1652	295.117	5.6			4.0894	2.0319	2.5822e-09	2	B. rapa	2.7437	1.4561	0.010163	+	2.2599	1.1763	0.0067363	+		0.000263065	0.000743872	0.000947054	0.000147202	0.000133632	0.00140045	0.00044963	0.000824901	0.00323636	0.00106915	0.000142583	0.00163397	0.0002455	0.000741428	0.00174905	0.000994513	0.000819508	0.00607717	0.00141164	0.000588352	0.0013148	0.000751436	0.00109162	0.00274236	0.00140553	0.000820886	0.00246482	0.00129396	0.000571238	0.00227424
n715_565.1931_5.21	n715	565.193	5.21			4.0863	2.0308	5.243e-05	2	B. rapa	0.65792	-0.60401	0.28737		0.68723	-0.54114	0.43778			0.00016143	0.000508391	0.00512373	0.000334419	0.000357666	0.00621393	6.9926e-05	0.00325722	0.0137945	0.00036657	0.00127558	0.00151817	0.000458497	0.00272263	0.00598102	0.0020254	0.00175813	0.00199485	0.000200082	0.000548668	0.000268227	0.000739455	0.00310278	0.00300569	0.000259257	0.0010936	0.00113714	0.00163074	0.000957225	0.000737712
n920_368.1357_4.73	n920	368.136	4.73			4.0788	2.0281	4.6724e-09	2	B. rapa	0.76899	-0.37897	0.89744		0.48935	-1.0311	0.44711			0.000224825	0.000539059	0.000885947	0.000122999	5.18487e-05	0.00105436	0.000102083	0.00134575	0.00428894	0.000319304	2.94728e-05	0.000579709	0.00012192	0.000213881	0.000230271	0.00151272	0.000620262	0.00176073	0.000289452	0.000925705	0.000152378	0.000152154	0.000113663	0.000120145	0.00200557	0.000740013	0.00128748	0.00118741	0.000556762	0.00250984
p1589_440.095_5.64	p1589	440.095	5.64			4.0753	2.0269	0.0013033	2	B. rapa	2.2491	1.1694	0.1114		9.4031	3.2331	0.0095771	+		0.000621583	0.000149295	0.000196673	6.55109e-05	2.50934e-05	0.00767768	0.00115984	0.000211175	0.0124162	0.000324563	3e-07	0.0262477	0.00020913	6.61295e-05	0.00150585	0.000726603	0.000134028	0.014791	0.00028405	0.000123444	0.00425932	0.000245192	0.000399487	0.0197438	0.000156335	0.000293253	0.00253029	0.000278142	0.000142054	0.00349753
p2246_429.0789_4.05	p2246	429.079	4.05			4.073	2.0261	0.00011764	2	B. rapa	1.0023	0.0032783	0.96314		1.1011	0.13893	0.98594			0.000218747	0.000109367	0.000151287	0.000383989	0.0001412	0.00131896	0.00123389	0.0026072	0.00310562	0.00100042	0.00036021	0.000342871	0.000132492	0.000178161	0.000174182	0.000154251	0.000244641	0.000100589	0.006871	0.00722051	0.00178302	0.000302526	0.00018813	0.000175341	0.00135937	0.00104416	0.000183458	0.000370856	0.000145076	0.000578872
p1327_341.1383_4.1	p1327	341.138	4.1			4.0684	2.0245	1.935e-06	2	B. rapa	0.72685	-0.46028	0.40811		1.048	0.067607	0.75678			0.000290906	0.00111017	0.00964604	0.000787315	0.000971474	0.0141885	0.000362957	0.00370266	0.0161579	0.00061667	0.00204869	0.00387575	0.000885229	0.00388452	0.0110188	0.00269939	0.00325219	0.00424699	0.000763923	0.00125834	0.000329267	0.00098077	0.0064034	0.00596599	0.000251625	0.00173841	0.00217344	0.00240048	0.00327026	0.00244584
p2481_239.0564_5.13	p2481	239.056	5.13			4.0624	2.0223	7.9105e-07	2	B. rapa	0.26296	-1.9271	0.072555		0.81764	-0.29046	0.45846			0.000155112	8.67996e-05	0.000426628	3.23608e-05	2.09112e-05	6.46878e-05	3.89885e-05	5.58395e-05	7.7822e-05	0.00283133	0.000286104	0.0011213	7.40397e-05	0.000104251	0.000167609	0.000231376	0.000108999	0.000255478	0.000832783	0.000178198	0.000653247	0.00112471	0.000131227	0.00124573	0.000820388	0.000277702	0.000797864	0.000344654	7.35456e-05	6.99654e-05
p2782_417.0828_9.44	p2782	417.083	9.44			4.0418	2.015	2.9408e-09	2	B. rapa	0.94917	-0.075267	0.94362		1.4601	0.54611	0.6517			0.00029886	0.000488682	0.000729202	3.27555e-05	1.75256e-05	6.6368e-05	3.30981e-05	0.000144675	0.000247993	0.0014338	0.000780454	0.0012386	3.57209e-05	0.000100361	0.000129486	8.6597e-05	5.32882e-05	0.000120173	0.00041962	0.000161274	0.000256012	0.000100029	9.52265e-05	0.000121051	0.000270981	0.00057873	0.000481309	0.000397057	0.000543028	0.000123728
n1080_513.1981_5.08	n1080	513.198	5.08			4.0216	2.0078	4.577e-08	2	B. rapa	0.68111	-0.55403	0.63448		0.62057	-0.68834	0.33016			4.60761e-05	5.96075e-05	0.000431899	6.80802e-05	3.24279e-05	0.000527182	2.92917e-05	0.000498251	0.00192945	9.66316e-05	3.12412e-05	0.000221773	0.000138489	0.000229231	0.000699089	0.000442367	0.000253102	0.000239382	0.000230762	9.37423e-05	8.14074e-05	0.000474839	0.00104556	0.000474364	0.00150499	0.000423556	0.000640715	0.00108493	0.000224729	0.00115359
p1958_369.1294_12.87	p1958	369.129	12.87			4.0077	2.0028	2.646e-08	2	B. rapa	0.46056	-1.1185	0.25463		0.89489	-0.16022	0.93748			7.72718e-05	0.000139747	0.000895617	8.01128e-05	4.04283e-05	0.000245309	0.00013099	0.000144167	0.000789634	9.16413e-05	0.000173539	0.00049708	0.000251995	0.00118644	0.00229263	0.000631888	0.00074442	0.000431731	0.0014762	0.000114485	0.000406297	0.000104908	0.000134711	3.74158e-05	0.000132513	0.000298807	7.19445e-05	0.00249924	0.000790867	0.0010075
p1438_294.1008_1.07	p1438	294.101	1.07			4.0001	2	6.2225e-08	2	B. rapa	0.75077	-0.41357	0.64912		0.41548	-1.2671	0.34897			7.04537e-05	0.000138011	0.00162482	0.00737748	0.00204491	0.0246528	0.000930394	0.00126045	0.00856249	0.0141605	0.00399608	0.00467961	0.00906922	0.00224607	0.00225319	0.01316	0.00404506	0.00834621	0.000376582	0.00148731	0.000161613	0.00295695	0.00103239	0.00299106	0.0218676	0.00959625	0.0120845	0.00209412	0.000442281	0.000517744
n1077_717.2168_4.1	n1077	717.217	4.1			3.9852	1.9947	1.3082e-05	2	B. rapa	0.63271	-0.66039	0.40345		1.0229	0.032623	0.98383			6.14348e-05	0.000117055	0.00248434	0.000127426	0.00012132	0.00289451	2.54313e-05	0.00098963	0.00403245	0.000231076	0.000475102	0.00087894	0.000183003	0.000926647	0.00307855	0.000636976	0.000770711	0.00132669	0.000145393	0.000212299	0.000166989	0.000313864	0.00135266	0.00133333	0.000115769	0.000263714	0.000753723	0.000777499	0.0003458	0.00063962
p1823_252.0692_9.84	p1823	252.069	9.84			3.9801	1.9928	5.0749e-05	2	B. rapa	0.56508	-0.82348	0.4163		1.1475	0.19846	0.38693			0.000115908	5.72877e-05	0.000151287	2.64412e-05	4.34156e-05	0.00196584	9.05991e-05	0.00126502	0.000951503	0.00089923	0.00158905	0.00435643	5.39061e-05	0.00130392	0.00380703	0.00312832	0.000157442	0.00117413	0.000133417	0.000166252	0.000475775	0.000896599	0.00035768	0.000628732	0.00016378	6.55376e-05	0.00098564	0.00025194	0.000125934	0.00356013
p2087_175.0758_4.1	p2087	175.076	4.1			3.947	1.9808	8.7098e-06	2	B. rapa	0.49633	-1.0106	0.24709		0.74026	-0.4339	0.79346			9.71579e-05	0.000682245	0.00445085	0.000380832	0.000236993	0.00871689	0.000245151	0.000868558	0.00963955	0.00018901	0.000885515	0.0020441	0.000354611	0.000337649	0.00700278	0.00141126	0.000826774	0.00227972	0.000477721	0.000363365	0.000228825	0.000528201	0.000774587	0.00388317	0.000247159	0.000753127	0.00128925	0.00127784	0.000302242	0.00143834
n24_385.1143_4.44	n24	385.114	4.44			3.9362	1.9768	2.9736e-13	2	B. rapa	0.78184	-0.35505	0.93746		0.79104	-0.33818	0.93748			0.0194026	0.0330878	0.0974284	0.00185073	0.00137564	0.0205543	0.0024648	0.0282245	0.0916578	0.0571103	0.0122813	0.049272	0.0100301	0.0196648	0.0262998	0.0580196	0.0317371	0.0477239	0.0712133	0.0245267	0.052037	0.0633388	0.066151	0.0619056	0.156792	0.0470411	0.0538513	0.13598	0.0454492	0.0770333
p2355_324.0905_10.91	p2355	324.091	10.91			3.9306	1.9747	4.6892e-15	2	B. rapa	1.3277	0.40896	0.62418		1.2968	0.37497	0.31504			0.000176134	0.000183147	0.0004115	8.32699e-05	4.79961e-05	0.00150714	0.000116404	0.000381231	0.000959804	0.000469662	0.00041274	0.000167334	0.000109761	0.00029875	0.00010911	0.000166429	0.000343951	6.85429e-05	0.000243164	0.000237929	0.000225805	0.000384257	0.000300776	0.000120318	0.000375205	0.000418774	0.000166911	0.000421244	0.000380825	0.000307111
p1288_404.119_3.52	p1288	404.119	3.52			3.923	1.9719	1.2612e-12	2	B. rapa	0.67684	-0.56312	0.42603		0.59797	-0.74185	0.18008			0.0109044	0.0195221	0.0232013	0.000656688	0.000483944	0.00385942	0.000864759	0.00183001	0.00260133	0.0144755	0.011629	0.00602238	0.00320059	0.00204846	0.003061	0.00409036	0.00423237	0.00512914	0.00582948	0.00169039	0.00118038	0.00325581	0.0167459	0.00416123	0.00251328	0.00333464	0.00456416	0.0197279	0.00697777	0.00373615
p1725_714.2973_6.54	p1725	714.297	6.54			3.9127	1.9682	0.00037159	2	B. rapa	0.76011	-0.39572	0.54843		1.1048	0.14376	0.85386			2.32952e-05	0.000195299	0.000677764	0.000181142	0.000284193	0.000529264	0.000244309	0.000384277	0.00478657	0.00025965	0.000670703	0.00145023	0.000509835	0.00100906	0.00419154	0.000261144	0.00166889	0.000977404	0.000165696	5.07715e-05	2.19008e-05	0.000104908	0.003643	0.00120171	0.000111668	0.00089531	0.000406486	0.00239444	0.000351608	0.000263659
p1776_116.0701_7.01	p1776	116.07	7.01			3.9108	1.9675	2.1085e-14	2	B. rapa	0.67901	-0.5585	0.78594		0.55064	-0.86082	0.047527			0.000546584	0.00176637	0.00160969	9.82664e-05	0.000152552	0.000411649	0.000463935	0.0010711	0.00160728	0.00122761	0.000311431	0.000603715	0.000543607	0.00104329	0.000669122	0.00249643	0.00123532	0.000394344	0.000768227	0.000527626	0.000209945	0.00301428	0.00542791	0.000768858	0.00123579	0.00158956	0.000382745	0.00326716	0.00104374	0.000334361
p2104_117.0727_1.94	p2104	117.073	1.94			3.9095	1.967	3.0463e-09	2	B. rapa	0.42533	-1.2333	0.071865		0.56685	-0.81896	0.19064			0.000146589	0.000184883	0.000810896	8.72163e-05	3.94325e-05	0.000591431	6.53548e-05	4.36563e-05	0.000491835	0.00037802	0.00108063	0.000734137	0.000974207	0.000758544	0.0034304	0.00130707	0.00074442	0.000826075	0.000423923	0.000107516	6.41919e-05	0.000212256	0.000140517	0.000105645	0.000174202	0.000438768	0.000234539	0.000443414	0.000831166	0.000942692
n378_557.2399_9.01	n378	557.24	9.01			3.908	1.9664	2.9331e-12	2	B. rapa	0.95215	-0.070732	0.9433		0.75879	-0.39824	0.60799			0.000418279	0.000594347	0.00138798	0.000126469	6.31176e-05	0.000577073	5.86232e-05	0.000333625	0.00119442	0.000770952	0.000496912	0.000410118	0.000753776	0.000873945	0.00126875	0.000966503	0.000350866	0.000329699	0.00491669	0.000905027	0.00140062	0.00131867	0.0018412	0.00121388	0.0018523	0.000347133	0.000335997	0.00165525	0.000232423	0.000367234
n104_401.109_3.41	n104	401.109	3.41			3.9073	1.9662	4.3993e-15	2	B. rapa	0.76252	-0.39116	0.61325		0.82146	-0.28374	0.77789			0.00332826	0.00400796	0.0114583	0.000610808	0.000341243	0.00335767	0.000261476	0.00250032	0.00797557	0.00504585	0.00217745	0.00338123	0.00154341	0.00182873	0.00248482	0.00473521	0.00253862	0.00446847	0.0107924	0.00259239	0.00494289	0.0040376	0.00459099	0.00287104	0.00868429	0.00314788	0.00434273	0.0073027	0.00233354	0.00343725
p1801_442.1881_11.78	p1801	442.188	11.78			3.8942	1.9613	1.0405e-05	2	B. rapa	0.39275	-1.3483	0.26005		0.81083	-0.30253	0.79476			0.000167612	0.000161447	0.000302573	3.59126e-05	2.52926e-05	0.00359983	0.000101538	0.000122847	0.000185735	0.00035511	0.000123822	0.00250099	0.000170811	0.000106585	0.00225845	0.00047899	0.000113036	0.000392564	0.000299113	0.000413141	0.00173016	0.000761194	0.000484262	0.000116649	0.000226314	0.000204388	0.00856068	0.000898922	0.000339519	0.00500216
n76_521.2031_4.7	n76	521.203	4.7			3.8907	1.96	2.5921e-12	2	B. rapa	0.82371	-0.27979	0.81753		0.6695	-0.57885	0.39174			0.00221623	0.00504849	0.0242934	0.00131075	0.00162961	0.0133101	0.00067152	0.0157151	0.0559362	0.0180029	0.0145112	0.0232185	0.00249354	0.0095873	0.0109205	0.00924719	0.00987042	0.00734194	0.00715494	0.00397302	0.0050984	0.0111021	0.0154603	0.0103449	0.00719397	0.00742058	0.00879242	0.0170537	0.00610737	0.00863609
p1691_454.2073_1.84	p1691	454.207	1.84			3.8754	1.9544	2.2903e-16	2	B. rapa	0.99899	-0.0014511	0.94783		0.68619	-0.54331	0.77621			0.00112328	0.00205281	0.00212709	0.000836251	0.000488724	0.00105517	0.00096237	0.00263258	0.00251002	0.00248195	0.000953055	0.00142972	0.00143468	0.00438944	0.00267123	0.00531489	0.00442211	0.00145364	0.00166126	0.000656048	0.000246195	0.00344123	0.00631398	0.00153845	0.00186262	0.00354458	0.000669803	0.0100655	0.005527	0.00263291
p2095_586.1757_5.51	p2095	586.176	5.51			3.8714	1.9528	0.00067302	2	B. rapa	0.55771	-0.84241	0.77851		1.063	0.08809	0.65849			7.27264e-05	6.68357e-05	0.000178518	2.40733e-05	1.85213e-05	0.0001655	2.66468e-05	5.12708e-05	0.000147343	0.000164191	0.000498102	0.000764487	4.61125e-05	0.0014743	0.00555148	0.00170758	8.5584e-05	0.000552794	0.00017	0.00010453	0.000148774	0.000111008	6.50328e-05	0.000115916	0.000153357	7.66456e-05	8.41751e-05	0.000122947	0.00018336	0.000857997
p2760_186.1125_1.53	p2760	186.113	1.53			3.8685	1.9518	0.069703			0.74128	-0.43192	0.98591		0.77375	-0.37007	0.32373			7.55673e-05	4.86078e-05	0.000266264	6.4327e-05	2.36993e-05	0.000140297	4.01104e-05	7.1576e-05	0.00027082	0.00367138	0.00820227	0.00358374	8.24828e-05	0.000120589	0.000163665	0.000189431	6.70139e-05	0.000124623	0.000421771	9.9552e-05	0.000120077	0.000197618	0.000162582	8.65699e-05	0.00027247	0.000138851	0.000139572	0.000352716	9.06727e-05	8.02761e-05
p2684_249.1067_8.29	p2684	249.107	8.29			3.8562	1.9472	4.069e-08	1.9	B. rapa	0.70725	-0.49972	0.72955		0.96119	-0.057104	0.77367			0.000699992	0.000524269	0.000251136	0.000171276	8.06574e-05	0.000481378	0.00168969	0.00140157	0.00222467	0.000880139	0.00012476	0.000260024	0.000568937	0.000283968	0.000225451	0.000943096	0.000389973	0.000236784	0.000664936	0.00183873	9.66655e-05	0.00894037	0.00256183	0.000308864	0.000765298	0.00059206	0.000119428	0.00278746	0.000357653	0.000298273
p1752_161.9675_1.83	p1752	161.968	1.83			3.8451	1.943	8.4188e-06	1.9	B. rapa	0.70362	-0.50714	0.54843		0.73958	-0.43523	0.74459		X	0.000165907	5.20797e-05	0.000499246	2.95983e-05	2.38985e-05	0.000123495	1.43051e-05	2.8935e-05	6.53705e-05	9.16413e-05	6.0973e-05	0.000825186	0.000402023	8.32453e-05	0.000253714	0.000286853	0.000129183	0.000502054	0.00053367	5.67446e-05	0.00024544	0.000240313	0.000651489	0.00099482	5.95563e-05	8.77537e-05	0.000114392	0.000429306	5.64185e-05	0.000198113
p1889_233.0207_10.04	p1889	233.021	10.04			3.8441	1.9426	9.9978e-10	1.9	B. rapa	0.37251	-1.4247	0.46599		0.96377	-0.053241	0.8722			0.000242043	0.000317686	0.000347959	0.000118788	2.94748e-05	0.0143758	8.89162e-05	0.000824394	0.000665118	0.000528847	0.00104405	0.000981037	0.000218872	0.000192164	0.000171553	0.000181313	0.000233338	0.000181594	0.000572404	0.000388253	0.000285465	0.000657506	0.000210195	0.000107112	0.000337982	0.000285477	7.05056e-05	0.00052202	0.000213584	0.00175724
p1754_360.0939_7.22	p1754	360.094	7.22			3.8263	1.9359	4.1777e-16	1.9	B. rapa	0.66138	-0.59646	0.1702		0.82221	-0.28242	0.92264			0.000693173	0.000834144	0.0022572	0.000406878	0.0002354	0.00137693	0.00018232	0.00057007	0.00156474	0.00179273	0.000175415	0.000931001	0.000535814	0.000658183	0.000366768	0.00145321	0.000991483	0.000473569	0.00104367	0.0014445	0.000498431	0.00258977	0.00220763	0.000972811	0.00104968	0.00202167	0.000502892	0.00346468	0.0013883	0.00184561
n671_201.1246_1.61	n671	201.125	1.61			3.819	1.9332	0.11061			0.54046	-0.88775	0.89287		0.73171	-0.45066	0.69948			6.73168e-05	3.97383e-05	0.000251018	7.65753e-06	4.5555e-06	0.000154662	2.54711e-06	3.46746e-05	0.000185033	0.00333904	0.00464492	0.00395931	3.80845e-05	7.87983e-05	9.25597e-05	9.48514e-05	8.96175e-05	9.64545e-05	0.000182742	0.000155778	0.0001983	0.000101436	8.33056e-05	0.000101502	0.000156532	0.00011302	7.5675e-05	0.000120301	7.73393e-05	5.67471e-05
p1693_493.1188_6.06	p1693	493.119	6.06			3.8128	1.9309	1.1575e-18	1.9	B. rapa	0.89165	-0.16545	0.9834		0.87866	-0.18662	0.92635			0.00125226	0.002091	0.00385176	0.000617618	0.000403088	0.00106693	0.000828295	0.000697993	0.00146098	0.00200847	0.000307679	0.000830108	0.00177695	0.00152409	0.000753913	0.0028347	0.0016261	0.000668516	0.0033505	0.00421304	0.000827698	0.00567968	0.00390893	0.00151864	0.00366569	0.0022305	0.00106478	0.00568376	0.00223659	0.000776984
p1721_293.1169_2.43	p1721	293.117	2.43			3.7912	1.9227	2.2079e-08	1.9	B. rapa	0.34788	-1.5233	0.02599	-	0.68542	-0.54495	0.1082			8.35217e-05	0.000243039	0.000720124	0.000384383	0.000420215	0.000811538	9.677e-05	0.000123862	0.000247993	0.00502882	0.00358052	0.00187513	0.00183021	0.00128447	0.00135533	0.00184289	0.0016592	0.00119104	0.00031848	0.000280737	0.000129139	0.00137601	0.00129485	0.00122959	0.00278872	0.00143738	0.00282526	0.000614733	0.000201495	0.000335834
p1333_552.2074_5.85	p1333	552.207	5.85			3.7827	1.9194	6.637e-06	1.9	B. rapa	0.70472	-0.50489	0.78223		0.72413	-0.46568	0.65676			0.00293519	0.0052262	0.00898945	0.00010024	3.3657e-05	0.000308317	4.06714e-05	0.000100511	0.000247993	0.000756041	0.0012082	0.00146827	0.00198219	0.00189831	0.000991194	0.000603473	0.000358484	0.000291085	0.00746062	0.00154107	0.000962879	0.00177612	0.00192311	0.00121638	0.00294804	0.00272703	0.00128493	0.0063509	0.0034647	0.00225804
p1828_431.1482_9.83	p1828	431.148	9.83			3.773	1.9157	0.00010848	1.9	B. rapa	0.5298	-0.91647	0.41901		0.86265	-0.21315	0.73703			0.000127271	0.000119783	0.000114978	1.42072e-05	4.85936e-05	0.00303949	9.78919e-05	0.00143558	0.000669269	0.00139944	0.00125417	0.00477066	0.000119503	0.00142528	0.00376759	0.00330557	0.000209116	0.00117324	7.96201e-05	8.66103e-05	0.000515801	0.000755095	0.000293809	0.00075712	0.000186113	0.000123299	0.000848226	0.000326514	0.000128957	0.00330973
p1861_133.0643_4.74	p1861	133.064	4.74			3.7692	1.9143	1.549e-08	1.9	B. rapa	0.69299	-0.5291	0.65996		0.94086	-0.087952	0.81231			0.000324428	0.000594577	0.000526478	0.000245863	5.45682e-05	0.00442061	0.000451313	0.000180717	0.00472639	0.00127152	0.000164158	0.00222866	0.000351364	0.000211614	0.00182858	0.00190919	0.000194583	0.00404759	0.00303202	0.000279741	0.00180342	0.00180418	0.000336777	0.00194122	0.00180009	0.000985285	0.00206049	0.00176156	0.00021157	0.0021078
p1679_673.2068_5.23	p1679	673.207	5.23			3.7659	1.913	3.7979e-05	1.9	B. rapa	0.74426	-0.42612	0.80119		1.1371	0.18541	0.79398			0.000163066	0.000133671	6.95919e-05	2.68358e-05	4.46105e-05	0.00193307	7.5733e-05	0.00121527	0.00198913	0.000845773	0.000795463	0.00538258	7.33902e-05	0.000979494	0.00378928	0.000434338	0.000134835	0.00165304	0.000256076	0.000210055	0.000168409	0.000636768	0.000153291	0.00175634	0.000257581	0.000144405	0.0013173	0.000268064	0.000122912	0.000466927
p2133_200.0718_1.17	p2133	200.072	1.17			3.7639	1.9122	8.9082e-10	1.9	B. rapa	1.0155	0.022186	0.9693		0.90179	-0.14913	0.80313			8.40899e-05	0.000216131	0.000844179	7.57717e-05	3.34579e-05	3.02436e-05	5.04887e-05	6.7515e-05	0.000129703	0.000324563	0.000538438	0.000519228	0.000237706	0.000518144	0.00149928	0.000880854	0.00049009	0.00106642	0.000572404	0.000154306	0.000115545	0.000256171	0.000372777	0.00033234	0.000221847	0.000194391	0.000161156	0.000475663	0.000185375	0.000925753
p1710_263.1388_10.33	p1710	263.139	10.33			3.7638	1.9122	1.1359e-15	1.9	B. rapa	0.71559	-0.4828	0.68143		0.48161	-1.0541	0.31971			0.00119885	0.00236616	0.00135855	0.000112868	0.000203535	0.00121815	0.000559302	0.0013899	0.00260963	0.00332773	0.000322688	0.00134277	0.0014178	0.00145018	0.00109045	0.00321627	0.00166889	0.000871474	0.00168493	0.000628173	0.00030359	0.00456107	0.00394261	0.00130589	0.00319371	0.00332131	0.000676278	0.0055709	0.00165427	0.000693762
p2457_280.0826_3.67	p2457	280.083	3.67			3.758	1.91	0.13416			0.65191	-0.61726	0.83086		0.87284	-0.1962	0.87647			9.03398e-05	0.000102423	0.000133132	6.9852e-05	8.10557e-05	0.00033268	7.37696e-05	0.000151782	0.000278084	0.00852646	0.00502042	0.00405293	0.000120152	6.22395e-05	9.07061e-05	0.00026791	0.000157442	0.000182484	0.000393797	0.000179194	0.000134425	0.000346441	0.000270583	0.000138659	0.000253114	0.000207721	9.64056e-05	0.000231785	0.000156158	8.69044e-05
p2683_306.1818_5.27	p2683	306.182	5.27			3.7345	1.9009	9.0087e-14	1.9	B. rapa	0.55838	-0.84068	0.1857		0.63658	-0.65159	0.36627			0.000397154	0.00114402	0.000798793	0.000115236	6.05428e-05	0.000699804	0.00059212	0.000944195	0.00226929	0.000988963	0.000132264	0.000559421	0.000305901	0.000353987	0.000328645	0.00126513	0.000518349	0.000369419	0.000417468	0.000281732	0.000197107	0.00240191	0.00195214	0.00037856	0.000795076	0.000686478	0.00032375	0.00174544	0.000485602	0.000313003
p1668_572.129_5.76	p1668	572.129	5.76			3.7303	1.8993	5.3586e-06	1.9	B. rapa	1.4081	0.49377	0.83086		1.3544	0.43761	0.31191			9.31807e-05	0.000221339	0.000738279	8.16913e-05	3.4852e-05	0.00243377	8.63917e-05	0.000217774	0.0016104	0.000454388	9.47427e-05	0.002218	0.00017211	0.000288636	0.00212239	0.000730662	0.000341529	0.00406005	0.00045405	0.000513688	0.00101197	0.000668485	0.000426197	0.00205127	0.000929078	0.000298807	0.00311664	0.000564345	0.000165226	0.00279935
p1723_744.3075_6.79	p1723	744.308	6.79			3.7291	1.8988	0.00404	1.9	B. rapa	0.90077	-0.15076	0.79621		0.92793	-0.10792	0.69081			3.5795e-05	4.51358e-05	0.000169441	4.93305e-05	6.17378e-05	0.000234388	8.97577e-05	0.000533013	0.00207629	0.000208102	0.000807658	0.00103599	0.000185749	0.00181817	0.00253451	0.00207833	0.000439224	0.00338709	0.000180759	3e-07	6.34367e-05	0.00026593	0.00142956	0.00121271	5.21117e-05	0.00024771	0.000172667	0.000963418	0.000214592	0.000645155
p911_408.0694_1.7	p911	408.069	1.7			3.7078	1.8906	9.1882e-08	1.9	B. rapa	0.8642	-0.21057	0.96821		0.93113	-0.10295	0.94462			0.000755105	0.00200507	0.00252649	3.59126e-05	2.50934e-05	7.98096e-05	3.7025e-05	6.64997e-05	0.000169133	0.00151972	0.000567518	0.00099006	0.000407868	0.000968602	0.000644802	0.00145456	0.000885714	0.000899069	0.00454695	0.00227277	0.00117131	0.00172245	0.00185111	0.00107039	0.00112264	0.00158623	0.000953265	0.00185025	0.00147393	0.00111208
n821_474.0806_17.49	n821	474.081	17.49			3.6965	1.8861	4.1143e-07	1.9	B. rapa	1.5605	0.642	0.10081		1.1576	0.21117	0.66475			4.99975e-05	6.56546e-05	0.000346996	5.76708e-05	6.95313e-06	4.8228e-05	5.23351e-05	0.000718482	0.000475982	0.00048841	0.000274687	7.50116e-05	5.93524e-05	0.0003812	1.65554e-05	0.000165172	0.000159139	0.000103469	0.000545558	0.00117178	7.20142e-05	0.000272702	0.000519601	4.48816e-05	0.000479381	0.000326144	9.8882e-05	0.000683932	0.000275749	0.000273197
p1014_344.1173_4.68	p1014	344.117	4.68			3.6958	1.8859	8.0148e-17	1.9	B. rapa	0.60912	-0.71519	0.091833		0.66933	-0.57921	0.3519			0.00903341	0.0113221	0.0182331	0.00447132	0.00181151	0.00521955	0.00323604	0.00680277	0.0116007	0.0205868	0.00217908	0.00430147	0.00456189	0.00845602	0.00441042	0.0184993	0.00957815	0.00963072	0.0190314	0.0123355	0.00367555	0.015019	0.00566133	0.00456326	0.0174098	0.0150548	0.00846859	0.0238658	0.0164238	0.00659958
p2502_275.2231_2.38	p2502	275.223	2.38			3.6567	1.8705	1.3332e-15	1.9	B. rapa	0.48048	-1.0575	0.011034	-	0.62147	-0.68624	0.36409			0.00100965	0.00103118	0.00117096	0.00023284	0.000223252	0.000436012	0.000556217	0.000517784	0.000680683	0.0022223	0.000203556	0.000564342	0.000978104	0.000799778	0.000632314	0.000757724	0.000435187	0.000385442	0.00186569	0.00265007	0.000401011	0.00258367	0.00178143	0.000613326	0.00183582	0.00150625	0.000444617	0.00321072	0.000925869	0.000375604
p1622_680.2126_4.29	p1622	680.213	4.29			3.6454	1.8661	0.031026	1.9	B. rapa	0.71641	-0.48114	0.96821		0.87409	-0.19415	0.94871			0.000683514	0.00211704	0.0031044	6.63002e-05	3.26613e-05	0.000178942	5.30131e-05	9.645e-05	0.000264595	0.00294589	0.00096994	0.00143054	0.000300056	0.000630953	0.000512687	0.0344358	0.0211869	0.0156687	0.00302987	0.000747636	0.00062455	0.00250072	0.00873181	0.00403284	0.001678	0.00165621	0.00157127	0.00199536	0.00109613	0.00102518
n631_328.0584_6.06	n631	328.058	6.06			3.6409	1.8643	4.9921e-11	1.9	B. rapa	0.61473	-0.70197	0.51173		0.84622	-0.24089	0.74976			0.000149012	0.000277736	0.00130308	3.02712e-05	1.66635e-05	0.000858957	3.02469e-05	0.000134012	0.00115103	0.000221623	0.000110228	0.000339998	0.000182509	0.000292679	0.000518485	0.000520865	0.000290578	0.000405986	0.0004055	0.000654128	0.000387207	0.00107537	0.000783638	0.000641462	0.00122617	0.000334217	0.000606409	0.00148371	0.00017371	0.000396419
p556_248.9998_1.23	p556	249	1.23			3.6327	1.8611	0.021004	1.9	B. rapa	0.9177	-0.12391	0.88172		0.97789	-0.032253	0.91589			0.00349314	0.00528175	0.00961275	9.74771e-05	4.91911e-05	0.000402408	6.47938e-05	0.000116755	0.000343454	0.00759859	0.00697719	0.00646943	0.005527	0.00610258	0.00624821	0.00681681	0.00578742	0.00911531	0.0318502	0.00519263	0.0120734	0.00599685	0.0128056	0.00743621	0.00159164	0.00112747	0.00311088	0.00683261	0.00446512	0.00573495
p1273_448.194_3.16	p1273	448.194	3.16			3.6283	1.8593	1.4604e-07	1.9	B. rapa	0.79796	-0.32561	0.82685		0.78452	-0.35011	0.95008			0.0167475	0.0264591	0.047507	0.00302929	0.00149286	0.00445674	0.00144426	0.000915767	0.00381016	0.155378	0.0605227	0.0566524	0.0177221	0.0124113	0.00838374	0.0107935	0.00576078	0.0105271	0.0193757	0.00528123	0.00755275	0.0187469	0.0354638	0.0134051	0.0205425	0.0182472	0.00514835	0.0624287	0.0183028	0.00991225
p1519_426.0855_5.6	p1519	426.086	5.6			3.6268	1.8587	5.9053e-06	1.9	B. rapa	0.52935	-0.9177	0.8476		0.95196	-0.07103	0.84335			0.000377268	0.000465246	0.00113465	0.000537505	0.000135823	0.0594413	0.000356506	0.00142949	0.00426776	0.00238458	0.0105127	0.00961432	0.000843014	0.000459016	0.00161036	0.000477637	0.00523677	0.00042817	0.00383037	0.0019333	0.00110637	0.00044647	0.000895362	0.000202486	0.000920145	0.00061983	9.49667e-05	0.00243273	0.000849301	0.0229405
p1745_208.0607_1.68	p1745	208.061	1.68			3.6125	1.853	4.5123e-08	1.9	B. rapa	0.46971	-1.0902	0.31809		0.70467	-0.50499	0.3529			0.00137157	0.00088362	0.00236612	8.99789e-05	1.87205e-05	9.74517e-05	4.31959e-05	7.10684e-05	0.000130741	0.00260605	0.000458705	0.00141496	0.000861848	0.000805224	0.000939926	0.00265068	0.000363329	0.00125247	0.00518607	0.000693878	0.00113884	0.00247266	0.00102659	0.0010271	0.00195047	0.000850877	0.000767648	0.0036884	0.000775755	0.00124759
n560_380.0812_5.61	n560	380.081	5.61			3.6082	1.8513	0.0001915	1.9	B. rapa	0.36973	-1.4355	0.97602		0.78108	-0.35645	0.88987			0.000148032	9.67542e-05	0.000505728	7.82504e-05	2.34368e-05	0.0233698	2.69436e-05	0.000328003	0.00178398	0.000683774	0.0029296	0.00347581	0.000142446	7.87983e-05	0.000577934	0.000151272	0.00141867	0.000206939	0.000750976	0.000401162	0.000422692	0.000169795	0.00020191	0.000115311	0.000515253	0.000188905	6.7603e-05	0.000478975	0.000127954	0.00834992
n611_267.0725_4.44	n611	267.072	4.44			3.6057	1.8503	7.49e-12	1.9	B. rapa	0.78561	-0.34812	0.9609		0.82477	-0.27793	0.97379			0.00172377	0.00354189	0.0100334	0.000261553	0.000103937	0.00166969	0.000262392	0.00266869	0.010626	0.00576954	0.000880058	0.00524103	0.00108714	0.00219151	0.00260748	0.00535338	0.00297367	0.00477713	0.00674678	0.00220915	0.00483852	0.00780029	0.00586246	0.00755392	0.0152097	0.00451435	0.00610041	0.0134091	0.00401921	0.00925463
n448_130.0875_4.06	n448	130.088	4.06			3.5982	1.8473	0.50423			0.39803	-1.3291	0.72198		0.71226	-0.48952	0.57853			0.000150646	0.000126558	0.000671843	2.03403e-05	1.28273e-05	0.000217026	1.09048e-05	9.40274e-05	0.000270531	0.00766331	0.00393993	0.00498582	0.00010634	0.000130478	0.000278432	0.00022241	0.000287319	0.000411247	0.000452186	0.000161292	0.00166781	0.000305044	0.000269684	0.000237527	0.000461445	0.000286856	0.00221475	0.000523531	0.000716704	0.000371288
n670_359.15_4.7	n670	359.15	4.7			3.5865	1.8426	1.2725e-10	1.8	B. rapa	0.83071	-0.26759	0.82176		0.72413	-0.46568	0.44758			0.000446383	0.000962358	0.00418241	0.000160688	0.000331532	0.00280387	0.000107655	0.00296452	0.0102662	0.00279812	0.00233425	0.00440448	0.000365017	0.00136413	0.0020762	0.00153234	0.00150829	0.00175635	0.00163534	0.000676185	0.000939316	0.00169134	0.0026919	0.00230899	0.00181806	0.00142298	0.00198268	0.00303648	0.00114956	0.00138949
p2674_455.1613_4.58	p2674	455.161	4.58			3.5851	1.842	1.0453e-17	1.8	B. rapa	1.1108	0.15162	0.89773		0.98682	-0.019144	0.86764			0.00116476	0.00168391	0.00247808	0.000673263	0.000531542	0.00182806	0.00074583	0.00128532	0.00336606	0.00218985	0.000295485	0.000940844	0.000915754	0.00113587	0.000829501	0.00253296	0.00123532	0.00181416	0.00475784	0.00505127	0.00128535	0.00317652	0.0025177	0.00177615	0.00252221	0.00229048	0.00204394	0.0045712	0.0032894	0.00138163
p2027_545.1124_5.6	p2027	545.112	5.6			3.5697	1.8358	1.2555e-11	1.8	B. rapa	2.6852	1.425	0.0010762	+	2.7616	1.4655	0.0040239	+		0.000403404	0.00107197	0.00132527	0.000236786	0.000284591	0.000851022	0.000708805	0.000801043	0.00215515	0.000666309	0.000126636	0.000725934	0.000402023	0.000906363	0.00109833	0.00155063	0.00128215	0.00250137	0.00119645	0.00100747	0.00112223	0.00153093	0.00108581	0.00190747	0.00198769	0.00115524	0.00169357	0.00217273	0.000848293	0.00124538
p1712_633.1901_5.95	p1712	633.19	5.95			3.5514	1.8284	2.7693e-15	1.8	B. rapa	0.54607	-0.87283	0.0069477		0.82288	-0.28125	0.56542			0.000235793	0.00070134	0.00116491	0.000140493	0.000151556	0.000673761	0.000187089	0.000246709	0.00114969	0.00107297	0.000175415	0.000502822	0.0006144	0.000842567	0.000736823	0.00104728	0.000620888	0.000739729	0.000729492	0.000728721	0.00041687	0.00165413	0.00174311	0.00129121	0.000406472	0.000856431	0.000564764	0.00156404	0.000796912	0.000369712
p1309_363.1085_4.64	p1309	363.108	4.64			3.5456	1.826	1.2974e-10	1.8	B. rapa	1.0923	0.12734	0.98747		0.77877	-0.36074	0.58256			0.00327382	0.00631554	0.0134887	0.00510669	0.0033187	0.00708541	0.00252387	0.00462858	0.00668543	0.010113	0.0035627	0.00469438	0.00386435	0.0028389	0.00150585	0.00739863	0.0125962	0.00278889	0.00132126	0.00330712	0.000270361	0.003562	0.00385784	0.00178789	0.00809817	0.00528077	0.00136047	0.0186194	0.0139858	0.0057843
p1320_211.0964_4.44	p1320	211.096	4.44			3.5289	1.8192	1.0605e-15	1.8	B. rapa	1.1613	0.21576	0.48885		1.0273	0.038912	0.6251			0.00468744	0.00744046	0.010823	0.000812967	0.000666569	0.00238925	0.00130205	0.00569715	0.00508229	0.00769787	0.00143052	0.00230084	0.00301549	0.00442445	0.00260353	0.0118124	0.00522709	0.00404581	0.00962973	0.00478746	0.00363024	0.0112447	0.0111125	0.00539448	0.0169795	0.0105049	0.00325909	0.016624	0.00989037	0.00304018
n340_508.0177_1.18	n340	508.018	1.18			3.5264	1.8182	1.5034e-07	1.8	B. rapa	0.70875	-0.49665	0.59718		0.5434	-0.87992	0.27485			2.87567e-05	6.78143e-05	0.00100038	0.000335974	0.000209673	0.00208794	4.36192e-05	0.00062258	0.00121612	0.00248196	0.00175658	0.000944983	0.00100132	0.00100442	0.00062459	0.0026542	0.00168372	0.0016178	0.000153396	0.000693417	0.000233785	0.000921746	0.000584551	0.000742963	0.00657273	0.00243262	0.00329035	0.000960178	0.000199219	0.000291842
p4727_759.176_4.38	p4727	759.176	4.38			3.509	1.8111	3.1598e-05	1.8	B. rapa	2.7689	1.4693	0.021578	+	1.3122	0.39203	0.14563			8.52262e-05	0.000132803	0.000136158	3.39394e-05	1.73264e-05	0.00024867	0.000109673	0.000100003	0.000245917	0.000565121	0.00023545	0.000323184	7.53387e-05	0.000113587	0.000105167	0.000185372	0.000187316	0.00219693	0.000507847	0.000166252	0.000147264	9.7589e-05	0.000112646	0.000303728	0.00016378	0.000139962	0.000135256	0.000681246	0.000193435	0.000214315
n370_635.1094_5.6	n370	635.109	5.6			3.5079	1.8106	8.0578e-06	1.8	B. rapa	0.79414	-0.33254	0.85901		0.87078	-0.19963	0.6251			5.84938e-05	0.000149451	0.00063862	2.85961e-05	3.78226e-05	0.00122067	1.54816e-05	0.000208672	0.00236332	0.000230025	1.76837e-05	0.00137059	8.53191e-05	0.000135083	0.00128304	0.000514323	0.000439397	0.00380908	0.000249436	0.000212988	0.00133487	0.000248445	0.000261919	0.00168893	0.000585366	0.000269096	0.00191205	0.000470064	0.000138077	0.00173646
p1859_364.1692_2.59	p1859	364.169	2.59			3.5047	1.8093	1.0382e-09	1.8	B. rapa	0.84973	-0.23492	0.94513		0.65838	-0.60301	0.8834			0.000297724	0.000621485	0.00157338	0.000217054	5.91488e-05	0.00152814	9.70505e-05	7.1576e-05	0.00057277	0.000389476	0.000697906	0.00143628	0.0007982	0.0010713	0.00498161	0.0022434	0.00134189	0.00554396	0.00146759	0.00059333	0.000678169	0.000196398	0.000570198	0.000984549	0.000598541	0.00024771	0.000287778	0.00104807	0.000492655	0.00213063
p2003_425.1963_1.01	p2003	425.196	1.01			3.4928	1.8044	4.9101e-06	1.8	B. rapa	1.3693	0.45346	0.99658		0.94337	-0.084103	0.93894			8.86353e-05	0.000156239	0.00029047	0.00163817	0.00101987	0.00425343	0.000292834	0.000449762	0.000642291	0.00311771	0.00283665	0.00121891	0.00328892	0.00102228	0.000707245	0.00484402	0.00240523	0.00302568	0.000723037	0.00157491	0.00017143	0.000960032	0.000790845	0.00103737	0.00910764	0.00570843	0.00290728	0.00083241	0.000159181	9.94245e-05
p592_333.1672_4.28	p592	333.167	4.28			3.4835	1.8005	2.8628e-07	1.8	B. rapa	1.0428	0.060436	0.86596		0.86077	-0.2163	0.96185			0.0282928	0.0501945	0.0706811	0.0116669	0.00451502	0.0131904	0.00783528	0.00516972	0.0130886	0.00971207	0.0010872	0.0020925	0.0140461	0.0134111	0.00964706	0.0377644	0.0221816	0.0346774	0.0661299	0.0160627	0.0101166	0.0263942	0.0299011	0.0124895	0.0545431	0.0545995	0.0178818	0.0800443	0.0233321	0.0140682
p2687_233.1279_8.29	p2687	233.128	8.29			3.4522	1.7875	3.6613e-12	1.8	B. rapa	0.79167	-0.33703	0.7065		0.97061	-0.043039	0.82333			0.0007909	0.000970419	0.000360062	0.000571839	0.000150361	0.000694764	0.000884954	0.00098379	0.00215411	0.00117415	0.000107875	0.000238697	0.000737799	0.000416227	0.000318129	0.00126783	0.000507045	0.000351616	0.00104367	0.00203982	0.000150285	0.00369862	0.00174311	0.000541429	0.00126855	0.000850877	0.000206481	0.00293661	0.000887585	0.000277652
p2070_577.0846_6.28	p2070	577.085	6.28			3.4503	1.7867	1.7017e-08	1.8	B. rapa	1.4962	0.58128	0.70535		1.4616	0.54758	0.26769			9.4317e-05	0.000165787	0.00026929	4.69626e-05	4.56063e-05	0.000604873	5.18911e-05	0.00022082	0.000407787	0.000421932	7.97339e-05	0.000720192	7.8586e-05	0.000346985	0.000546866	0.000618357	0.000301159	0.0014937	0.000200126	0.000274764	0.000467468	0.000550158	0.000279873	0.000586181	0.000979701	0.00027548	0.000823764	0.000388995	0.0002831	0.00102591
p2840_576.2804_9.59	p2840	576.28	9.59			3.4361	1.7808	5.0402e-14	1.8	B. rapa	1.0021	0.0029991	0.88621		0.77843	-0.36135	0.80992			0.000729537	0.000987779	0.00111952	0.000355574	0.000136022	0.000283114	0.00027909	0.000504078	0.000641253	0.00107297	0.000501855	0.000420796	0.00117035	0.00105496	0.000765086	0.00122995	0.000437609	0.000357847	0.00700442	0.00164759	0.00075973	0.00150897	0.0027546	0.000610391	0.00122537	0.00102305	0.000198567	0.00146125	0.000547058	0.00032405
n1076_711.2514_4.22	n1076	711.251	4.22			3.4138	1.7714	1.3082e-05	1.8	B. rapa	0.70484	-0.50463	0.4147		0.75053	-0.41401	0.5535			6.43758e-05	0.00017839	0.0016833	6.12602e-05	4.42962e-05	0.000727577	2.24464e-05	0.000612896	0.00265937	0.000117638	0.00027056	0.000745224	0.000184734	0.0010561	0.0020175	0.000565838	0.000620805	0.000583111	0.000264109	0.000178524	0.000197256	0.000207283	0.00122205	0.000946657	0.000122291	0.000355744	0.000277475	0.000926761	0.00027089	0.0012079
p2718_196.0785_11.7	p2718	196.078	11.7			3.3899	1.7613	6.2303e-10	1.8	B. rapa	0.36583	-1.4507	0.00083329	-	0.60031	-0.73621	0.12236			0.000129544	0.000192695	0.00043268	0.000334658	2.23053e-05	0.000708205	0.000131551	0.000240617	0.00102517	0.0012047	6.84774e-05	0.00052661	0.000200687	0.000129147	0.000173525	0.000431632	0.000209116	0.000300876	0.0012524	0.000242907	0.00047502	0.000418413	0.000159098	0.000312532	0.00133853	0.000437658	0.000348211	0.000777991	9.67175e-05	0.000509643
p1430_312.0671_3.38	p1430	312.067	3.38			3.3888	1.7608	4.427e-06	1.8	B. rapa	2.5054	1.325	0.37275		0.94058	-0.088371	0.56542			4.48858e-05	8.33276e-05	0.000962183	0.00122379	0.00127678	0.0102744	0.000384836	0.00110664	0.00436218	0.00174309	0.00145303	0.0036674	0.00118593	0.000876799	0.00142764	0.00244907	0.00174317	0.0160586	0.000165696	0.000586361	0.000111014	0.000293987	0.000419229	0.00377606	0.00470495	0.00499307	0.00908875	0.000195505	0.000109815	0.000176018
p1394_384.1866_4.89	p1394	384.187	4.89			3.3808	1.7574	2.8578e-10	1.8	B. rapa	0.65319	-0.61442	0.70535		0.93061	-0.10375	0.98787			0.00259201	0.00284008	0.00476855	0.000283354	6.89073e-05	0.000388127	0.000186528	0.000339605	0.000483534	0.00532856	0.00144928	0.00178654	0.00291353	0.00256894	0.00238268	0.00672615	0.00157927	0.00181327	0.0112695	0.00176207	0.00198617	0.00655188	0.00447913	0.0027673	0.00342746	0.00313136	0.00149429	0.00823743	0.00322089	0.00250108
n783_353.1031_5.86	n783	353.103	5.86			3.3803	1.7572	0.0011423	1.8	B. rapa	0.67574	-0.56547	0.79621		0.79075	-0.3387	0.70115			0.000772183	0.00138868	0.00541166	1.99814e-05	6.35372e-06	0.000201227	2.26852e-06	2.06173e-05	0.000178653	0.000253133	0.000353674	0.000707718	0.000288354	0.000621688	0.000566646	0.000224863	0.000167286	0.000234998	0.00221291	0.000483186	0.000627254	0.000564514	0.00086412	0.000617295	0.0014039	0.000638295	0.00127134	0.00188471	0.000694029	0.00160432
p2094_163.0752_2.24	p2094	163.075	2.24			3.3785	1.7564	6.1424e-06	1.8	B. rapa	0.40708	-1.2966	0.14687		0.65003	-0.62141	0.31191			6.76128e-05	0.000276023	0.00279275	6.23538e-05	5.41699e-05	0.000508261	6.31108e-05	0.000153812	0.0012659	0.000383748	0.00134328	0.00055696	0.000234459	0.00173804	0.00560077	0.000955273	0.000964839	0.00149459	0.000348607	0.000118467	7.85407e-05	0.000137845	0.000267099	0.000484205	0.000192069	0.000284366	0.00037627	0.000515973	0.000415079	0.000486075
n894_460.0602_3.48	n894	460.06	3.48			3.3768	1.7556	0.52031			0.43047	-1.216	0.87994		0.77984	-0.35875	0.65835			2.45086e-05	4.70813e-05	0.000239944	1.24435e-05	3.17686e-06	4.24074e-05	2.94509e-06	3.87355e-05	9.18786e-05	0.0041268	0.00111113	0.00141707	1.18705e-05	2.81422e-05	4.0636e-05	3.84312e-05	4.61666e-05	3.85818e-05	0.000134722	4.68712e-05	6.67958e-05	2.42565e-05	3.74169e-05	4.55721e-05	0.000161424	8.61106e-06	4.4396e-05	0.000124756	2.38901e-05	4.86403e-05
p1426_329.0932_3.36	p1426	329.093	3.36			3.3717	1.7535	5.7736e-05	1.8	B. rapa	2.3759	1.2485	0.44143		1.0475	0.066897	0.87411			4.8863e-05	0.000116311	0.00049622	0.00360942	0.00225422	0.0144623	0.00105942	0.00198281	0.00604314	0.00454006	0.00166878	0.00430065	0.00309213	0.00120667	0.00189957	0.00903721	0.00347181	0.0214014	0.000161392	0.00107914	0.000184269	0.000870982	0.000711876	0.0045816	0.0120125	0.0103138	0.0111104	0.000457523	0.000228697	0.000238619
n958_133.0143_5.03	n958	133.014	5.03			3.3684	1.7521	1.5199e-06	1.8	B. rapa	1.3494	0.43235	0.71321		0.70963	-0.49486	0.44331			8.30023e-05	0.000208626	0.000749364	2.33315e-05	9.23087e-06	0.000176282	1.05068e-05	7.59092e-05	0.000242457	0.000439044	0.000175658	0.000339998	0.000136758	0.000273747	0.000519238	0.00106626	0.000620262	0.000405109	0.000685615	0.000421151	0.000181601	0.000596121	0.000391113	0.00102813	0.000381548	0.000179756	0.000611454	0.00038318	9.75851e-05	0.000271575
p1692_608.137_8.02	p1692	608.137	8.02			3.3672	1.7516	9.6354e-14	1.8	B. rapa	0.59048	-0.76003	0.13436		0.78631	-0.34683	0.44072			0.00082499	0.00104246	0.00361878	0.000541057	0.000230421	0.00494231	0.000736854	0.000546719	0.00245087	0.00386421	0.00248113	0.00198012	0.0011632	0.00131559	0.000826215	0.00265339	0.00182795	0.00128985	0.00334189	0.00230662	0.000501452	0.0031631	0.00320751	0.00153258	0.00132215	0.00146293	0.000892112	0.00924116	0.00259525	0.00706209
n1078_797.2492_3.84	n1078	797.249	3.84			3.3627	1.7496	6.918e-07	1.7	B. rapa	0.70533	-0.50363	0.63448		0.91932	-0.12136	0.88018			0.000135614	0.000266506	0.00200076	9.53602e-05	9.07503e-05	0.00106268	4.93502e-05	0.00135606	0.0044089	0.00097892	0.00126969	0.002742	0.000121425	0.000708673	0.0015532	0.000499605	0.000522497	0.000387572	0.000485533	0.000262616	0.000202475	0.00041677	0.00130818	0.000874846	0.000458183	0.000426786	0.000869758	0.00159287	0.000358757	0.000465326
n354_365.1455_4.9	n354	365.146	4.9			3.3593	1.7482	3.8251e-08	1.7	B. rapa	0.65014	-0.62118	0.78112		0.8594	-0.21861	0.68689			0.00217178	0.00319505	0.00629761	9.41637e-05	4.42962e-05	0.000640268	2.57894e-05	0.000318006	0.000921338	0.00296932	0.00141057	0.00290344	0.00144869	0.00239414	0.00398609	0.00565674	0.00232517	0.00321895	0.0101202	0.00148402	0.00361845	0.00481087	0.0055483	0.00465526	0.00581127	0.00273347	0.00372119	0.00822946	0.00198329	0.00487619
p2120_548.1991_2.77	p2120	548.199	2.77			3.3451	1.7421	0.0046558	1.7	B. rapa	0.37968	-1.3971	0.77677		0.87545	-0.19191	0.81703			1.98861e-05	5.55517e-05	0.000172467	2.21001e-05	1.87205e-05	0.000153738	3e-07	6.1931e-05	0.000148381	0.000101187	0.00073918	0.000443763	5.45556e-05	0.000960044	0.00232221	0.00141397	0.00011788	0.00119193	9.25315e-05	5.67446e-05	6.57023e-05	5.24541e-05	9.40652e-05	7.99671e-05	6.4023e-05	9.77509e-05	7.55417e-05	0.000274111	0.0001078	0.00119972
p1357_535.1816_5.86	p1357	535.182	5.86			3.339	1.7394	7.683e-07	1.7	B. rapa	0.70639	-0.50145	0.82563		0.76035	-0.39526	0.71964			0.0023119	0.00329144	0.00719822	8.01128e-05	5.17801e-05	0.000178101	5.6379e-05	0.000315239	0.000111026	0.000582304	0.00096994	0.0013034	0.00140805	0.00151631	0.000579073	0.000577764	0.000442453	0.000237675	0.0050548	0.00108213	0.000901708	0.00185541	0.00160259	0.000913386	0.00194451	0.00174285	0.001036	0.00439786	0.00229906	0.00144718
n880_844.5412_25.52	n880	844.541	25.52			3.3379	1.7389	0.3074			0.38794	-1.3661	0.94261		0.90345	-0.14648	0.61548			6e-08	0.00107985	0.000143966	4.66631e-06	2.9371e-06	0.000234488	1.79093e-06	1.37449e-05	0.000299882	3.78124e-05	8.07555e-05	3.75058e-05	2.47302e-05	6e-08	9.18072e-05	6e-08	6e-08	0.00109958	0.000366818	0.00492767	0.000137766	2.49915e-05	0.00260224	2.48575e-05	3.42415e-05	1.45312e-05	8.5765e-05	0.000106934	6.47868e-05	0.000222124
p2275_498.0913_1.29	p2275	498.091	1.29			3.3372	1.7387	5.7035e-10	1.7	B. rapa	0.8723	-0.1971	0.81323		0.83021	-0.26845	0.72195			0.000852831	0.00126467	0.00153707	0.00011129	5.59623e-05	0.000226827	0.000152027	0.000517277	0.000706624	0.00165145	0.000427749	0.000604535	0.000325385	0.000245068	0.000292494	0.000200256	0.000101732	0.000117502	0.00350113	0.000664012	0.00106785	0.000350101	0.000528391	0.000348481	0.000530051	0.000512082	0.00022087	0.000455507	0.000278063	0.000251139
n648_527.1443_7.83	n648	527.144	7.83			3.3232	1.7326	4.1174e-10	1.7	B. rapa	0.92521	-0.11215	0.99832		0.62232	-0.68428	0.70938			0.000174828	0.000164568	0.000649695	2.97926e-05	3.67437e-05	0.000275232	6.08917e-05	0.000448895	0.00133096	0.000850778	0.000244624	0.000790883	0.000249033	0.00048814	0.000893239	8.09508e-05	7.76685e-05	0.000152573	0.0023543	0.000505243	0.000569852	0.000807814	0.00141125	0.000527532	0.000498947	0.000898241	0.000470194	0.000708438	0.000463631	0.000541529
p1686_295.1116_10.32	p1686	295.112	10.32			3.2903	1.7182	5.008e-14	1.7	B. rapa	0.70967	-0.49478	0.55951		0.48654	-1.0394	0.19435			0.00118521	0.00249375	0.00226627	0.000186272	0.000228031	0.00119294	0.000594364	0.00154929	0.00312118	0.00307762	0.000439944	0.00166022	0.00139441	0.00190997	0.00109505	0.0032325	0.00209842	0.00136374	0.00149987	0.000494774	0.00028622	0.00397919	0.00556843	0.0016595	0.00320562	0.0032891	0.000863334	0.00561725	0.00188599	0.000978042
n510_695.2413_3.39	n510	695.241	3.39			3.2897	1.7179	0.019275	1.7	B. rapa	0.25564	-1.9678	0.13014		0.43918	-1.1871	0.39968			1.66658e-05	3.97383e-05	0.000166115	2.11779e-05	2.9311e-05	0.000899701	1.1661e-05	0.000200238	0.0017878	0.000235277	0.000320664	0.00350272	2.44829e-05	0.000312635	0.00619774	0.00102783	0.00109659	0.00525765	0.000105377	3.03284e-05	0.000316236	0.000126428	0.00121499	0.00141619	0.000138596	0.00022012	0.00109275	0.000900028	0.00014577	0.00111873
p2121_719.2531_6.61	p2121	719.253	6.61			3.2872	1.7169	7.687e-08	1.7	B. rapa	0.8588	-0.21961	0.88791		1.1163	0.15866	0.78333			7.159e-05	0.000275155	0.00095008	8.99789e-05	0.000175654	0.000397368	0.00012538	0.000293411	0.00229523	0.000217648	0.000291732	0.000812882	0.0001838	0.000452014	0.00232155	0.000346388	0.000742805	0.000466448	0.00133633	0.00031558	8.83583e-05	0.00026715	0.00201485	0.000619195	0.000290337	0.00046876	0.00014245	0.000900937	0.00059441	0.000155397
p1780_301.1386_10.51	p1780	301.139	10.51			3.283	1.715	6.0399e-08	1.7	B. rapa	0.48486	-1.0444	0.13151		0.43661	-1.1956	0.49183			0.00395677	0.00115704	0.000544632	0.000191008	0.000212497	0.000857743	0.0011186	0.00218078	0.00193725	0.00115506	0.000178229	0.000381423	0.00223158	0.000634065	0.000442357	0.00234353	0.000462638	0.000340044	0.00127607	0.000643106	0.000184269	0.00619812	0.00449423	0.000720438	0.0113261	0.00248932	0.000383464	0.00858007	0.000617582	0.000440414
p2599_207.0982_4.08	p2599	207.098	4.08			3.2822	1.7146	1.4057e-10	1.7	B. rapa	0.4649	-1.105	0.011796	-	0.42839	-1.223	0.025165	-		0.00145851	0.00125425	0.00405146	0.000281776	0.000161713	0.00129292	0.00113207	0.00109801	0.00213025	0.00215739	0.000356458	0.000875222	0.00375459	0.00153887	0.0016498	0.00226776	0.000886522	0.00074507	0.00210671	0.00233051	0.000375334	0.00538569	0.00322609	0.0019801	0.00546578	0.00228937	0.000727359	0.00645168	0.000541014	0.000701863
p1997_606.1284_5.27	p1997	606.128	5.27			3.2786	1.7131	0.093494			1.4458	0.53191	0.29366		1.531	0.6145	0.12568			3.74995e-05	7.55156e-05	0.000565812	5.09091e-05	1.85213e-05	0.000110893	1.8232e-05	3.80724e-05	0.00010065	0.000106915	5.25306e-05	0.00021819	2.79273e-05	5.52376e-05	5.45551e-05	0.00010554	9.60802e-05	0.000297316	0.000148481	8.76058e-05	0.000155571	9.39294e-05	0.000126582	0.000144528	0.00175989	0.00132852	0.00517497	0.000139071	7.55606e-05	5.15534e-05
p1312_357.1332_5.86	p1312	357.133	5.86			3.2755	1.7117	5.2555e-06	1.7	B. rapa	0.76008	-0.39578	0.8613		0.80426	-0.31427	0.72504			0.00310337	0.00600219	0.0118125	9.70825e-05	5.53648e-05	0.000617474	7.43306e-05	0.000216759	0.000793784	0.00110351	0.00140519	0.00167252	0.00162238	0.00220795	0.00119561	0.000661655	0.000490897	0.000375651	0.00795556	0.00149925	0.00142733	0.00200545	0.00261873	0.00183631	0.00249392	0.00301473	0.00148925	0.00734657	0.0041921	0.00317054
p2258_150.0911_5.15	p2258	150.091	5.15			3.2673	1.7081	2.201e-09	1.7	B. rapa	0.37732	-1.4061	0.002861	-	0.4918	-1.0239	0.012878	-		0.000577834	0.000145823	0.0016339	0.000224553	5.75555e-05	0.00175497	0.000220467	0.000128431	0.00291054	0.00157699	0.000152902	0.00104338	0.00055205	0.0002015	0.000803867	0.000721191	0.000205079	0.000731717	0.00226164	0.00031558	0.00139334	0.00114789	0.00028568	0.000966208	0.00114497	0.000464317	0.000890673	0.00200947	0.000293175	0.000708492
p1896_161.0621_1.2	p1896	161.062	1.2			3.2524	1.7015	7.4674e-08	1.7	B. rapa	0.99948	-0.00074817	0.76734		1.0724	0.1009	0.53526			0.00028636	0.000447018	0.00121634	0.000107343	8.16532e-05	0.000630916	0.000135478	0.000127923	0.00018781	0.000872502	0.0014521	0.00151585	0.000892373	0.000956154	0.00335021	0.00497256	0.000813048	0.00246754	0.000529366	7.86461e-05	0.000391193	0.000401335	0.000333293	0.000437985	0.000324582	0.000314358	0.000446775	0.00186436	0.000454371	0.00163866
n150_523.1461_4.4	n150	523.146	4.4			3.2502	1.7005	0.72509			0.50665	-0.98093	0.83086		0.85555	-0.22507	0.72135			0.000103589	0.000117919	0.000321156	1.85456e-05	9.29082e-06	0.000151336	4.21864e-06	5.37299e-05	0.000202899	0.0131545	0.0107387	0.00661814	0.000742894	0.00675209	0.00787811	0.0300376	0.0155527	0.0289171	0.0427029	0.00764482	0.0182352	0.0176256	0.0267072	0.014958	0.0296759	0.0109285	0.0111827	0.000360902	0.000178974	0.000389123
p1819_262.0563_4.39	p1819	262.056	4.39			3.2481	1.6996	0.26461			0.1338	-2.9018	0.09432		0.69892	-0.51681	0.88286			2.6136e-05	7.37796e-05	0.000196673	1.65751e-05	1.71272e-05	0.00677625	2.69273e-05	2.23358e-05	8.81982e-05	0.000408568	9.94329e-05	0.00358292	6.04008e-05	0.000112031	0.00306758	0.000155604	6.86287e-05	0.000134415	0.000105443	5.67446e-05	0.000830719	0.00035376	3.94842e-05	0.000198084	0.000214403	5.22079e-05	0.0021015	9.87605e-05	8.46278e-05	0.00369491
n907_375.0438_1.19	n907	375.044	1.19			3.2288	1.691	4.0996e-05	1.7	B. rapa	0.82591	-0.27594	0.78075		0.51516	-0.95691	0.26167			1.79729e-05	3.41231e-05	0.00113327	0.000318266	0.000158363	0.00251035	2.57496e-05	0.000365801	0.00119953	0.00163328	0.00118834	0.000618846	0.000476056	0.000505025	0.000442481	0.0016092	0.00111126	0.00138193	0.000114714	0.000661021	9.28879e-05	0.000366052	0.000385465	0.000611771	0.00520796	0.00146657	0.0030159	0.000432192	9.07015e-05	0.000116737
p1283_248.1356_0.81	p1283	248.136	0.81			3.222	1.6879	1.1871e-06	1.7	B. rapa	0.85498	-0.22604	0.91196		0.96367	-0.053396	0.97216			0.00284769	0.00623047	0.0340092	0.000337026	0.000205726	0.000709045	0.000190174	0.000393414	0.000792746	0.0275726	0.00343606	0.0072979	0.000777417	0.010233	0.0063376	0.0227222	0.00968311	0.0103411	0.00481379	0.00165057	0.00391722	0.0185907	0.0183613	0.0152246	0.00235694	0.00779342	0.00321088	0.00850952	0.00890103	0.00711437
p2101_133.0641_3.2	p2101	133.064	3.2			3.2143	1.6845	0.0039009	1.7	B. rapa	1.0298	0.042414	0.92741		0.94189	-0.086366	0.73414			4.48858e-05	0.000113707	0.000459911	3.63073e-05	2.56909e-05	0.000457855	5.77815e-05	0.000114725	0.000419201	0.000465843	0.000418369	0.00103435	5.91019e-05	0.000816116	0.00401079	0.0015168	0.000137257	0.00242214	0.000230253	0.000161274	0.000111014	0.000142724	0.000221808	0.000314733	0.000135491	0.000115524	0.000215114	0.000264033	0.000173286	0.00103843
p2001_505.1528_1.01	p2001	505.153	1.01			3.2065	1.681	2.2856e-05	1.7	B. rapa	0.64449	-0.63376	0.58391		0.49805	-1.0056	0.34476			3.35223e-05	4.33998e-05	0.000190621	0.00163659	0.000968885	0.00405013	0.000204479	0.000419304	0.000590409	0.00352246	0.00226913	0.00150437	0.00352663	0.00121523	0.000728278	0.00556521	0.00269025	0.00120529	0.00017	0.00168741	2.79424e-05	0.000939294	0.000751361	0.000950068	0.0108899	0.00576508	0.00310584	0.000927139	0.000272018	7.43843e-05
n513_637.1389_4.39	n513	637.139	4.39			3.2059	1.6807	0.21377			0.46705	-1.0984	0.79933		0.68774	-0.54006	0.53865			2.48353e-05	5.14007e-05	0.000372836	1.23238e-05	5.51455e-06	8.39832e-05	6.36776e-06	2.78021e-05	0.000128885	0.00312477	0.00201889	0.000936014	0.000195616	0.00119221	0.00114985	0.00635995	0.00260108	0.00348201	0.00954259	0.00145507	0.00314045	0.00368037	0.00398102	0.00255549	0.00796848	0.0018799	0.00205836	0.000149262	5.66885e-05	0.000105387
p1341_370.1709_4.05	p1341	370.171	4.05			3.2055	1.6806	2.8491e-14	1.7	B. rapa	0.8753	-0.19215	0.80163		0.75378	-0.40779	0.86003			0.005388	0.00699431	0.00808173	0.00366111	0.00138054	0.00453823	0.00397318	0.00584233	0.00892255	0.0151972	0.00376907	0.00356487	0.00443849	0.00460572	0.00459381	0.00905751	0.00457309	0.00520837	0.028476	0.00486909	0.0036748	0.0088867	0.00859013	0.00499978	0.0224408	0.010155	0.00350442	0.0126051	0.00437747	0.00349311
p560_175.0753_5.21	p560	175.075	5.21			3.1988	1.6775	1.277e-05	1.7	B. rapa	0.40983	-1.2869	0.061263		0.41808	-1.2582	0.024551	-		0.000421018	0.000505173	0.0127928	0.000996871	0.000789845	0.0176337	0.000391287	0.00259654	0.0245451	0.00113788	0.00196614	0.00518079	0.00161653	0.00268875	0.0118766	0.00390498	0.0021719	0.0065543	0.000839239	0.000722748	0.000737829	0.00100517	0.00491694	0.00909571	0.000546429	0.00314358	0.00251158	0.00490981	0.00181144	0.00381201
p2277_284.1494_2.05	p2277	284.149	2.05			3.1943	1.6755	4.4472e-11	1.7	B. rapa	0.34576	-1.5321	8.712e-05	-	0.67439	-0.56835	0.39019			0.00131305	0.00422367	0.00746751	0.000396223	0.000457457	0.00101064	0.000587352	0.00110308	0.00282338	0.00399213	0.000930542	0.0018579	0.00237706	0.00258994	0.00359538	0.00361001	0.00289855	0.00175007	0.00130835	0.000992534	0.0010384	0.00449519	0.00258389	0.00162209	0.00265621	0.0050475	0.00200437	0.010644	0.00518043	0.00109662
p1767_347.1131_7.17	p1767	347.113	7.17			3.1918	1.6744	3.3004e-12	1.7	B. rapa	0.86869	-0.20308	0.52208		0.85373	-0.22814	0.74459			8.57944e-05	0.000203979	0.000617249	0.000109711	7.94625e-05	0.000318398	0.00010827	0.000273613	0.000761618	0.000509755	0.000432439	0.000399469	0.000187048	0.000316644	0.00026686	0.000416748	0.000222841	0.000316009	0.000639113	0.00042011	0.000148774	0.00104298	0.00118104	0.000853227	0.000281403	0.000364344	0.000339578	0.000915046	0.000644783	0.000388124
n942_531.3697_25.47	n942	531.37	25.47			3.187	1.6722	0.74335			0.31763	-1.6546	0.56344		1.1174	0.16019	0.9			6e-08	0.000386153	6e-08	6e-08	3.11692e-06	3.99128e-05	1.63174e-06	1.74935e-05	7.14611e-05	6e-08	3.30096e-05	4.32132e-05	1.08813e-05	6e-08	4.2141e-05	4.00665e-05	1.79235e-05	0.000320054	0.000109378	0.00294668	6.05337e-05	4.41027e-05	0.00230855	4.35006e-05	6e-08	2.2604e-05	4.5405e-05	6e-08	2.14606e-05	6.24218e-05
p2326_237.1121_4.7	p2326	237.112	4.7			3.1586	1.6593	3.7766e-15	1.7	B. rapa	1.0754	0.10493	0.90731		0.79363	-0.33346	0.63756			0.000903398	0.00256406	0.00527083	0.0010833	0.001131	0.00252954	0.000853539	0.00525094	0.00660657	0.00688265	0.00489941	0.00336391	0.00153795	0.00253315	0.00155581	0.00240983	0.00267248	0.00152931	0.00315898	0.00133997	0.000501452	0.00368399	0.0049901	0.00160008	0.00153953	0.00389338	0.00104032	0.00628439	0.00329746	0.00137059
n35_519.1876_5.21	n35	519.188	5.21			3.1566	1.6584	3.6666e-05	1.7	B. rapa	0.62991	-0.66679	0.25808		0.69706	-0.52064	0.43778			0.0023025	0.00947629	0.0681478	0.00361747	0.00371051	0.0622274	0.0011694	0.028316	0.105796	0.00734505	0.015419	0.0220795	0.00645334	0.027103	0.0545102	0.0266909	0.0218889	0.0324736	0.00327068	0.00797775	0.00390025	0.011585	0.037131	0.033579	0.00301162	0.0171263	0.0171964	0.0265464	0.0110522	0.0163269
n358_549.1984_5.45	n358	549.198	5.45			3.1538	1.6571	1.7884e-05	1.7	B. rapa	0.62	-0.68965	0.32216		0.64715	-0.62783	0.33547			0.000285933	0.00101851	0.0098414	0.000280816	0.000263619	0.00305084	0.000162776	0.00498814	0.0192435	0.00073314	0.00146185	0.00317576	0.000973132	0.00411644	0.00814676	0.00305814	0.0028607	0.0034101	0.00164468	0.000816799	0.00119606	0.000929097	0.00449497	0.00326945	0.000779401	0.00173459	0.00188078	0.00669006	0.00239144	0.00566011
p2296_312.1292_1.79	p2296	312.129	1.79			3.1514	1.656	4.3397e-09	1.7	B. rapa	1.2334	0.30263	0.94393		0.92361	-0.11464	0.96147			0.000169884	0.00030727	0.00105296	0.000439239	0.00040488	0.00604369	0.000378385	0.000842668	0.00167369	0.000500209	0.000713853	0.000753003	0.000265634	0.000462906	0.000372684	0.0027684	0.00117073	0.00295268	0.000312025	0.000218019	0.000118566	0.000287888	0.000423874	0.000191481	0.000348404	0.00132297	0.000618003	0.000691323	0.000587357	0.00154439
n921_635.1968_4.7	n921	635.197	4.7			3.1493	1.655	1.9851e-08	1.7	B. rapa	0.81526	-0.29467	0.79932		0.65261	-0.6157	0.78711			0.00021829	0.000367579	0.00178297	9.34458e-05	0.000124857	0.000862283	7.06822e-05	0.00122079	0.00341227	0.00175933	0.0012803	0.00150594	0.000291074	0.000868316	0.00103471	0.000882281	0.000751701	0.000588372	0.000833676	0.000427355	0.000432085	0.000879849	0.00128559	0.000719487	0.000859298	0.000567792	0.000568067	0.00258201	0.000422329	0.000612868
p2846_512.1761_4.33	p2846	512.176	4.33			3.1477	1.6543	4.2557e-06	1.7	B. rapa	0.6974	-0.51993	0.94254		1.1847	0.24453	0.54686			0.000131248	0.00032029	0.000420577	5.99859e-05	5.33733e-05	0.00016802	0.000112758	0.000139091	0.000287422	0.00393485	0.00200179	0.000820265	0.000723511	0.000915699	0.000427896	0.00375479	0.00119333	0.00127917	0.00637607	0.0013788	0.00114488	0.00300452	0.00378119	0.00112247	0.0047377	0.00277479	0.000750381	0.00094931	0.000551088	0.000292382
p2135_777.2241_2.24	p2135	777.224	2.24			3.1351	1.6485	0.019833	1.6	B. rapa	0.32783	-1.609	0.28135		0.83935	-0.25266	0.90964			4.8863e-05	7.81196e-05	0.000550683	3.78858e-05	1.19492e-05	7.4769e-05	1.85125e-05	4.61945e-05	0.00012659	0.000103096	0.000276724	0.000106634	8.57302e-05	0.000691637	0.00149074	0.000358566	0.000223649	0.000304437	0.000133417	3e-07	3e-07	4.75747e-05	0.000103356	8.65699e-05	2.68003e-05	7.55348e-05	8.48945e-05	0.000264033	7.55606e-05	7.21748e-05
p1905_436.1037_5.71	p1905	436.104	5.71			3.1317	1.647	0.00012798	1.6	B. rapa	0.42329	-1.2403	0.17835		0.85624	-0.22391	0.76434			4.94312e-05	4.68718e-05	0.000121029	2.24947e-05	1.11526e-05	0.0013324	6.56353e-05	0.000349758	0.00037147	0.000505936	0.000426811	0.00195223	0.000105864	0.00052359	0.00178257	0.0014045	7.42805e-05	0.000574158	0.000154936	7.06819e-05	0.000353433	0.000730698	0.00010684	0.000277317	0.000214403	8.88645e-05	0.000590664	0.000324499	6.14559e-05	0.00146485
n377_209.0093_2.26	n377	209.009	2.26			3.1238	1.6433	5.2689e-10	1.6	B. rapa	0.73783	-0.43865	0.87628		0.86239	-0.21359	0.65835			6.60097e-05	0.000104961	0.000479888	7.13108e-05	4.1479e-05	0.000562937	3.43461e-05	0.000324254	0.00120718	0.00256599	0.00178546	0.00185654	0.000160499	0.000452323	0.000841315	0.000883099	0.000491539	0.000967175	0.000941721	0.000472847	0.000726404	0.00112094	0.000811877	0.00122492	0.00237408	0.000592549	0.00118255	0.000721805	0.0002223	0.000779056
p1762_165.018_2.21	p1762	165.018	2.21			3.1194	1.6413	2.3076e-11	1.6	B. rapa	0.47946	-1.0605	0.14932		0.58747	-0.76742	0.30397			7.38627e-05	7.55156e-05	0.000172467	8.2086e-05	4.34156e-05	0.000557827	7.99404e-05	0.000167518	0.00096188	0.00115315	0.000578774	0.00205558	0.00015977	0.000200722	0.000663206	0.000357213	0.000194583	0.000882156	0.0005681	0.000157292	0.000434239	0.000452569	0.000243873	0.000923657	0.000887389	0.00045543	0.00102881	0.000332561	0.000193435	0.000564878
p2126_198.0349_2.62	p2126	198.035	2.62			3.1136	1.6386	2.8807e-10	1.6	B. rapa	0.51651	-0.95314	0.32146		0.61835	-0.6935	0.58598			6.70446e-05	0.000164051	0.000562786	0.00010024	5.23775e-05	0.00107281	0.000118087	5.88853e-05	0.000521926	0.000374202	0.000350829	0.00182017	0.000279273	0.000192164	0.00167741	0.000527701	8.39693e-05	0.00159607	0.000264683	0.000108512	0.000589055	0.00018176	0.000128904	0.000419644	0.000184624	0.000107748	0.000382745	0.000655044	0.000147091	0.000604648
p546_454.1015_4.76	p546	454.101	4.76			3.1095	1.6367	8.3971e-08	1.6	B. rapa	0.97437	-0.037463	0.94783		0.81984	-0.28659	0.76973			0.00919818	0.0183894	0.0183087	0.00464575	0.00224028	0.0074475	0.00477202	0.0102374	0.0149252	0.0343598	0.00937108	0.0060232	0.0144196	0.0111269	0.00991786	0.00186184	0.00140164	0.00120529	0.0972011	0.0332593	0.02033	0.0245619	0.0320786	0.0147594	0.00537049	0.0115757	0.00535195	0.0335544	0.0134034	0.00498301
p1875_501.1002_8.63	p1875	501.1	8.63			3.1009	1.6327	5.6099e-07	1.6	B. rapa	0.88529	-0.17578	0.91765		0.79486	-0.33124	0.499			0.00018068	0.000148427	0.00024811	4.93305e-05	1.47374e-05	0.00237076	8.72332e-05	0.000212698	0.000495985	0.000427659	0.000871445	0.000551218	0.000140286	8.32453e-05	0.000117655	0.000190784	0.000539341	0.000208299	0.000727341	0.000444998	0.000160102	0.000220795	0.000257808	0.000137925	0.000160802	0.000159956	2.87778e-05	0.000253955	0.000119889	0.00189496
p2123_662.2623_4.3	p2123	662.262	4.3			3.0935	1.6293	0.00014599	1.6	B. rapa	0.9585	-0.061151	0.96821		1.1712	0.22801	0.33547			5.62493e-05	5.55517e-05	0.000187595	2.95983e-05	1.8123e-05	0.000175581	2.63663e-05	5.38089e-05	0.000171208	0.000120279	0.000305803	0.000429819	5.06587e-05	0.000272298	0.0022315	0.000606179	8.39693e-05	0.00161565	9.03796e-05	0.000121453	7.70303e-05	6.95322e-05	9.63878e-05	0.000224495	0.000157824	7.55348e-05	0.000115111	0.000165273	0.000196457	0.000240092
p2479_400.0999_7.76	p2479	400.1	7.76			3.0871	1.6262	0.0002086	1.6	B. rapa	3.0394	1.6038	0.0037314	+	2.1699	1.1176	0.010029	+		6.02265e-05	0.000128463	0.000190621	8.16913e-05	2.8479e-05	0.000647718	9.22821e-05	0.000210667	0.000814537	0.000196647	0.00012007	0.000721013	3.70199e-05	0.000100361	0.000121599	0.000236789	0.000188123	0.00195481	0.000174304	0.000107516	0.000200883	0.00017444	0.000109162	0.000880372	0.00023227	0.000184394	0.000240295	0.00013504	0.000127949	0.000243774
p1322_339.1244_5.89	p1322	339.124	5.89			3.0823	1.624	5.3397e-11	1.6	B. rapa	0.95144	-0.07182	0.98371		0.83857	-0.254	0.64916			0.0022227	0.00567843	0.0104721	0.000508302	0.000338562	0.000719967	0.000399702	0.000413212	0.00167473	0.00373057	0.00132171	0.00148304	0.00111384	0.00213948	0.00101157	0.00124213	0.00158573	0.00053143	0.00508278	0.00210254	0.00117131	0.00309479	0.00292996	0.00136238	0.00200705	0.00284811	0.00116334	0.00419631	0.00420117	0.00254085
p2482_383.0728_7.75	p2482	383.073	7.75			3.0763	1.6212	0.0015929	1.6	B. rapa	3.2171	1.6858	0.0062259	+	2.384	1.2534	0.0065601	+		7.21582e-05	0.000101555	0.000344934	5.64341e-05	3.90342e-05	0.000945954	6.95622e-05	0.000134522	0.00101169	0.000154645	0.000151963	0.000762846	7.14418e-05	7.00194e-05	0.000200474	0.000127189	6.86287e-05	0.00260552	0.000185063	0.000224988	0.000271872	0.000164681	0.000111485	0.000925124	0.000364782	0.000205499	0.000198567	0.000177366	0.000165226	0.000200322
p1925_655.1869_12.97	p1925	655.187	12.97			3.0762	1.6212	5.9319e-06	1.6	B. rapa	1.1056	0.14488	0.78213		1.0199	0.028492	0.85484			3.29541e-05	6.07597e-05	0.000102875	4.6568e-05	1.37416e-05	0.000466256	2.86103e-05	5.83776e-05	0.000308175	9.73689e-05	7.59817e-05	0.000321544	4.61125e-05	8.48013e-05	0.000377942	0.000186725	5.81326e-05	0.000558135	0.000157088	7.2673e-05	0.00011479	0.000158582	8.36135e-05	0.000207621	0.000110179	6.55376e-05	0.000934559	0.000153179	4.83588e-05	0.00124317
p1700_466.2285_8.04	p1700	466.228	8.04			3.0703	1.6184	5.6313e-10	1.6	B. rapa	1.5616	0.64305	0.84158		1.1448	0.19505	0.87211			0.000632947	0.000828068	0.00129501	0.00205491	0.000953749	0.0035007	0.000962931	0.00271938	0.00319278	0.000572758	0.000472775	0.000450325	0.00093394	0.0023052	0.00130012	0.00412824	0.00162125	0.00180793	0.000798353	0.000772524	0.000278668	0.00237507	0.00392868	0.00145775	0.00397687	0.00194391	0.00138709	0.00169908	0.00150617	0.0010458
n153_343.0817_4.39	n153	343.082	4.39			3.0612	1.6141	0.87877			0.5109	-0.96889	0.85196		0.79606	-0.32905	0.73414			3.95405e-05	9.0707e-05	0.000317465	1.18452e-05	8.33176e-06	0.000129717	8.55668e-06	4.24841e-05	0.000185033	0.0101411	0.00765232	0.00513992	0.000543816	0.0051398	0.00646639	0.0192483	0.0120359	0.0220618	0.0301391	0.00495525	0.0147921	0.0132874	0.0188002	0.010581	0.0219765	0.00780431	0.00944827	0.000204957	3.9277e-05	7.21498e-05
n594_403.1975_8.05	n594	403.197	8.05			3.0583	1.6127	1.9805e-07	1.6	B. rapa	1.193	0.25462	0.9725		0.82321	-0.28067	0.6695			0.000183651	0.000239294	0.00108898	0.000324847	0.000173469	0.00224925	6.57074e-05	0.00110802	0.00267979	0.000220572	0.000111407	0.000279663	0.000203282	0.00063141	0.000773589	0.00133855	0.00047959	0.000901411	0.000261441	0.000304662	0.000134635	0.000813695	0.00129265	0.000875537	0.00203166	0.000427324	0.000909109	0.000764133	0.000329198	0.000560985
p1885_703.303_5.92	p1885	703.303	5.92			3.0576	1.6124	4.9872e-06	1.6	B. rapa	1.7569	0.813	0.29366		1.7364	0.79608	0.11169			0.000323292	0.000249115	0.000338882	0.00019456	0.000119492	0.00176589	0.000215699	0.00259755	0.00251209	0.00136316	0.000796401	0.00294885	0.000107163	0.000901695	0.0031103	0.00253702	0.000441646	0.00299185	0.000120506	0.000157292	0.000842802	0.000368399	0.000111485	0.00198451	0.00287806	0.000442101	0.00467639	0.000221707	0.000412057	0.00180511
p1855_249.0153_8.43	p1855	249.015	8.43			3.0429	1.6054	1.2238e-08	1.6	B. rapa	0.64481	-0.63305	0.9465		1.3014	0.38009	0.65678			0.00054488	0.000665753	0.000871411	0.000464496	8.12549e-05	0.021326	0.00027881	0.000714745	0.00265217	0.000456297	0.000701658	0.000729215	0.000470867	0.000277744	0.000201788	0.000319327	0.00132655	0.000386333	0.00131266	0.000698855	0.00051127	0.00186029	0.00109859	0.0003162	0.00058514	0.000869761	0.000205761	0.00151164	0.000408027	0.00231549
n770_132.0303_4.04	n770	132.03	4.04			3.0374	1.6028	4.0769e-05	1.6	B. rapa	0.98247	-0.025511	0.96821		0.93323	-0.099694	0.91569			5.71866e-05	6.13352e-05	0.000461431	1.24435e-05	1.43858e-05	0.000272738	1.07854e-05	9.71512e-05	0.000358582	0.000100833	6.36613e-05	0.000261725	0.000915758	9.46603e-05	0.000163296	0.000327074	0.000479046	0.000877736	0.000205418	0.000241938	0.000232742	0.000245505	0.000228032	0.000479888	0.000410898	0.000237342	0.000219962	0.00271122	0.000444599	0.000338861
p2117_235.0968_4.1	p2117	235.097	4.1			3.0325	1.6005	4.5028e-09	1.6	B. rapa	0.71915	-0.47564	0.24045		0.94181	-0.086489	0.93877			0.000173862	0.000484342	0.00233587	0.000434503	0.000308091	0.00459955	0.000350335	0.00142898	0.00465375	0.000654854	0.000735428	0.000999082	0.000619595	0.00103084	0.00269292	0.00149786	0.0010803	0.00149014	0.000662784	0.000612245	0.000231846	0.000578215	0.00155033	0.00151791	0.000419872	0.000742018	0.000528073	0.0017273	0.000763665	0.000672404
p1392_103.0537_1.79	p1392	103.054	1.79			3.029	1.5988	2.3845e-13	1.6	B. rapa	0.53577	-0.90033	0.012521		0.64638	-0.62955	0.060909			0.00155339	0.00157281	0.00481999	0.000573813	0.000316854	0.0038149	0.000879064	0.000910183	0.0058906	0.00196838	0.000312369	0.0025379	0.00108007	0.000998944	0.00356646	0.0020878	0.000999557	0.00236873	0.00308797	0.00102539	0.00130498	0.00248486	0.00113691	0.00129341	0.00253412	0.00229381	0.00240798	0.00561927	0.00223659	0.00256957
p1340_495.1505_4.61	p1340	495.151	4.61			3.0273	1.5981	6.6694e-08	1.6	B. rapa	0.93791	-0.092473	0.66124		0.67313	-0.57105	0.33547			0.00216759	0.00286959	0.00824815	0.00424716	0.00233628	0.00528676	0.0020605	0.00264425	0.00585117	0.0082439	0.00218283	0.00341886	0.00208091	0.00132881	0.000697386	0.00417289	0.00620323	0.00141181	0.00098772	0.00208163	0.000262054	0.00166877	0.00168853	0.000738045	0.0042955	0.00185171	0.000812253	0.0107185	0.00644683	0.00330531
p1352_207.138_4.01	p1352	207.138	4.01			3.0227	1.5958	1.9768e-10	1.6	B. rapa	1.3297	0.41114	0.78984		0.96848	-0.046213	0.63168			0.00219884	0.00532515	0.00737069	0.00154227	0.000731095	0.00340241	0.00147848	0.00257572	0.00510927	0.00479017	0.00331881	0.00140183	0.000240954	0.00126268	0.00181807	0.00623499	0.0028485	0.00136196	0.010342	0.00299154	0.00116074	0.00537228	0.0031599	0.00385163	0.00411981	0.00212719	0.00118133	0.00766301	0.00292167	0.00240018
p1689_528.1795_9.85	p1689	528.179	9.85			3.01	1.5897	5.7148e-07	1.6	B. rapa	3.5203	1.8157	7.8602e-05	+	4.1504	2.0533	1.6592e-06	+		0.00113067	0.000954795	0.000326779	0.00019969	0.000618373	0.00107953	0.00205349	0.00151579	0.00200262	0.00116461	0.00096994	0.000539734	0.000151327	0.000599833	0.000208361	0.00484673	0.00104558	0.00270522	0.000378734	0.000684918	0.000283955	0.000989309	0.00038439	0.00160888	0.00143531	0.000545406	0.000282022	0.00073768	0.000372765	0.00113049
p1661_508.2178_4.93	p1661	508.218	4.93			3.0031	1.5864	2.8135e-12	1.6	B. rapa	1.0337	0.047868	0.92017		0.82018	-0.28599	0.83888			0.000357382	0.000838484	0.00172769	0.000547371	0.000441724	0.00334108	0.000525924	0.00290264	0.00413909	0.00214021	0.00272127	0.000967092	0.000433847	0.000879911	0.00064546	0.00156686	0.00150983	0.000656053	0.00156873	0.00107417	0.000271116	0.00225675	0.00513178	0.00246211	0.000670008	0.00137629	0.000636709	0.00363801	0.00259828	0.000699654
p1949_655.1869_13.47	p1949	655.187	13.47			3.0021	1.586	7.2472e-08	1.6	B. rapa	0.9368	-0.09418	0.91765		1.0944	0.13012	0.65643			4.20449e-05	9.37435e-05	0.000217853	4.22269e-05	1.59323e-05	0.000615794	1.29027e-05	8.78203e-05	0.000282234	0.000158463	5.81589e-05	0.000200965	4.67619e-05	0.000133037	0.000464705	0.00015831	6.62065e-05	0.000520748	0.000165696	0.000121453	0.000180493	0.000158582	7.43231e-05	0.000366822	0.000132513	5.55403e-05	0.000793548	0.000145117	0.00010377	0.00106053
p2013_523.2396_5.76	p2013	523.24	5.76			2.9978	1.5839	1.9019e-05	1.6	B. rapa	2.5512	1.3512	0.10102		2.1041	1.0732	0.084856			0.000180111	0.000269079	0.000284419	9.82664e-05	0.000104357	0.000882106	0.00010799	0.00217672	0.00142777	0.000824772	0.000445572	0.00150847	7.53387e-05	0.000636399	0.00175957	0.0013179	0.000361714	0.00144741	0.000195822	9.55699e-05	0.000410828	0.000370838	0.000102194	0.00095447	0.00127748	0.000294364	0.00203675	0.000163257	0.000411049	0.000940482
n361_555.1644_5.21	n361	555.164	5.21			2.996	1.583	0.00023456	1.6	B. rapa	0.5807	-0.78414	0.20502		0.70912	-0.49589	0.55253			0.000187572	0.000638837	0.0061278	0.000236905	0.000279084	0.00473798	9.0263e-05	0.00212233	0.00889563	0.000656465	0.000992644	0.00176848	0.000442917	0.0021777	0.00504714	0.00181608	0.00180104	0.00293485	0.000309461	0.000517651	0.000369464	0.00065566	0.00258036	0.00269704	0.000432095	0.00147733	0.00143177	0.0016753	0.000806596	0.00147056
n718_387.1454_5.44	n718	387.145	5.44			2.9943	1.5822	6.7537e-05	1.6	B. rapa	0.62724	-0.67292	0.31809		0.7364	-0.44143	0.98594			0.000135941	0.000422436	0.00468814	8.01648e-05	0.000128873	0.00143104	6.67421e-05	0.0018187	0.0071895	0.000620753	0.00068259	0.00148882	0.000433025	0.00177808	0.00348867	0.00125596	0.00102761	0.00138807	0.000568234	0.000405987	0.000750409	0.000324155	0.00190615	0.00119247	0.000264148	0.000756697	0.000944424	0.0015795	0.000953581	0.00205343
p1748_584.1875_10.43	p1748	584.188	10.43			2.9831	1.5768	3.5162e-14	1.6	B. rapa	1.0477	0.067187	0.94783		1.1898	0.25068	0.57715			0.000976693	0.00199292	0.00272013	0.000442396	0.000250337	0.00202128	0.00115254	0.00216149	0.00468592	0.00425178	0.00135735	0.00249689	0.00110605	0.00167891	0.000981335	0.00116906	0.00108837	0.000859011	0.0034581	0.00285117	0.000697049	0.00358396	0.00433978	0.00100876	0.00213807	0.00179173	0.000930962	0.00395848	0.00326925	0.00204962
p2061_134.0368_3.1	p2061	134.037	3.1			2.9825	1.5765	2.254e-08	1.6	B. rapa	0.9645	-0.05215	0.96821		0.77873	-0.3608	0.79952			4.37495e-05	4.86078e-05	0.000239033	0.000140888	7.6276e-05	0.00172809	8.58308e-05	0.00022082	0.000675495	0.000538393	0.000218565	0.000533172	0.000152626	0.000168825	0.000254372	0.000698188	9.52728e-05	0.000652493	0.000172152	5.77402e-05	0.000161613	0.000162242	0.000110323	0.000313999	0.000984168	0.000251042	0.000923767	0.000237831	3.92915e-05	0.000209896
p2025_353.1446_4.05	p2025	353.145	4.05			2.9815	1.576	3.6966e-14	1.6	B. rapa	0.90981	-0.13636	0.83086		0.80451	-0.31382	0.9555			0.00296246	0.00303972	0.00338277	0.00180668	0.0008241	0.00271857	0.00166136	0.00286812	0.00429577	0.00688646	0.00254117	0.0016758	0.00215689	0.00217371	0.00181412	0.0047033	0.00226394	0.00202335	0.0130878	0.00251767	0.00158818	0.00419877	0.00422713	0.00233079	0.0107454	0.00538297	0.001713	0.00546407	0.00253077	0.00177123
p1718_340.1604_3.1	p1718	340.16	3.1			2.9802	1.5754	1.2952e-10	1.6	B. rapa	0.99816	-0.0026585	0.97865		0.80866	-0.3064	0.55253			0.000736923	0.000594577	0.000989415	0.000736406	0.000355291	0.000683002	0.000451313	0.000804088	0.000877832	0.00171637	0.000738242	0.00124516	0.00105344	0.00100128	0.000524518	0.00108111	0.000237375	0.000270611	0.00109962	0.000381284	0.000116301	0.00570286	0.00440249	0.00125526	0.00341109	0.00187282	0.0010432	0.00237025	0.000954078	0.000737214
p2158_283.1115_8.07	p2158	283.111	8.07			2.974	1.5724	1.8869e-08	1.6	B. rapa	0.40335	-1.3099	0.0015881	-	0.47122	-1.0855	0.037135	-		0.000368177	0.000664885	0.00121634	5.09091e-05	6.61192e-05	0.000394007	0.000412885	0.000462452	0.00141428	0.000801862	0.000142583	0.000725934	0.000893672	0.000780328	0.00085645	0.00120153	0.000333455	0.000353396	0.0014805	0.00227078	0.000271872	0.00318506	0.00180814	0.000919255	0.00150529	0.000638713	0.000451092	0.00158621	0.000503737	0.000554568
p1862_498.1694_7.01	p1862	498.169	7.01			2.9673	1.5691	1.5547e-11	1.6	B. rapa	0.82763	-0.27295	0.98792		1.191	0.25216	0.79719			0.00015568	0.000127595	0.000490169	7.06413e-05	4.46105e-05	0.00138281	9.7331e-05	0.000200514	0.000309213	0.000668218	0.00101028	0.000492979	0.000143533	0.000238844	0.000176154	0.000313914	0.000524	0.000396124	0.000344303	0.000413141	8.98687e-05	0.000557477	0.000436649	0.000203219	0.000406472	0.00024771	0.0003108	0.00108435	0.000326422	0.00205993
p1660_420.1501_3.38	p1660	420.15	3.38			2.9626	1.5669	4.3378e-17	1.6	B. rapa	1.1173	0.15997	0.83086		0.9957	-0.0062117	0.68679			0.00206759	0.00335307	0.0034917	0.00216857	0.00116067	0.00272025	0.00208266	0.00480118	0.0061718	0.0059395	0.00232635	0.00145269	0.00211338	0.00304196	0.00119233	0.00763948	0.00378185	0.00284141	0.00553252	0.00276058	0.00108749	0.00484042	0.00657528	0.00249439	0.00553278	0.00507083	0.0011914	0.0065968	0.00424348	0.00179848
p906_703.2168_5.68	p906	703.217	5.68			2.955	1.5632	1.3168e-05	1.6	B. rapa	0.65465	-0.61121	0.76052		0.76405	-0.38827	0.47357			0.000219884	0.000584161	0.000635404	0.000113263	0.000371621	0.0045105	0.000454679	0.0021488	0.00653497	0.00134598	0.00134797	0.0170787	0.000144832	0.00169447	0.010723	0.00116229	0.000739575	0.00725753	0.000150633	0.000527626	0.000617753	0.000579435	0.00061665	0.00571141	0.000336493	0.000369898	0.00329722	0.000526051	0.00019142	0.00568119
n194_437.0407_2.63	n194	437.041	2.63			2.9504	1.5609	8.1798e-07	1.6	B. rapa	0.70375	-0.50687	0.75871		0.68923	-0.53693	0.26989			0.000479714	0.000562384	0.00285349	6.07816e-05	2.60742e-05	0.00041659	4.40968e-05	0.000174935	0.00107702	0.00135914	0.000445629	0.000512036	0.000454788	0.000326962	0.000488384	0.000113658	6.84352e-05	7.36562e-05	0.00231695	0.000677564	0.00155822	0.000475574	0.000648796	0.000658034	0.000445139	0.000396647	0.00073657	0.00160847	0.000314621	0.000538286
n626_385.0537_11.93	n626	385.054	11.93			2.9451	1.5583	0.023352	1.6	B. rapa	0.17344	-2.5275	0.055017		0.18309	-2.4493	0.0009352	-		2.84299e-05	7.29976e-05	0.000767821	5.26455e-06	5.81425e-06	5.65431e-05	3.10428e-06	1.68687e-05	0.000151855	0.00342202	0.000638971	0.00300536	2.0526e-05	0.000141223	0.000345406	0.000783342	0.000287862	0.000744453	0.00059091	3.85998e-05	0.000469658	0.00177881	0.000870473	0.000901775	0.000114138	5.32809e-05	0.00012108	0.000862155	0.000288301	0.000492078
p1759_378.104_7.66	p1759	378.104	7.66			2.9389	1.5553	0.0011388	1.6	B. rapa	2.55	1.3505	0.034327	+	1.7233	0.78517	0.19435			6.47719e-05	0.000145823	0.000217853	4.22269e-05	2.54917e-05	0.000428451	7.54525e-05	5.07632e-05	0.000813499	8.97321e-05	4.97164e-05	0.000647189	0.000129894	5.99055e-05	0.000435784	0.000188078	0.000119495	0.00222898	0.000223797	0.000100548	0.000301324	0.000109788	0.000123098	0.000953736	0.000101246	0.000175507	0.000486345	0.000143102	8.05979e-05	0.000538365
p2667_387.2013_4.01	p2667	387.201	4.01			2.9242	1.548	2.8487e-09	1.5	B. rapa	0.68741	-0.54077	0.24999		0.73702	-0.44022	0.14987			0.00113749	0.000852372	0.00212104	0.00098661	0.000231417	0.00272781	0.000934321	0.000688348	0.0058408	0.00250104	0.000659446	0.00174716	0.000132492	0.000470686	0.00145853	0.00383327	0.00054903	0.000810942	0.00567455	0.000889	0.000905484	0.00301672	0.000632908	0.00207108	0.00173011	0.000564289	0.00068635	0.00294064	0.000922846	0.00134113
p1632_564.1208_4.04	p1632	564.121	4.04			2.9227	1.5473	1.4933e-06	1.5	B. rapa	2.026	1.0187	0.011847	+	3.056	1.6117	0.0017807	+		0.000346587	0.000690925	0.00216037	0.000219817	0.000110331	0.00504313	0.000507692	0.00033656	0.0034802	0.00113979	0.000421183	0.00306451	0.000201336	0.000372659	0.000949785	0.0010554	0.000706472	0.00477931	0.000464809	0.0005555	0.00107993	0.000652627	0.000654973	0.00318841	0.000543451	0.000968623	0.00126119	0.000840472	0.000599447	0.00269772
n145_435.0606_4.76	n145	435.061	4.76			2.9168	1.5444	3.9179e-06	1.5	B. rapa	0.79825	-0.32508	0.86666		0.66393	-0.5909	0.53872			0.00749733	0.0148427	0.0323149	0.00179569	0.00109793	0.0183807	0.000955125	0.0101153	0.0448814	0.0266819	0.009795	0.0152926	0.00790005	0.0135789	0.0294694	0.00205239	0.00163484	0.00204571	0.0937946	0.0307158	0.0590109	0.0202497	0.032199	0.033345	0.00764074	0.00890706	0.0141633	0.0300618	0.00756265	0.0136987
n856_431.1925_4.01	n856	431.192	4.01			2.9029	1.5375	7.4067e-08	1.5	B. rapa	1.2574	0.33043	0.78075		1.0416	0.058786	0.79353			0.0010042	0.00196964	0.00763391	0.000343153	0.000213269	0.00309574	0.000123614	0.00196083	0.00639577	0.0019799	0.00180138	0.00158584	9.52111e-05	0.00100545	0.00178874	0.00291341	0.00157835	0.00118551	0.00515545	0.00195756	0.0012232	0.00222939	0.0015934	0.00319557	0.00271812	0.000841193	0.0012562	0.00349541	0.00177799	0.00307812
p2679_265.1015_8.29	p2679	265.101	8.29			2.9013	1.5367	2.4791e-09	1.5	B. rapa	0.83067	-0.26765	0.80119		0.89496	-0.16011	0.93416			0.00087158	0.000692661	0.000468989	0.000329133	0.000170078	0.000762812	0.000985932	0.00101679	0.002537	0.00136507	0.000187609	0.000277249	0.000831323	0.000583495	0.000297753	0.00122318	0.000381899	0.000290194	0.00128468	0.00178397	0.000242419	0.00408044	0.00225873	0.000495943	0.00160206	0.00101194	0.000179861	0.00344049	0.00113542	0.000256294
n985_771.1763_4.49	n985	771.176	4.49			2.8992	1.5357	4.9872e-06	1.5	B. rapa	0.47254	-1.0815	0.061448		0.56503	-0.8236	0.3087			0.000120909	0.000453103	0.00134369	4.23557e-05	0.000127194	0.000761669	2.89335e-05	0.000786269	0.0010515	0.00048946	0.00160804	0.000463115	0.000129833	0.00107862	0.000639641	0.000595274	0.00128778	0.000509455	0.000190745	0.000244006	9.08005e-05	0.000330035	0.0011451	0.000412911	0.000163055	0.0004284	0.000447996	0.00104483	0.000147795	0.000355074
p1763_289.134_10.16	p1763	289.134	10.16			2.8971	1.5346	1.1143e-12	1.5	B. rapa	0.94243	-0.085541	0.94144		1.0311	0.044159	0.91589			0.000852262	0.00101729	0.00203934	0.000415166	0.000220065	0.00204901	0.000405592	0.0006452	0.00154606	0.00252586	0.00278131	0.00126239	0.000826127	0.00102695	0.000528462	0.0017563	0.00199669	0.000709463	0.00202924	0.0022439	0.000474265	0.00223845	0.0033817	0.000922923	0.000982679	0.0018706	0.000710812	0.00559911	0.00295593	0.00315212
p1372_689.2067_4.13	p1372	689.207	4.13			2.8946	1.5333	3.3314e-07	1.5	B. rapa	0.93825	-0.091961	0.95459		0.77351	-0.3705	0.59095			0.00227838	0.0038131	0.00642666	0.00150912	0.000626539	0.00099636	0.000888601	0.000956885	0.00149626	0.00781624	0.00288731	0.00158147	0.00265439	0.00253393	0.00135993	0.00622957	0.00246095	0.00199932	0.0110521	0.00150124	0.00171808	0.00210792	0.00166763	0.00070283	0.00489999	0.00498863	0.00125255	0.00600625	0.00293276	0.00141551
n636_251.0596_4.39	n636	251.06	4.39			2.8945	1.5333	0.03415	1.5	B. rapa	0.8342	-0.26153	0.97063		1.0089	0.012794	0.92635			0.000865969	0.0012807	0.00456632	1.63919e-05	7.55253e-06	9.72875e-05	4.89522e-06	0.000121517	0.000160788	0.000180659	7.89871e-05	0.000493283	0.000101641	0.000435949	0.000857118	0.00153152	0.00106563	0.00138456	0.00825806	0.00293496	0.00372595	0.000106581	0.00028451	0.000196789	0.00152782	0.000526889	0.00100698	0.00253745	0.00141681	0.00265009
p1291_295.1131_4.86	p1291	295.113	4.86			2.8902	1.5312	1.8025e-10	1.5	B. rapa	0.73177	-0.45053	0.83086		0.44933	-1.1542	0.037135	-		0.00182384	0.00713753	0.0193344	0.000219817	0.000739459	0.00127947	0.00070011	0.00270161	0.00580344	0.00449997	0.000938984	0.00152487	0.00119178	0.00429608	0.0024977	0.00489408	0.00377862	0.0033319	0.00183557	0.000751618	0.0011547	0.00712278	0.00769941	0.0022809	0.00522011	0.00730022	0.00284109	0.00912426	0.00437143	0.00152819
p1110_528.18_10.16	p1110	528.18	10.16			2.889	1.5306	1.0139e-12	1.5	B. rapa	0.91771	-0.12389	0.92017		1.0582	0.081676	0.96695			0.00169657	0.00209534	0.00441757	0.000636166	0.000417825	0.00582022	0.00111019	0.00149751	0.00426361	0.00380884	0.00499134	0.00369119	0.00157302	0.00184929	0.00113974	0.00335563	0.00416213	0.00183196	0.00322354	0.00448382	0.00117736	0.00366935	0.00574611	0.00232858	0.00191176	0.00388782	0.0017094	0.0102348	0.0045971	0.010047
n463_771.1756_5.31	n463	771.176	5.31			2.8858	1.529	1.552e-05	1.5	B. rapa	0.4585	-1.125	0.093848		0.53971	-0.88974	0.2713			8.26755e-05	0.000326977	0.00108529	3.80484e-05	6.98909e-05	0.000677686	2.82171e-05	0.000512621	0.00168699	0.000378124	0.00172239	0.000567479	8.33407e-05	0.000777238	0.000617065	0.000403936	0.000884226	0.000684827	0.000166735	0.000170942	8.34947e-05	0.000368257	0.000817525	0.000347315	0.000163055	0.000317533	0.000409654	0.000868839	0.00017047	0.000287789
p1711_625.1633_10.17	p1711	625.163	10.17			2.8813	1.5267	7.9596e-12	1.5	B. rapa	0.70196	-0.51054	0.44205		0.81525	-0.29469	0.66296			0.00107669	0.00111537	0.00198791	0.000464101	0.000159522	0.0036578	0.000604462	0.000567024	0.0021178	0.00284852	0.00263403	0.00174388	0.000968361	0.00104329	0.000551467	0.00285635	0.00184086	0.00103348	0.00257797	0.00244301	0.000521843	0.00265686	0.0031599	0.00129928	0.00124919	0.00151292	0.000948228	0.00830596	0.00211469	0.00568561
p2124_749.2638_6.81	p2124	749.264	6.81			2.8776	1.5248	0.0016513	1.5	B. rapa	0.91088	-0.13467	0.72634		0.90801	-0.13923	0.98654			6.19311e-05	7.89876e-05	0.000202724	5.60395e-05	4.64029e-05	0.000202464	8.21843e-05	0.000491387	0.00191338	0.000139371	0.000366776	0.000893268	9.22249e-05	0.00141361	0.00181544	0.00116229	0.000306003	0.00283963	0.000553037	0.000128422	0.000151795	0.000230554	0.00098362	0.000886975	0.000134002	0.000233269	0.000166192	0.000509926	0.000194442	0.000463981
p1503_316.0829_1.13	p1503	316.083	1.13			2.8563	1.5142	4.0282e-07	1.5	B. rapa	0.82779	-0.27266	0.64673		0.61366	-0.70448	0.43558			9.65897e-05	0.000126727	0.00275947	0.00278895	0.00154703	0.00342425	0.000368287	0.00115283	0.00224854	0.00614379	0.00518177	0.00221471	0.00451772	0.0037546	0.0015098	0.00669368	0.00631384	0.00415263	0.000587467	0.00139373	0.000240153	0.00173221	0.00213679	0.00233445	0.0117683	0.0104349	0.00625413	0.00168497	0.00102964	0.000419792
p2697_546.1836_8.69	p2697	546.184	8.69			2.8543	1.5131	3.7953e-09	1.5	B. rapa	1.2001	0.26313	0.8613		0.75656	-0.40247	0.73634			0.00029886	0.000561593	0.000641455	0.000280197	0.000160518	0.000628396	0.000584827	0.00147568	0.00169341	0.000666309	0.000268281	0.000422436	0.00114891	0.000784996	0.000531091	0.000280087	0.000159057	0.000304437	0.00116848	0.000649079	9.81759e-05	0.00130891	0.00139704	0.000594985	0.000308204	0.0006476	0.000260439	0.00104605	0.000517842	0.000437468
n769_250.0724_4.03	n769	250.072	4.03			2.851	1.5115	1.5213e-05	1.5	B. rapa	1.0491	0.06921	0.95115		0.76841	-0.38005	0.72257			4.83636e-05	9.0707e-05	0.000361762	2.26136e-05	1.78623e-05	0.000192912	2.19688e-05	0.000263652	0.000399417	0.000249982	0.000157385	0.000225035	0.00115069	0.000133036	0.000161039	0.000619805	0.000389429	0.000832139	0.000328135	0.00017301	0.000298494	0.000367522	0.000345224	0.000689796	0.000529928	0.000544111	0.000358195	0.0021966	0.000457152	0.000670426
p1867_371.1488_5.44	p1867	371.149	5.44			2.8504	1.5112	4.0667e-07	1.5	B. rapa	0.86141	-0.21523	0.40959		0.77728	-0.36349	0.53872			0.000253406	0.000793348	0.00324056	0.000243495	0.000328206	0.00156679	0.000369128	0.00186098	0.00652252	0.000618579	0.000948365	0.000971193	0.000683893	0.00191464	0.00319706	0.000997219	0.00121675	0.00184354	0.00104152	0.000505724	0.000443302	0.000468427	0.00264544	0.00148049	0.000455606	0.00134185	0.000585628	0.00253149	0.00174998	0.00195682
p2494_306.0849_3.02	p2494	306.085	3.02			2.8475	1.5097	0.00035869	1.5	B. rapa	0.51079	-0.96919	0.57152		0.67891	-0.5587	0.045839			6.30674e-05	0.000207451	0.000641455	3.5518e-05	3.68435e-05	0.000115934	1.31832e-05	5.68547e-05	8.40477e-05	0.000242468	0.000125698	0.000105814	0.00046697	0.000371881	0.000626398	9.87747e-05	0.00015825	8.45659e-05	0.000843543	9.65655e-05	0.000126873	0.00101981	0.000815232	0.000605989	0.00316691	0.00079978	0.000828081	0.000616749	0.000157166	0.000352773
n341_440.0299_1.23	n341	440.03	1.23			2.8464	1.5091	1.2174e-05	1.5	B. rapa	0.77031	-0.37648	0.71321		0.5994	-0.73841	0.29691			2.48353e-05	4.27619e-05	0.000963468	0.000253177	0.0001218	0.0018942	2.37597e-05	0.000278958	0.00109233	0.00148203	0.000730336	0.00050959	0.000496582	0.000637038	0.000371744	0.00153479	0.00102381	0.00138018	0.000148061	0.000512826	0.000195169	0.000474839	0.000405939	0.000546175	0.00370623	0.00113989	0.00248819	0.000721805	0.00012512	0.000323458
p296_175.0862_4.21	p296	175.086	4.21	Indoles and derivatives	Indolacetamide	2.8462	1.509	1.5269e-07	1.5	B. rapa	0.71089	-0.49229	0.78766		1.6284	0.70346	0.23698			0.00430336	0.00239306	0.00120727	0.000793235	0.000484144	0.0238303	0.00423404	0.0023681	0.00624028	0.0190958	0.0101712	0.0149764	0.0014743	0.00125101	0.00377482	0.019326	0.00276372	0.00495111	0.0065891	0.00279542	0.00411659	0.0105286	0.00177795	0.00329626	0.00562956	0.00201833	0.00479654	0.00895294	0.000648813	0.0150043
p2669_237.1122_3.84	p2669	237.112	3.84			2.8455	1.5087	4.195e-09	1.5	B. rapa	1.0199	0.028411	0.91749		0.83997	-0.25158	0.80992			0.000240338	0.000509513	0.0014584	0.000225342	0.000298731	0.00140549	0.00036464	0.00198433	0.00503353	0.00150826	0.00132077	0.00267816	0.000272778	0.00102073	0.00111674	0.000572352	0.000830811	0.000596412	0.000518607	0.000457939	0.000208435	0.000651407	0.00155033	0.000823148	0.000275448	0.000933077	0.000741028	0.00169707	0.00125934	0.000679032
n342_523.9911_1.15	n342	523.991	1.15			2.8452	1.5085	1.6946e-05	1.5	B. rapa	0.80816	-0.30729	0.7275		0.48381	-1.0475	0.13911			1.82997e-05	3.06676e-05	0.00102622	0.00031025	0.000179223	0.00173122	4.08731e-05	0.000560103	0.00150706	0.00158812	0.00129268	0.000883017	0.000474325	0.000571032	0.000420658	0.00130175	0.000757675	0.000924209	0.000121383	0.000631382	5.32279e-05	0.000560839	0.000303571	0.000484722	0.00387907	0.00136916	0.00187876	0.000316346	0.000101634	0.000110251
p2454_693.2334_4.49	p2454	693.233	4.49			2.8339	1.5028	1.7011e-08	1.5	B. rapa	0.74903	-0.4169	0.39682		0.85298	-0.22942	0.8145			0.000969875	0.000913131	0.00267475	0.00025494	0.000353498	0.00271941	0.000328457	0.00136451	0.00380913	0.000799952	0.00390696	0.00129274	0.000470217	0.00156532	0.00120547	0.00115418	0.00191757	0.00144207	0.000391645	0.000639124	0.000478796	0.000772173	0.00177563	0.00095447	0.000497295	0.00103527	0.000635989	0.00138869	0.000518849	0.000412428
p1764_558.27_12.95	p1764	558.27	12.95			2.8322	1.5019	7.2989e-11	1.5	B. rapa	1.1204	0.16401	0.72507		0.97375	-0.03837	0.91313			0.000309087	0.000284703	0.000305599	0.000149175	8.1454e-05	0.000278073	0.000166052	0.000338083	0.000451367	0.000841955	0.000280476	0.000228854	0.000383837	0.000837121	0.000548838	0.000967451	0.000153405	0.000512736	0.00227025	0.000655052	0.000256012	0.00111008	0.000534198	0.000870835	0.000969279	0.000198834	0.000154681	0.000691323	0.000240786	0.000212106
p1293_242.1176_3.13	p1293	242.118	3.13			2.8316	1.5016	4.5796e-08	1.5	B. rapa	0.83224	-0.26493	0.88499		1.0399	0.056458	0.99253			0.00698628	0.0113412	0.0179365	0.000488569	0.000193179	0.000768692	0.000317237	0.000475143	0.000836327	0.0111879	0.00118288	0.00444255	0.000628039	0.00502428	0.0048416	0.0147201	0.00713335	0.00832039	0.0577224	0.00996814	0.0143133	0.011646	0.0103681	0.00943979	0.00321604	0.00601946	0.00256122	0.00637307	0.00444901	0.00628805
p2114_210.0609_5.55	p2114	210.061	5.55			2.8297	1.5007	0.0037896	1.5	B. rapa	0.48195	-1.0531	0.39041		0.69099	-0.53327	0.18424			5.5113e-05	5.98917e-05	0.000360062	2.56519e-05	1.49366e-05	0.000112574	1.9915e-05	4.16258e-05	0.000115177	0.000124098	0.000414616	0.000374861	6.62461e-05	0.000737538	0.00290128	0.000943096	0.000103347	0.000376541	0.000176455	7.96416e-05	9.43999e-05	4.87945e-05	5.92263e-05	7.77662e-05	0.000116135	5.10971e-05	8.27362e-05	0.0001169	7.95904e-05	0.000546466
p1670_279.1518_8.55	p1670	279.152	8.55			2.8286	1.5001	8.4471e-13	1.5	B. rapa	0.76614	-0.38432	0.34521		0.99173	-0.011987	0.99802			0.0032653	0.00202677	0.00212104	0.000663397	0.000509436	0.00406189	0.00203554	0.00237673	0.00464753	0.00488181	0.000583465	0.00184724	0.0014074	0.000908697	0.00400684	0.00463159	0.00352994	0.00245152	0.00445227	0.00314087	0.0027746	0.00559185	0.0031297	0.00202486	0.00421658	0.00323022	0.00222452	0.00965837	0.00326825	0.00173588
p2307_323.1274_5.21	p2307	323.127	5.21			2.8285	1.5	2.0173e-06	1.5	B. rapa	0.82143	-0.28379	0.39041		0.77503	-0.36768	0.54709			0.000205111	0.000927019	0.00420577	0.000458971	0.000459648	0.00405349	0.00021065	0.00209195	0.0053417	0.000536484	0.00108907	0.00120825	0.000598812	0.00189286	0.00249376	0.00148974	0.00176739	0.00175452	0.00154936	0.000395222	0.00020919	0.00062335	0.00263615	0.00234106	0.000488362	0.00130075	0.000607931	0.00175753	0.00158375	0.000910286
p2118_463.1964_7.56	p2118	463.196	7.56			2.8279	1.4997	3.0066e-06	1.5	B. rapa	0.64971	-0.62214	0.16629		0.86641	-0.20688	0.9506			0.000192043	0.000256927	0.000462937	5.16984e-05	0.000145382	0.00099636	6.73182e-05	0.00139193	0.000645404	0.000834318	0.00159937	0.000981037	0.000146131	0.00224685	0.00238465	0.00106081	0.00068225	0.000678307	0.000331392	0.000355401	8.98687e-05	0.000635549	0.000477294	0.00066248	0.000333515	0.00028992	0.000619442	0.000441399	0.000329444	0.000177491
n477_497.0609_2.77	n477	497.061	2.77			2.8213	1.4964	0.019212	1.5	B. rapa	0.65113	-0.61899	0.82176		0.34558	-1.5329	0.68933			3.46388e-05	2.98037e-05	0.000671843	5.02525e-06	4.49556e-06	4.07443e-05	3.10428e-06	3.24879e-05	9.44308e-05	0.00279181	0.000925446	0.00428708	0.000467895	0.00116714	0.00234861	8.17684e-05	2.33549e-05	6.31338e-05	9.60395e-05	3.44641e-05	5.53153e-05	9.40857e-05	3.74169e-05	0.000107716	0.000102724	7.5885e-05	0.0022652	0.00185575	0.00051789	0.000991452
p1901_697.2327_11.54	p1901	697.233	11.54			2.8191	1.4952	8.9032e-13	1.5	B. rapa	1.2004	0.26354	0.54022		1.5188	0.60293	0.2237			0.000159657	0.000188355	0.000284419	0.000101424	3.44537e-05	0.000303276	0.000178393	0.000393922	0.000643328	0.000429569	0.000229821	0.00043228	9.80701e-05	0.000315866	0.000435784	0.00026385	0.000216382	0.000275062	0.000596075	0.000437033	0.000258278	0.000500144	0.000548133	0.000640471	0.000236736	0.000271037	0.000302886	0.000888844	0.000595417	0.00153924
n586_176.0177_5.61	n586	176.018	5.61			2.8091	1.4901	0.0042785	1.5	B. rapa	0.46489	-1.105	0.92017		0.74225	-0.43003	0.78739			4.41154e-05	4.10341e-05	0.00025471	3.35017e-05	9.05105e-06	0.00735394	1.05864e-05	8.90293e-05	0.000574241	0.000179609	0.000746252	0.00121894	2.29991e-05	2.55839e-05	0.000246826	7.93154e-05	0.000379652	6.48876e-05	0.00034014	0.00017301	0.000250484	4.8513e-05	0.000137666	8.42394e-05	0.000143488	6.61975e-05	5.6504e-05	0.000207185	0.000112567	0.00269792
n367_546.1115_4.83	n367	546.111	4.83			2.8065	1.4888	0.00038517	1.5	B. rapa	0.94441	-0.082515	0.79466		1.3874	0.47238	0.16663			9.80342e-05	0.000177527	0.000424516	2.63228e-05	5.82624e-05	0.00356139	2.6068e-05	0.000254592	0.0014573	0.00039598	0.000348369	0.0028537	8.38353e-05	0.000105917	0.000744993	0.000512688	0.000389429	0.00346535	0.000138724	0.000253656	0.00108648	0.000288873	0.000488538	0.0018436	0.000450031	0.000243801	0.000944424	0.000274018	0.000122285	0.00207532
p1696_169.0493_2.94	p1696	169.049	2.94			2.7992	1.485	7.1452e-08	1.5	B. rapa	0.82569	-0.27632	0.4581		0.74365	-0.42731	0.61548			0.000151135	0.00034633	0.000841154	0.000532375	0.000227434	0.00240101	0.00042691	0.000889878	0.00365037	0.00147199	0.000490598	0.00121235	0.000407868	0.0010324	0.00160576	0.000409983	0.000161479	0.000414818	0.00278455	0.00137481	0.00183513	0.00165169	0.00107652	0.00148783	0.0017048	0.0014285	0.00121658	0.000306359	0.000233734	0.000514798
p1354_545.1998_4.7	p1354	545.2	4.7			2.7919	1.4813	1.1507e-13	1.5	B. rapa	0.98321	-0.024422	0.89744		0.73618	-0.44187	0.73957			0.00116249	0.00278366	0.00731925	0.00137376	0.000920291	0.00114842	0.00115591	0.00265948	0.00266462	0.00808544	0.00388163	0.00162741	0.00155483	0.00225696	0.00144735	0.00330286	0.00237132	0.000859011	0.00313746	0.00147636	0.000673638	0.00434271	0.00365229	0.00101683	0.00207405	0.00374453	0.000735992	0.00841882	0.00364303	0.00111503
p2106_458.2029_3.48	p2106	458.203	3.48			2.7789	1.4745	5.3212e-05	1.5	B. rapa	0.85627	-0.22386	0.85074		0.89365	-0.16222	0.90528			9.88624e-05	0.000169259	0.000350985	3.4334e-05	3.7441e-05	0.000682162	4.88057e-05	0.00043301	0.000652667	0.000523119	0.000589093	0.00298166	0.000108462	0.00051581	0.00338439	0.00132196	0.000282589	0.00200377	0.000241012	0.000142359	0.000191821	0.000540399	0.000515617	0.000906783	0.00020398	0.00023438	0.000641745	0.000451476	0.000216607	0.000996454
p1635_231.0502_5.43	p1635	231.05	5.43			2.7773	1.4737	9.2635e-09	1.5	B. rapa	0.79592	-0.3293	0.98738		0.77749	-0.36311	0.55253			0.000360223	0.000579821	0.00200606	7.5377e-05	8.30472e-05	0.00109129	8.02209e-05	0.000273613	0.00230768	0.000622397	0.000176353	0.00168975	0.000272128	0.00055471	0.00114566	0.00116635	0.000529652	0.00326513	0.00163329	0.000702837	0.00174375	0.000763634	0.00125072	0.00307103	0.000820388	0.000737575	0.00145616	0.00369848	0.00168248	0.00441887
p2058_361.128_5.06	p2058	361.128	5.06			2.7689	1.4693	0.0039009	1.5	B. rapa	0.79817	-0.32524	0.96784		0.76732	-0.38211	0.48403			0.000129544	0.000366294	0.000478066	5.56448e-05	2.64875e-05	0.000130216	3.7586e-05	9.13737e-05	0.000142155	0.000830499	0.000904276	0.00074234	9.61217e-05	0.000160267	0.000285264	0.0001759	0.000135643	0.000121953	0.000606834	0.000134395	0.000107993	0.000228114	0.00020555	0.000106378	0.00294059	0.00390226	0.000953984	0.00283785	0.000932921	0.000820436
p1680_702.1788_6.76	p1680	702.179	6.76			2.7481	1.4585	9.9034e-07	1.5	B. rapa	2.2936	1.1976	0.0014811	+	1.8884	0.91713	0.0058806			0.000274997	0.000526005	0.000405448	0.000146018	0.000168086	0.00173817	0.000730403	0.00138939	0.00372612	0.000738858	0.000724172	0.00126567	0.000127946	0.000568714	0.000525175	0.00153168	0.000503008	0.00575137	0.000426075	0.000794425	0.000360985	0.000883181	0.000493552	0.00172773	0.00155442	0.000752016	0.00075182	0.000586516	0.000460416	0.00295769
p2373_514.2183_6.65	p2373	514.218	6.65			2.7465	1.4576	3.5379e-07	1.5	B. rapa	1.3496	0.43251	0.9433		2.055	1.0391	0.28637			5.5113e-05	0.000244775	0.000344934	4.22269e-05	0.000149764	0.00121059	8.44283e-05	0.000623371	0.00130118	0.000274924	0.00037428	0.000660313	5.5205e-05	0.000330647	0.000556725	0.000209727	0.000134835	0.000254588	7.53163e-05	0.000201095	5.28639e-05	0.000347661	0.000413423	0.000460728	0.00020398	0.000273258	0.000487064	0.0002338	0.000188398	0.000118573
p500_393.1155_5.42	p500	393.115	5.42			2.7465	1.4576	5.3844e-09	1.5	B. rapa	1.2293	0.29788	0.26215		1.2224	0.28975	0.89313			0.00638856	0.0109315	0.0166264	0.000909655	0.00067334	0.0020322	0.00139657	0.0039311	0.00498683	0.00735803	0.00188453	0.00379619	0.00287196	0.00713031	0.00324439	0.0201311	0.0132712	0.00912777	0.0238602	0.00768641	0.00642674	0.0237898	0.0175379	0.00903775	0.0179726	0.0127354	0.00568649	0.0466311	0.0283795	0.010145
p2466_496.1534_4.62	p2466	496.153	4.62			2.7448	1.4567	4.6063e-10	1.5	B. rapa	1.091	0.12566	0.95313		0.86324	-0.21217	0.79719			0.000829535	0.000896639	0.00244479	0.00083191	0.000655217	0.00213302	0.000565193	0.000756879	0.00346567	0.00225094	0.000774826	0.00136902	0.000609204	0.000377327	0.000300382	0.000994513	0.00192887	0.00114832	0.00049924	0.000910901	0.000288486	0.000380597	0.000720006	0.000887709	0.00143531	0.000807556	0.000810814	0.0039222	0.00227689	0.0019664
p1844_528.1801_8.95	p1844	528.18	8.95			2.7346	1.4513	3.1671e-09	1.5	B. rapa	1.015	0.021442	0.81823		1.1163	0.1587	0.99532			0.000172725	0.000568537	0.0016581	0.000142072	7.05005e-05	0.00132064	0.000158759	0.000186301	0.00122232	0.00115888	0.00108157	0.0013157	0.000207831	0.000210836	0.000276062	0.00021108	0.000572444	0.000470898	0.000800505	0.000666003	0.000481062	0.000503803	0.000886071	0.000504747	0.000494317	0.00118523	0.000562606	0.00151366	0.00106792	0.00269256
p2339_368.1316_1.41	p2339	368.132	1.41			2.7327	1.4504	2.6828e-11	1.5	B. rapa	1.1136	0.15527	0.82973		0.77675	-0.36448	0.66296			0.000584652	0.000695265	0.00106506	0.00058802	0.000336371	0.00205825	0.000327335	0.000658398	0.00127836	0.000324563	0.00025421	0.000474113	0.000612451	0.000800556	0.000681611	0.00101346	0.000526423	0.000548343	0.000602531	0.000480836	0.000179737	0.000458668	0.000649166	0.000472466	0.000275448	0.00030325	0.000202883	0.000943263	0.000655866	0.000441887
n383_381.0497_1.48	n383	381.05	1.48			2.7302	1.449	9.8301e-07	1.4	B. rapa	0.87643	-0.19028	0.9526		0.71239	-0.48926	0.6251			0.000296063	0.00047254	0.0019417	4.18771e-05	1.58244e-05	0.000301009	1.85461e-05	0.000235225	0.00063677	0.000499964	0.00031418	0.000362828	0.000229249	0.000388875	0.000667484	6.45971e-05	4.7796e-05	6.92719e-05	0.000776319	0.000237113	0.000681526	0.000419711	0.000512541	0.000642152	0.000331001	0.000335293	0.000552932	0.000614871	0.000161157	0.000489646
p599_193.086_2.48	p599	193.086	2.48			2.7203	1.4438	0.028712	1.4	B. rapa	0.25796	-1.9548	0.057569		0.50115	-0.99667	0.86764			0.000530675	0.000258663	0.000444783	0.000293221	0.000398308	0.0334394	0.000918894	0.0112506	0.0173107	0.0363014	0.018639	0.0450055	0.0011067	0.018293	0.0382241	0.042304	0.000656413	0.0385674	0.000316329	0.00044002	0.00131556	0.0126549	0.00122285	0.0127749	0.011606	0.000825329	0.0267806	0.00107427	0.000413064	0.0365367
n908_801.1859_7.13	n908	801.186	7.13			2.7093	1.4379	3.0582e-06	1.4	B. rapa	0.50379	-0.98911	0.065022		0.56659	-0.81963	0.46315			0.000139862	0.00045915	0.00114066	6.25764e-05	0.000148833	0.000328449	4.58479e-05	0.00132107	0.00225868	0.000765701	0.00178782	0.000824312	0.000162725	0.00132985	0.000933875	0.000699938	0.00117806	0.000671674	0.000216089	0.000342573	5.21842e-05	0.000469694	0.00173953	0.000793369	0.000445139	0.000802981	0.000537797	0.000911167	0.00029559	0.000147542
n664_711.1025_3.7	n664	711.102	3.7			2.7077	1.437	1.8376e-05	1.4	B. rapa	0.7582	-0.39936	0.80815		0.82099	-0.28456	0.71372			0.000743099	0.00074423	0.00378373	0.000175046	0.000105855	0.00213367	6.70207e-05	0.000471699	0.0027219	0.00795425	0.0134408	0.00974009	0.000470368	0.000703044	0.00092635	0.000600998	0.000480676	0.000726039	0.00186343	0.000882281	0.000682569	0.000965849	0.00164423	0.00122768	0.00203003	0.000936991	0.0013793	0.00289167	0.000794043	0.000993884
p1708_638.1473_12.53	p1708	638.147	12.53			2.7019	1.434	1.2848e-11	1.4	B. rapa	1.0289	0.041118	0.99637		0.99414	-0.0084859	0.87682			0.000414768	0.000926151	0.000922848	0.000551318	0.000243565	0.000646878	0.00142154	0.00117364	0.00252039	0.00534383	0.00163314	0.0025461	0.000891074	0.000943707	0.00070593	0.00118394	0.000772679	0.000604423	0.00458999	0.00227277	0.000768793	0.00243973	0.00162698	0.0013477	0.00237927	0.00218162	0.00131299	0.00321072	0.00181043	0.00190159
p2759_203.0827_2.15	p2759	203.083	2.15			2.7018	1.4339	0.61345			0.62269	-0.68342	0.99173		1.0809	0.11226	0.87647			9.37489e-05	0.000258663	0.00049622	4.22269e-05	2.9674e-05	0.000158779	2.60858e-05	8.47745e-05	0.000216864	0.00805489	0.0064031	0.00379044	0.000118853	0.000124479	0.000122256	0.000171841	0.000122724	0.000290194	0.00040886	0.000158288	0.000194841	0.000253731	0.000242712	0.000186345	0.000215892	0.000245488	0.000127342	0.000245893	0.000168248	0.000230518
p1657_335.1338_4.05	p1657	335.134	4.05			2.698	1.4319	2.9866e-10	1.4	B. rapa	1.0489	0.068897	0.90908		0.9075	-0.14003	0.77789			0.00199941	0.00288869	0.00481697	0.00073759	0.000583123	0.00237749	0.00101875	0.00257623	0.00498994	0.00367329	0.00161625	0.00226639	0.000821581	0.00221339	0.00220061	0.00263715	0.0019103	0.0031957	0.00735303	0.00277551	0.00193104	0.00273249	0.00410171	0.00261984	0.00651099	0.00467094	0.0018094	0.00383352	0.00245421	0.002342
n480_456.001_1.2	n480	456.001	1.2			2.6927	1.4291	8.8923e-05	1.4	B. rapa	0.82892	-0.27069	0.80779		0.55524	-0.84881	0.49365			1.43784e-05	1.98692e-05	0.000513111	0.000218599	9.68043e-05	0.00134207	2.6665e-05	0.000270212	0.000955793	0.000775154	0.000733284	0.000536496	0.000270301	0.000361756	0.000276174	0.000982039	0.000636013	0.000873352	0.000125385	0.00042253	7.30579e-05	0.000283727	0.000187791	0.000276885	0.00349426	0.000786297	0.00161036	0.000345308	7.77442e-05	0.000102145
p734_559.2286_4.26	p734	559.229	4.26			2.6869	1.4259	0.0017113	1.4	B. rapa	0.63001	-0.66655	0.26921		0.95743	-0.062764	0.7023			0.00056647	0.000182279	0.000257187	0.000134574	0.000171073	0.00653515	0.000270395	0.00378541	0.00289705	0.0014949	0.00193425	0.00319083	0.000631935	0.00974671	0.00923756	0.0104985	0.000595051	0.00485586	0.00177962	0.00058437	0.000971941	0.00142724	0.000826845	0.00200065	0.000597052	0.000335463	0.00163098	0.000987605	0.000217614	0.00456911
p2710_528.2344_13.27	p2710	528.234	13.27			2.6836	1.4242	5.8722e-10	1.4	B. rapa	1.1564	0.20964	0.9505		1.5924	0.67122	0.28713			0.00012443	0.000742136	0.000375191	0.000237576	0.000486932	0.000708205	0.00035286	0.000661951	0.00128562	0.00056894	0.00101684	0.000509384	0.000135739	0.000599833	0.000270147	0.000251673	0.000639458	0.000339154	0.000312025	0.000347437	0.000114035	0.000590414	0.00161653	0.000344079	0.000238225	0.00131186	0.000307203	0.0011952	0.000366721	0.000188538
p2810_352.196_4.23	p2810	352.196	4.23			2.6814	1.423	0.012191	1.4	B. rapa	0.54925	-0.86446	0.90555		0.69117	-0.5329	0.33148			0.000463063	0.000505173	0.00102572	7.73502e-05	2.19069e-05	0.000110893	5.72205e-05	8.78203e-05	9.13111e-05	0.00100615	0.000170724	0.000570084	0.000689089	0.000460572	0.000836074	0.00103916	0.000187316	0.000167351	0.016929	0.00159482	0.00148548	0.000611151	0.000512133	0.00021349	0.00136384	0.00117301	0.0004662	0.00168901	0.000681052	0.000257767
p1636_355.1_1.85	p1636	355.1	1.85			2.6775	1.4209	5.9171e-11	1.4	B. rapa	1.039	0.055161	0.94156		0.65284	-0.61519	0.72504			0.000658515	0.000928755	0.00241756	0.000824017	0.000277621	0.000863624	0.00055229	0.00124928	0.00190093	0.0022223	0.00175884	0.00155686	0.0014126	0.00360056	0.00266729	0.00252214	0.00220662	0.00281471	0.00207658	0.000422101	0.000536191	0.00243973	0.00702934	0.00305636	0.00105266	0.00227826	0.000808656	0.00725789	0.00339519	0.00350932
p1888_528.2342_11.56	p1888	528.234	11.56			2.6749	1.4195	0.00097548	1.4	B. rapa	0.91496	-0.12821	0.94393		1.6621	0.73299	0.2505			5.73857e-05	6.16277e-05	0.000190621	2.80197e-05	4.85936e-05	0.00292355	2.77688e-05	0.000436055	0.000971218	0.000626216	0.00181606	0.00217698	5.58545e-05	0.000833231	0.00065269	0.000840262	0.000140487	0.00142872	0.000178607	9.7561e-05	0.000127629	0.000369618	0.000288002	0.000518686	0.000202491	0.000194391	0.000654695	0.000278142	0.000105785	0.00176092
n943_477.1051_5.5	n943	477.105	5.5			2.6707	1.4172	0.04217	1.4	B. rapa	0.68761	-0.54033	0.84925		0.85892	-0.21941	0.8807			1.53587e-05	3.97383e-05	0.000166115	1.364e-05	3.2368e-06	9.9782e-05	2.7063e-06	2.43659e-05	5.74241e-05	8.08765e-05	3.41885e-05	0.000198944	3.14073e-05	9.77303e-05	8.50346e-05	0.000185614	0.000265051	7.54099e-05	0.000318798	0.00231599	0.000189951	0.000207283	0.000182849	0.000102192	0.000205449	3.6597e-05	5.8522e-05	8.91117e-05	4.45409e-05	0.000121601
p2085_506.1867_4.09	p2085	506.187	4.09			2.6664	1.4149	0.0019495	1.4	B. rapa	0.82296	-0.2811	0.60946		1.2206	0.28765	0.74864			0.000135794	0.000248247	0.000695919	9.62932e-05	0.00011531	0.00119882	0.00011949	0.00084876	0.00147032	0.0012658	0.0014521	0.00428178	0.000532566	0.00277822	0.00858816	0.00263715	0.00068225	0.00260374	0.000305569	0.00022897	0.000197862	0.000985649	0.00205666	0.00221634	0.000260559	0.00045432	0.000967653	0.00246901	0.000391907	0.00195829
p1688_597.1246_5.13	p1688	597.125	5.13			2.6634	1.4133	0.0023628	1.4	B. rapa	2.3996	1.2628	0.022579	+	2.3789	1.2503	0.010598	+		0.000110226	0.000233491	0.000175493	4.81466e-05	4.93902e-05	0.000910669	0.000106587	0.000162442	0.000500136	0.000452479	0.000265467	0.00135426	6.7545e-05	9.72492e-05	0.000212962	0.0002855	0.000187316	0.00543358	0.000178607	0.000154306	0.000268851	0.000222015	0.000225292	0.00161328	0.000296293	0.000169953	0.000234539	0.000185428	0.000150114	0.000424948
n721_1268.1914_3.74	n721	1268.19	3.74			2.6632	1.4132	6.5154e-08	1.4	B. rapa	0.74867	-0.4176	0.77936		0.67777	-0.56114	0.62426			0.000435272	0.00123578	0.00393139	0.000225299	0.000110171	0.00112837	7.79653e-05	0.000797827	0.00298605	0.00100413	8.95974e-05	0.000639229	0.000351663	0.00107196	0.000742736	0.00155605	0.00139206	0.00118639	0.00338406	0.00131653	0.000989413	0.00113123	0.00100037	0.000921109	0.00317467	0.00115442	0.00202809	0.00402785	0.000965323	0.00231528
n1064_491.9977_1.2	n1064	491.998	1.2			2.6627	1.4129	3.5387e-05	1.4	B. rapa	0.77693	-0.36415	0.69013		0.51701	-0.95173	0.23442			1.50319e-05	6.39269e-05	0.000682918	0.000119051	6.16191e-05	0.000834011	1.55214e-05	0.000173998	0.000686537	0.000864433	0.00040083	0.00056911	0.00024928	0.000378129	0.000357446	0.000696667	0.000528472	0.00091281	8.40346e-05	0.000281227	0.000121067	0.000288873	0.000343106	0.000460554	0.00189796	0.000766922	0.00158413	0.000543581	9.59655e-05	0.000142678
p2116_190.0348_5.41	p2116	190.035	5.41			2.6576	1.4101	0.0017347	1.4	B. rapa	0.30582	-1.7093	0.10538		0.7759	-0.36606	0.48801			5.39766e-05	3.73238e-05	0.000347959	4.38055e-05	4.97885e-06	0.000195744	2.18784e-05	2.23358e-05	0.000147343	0.000320745	0.000461519	0.000698045	0.000672203	0.000245846	0.00276917	0.00105405	5.73252e-05	0.00120173	0.000677847	4.7785e-05	0.000287731	0.000130525	0.00011613	0.000286855	0.00015038	0.000111081	0.000157558	0.000431321	0.000144069	0.000340253
p839_266.1025_5.55	p839	266.103	5.55			2.6548	1.4086	2.1351e-06	1.4	B. rapa	0.76113	-0.39379	0.80309		0.8631	-0.21241	0.79982			0.00657663	0.00957746	0.0139244	0.00126957	0.000351308	0.00516578	0.000988737	0.00122999	0.00335776	0.00792507	0.000949303	0.00581486	0.004293	0.00225696	0.00261733	0.0235733	0.00966535	0.0122095	0.0436383	0.0149657	0.0143254	0.0251219	0.0156427	0.010026	0.0149933	0.0133263	0.00496705	0.0369485	0.0152814	0.0181652
p637_351.0875_5.86	p637	351.087	5.86			2.6545	1.4085	6.6348e-10	1.4	B. rapa	1.7046	0.76941	0.059141		2.3298	1.2202	0.040917	+		0.00155282	0.00272117	0.00281998	0.00087611	0.000504457	0.00322431	0.0014796	0.00218231	0.00350821	0.00459925	0.000408988	0.00369201	0.00131583	0.00259383	0.00311687	0.00824431	0.0030673	0.00693351	0.00689252	0.00178298	0.00384623	0.0044403	0.0023377	0.00481784	0.00523202	0.00269259	0.00520878	0.00709664	0.00174595	0.00559281
p2081_340.0849_8.6	p2081	340.085	8.6			2.6487	1.4053	1.2809e-08	1.4	B. rapa	0.69178	-0.53161	0.7662		0.85089	-0.23296	0.64755			0.000243747	0.000367162	0.00181847	0.00019377	8.00599e-05	0.000352842	8.89162e-05	0.000370063	0.000847741	0.000362747	6.94154e-05	0.000277249	0.000398126	0.000745318	0.000659263	0.00424325	0.00236406	0.00155334	0.000940378	0.000816327	0.000396479	0.00222747	0.00286609	0.000650008	0.0012343	0.00107082	0.000641025	0.00142094	0.000703217	0.000418319
n544_633.1807_5.21	n544	633.181	5.21			2.64	1.4005	2.8322e-05	1.4	B. rapa	0.61078	-0.71128	0.12842		0.67061	-0.57646	0.3653			0.000253255	0.000953288	0.00410489	0.000263826	0.000228374	0.0029128	0.000112869	0.00171311	0.0053532	0.00117533	0.00133807	0.00141299	0.000742647	0.00198582	0.00350372	0.0024923	0.0016973	0.00237278	0.00038816	0.000558318	0.000330848	0.00102171	0.00297571	0.00193889	0.000575583	0.00128897	0.00130968	0.00217878	0.000826437	0.00101415
n896_149.0248_2.13	n896	149.025	2.13			2.6399	1.4005	2.3489e-05	1.4	B. rapa	0.84211	-0.24792	0.91266		0.72763	-0.45872	0.56112			0.000205218	0.000498025	0.00174605	1.53151e-05	9.65046e-06	0.000173787	1.01486e-05	3.18631e-05	0.000529578	0.000987323	0.000709705	0.000698749	7.5427e-05	0.000110011	0.000160286	0.000495517	0.000507833	0.000606786	0.000169403	8.47816e-05	0.00011898	0.000202137	0.000109427	0.000190574	0.000432095	0.000195363	0.000399564	0.00055472	0.000328793	0.000548825
n461_137.0245_2.27	n461	137.024	2.27			2.6383	1.3996	1.3075e-07	1.4	B. rapa	0.70559	-0.5031	0.86382		1.0879	0.1215	0.99253			7.61399e-05	9.20028e-05	0.000487271	9.51209e-05	5.38867e-05	0.000980358	3.88832e-05	0.00034737	0.00159894	0.00348399	0.00232599	0.00238488	0.000231474	0.000589452	0.000989561	0.000983674	0.000747356	0.00140911	0.0014646	0.000654128	0.00086417	0.00109228	0.00105826	0.0014514	0.0029627	0.000942373	0.00178795	0.00106043	0.000302473	0.00122493
p1719_277.1044_7.41	p1719	277.104	7.41			2.6364	1.3986	6.3865e-05	1.4	B. rapa	0.61215	-0.70804	0.57749		0.74909	-0.4168	0.5535			0.000126135	0.000633637	0.000508323	4.69626e-05	0.000144785	0.000467936	0.00022215	0.000527937	0.0011445	0.00132116	0.00197928	0.00153143	0.0012944	0.00116543	0.000546209	0.00180636	0.00122482	0.00118036	0.000288354	0.000210055	6.41919e-05	0.00507951	0.0129787	0.00124719	0.00237481	0.00151736	0.000265475	0.00214653	0.000623626	0.000543521
p1609_193.0859_4.95	p1609	193.086	4.95			2.6287	1.3943	0.00025708	1.4	B. rapa	1.4289	0.51492	0.59952		1.5774	0.65758	0.85474			0.000380109	0.000230887	0.000989415	0.00020561	0.000132437	0.00254551	0.000271236	0.00432147	0.0119119	0.00504982	0.00315746	0.00592723	0.000578029	0.00341462	0.00843107	0.0196832	0.00147673	0.00593831	0.00129544	0.00091787	0.000710642	0.00466476	0.00193472	0.00575837	0.00175691	0.00119301	0.00150796	0.00173335	0.00141147	0.00280966
p1699_104.0336_5.55	p1699	104.034	5.55			2.6272	1.3935	1.4994e-05	1.4	B. rapa	0.85319	-0.22905	0.92017		0.95589	-0.065086	0.82489			0.00119601	0.00208059	0.00213919	0.000216265	8.6632e-05	0.000950154	0.000168857	0.000224373	0.000608049	0.00181373	0.00028329	0.000975295	0.000947578	0.00050803	0.000531748	0.00514576	0.0024666	0.00174117	0.00601455	0.00302638	0.00298077	0.00576507	0.00293112	0.00146215	0.00294952	0.00332686	0.00104679	0.00800161	0.00308086	0.00320883
p1851_528.18_8.52	p1851	528.18	8.52			2.626	1.3928	6.4323e-10	1.4	B. rapa	1.138	0.18648	0.61504		1.1228	0.16711	0.98171			0.00020852	0.000506909	0.00133132	0.000165356	0.000117501	0.00142145	0.000213735	0.000229957	0.00155333	0.0012047	0.00110596	0.00147073	0.000256541	0.000311976	0.000352308	0.000556115	0.000752494	0.000470898	0.00082848	0.00088004	0.000449343	0.000489165	0.000931362	0.000583247	0.000619385	0.00125188	0.000795706	0.00163862	0.00136009	0.00245763
p2270_184.1693_1.53	p2270	184.169	1.53			2.6218	1.3906	1.0203e-06	1.4	B. rapa	0.77828	-0.36164	0.96684		0.90761	-0.13985	0.74459			0.00027386	0.000672697	0.00107716	5.01198e-05	1.85213e-05	5.71269e-05	1.40246e-05	3.75647e-05	9.02735e-05	0.000523119	0.000443696	0.000252642	5.5205e-05	0.000196832	0.000401605	0.000434338	0.000339914	0.00037031	0.00264683	0.000761573	0.00112827	0.000688003	0.000501681	0.000299327	0.000293315	0.000560957	0.000214395	0.000308374	0.000274033	0.000204741
p1592_456.1507_2.88	p1592	456.151	2.88			2.6206	1.3899	0.00097905	1.4	B. rapa	1.5612	0.64262	0.29366		2.3694	1.2445	0.15785			0.000268179	0.000830672	0.000668687	0.000340183	0.000187802	0.0102501	0.000699549	0.000813733	0.00993216	0.00124861	0.00065757	0.00610933	0.000163017	0.000195276	0.00284213	0.00135984	0.000476364	0.0235093	0.000266835	0.000471877	0.00169618	0.000788031	0.000299615	0.0103143	0.00465581	0.000795337	0.0199193	0.000334576	0.000316347	0.00823677
p1884_498.1704_9.57	p1884	498.17	9.57			2.6178	1.3884	9.6053e-06	1.4	B. rapa	0.66994	-0.57789	0.93921		1.1563	0.20948	0.63073			7.27264e-05	0.000131935	0.000393345	3.63073e-05	1.37416e-05	0.00130384	3.30981e-05	9.28966e-05	0.000218939	0.000301653	0.00048497	0.000672617	3.89683e-05	6.22395e-05	6.83582e-05	0.000240848	0.0002511	0.000137086	0.000292658	0.000218019	0.000128384	0.000108568	0.000109162	9.02381e-05	0.000223336	0.000276591	0.000106478	0.000388995	0.000185375	0.00181247
n127_335.008_2.74	n127	335.008	2.74			2.6038	1.3806	0.00014977	1.4	B. rapa	0.74617	-0.42242	0.79869		0.68237	-0.55138	0.93402			0.000774144	0.00156189	0.00727953	0.000236426	0.000102738	0.0017703	6.57472e-05	0.000503874	0.00207748	0.00124676	6.48402e-05	0.000549541	0.000544558	0.00102694	0.00182711	0.000102211	9.77646e-05	8.50553e-05	0.00167669	0.000675496	0.00167303	0.00157373	0.00137666	0.00140307	0.00369808	0.00141275	0.003924	0.000759677	0.000275344	0.00125006
p508_329.1052_5.86	p508	329.105	5.86			2.6037	1.3806	9.1986e-09	1.4	B. rapa	1.5738	0.65427	0.14551		2.175	1.121	0.052954			0.00127896	0.00301455	0.00346144	0.000402932	0.00046383	0.00533968	0.00114161	0.00279451	0.00586985	0.00236358	0.000389289	0.00520458	0.000778066	0.00309719	0.0047509	0.00621198	0.0026087	0.0110087	0.00384328	0.00248581	0.00468148	0.00401091	0.00244453	0.00590143	0.00352127	0.00249154	0.00791893	0.00394236	0.00152129	0.00827654
p729_261.1441_2.97	p729	261.144	2.97	Amino acids, peptides, and analogues	Glutamyl-leucine_isomer	2.5941	1.3752	1.3882e-09	1.4	B. rapa	0.70379	-0.50678	0.36858		0.81873	-0.28855	0.56783			0.00355337	0.0107649	0.0135038	0.000924651	0.000728904	0.00325539	0.000539668	0.000916783	0.00323636	0.00973498	0.00901275	0.00901389	0.00790471	0.00817516	0.0108683	0.0107516	0.00802633	0.00695933	0.017936	0.00541862	0.00619414	0.00741799	0.00729877	0.00568794	0.00745049	0.00716581	0.00573038	0.00651214	0.0032894	0.00356603
p2143_500.192_10.59	p2143	500.192	10.59			2.5845	1.3699	5.4888e-07	1.4	B. rapa	0.929	-0.10624	0.79584		1.2534	0.32586	0.49831			0.00010284	0.000236095	0.000287445	4.14376e-05	6.73141e-05	0.000486418	8.02209e-05	0.000634539	0.000622576	0.000316926	0.000846118	0.000345331	0.000131843	0.00101839	0.00108519	0.000280087	0.000460216	0.000260819	0.000210886	7.76506e-05	8.30719e-05	0.000301306	0.00053652	0.000608924	0.000153357	0.000499863	8.56139e-05	0.000497833	0.000174293	0.000120046
n639_391.0707_4.77	n639	391.071	4.77			2.5844	1.3698	2.9873e-05	1.4	B. rapa	0.79033	-0.33947	0.8405		0.72567	-0.46261	0.65235			0.000446383	0.00065525	0.00174975	7.44216e-05	4.41164e-05	0.000887228	4.84348e-05	0.000479508	0.00217191	0.00105665	0.000443271	0.000699565	0.000386038	0.000672344	0.00138238	0.000203603	0.000134698	0.000152573	0.00467792	0.00148885	0.00343581	0.000819575	0.00132442	0.00170964	0.000469597	0.000448313	0.000674012	0.00152604	0.000496834	0.000767707
p1849_366.1272_10.17	p1849	366.127	10.17			2.5785	1.3665	4.1227e-10	1.4	B. rapa	1.0951	0.13111	0.79466		1.1538	0.20641	0.86372			0.000377268	0.000928755	0.000998492	0.000164961	0.000139806	0.00137273	0.000192418	0.000343667	0.000751241	0.00090114	0.00136204	0.000796477	0.000440991	0.000654293	0.00029841	0.000955273	0.000962417	0.000495823	0.000961897	0.00153708	0.00028622	0.000908798	0.00198814	0.000506948	0.000396049	0.000969734	0.000384184	0.00292049	0.00149912	0.0024915
p2772_558.245_13.35	p2772	558.245	13.35			2.5784	1.3665	0.00072348	1.4	B. rapa	1.1399	0.18892	0.81823		1.4583	0.54433	0.36425			4.94312e-05	8.94036e-05	3e-07	6.07752e-05	0.000149764	0.000735928	0.000157076	0.000828962	0.000954616	0.00106915	0.00118944	0.00177833	7.53387e-05	0.000658961	0.00047785	0.000692776	0.000160672	0.000812723	0.000172152	0.000163265	7.77855e-05	0.000412314	0.000642198	0.000508415	0.00016378	0.000308804	0.0003626	0.000475663	0.000163211	0.000732059
p1064_603.2032_6.21	p1064	603.203	6.21			2.5754	1.3648	4.3731e-10	1.4	B. rapa	1.3487	0.43162	0.44629		0.94262	-0.085248	0.89772			0.000613629	0.00226634	0.00330107	0.00191363	0.000825892	0.00152478	0.00151971	0.00303665	0.00578269	0.0041315	0.00136204	0.00233119	0.00238746	0.00179405	0.000984622	0.00609697	0.00495419	0.0022815	0.0065891	0.00189945	0.00091077	0.00628229	0.00836948	0.00283773	0.0061343	0.0063016	0.00155904	0.00949914	0.00516431	0.00298863
p678_295.1173_5.86	p678	295.117	5.86			2.5746	1.3643	1.8353e-07	1.4	B. rapa	1.7237	0.7855	0.10185		2.0649	1.046	0.039406	+		0.000844308	0.00183928	0.00213919	0.000295194	0.000317651	0.00458779	0.000664487	0.00199956	0.00461536	0.00138417	0.000384599	0.00454427	0.000460475	0.00177071	0.00400947	0.00422972	0.00155182	0.00988709	0.00316113	0.00125336	0.00337952	0.00254951	0.00189408	0.00495429	0.00247605	0.00174063	0.00586635	0.002598	0.00106994	0.00785748
p2017_374.0577_1.16	p2017	374.058	1.16			2.5712	1.3625	1.3896e-06	1.4	B. rapa	0.69045	-0.5344	0.35135		0.49049	-1.0277	0.27845			7.21582e-05	7.89876e-05	0.000620275	0.00116065	0.000503461	0.00315542	0.000134917	0.000371586	0.00109573	0.0020963	0.00135079	0.000954788	0.00138532	0.000742206	0.000412121	0.00227994	0.00135239	0.00136018	0.000271139	0.000507715	0.000140467	0.00080389	0.000504004	0.000601588	0.00334111	0.00245266	0.00195689	0.000534113	0.000189405	9.64786e-05
n663_454.0458_2.55	n663	454.046	2.55			2.5628	1.3577	7.408e-05	1.4	B. rapa	0.71763	-0.47868	0.83857		0.5305	-0.91458	0.6162			2.22211e-05	6.3063e-05	0.00170176	1.54347e-05	9.47064e-06	0.000172124	4.53703e-06	3.87355e-05	0.000108468	0.000296197	0.000760988	0.000726471	0.000218862	0.000436972	0.000458284	0.00104009	0.000866846	0.000993481	0.000312128	9.51209e-05	0.000209781	0.000104376	0.000180025	0.000149145	0.000347306	0.000204513	0.00033297	0.000675021	0.000200839	0.000629892
n337_356.0576_3.36	n337	356.058	3.36			2.5574	1.3547	0.0023401	1.4	B. rapa	1.1026	0.1409	0.78746		0.81583	-0.29366	0.98391			1.82997e-05	2.46205e-05	0.000354379	3.94841e-05	4.98707e-05	0.00217941	8.47708e-06	0.000137761	0.00156449	0.000324556	0.000130859	0.000755823	0.000117716	6.95881e-05	0.000404102	0.000282101	0.000252558	0.00398182	6.26925e-05	0.000132342	8.03637e-05	9.48208e-05	9.53073e-05	0.000754702	0.00128813	0.000368123	0.00295839	0.000140351	3.56327e-05	5.59364e-05
p1830_565.1522_4.37	p1830	565.152	4.37			2.5477	1.3492	4.1575e-05	1.3	B. rapa	3.0375	1.6029	0.00052095	+	4.4085	2.1403	1.8048e-05	+		0.00024602	0.00080116	0.000953106	0.000305849	0.000203934	0.0046718	0.00113768	0.000570578	0.00255049	0.00106724	0.00061442	0.00409722	0.000298757	0.000163379	0.00100237	0.00130437	0.000846152	0.00767858	0.00011405	0.00043106	0.000894156	0.000553818	0.00104981	0.00251566	0.000784654	0.000808667	0.00130867	0.00159024	0.00048661	0.00312635
n51_373.1141_3.16	n51	373.114	3.16			2.5462	1.3483	0.059647			0.7253	-0.46335	0.86904		0.59934	-0.73855	0.27845			0.00833454	0.0134259	0.0392069	0.000154706	8.94915e-05	0.00101112	0.000123057	0.000737849	0.00250114	0.00782401	0.00303334	0.00329399	0.000400876	0.000807938	0.00116114	0.00142359	0.000763107	0.00115745	0.00741505	0.00326306	0.00450245	0.0022632	0.0027858	0.00178905	0.00384646	0.00234974	0.00161743	0.0317594	0.00995814	0.0158389
p2321_484.0852_4.89	p2321	484.085	4.89			2.5447	1.3475	0.00013739	1.3	B. rapa	0.82164	-0.28343	0.90343		1.0126	0.018081	0.92392			7.38627e-05	9.28755e-05	0.000130107	6.23538e-05	2.25044e-05	0.00302688	9.59285e-05	0.000284274	0.000613237	0.000326472	0.000125698	0.000162412	5.06587e-05	3.81217e-05	5.71843e-05	0.000112306	0.000197812	0.00015934	0.000537974	0.000419114	0.000181248	0.000108568	0.000182324	0.000129121	0.000251625	0.000133297	6.475e-05	0.000141086	0.000100747	0.000750471
p1618_404.1914_4.96	p1618	404.191	4.96			2.5255	1.3366	0.00014599	1.3	B. rapa	1.6257	0.70106	0.74557		1.744	0.8024	0.96761			0.00048863	0.00031161	0.000369139	0.000134968	0.000106348	0.00127107	0.000207284	0.00408339	0.00755807	0.00491045	0.00259651	0.00300709	0.000339673	0.00258916	0.00388262	0.0179188	0.00101167	0.0034307	0.000710125	0.000554505	0.000440281	0.00385477	0.00143885	0.00440626	0.00139064	0.000931966	0.000851823	0.00147334	0.00112535	0.00164382
n1002_133.0144_4.13	n1002	133.014	4.13			2.5248	1.3362	0.0039911	1.3	B. rapa	1.1536	0.2061	0.94509		0.77513	-0.36749	0.59003			0.000119929	0.000153338	0.000675535	1.39989e-05	1.67834e-05	0.000212868	6.24837e-06	6.37262e-05	0.000433871	0.000240529	0.000199236	0.000235634	8.8534e-05	0.000212346	0.000586212	0.00146038	0.00115036	0.000245521	0.000749642	0.00022057	0.000273445	0.00065272	0.000422882	0.00188158	0.000614716	0.000205051	0.000225007	0.000414369	0.000100824	0.000235095
p1892_350.15_8.91	p1892	350.15	8.91			2.5226	1.3349	6.4422e-10	1.3	B. rapa	1.1268	0.17218	0.52404		1.3308	0.41233	0.47998			0.00039545	0.000780328	0.000947054	0.000146413	9.91787e-05	0.000961076	0.000169418	0.000254323	0.000534378	0.00068731	0.000788897	0.000511025	0.00033123	0.000355543	0.000191929	0.000806435	0.00113116	0.000379211	0.00141164	0.00092882	0.000255257	0.000764854	0.00150504	0.000360953	0.000332026	0.000821996	0.000247489	0.00345258	0.000954078	0.00171599
p1992_859.2891_3.84	p1992	859.289	3.84			2.5221	1.3346	0.019833	1.3	B. rapa	0.83481	-0.26049	0.9865		0.93947	-0.090084	0.93877			3.52268e-05	4.68718e-05	0.000332831	0.000803495	0.000412846	0.00323355	0.000373055	0.00134725	0.00294997	0.0104185	0.00210122	0.00680738	0.0029499	0.00185474	0.00189037	0.00257761	0.00185459	0.00236784	0.0149105	0.00577003	0.00672505	4.51349e-05	3.83229e-05	5.94251e-05	0.00720482	0.0094574	0.00868586	0.00640532	0.00336194	0.00274485
p2157_144.0832_9.89	p2157	144.083	9.89			2.5041	1.3243	0.014735	1.3	B. rapa	0.45257	-1.1438	0.60956		0.85715	-0.22239	0.96761			5.56811e-05	5.29477e-05	0.00031165	3.03876e-05	8.96193e-06	0.000383086	2.24394e-05	2.58892e-05	0.000279121	0.000110733	0.000122884	0.000385524	0.000107812	4.66796e-05	0.000889972	0.000397805	5.894e-05	0.00150527	0.000163544	4.57939e-05	7.47647e-05	3e-07	5.69037e-05	0.000170205	0.000101246	0.000127743	7.91389e-05	0.000106823	5.54111e-05	0.00037855
p787_565.1752_6.3	p787	565.175	6.3			2.502	1.3231	4.8947e-05	1.3	B. rapa	0.96961	-0.044527	0.91498		1.9622	0.97247	0.32964			0.000553971	0.000181411	0.000402422	0.000134179	6.57208e-05	0.00520863	6.45133e-05	0.000811703	0.000221014	0.00117988	0.000635995	0.0032138	0.000138987	0.00049636	0.00185159	0.000680598	0.00027613	0.000328472	0.000626201	0.000161274	0.00181172	0.000453789	0.00030426	0.000333808	0.00047645	0.000245488	0.00146335	0.000886829	0.000456386	0.00378771
n871_538.183_10.43	n871	538.183	10.43			2.5005	1.3222	5.3593e-08	1.3	B. rapa	0.90193	-0.14891	0.98747		1.0319	0.045348	0.95572			0.000183324	0.000260027	0.00073829	3.12284e-05	1.51051e-05	0.000406612	3.14408e-05	0.000320818	0.00106554	0.000858131	0.000217509	0.000363643	0.000123404	0.000328497	0.00019114	0.000242035	0.000143388	0.000158711	0.000541556	0.000582443	0.000190994	0.000417505	0.000529485	0.000152598	0.00035872	0.000226578	0.000220971	0.0010181	0.000273724	0.000500995
p1253_655.1739_10.89	p1253	655.174	10.89			2.4958	1.3195	1.7792e-09	1.3	B. rapa	0.52083	-0.94111	0.017394		0.85181	-0.2314	0.4192			0.000978965	0.00120391	0.00350077	0.0011567	0.000357482	0.00203052	0.0017427	0.000976683	0.0032789	0.00836036	0.00214344	0.00305467	0.00206662	0.00173882	0.00132313	0.00377915	0.00145735	0.00113229	0.00864847	0.00386063	0.0011766	0.00669827	0.00436881	0.00241295	0.00268748	0.00225827	0.00141083	0.0129175	0.00268693	0.00317422
p586_235.0966_5.2	p586	235.097	5.2			2.4936	1.3182	2.1625e-06	1.3	B. rapa	0.87128	-0.19878	0.52208		0.86729	-0.20542	0.71463			0.00159487	0.00462902	0.0173526	0.00278342	0.00279951	0.0104887	0.00193147	0.00869217	0.0149107	0.00408949	0.00613482	0.00375435	0.00476712	0.00981439	0.00855201	0.011378	0.00787292	0.00661839	0.00146329	0.0029328	0.000534681	0.00414265	0.0140726	0.00642818	0.000869522	0.00921858	0.00276555	0.0117726	0.00711277	0.0031698
p2240_321.1478_4.09	p2240	321.148	4.09			2.4935	1.3182	5.1796e-09	1.3	B. rapa	0.46208	-1.1138	0.0026375	-	0.49666	-1.0097	0.011477	-		0.00103692	0.00137057	0.00219971	0.00108922	0.000375206	0.0037897	0.00111271	0.000716268	0.00384025	0.00435869	0.000846118	0.00189317	0.00259009	0.00127202	0.00274945	0.00316485	0.000922854	0.00229307	0.0110091	0.00290294	0.00260619	0.00296061	0.00136685	0.00250392	0.00241501	0.00130742	0.000999309	0.00928751	0.000780792	0.00212253
p1891_464.1713_11.75	p1891	464.171	11.75			2.4814	1.3112	0.010268	1.3	B. rapa	0.39725	-1.3319	0.33296		0.72627	-0.46143	0.49307			7.95445e-05	7.20436e-05	0.000169441	1.69697e-05	1.87205e-05	0.00100308	3.983e-05	4.8225e-05	6.9521e-05	0.00014319	4.78403e-05	0.000771049	6.42976e-05	0.000102695	0.000879455	0.000192137	6.86287e-05	0.000148658	0.000187215	0.000156297	0.000510515	0.000229334	8.47748e-05	3.00794e-05	0.000169735	6.887e-05	0.00274109	0.000235816	8.66428e-05	0.00172925
p2066_293.1169_1.98	p2066	293.117	1.98			2.4801	1.3104	0.00049416	1.3	B. rapa	2.2599	1.1763	0.33317		0.8813	-0.1823	0.98787			3.18178e-05	8.67996e-05	0.00031165	0.000158252	9.06151e-05	0.000614114	5.35741e-05	8.37592e-05	0.000417126	0.000288288	0.000204494	0.000344511	0.000298757	0.000142373	0.000144604	0.000397805	0.000435187	0.00137976	0.000208734	0.000218019	8.45823e-05	0.000136625	0.000235744	0.000238434	0.00054494	0.000484311	0.000873406	0.000147133	8.36203e-05	6.481e-05
n1058_660.1052_4.83	n1058	660.105	4.83			2.4795	1.3101	0.00090588	1.3	B. rapa	0.93762	-0.092932	0.8221		1.2221	0.28935	0.34897			9.50932e-05	7.47253e-05	0.000251018	1.20845e-05	2.72131e-05	0.00185595	2.35209e-05	9.05912e-05	0.000606143	0.000260485	0.000372536	0.00153121	5.88578e-05	8.90318e-05	0.000411627	0.000349969	0.0003047	0.00170987	0.000149395	0.000130964	0.000622036	0.00023889	0.00014402	0.000753321	0.000169577	8.01905e-05	0.000584211	0.00042328	8.05786e-05	0.000752304
p2103_385.1644_4.69	p2103	385.164	4.69			2.4766	1.3083	0.0011303	1.3	B. rapa	0.63984	-0.64423	0.40634		0.86311	-0.21239	0.82148			8.1249e-05	0.000122387	0.000387294	8.68217e-05	6.35301e-05	0.000257071	5.55375e-05	0.000776676	0.000918299	0.00028447	0.000674455	0.00125993	0.000107812	0.00141361	0.00343697	0.000852439	0.000430342	0.00114921	0.000339999	0.000102539	7.24991e-05	0.000146384	0.000836135	0.000478336	0.000114646	0.00013774	0.000131658	0.000749773	0.000261943	0.000374131
n168_220.0982_5.55	n168	220.098	5.55			2.4736	1.3066	7.2891e-05	1.3	B. rapa	0.76378	-0.38876	0.896		0.82685	-0.2743	0.81481			0.001363	0.00236918	0.00640466	0.000143339	6.28179e-05	0.00177778	6.60257e-05	0.000253655	0.00124929	0.00180659	0.000229299	0.00235716	0.000715938	0.000674902	0.00105804	0.0055022	0.00310837	0.00407564	0.00849149	0.00379174	0.00715759	0.00783117	0.00442861	0.0034041	0.00711896	0.00303055	0.00270109	0.00952158	0.00318468	0.00742495
p1087_161.0599_2.49	p1087	161.06	2.49			2.4712	1.3052	0.01995	1.3	B. rapa	0.32499	-1.6215	0.053232		0.60692	-0.72042	0.82591			0.000243179	0.000212659	0.000877463	9.74771e-05	0.000219866	0.012079	0.000501801	0.00490169	0.0048177	0.012446	0.00947896	0.015348	0.00104175	0.00810747	0.0138918	0.017636	0.000445683	0.0132671	0.000217341	0.00025784	0.000521843	0.00442932	0.000588779	0.00518833	0.00412278	0.000318801	0.0100974	0.00104807	0.000349593	0.0130496
n625_540.1726_6.21	n625	540.173	6.21			2.4697	1.3044	3.3627e-08	1.3	B. rapa	1.1801	0.23895	0.57891		0.99302	-0.010112	0.99253			0.000145744	0.000315315	0.00184572	0.000194071	6.49158e-05	0.00074005	8.70792e-05	0.000924655	0.00304731	0.00112072	0.00032538	0.00109338	0.000295526	0.000600709	0.000602767	0.00156096	0.00101023	0.000972437	0.0013072	0.000488011	0.000593856	0.00209782	0.0020304	0.00152598	0.00385787	0.00105701	0.00116338	0.00319911	0.00106777	0.00113818
n717_508.0593_4.41	n717	508.059	4.41			2.4692	1.304	1.0652e-05	1.3	B. rapa	0.89545	-0.15932	0.80194		0.71145	-0.49117	0.68928			0.000669901	0.00150401	0.0034515	0.000166192	7.81627e-05	0.00201393	0.000142121	0.00316226	0.00740388	0.00132448	0.000203362	0.000717502	0.000142446	0.000498885	0.000456779	0.00127232	0.000899434	0.000775143	0.0030786	0.00114214	0.000846428	0.000895284	0.00115851	0.000767821	0.00229744	0.000835273	0.00114118	0.00187357	0.000647868	0.0014203
p2848_173.1172_4.23	p2848	173.117	4.23			2.4621	1.2999	0.0004405	1.3	B. rapa	0.63594	-0.65304	0.83183		0.78107	-0.35647	0.4786			0.000224429	0.000237831	0.000447808	6.31431e-05	1.35425e-05	0.00016634	3.61836e-05	7.10684e-05	0.000171208	0.000507846	0.000117256	0.000333848	0.000348766	0.000165713	0.000385172	0.000350447	0.000163094	0.000203848	0.00630505	0.00056446	0.000651737	0.00026471	0.000204389	8.73036e-05	0.000373716	0.00059206	0.00015612	0.000763882	0.000229704	0.000172336
p2125_518.1857_2.18	p2125	518.186	2.18			2.457	1.2969	0.0001211	1.3	B. rapa	0.53348	-0.90649	0.36858		0.81988	-0.28652	0.54628			2.89769e-05	0.000105027	0.000889565	2.72304e-05	3.30596e-05	9.32512e-05	1.43051e-05	6.54845e-05	0.000189886	0.00014128	0.000458705	0.000237057	8.63797e-05	0.000710308	0.00172539	0.000416748	0.00039078	0.000470898	6.88606e-05	7.36685e-05	4.22911e-05	9.02699e-05	0.000211356	0.000112981	9.52901e-05	0.000107748	0.000125183	0.000352716	0.000156158	0.000211369
p104_419.1189_3.16	p104	419.119	3.16			2.4517	1.2938	0.027833	1.3	B. rapa	0.74831	-0.41829	0.85474		0.69142	-0.53236	0.29448			0.00984704	0.0194995	0.0418429	0.000460944	0.000246154	0.00172473	0.000551729	0.000978206	0.00298525	0.00624497	0.00357114	0.00416284	0.000572184	0.000932815	0.0012896	0.00155469	0.00121432	0.00140379	0.00881416	0.00376207	0.00453119	0.00286424	0.00444778	0.00219506	0.00242245	0.00451321	0.00179214	0.0315892	0.0195319	0.0166297
p1893_839.1566_5.18	p1893	839.157	5.18			2.4509	1.2933	0.00092208	1.3	B. rapa	0.39375	-1.3447	0.18908		0.7385	-0.43733	0.93827			0.000197725	6.16277e-05	0.000251136	2.01268e-05	5.97462e-06	0.000481378	2.66468e-05	0.000256354	9.4424e-05	0.00124098	0.000268281	0.000399469	2.98757e-05	0.000252848	0.000441042	0.000400511	3.55255e-05	0.000114832	0.00015924	0.000187158	0.000104217	0.000602612	5.57424e-05	0.000101976	0.000384138	0.000101083	0.000541742	0.000108838	2.72018e-05	0.00169758
p2468_496.1541_7.33	p2468	496.154	7.33			2.4498	1.2926	0.00018036	1.3	B. rapa	1.299	0.3774	0.47452		1.0811	0.11244	0.87372			5.34084e-05	0.000204847	0.000717099	5.48555e-05	2.35002e-05	0.00049734	0.000105746	6.24387e-05	0.00149107	0.000322654	0.000333006	0.000750542	6.23492e-05	6.61295e-05	0.000124228	9.20093e-05	0.000203464	0.000572377	0.000305569	0.000156297	0.000179737	0.000158582	0.000207873	0.000539228	0.00015038	0.000244377	0.000589225	0.000382949	0.000278063	0.000844003
p1778_329.1023_7.93	p1778	329.102	7.93			2.4459	1.2904	0.00067641	1.3	B. rapa	0.82999	-0.26884	0.84843		0.94826	-0.076638	0.73414			0.000922716	0.00195907	0.00222997	3.19662e-05	2.17078e-05	0.000107533	2.15979e-05	4.72097e-05	0.000125553	0.00136126	0.0017973	0.000582388	6.04008e-05	0.000143929	0.000103195	0.000225964	0.000108999	0.000137086	0.00104367	0.000367347	0.00083676	0.000195178	0.00219137	0.000735111	0.000242692	0.00063427	0.000732395	0.000955356	0.000363698	0.000553095
p1942_672.2008_10.89	p1942	672.201	10.89			2.4385	1.286	1.8239e-09	1.3	B. rapa	0.57297	-0.80347	0.071146		0.79061	-0.33896	0.31011			0.000244883	0.000344594	0.00100152	0.000190218	9.79838e-05	0.000459535	0.000430837	0.00034925	0.00102517	0.00218794	0.000932418	0.00095889	0.000644275	0.000511142	0.00033719	0.000921446	0.00043115	0.000314229	0.00197974	0.00105226	0.000423667	0.00174684	0.00108581	0.000601588	0.000978212	0.000486533	0.000353967	0.00350499	0.0010115	0.00111282
n675_831.1966_7.35	n675	831.197	7.35			2.4344	1.2835	0.0052155	1.3	B. rapa	0.4672	-1.0979	0.12842		0.50846	-0.9758	0.49632			1.76462e-05	6.65185e-05	0.000188264	4.31933e-05	9.42868e-05	0.000373351	2.86549e-05	0.000585406	0.00111658	0.000557733	0.00109285	0.00141462	5.91051e-05	0.00048814	0.00139291	0.00084385	0.000876622	0.00110309	0.000309461	0.000149574	0.000170121	0.000257266	0.00162375	0.000576556	5.54386e-05	0.00044347	0.000546878	0.000844333	0.000153869	0.00108225
p173_508.1537_7.28	p173	508.154	7.28			2.4311	1.2816	5.0716e-11	1.3	B. rapa	1.1585	0.21224	0.5111		1.9932	0.99508	0.014767			0.0168606	0.0158114	0.00856282	0.00358574	0.00295624	0.0369056	0.011926	0.0170057	0.0290338	0.0554449	0.0381578	0.0346308	0.00738773	0.0186625	0.0125174	0.0313332	0.0182722	0.030733	0.0447056	0.0419034	0.0193595	0.0416083	0.0303262	0.0273994	0.0191637	0.0145316	0.0159659	0.0534596	0.0253037	0.0585625
p1281_702.2972_3.3	p1281	702.297	3.3			2.429	1.2804	0.008301	1.3	B. rapa	0.58413	-0.77563	0.15034		0.68788	-0.53978	0.50296			0.00030511	0.00349889	0.0370773	0.00147557	0.00202261	0.00627639	0.0010813	0.0132832	0.0174622	0.00361029	0.0149562	0.00800742	0.00413388	0.0204947	0.0219535	0.00434338	0.00901781	0.00203225	0.000402404	0.000641115	0.000101197	0.00272151	0.0120601	0.00715082	0.000763809	0.0075146	0.00196912	0.00682052	0.00240081	0.000324787
p2053_274.0925_2.7	p2053	274.092	2.7			2.4251	1.278	3.7827e-06	1.3	B. rapa	0.72354	-0.46686	0.38529		0.71964	-0.47466	0.6517			0.000708514	0.0011987	0.00207565	0.00039346	0.00011073	0.00091235	0.000213735	0.000259907	0.00086538	0.00133262	0.000114442	0.000363377	0.000636482	0.00074843	0.000481794	0.000162369	7.83175e-05	0.000101479	0.00134278	0.000575411	0.00045463	0.00128696	0.000572521	0.000707232	0.00196238	0.000855321	0.00103312	0.000495818	0.000330451	0.000430839
p2781_652.13_11.62	p2781	652.13	11.62			2.4242	1.2775	0.00031065	1.3	B. rapa	1.7164	0.77939	0.087614		2.3595	1.2385	0.0050174	+		9.60216e-05	8.94036e-05	0.000142209	1.7759e-05	1.19492e-05	0.000621675	4.43178e-05	9.59424e-05	0.00034968	0.000372293	7.22295e-05	0.00124434	5.58545e-05	4.43457e-05	0.000147233	0.00024626	2.34145e-05	0.000272391	4.94936e-05	8.46192e-05	0.000737074	0.000256171	8.36135e-05	0.000393967	0.000262048	7.55348e-05	0.000420875	0.0001169	8.16054e-05	0.000550885
n1079_161.0458_5.21	n1079	161.046	5.21			2.4197	1.2748	0.00029231	1.3	B. rapa	0.68216	-0.55183	0.36858		0.7477	-0.41947	0.6994			5.8167e-05	0.000203011	0.00134	8.98563e-05	7.81627e-05	0.00140194	3.96791e-05	0.000559791	0.00250497	0.000247881	0.000265845	0.000494098	0.000181519	0.000536749	0.00144182	0.000574014	0.000413327	0.000823371	0.000228094	0.000203338	0.000203518	0.000195522	0.000708804	0.000749868	0.000220124	0.000370814	0.00037333	0.00064606	0.000229588	0.000401283
p2162_452.0782_9.85	p2162	452.078	9.85			2.4194	1.2747	0.0005721	1.3	B. rapa	0.79254	-0.33545	0.57891		1.039	0.055188	0.71913			6.24992e-05	7.72516e-05	0.000118004	3.03876e-05	1.05552e-05	0.000620835	5.41351e-05	0.000499509	0.000316476	0.000479208	0.000408988	0.000827647	5.00093e-05	0.000382773	0.000779547	0.001142	6.45917e-05	0.000279512	8.1772e-05	8.56147e-05	0.000174451	0.000344001	0.000220647	0.000176074	0.000141446	5.88727e-05	0.00028562	0.000137055	7.55606e-05	0.000555304
p1654_195.065_3.34	p1654	195.065	3.34			2.415	1.272	4.1137e-05	1.3	B. rapa	0.6048	-0.72547	0.097712		0.5792	-0.78787	0.029454			0.000356246	0.00108413	0.00336159	0.00131101	0.0012714	0.00277401	0.000810063	0.00340722	0.0111835	0.0030108	0.00816194	0.00641447	0.00273687	0.00425485	0.00818196	0.00553138	0.00456906	0.00644837	0.00207227	0.00103235	0.000404031	0.00147969	0.00341654	0.00268	0.00117177	0.00343906	0.00123097	0.00285599	0.00134599	0.000435995
p710_122.096_1.79	p710	122.096	1.79			2.4149	1.272	1.3686e-10	1.3	B. rapa	0.52341	-0.93399	0.0056883		0.60447	-0.72626	0.054856			0.00593856	0.00560204	0.0154827	0.00419349	0.00127976	0.0166416	0.00456726	0.00400623	0.0243137	0.0177861	0.00197459	0.00944207	0.00676684	0.00500172	0.0126312	0.0167484	0.00548061	0.00892037	0.0229241	0.00511299	0.00600459	0.0142041	0.00659618	0.00706425	0.015163	0.00855321	0.00808081	0.0262945	0.00699892	0.00871916
n449_355.1037_3.34	n449	355.104	3.34			2.4136	1.2712	0.0086762	1.3	B. rapa	0.48544	-1.0426	0.18477		0.51233	-0.96485	0.12934			0.000206199	0.000371035	0.00586202	0.000444376	0.000378945	0.00253696	0.000187968	0.00271617	0.0162332	0.00187801	0.00536759	0.00663445	0.000983519	0.00319235	0.0159865	0.00322086	0.00366454	0.00624762	0.000665607	0.000740289	0.000476964	0.000946003	0.00304348	0.00301674	0.000771248	0.0017206	0.00234189	0.00199833	0.000558381	0.000456408
p1803_442.0805_5.34	p1803	442.08	5.34			2.4072	1.2674	0.0070033	1.3	B. rapa	0.52356	-0.93356	0.31101		0.59658	-0.74522	0.093031			0.000325564	0.000340254	0.00216642	0.000214686	5.07843e-05	0.0065091	9.677e-05	0.000132999	0.00173284	0.000748404	0.000333944	0.00131981	0.000379291	7.54654e-05	0.000324702	0.000135308	0.000246256	0.00026794	0.00144177	0.000418118	0.000574706	0.000479406	0.000470326	0.000298593	0.000332026	0.000420996	0.000125903	0.00131815	0.000431199	0.00498595
p1954_416.1915_2.81	p1954	416.192	2.81			2.3932	1.259	0.0081658	1.3	B. rapa	0.79952	-0.32279	0.78075		0.82279	-0.2814	0.93877			7.10219e-05	7.37796e-05	0.000127081	4.38055e-05	2.76824e-05	0.00122571	7.40501e-05	0.000481235	0.00155333	0.00090114	0.000351767	0.00283648	8.50807e-05	0.000781884	0.00367228	0.00152086	0.000147754	0.00204738	0.00029481	7.96416e-05	0.000323225	0.000468427	0.000354196	0.00118043	0.000189091	0.000157734	0.000356125	0.000288219	0.000151121	0.00103328
n357_149.0609_5.86	n357	149.061	5.86			2.3862	1.2547	5.0838e-05	1.3	B. rapa	0.5884	-0.76512	0.92741		0.6027	-0.7305	0.98091			0.000153914	0.0003922	0.0010779	6.05424e-05	0.000106695	0.0026725	3.14806e-05	0.000318943	0.00343779	0.00042644	7.30926e-05	0.00262541	0.000138736	0.000351522	0.00238323	0.000943608	0.000812532	0.00527694	0.000622923	0.000495594	0.00243387	0.000545403	0.000460299	0.00330605	0.00065711	0.000396647	0.00522561	0.00104038	0.000155893	0.00487944
p1648_177.0545_3.34	p1648	177.054	3.34			2.384	1.2534	0.00089468	1.3	B. rapa	0.48619	-1.0404	0.052392		0.4715	-1.0847	0.0088208	-		0.000227838	0.000553781	0.00386386	0.000529612	0.000578543	0.00250182	0.000456642	0.00187722	0.00999442	0.00239795	0.00497164	0.00539652	0.00124828	0.00271831	0.00887474	0.00231512	0.00334504	0.00524843	0.000787594	0.000483823	0.000268851	0.000941734	0.00266634	0.0027673	0.000702764	0.00154957	0.00128996	0.00136249	0.000608514	0.000676087
p1025_338.1236_5.92	p1025	338.124	5.92			2.382	1.2522	2.5499e-08	1.3	B. rapa	0.73069	-0.45268	0.41129		0.83806	-0.25487	0.61239			0.00198123	0.00254323	0.00482907	0.00196138	0.00144944	0.0036914	0.00206302	0.00184829	0.00825328	0.0150693	0.00482343	0.00510451	0.00665253	0.00596644	0.00317011	0.00811712	0.00916557	0.00245419	0.0111963	0.00809358	0.00246044	0.0138613	0.0157623	0.00322216	0.006913	0.0118967	0.00311016	0.0136955	0.00786031	0.00286563
n605_169.0505_3.16	n605	169.05	3.16			2.3787	1.2502	0.068093			0.71733	-0.47928	0.85277		0.64584	-0.63076	0.38818			0.00303841	0.00473275	0.0154635	9.57191e-05	3.5365e-05	0.000360878	3.35899e-05	0.000363614	0.00113062	0.00282332	0.000989108	0.00124014	0.00017509	0.000291656	0.000363466	0.000646788	0.000381825	0.000651506	0.00379623	0.0011125	0.00174504	0.000796788	0.0013576	0.000734678	0.00149195	0.00103763	0.00113512	0.0109852	0.00323286	0.00561147
p2283_332.1394_12.26	p2283	332.139	12.26			2.3777	1.2496	1.8799e-06	1.2	B. rapa	2.0165	1.0118	0.052123		2.5884	1.3721	0.010014	+		0.000265906	0.000289043	0.00076551	0.00010024	3.84367e-05	0.000727527	0.000107148	0.000540628	0.000692097	0.000977507	0.000416492	0.00305385	0.000157172	0.000138483	0.000458789	0.00054935	0.000532882	0.000627568	0.000378734	0.000481832	0.000638143	0.000364739	0.000839619	0.000767391	0.000744454	0.000522079	0.000865492	0.000888844	0.000599447	0.00112166
p537_409.0895_5.42	p537	409.089	5.42			2.3741	1.2474	4.785e-08	1.2	B. rapa	1.2858	0.36263	0.15478		1.1663	0.22197	0.98091			0.00462438	0.00841522	0.010109	0.000617223	0.000543093	0.00213386	0.00112674	0.00303564	0.00571836	0.0065199	0.00118663	0.0036026	0.00255632	0.00473098	0.0021408	0.0152357	0.00900086	0.00675726	0.0208497	0.00746242	0.00450325	0.015696	0.0119474	0.00573929	0.0138171	0.00978953	0.00404688	0.0310088	0.0179905	0.0055744
p2695_376.0882_6.31	p2695	376.088	6.31			2.3675	1.2434	4.3301e-09	1.2	B. rapa	1.2798	0.35589	0.57566		0.83602	-0.2584	0.6325			0.000159089	0.000379314	0.000777613	8.7611e-05	0.000146976	0.000470457	0.00020504	0.000598498	0.0017235	0.00052121	0.000138831	0.000415874	0.000251345	0.000413893	0.000281978	0.000529054	0.000421461	0.00058662	0.000477721	0.000727725	0.000178982	0.000572116	0.000558585	0.000424046	0.00118517	0.000973066	0.000416559	0.00093117	0.000742508	0.000565615
p2375_533.189_11.58	p2375	533.189	11.58			2.3601	1.2388	0.00017703	1.2	B. rapa	0.91318	-0.13103	0.95298		1.3771	0.46166	0.54686			7.49991e-05	4.60038e-05	0.000263239	3.39394e-05	2.8479e-05	0.00119042	3.59031e-05	0.000257877	0.000585221	0.000416204	0.000856436	0.00101631	5.06587e-05	0.000444235	0.000420666	0.00065489	0.000151791	0.00058573	0.000193671	8.46192e-05	6.19263e-05	0.000215916	0.000160259	0.000308864	0.000138468	9.21969e-05	0.000282742	0.000205583	8.66428e-05	0.000846213
p1980_578.1276_7.03	p1980	578.128	7.03			2.3596	1.2385	1.9452e-08	1.2	B. rapa	0.66751	-0.58314	0.42193		0.96773	-0.047327	0.83739		X	8.92035e-05	0.000121519	0.000408474	3.98591e-05	3.16655e-05	0.000793895	7.5733e-05	5.07632e-05	0.000210638	0.000460116	0.000251396	0.000333848	0.000122101	0.000129925	7.88749e-05	0.000232729	0.00017359	0.000190496	0.000206582	0.000301643	7.02335e-05	0.000202497	0.000144001	0.000128388	0.000193558	0.000185505	0.000205761	0.000366825	0.000229704	0.000855051
p1651_374.1446_3.34	p1651	374.145	3.34			2.3553	1.2359	1.8911e-05	1.2	B. rapa	0.73536	-0.44347	0.31236		0.69449	-0.52598	0.16234			0.00051363	0.00118481	0.00486235	0.00198664	0.0015779	0.00199356	0.00128325	0.00478697	0.00981179	0.0053362	0.0105268	0.00418417	0.00431444	0.00577427	0.00676418	0.00909675	0.00702758	0.00490304	0.00250481	0.00129716	0.000214477	0.0022726	0.00639179	0.00274823	0.00171075	0.00435991	0.00139428	0.00492391	0.00179129	0.000584027
p2251_288.0844_5.55	p2251	288.084	5.55			2.3541	1.2352	3.5387e-05	1.2	B. rapa	0.86478	-0.2096	0.94634		1.0949	0.13081	0.86372			0.000846581	0.00228456	0.0027988	0.000189824	5.79538e-05	0.000461215	0.000148942	0.000206606	0.000405712	0.00132498	0.000185733	0.00049626	0.000732603	0.000436455	0.00021362	0.00401864	0.00187881	0.00112873	0.00565733	0.00273171	0.00151719	0.00380963	0.00293112	0.00071677	0.00240012	0.00208832	0.000630234	0.00623602	0.00297608	0.00138679
p1964_390.1914_9.84	p1964	390.191	9.84			2.3538	1.235	0.012962	1.2	B. rapa	1.0198	0.028348	0.97864		1.0862	0.11926	0.5381		X	0.000182384	0.000282967	0.000508323	2.40733e-05	8.36447e-06	7.98096e-05	2.41224e-05	4.92403e-05	4.46179e-05	0.000269196	5.44067e-05	8.3667e-05	4.02672e-05	6.53515e-05	7.16447e-05	0.000100128	3.71402e-05	8.27855e-05	0.000120506	8.56147e-05	3.32288e-05	0.000323264	0.00023226	0.00018928	9.08233e-05	0.000134408	6.18723e-05	0.000727603	0.000521872	0.000951529
p2256_248.0919_5.55	p2256	248.092	5.55			2.3454	1.2298	3.903e-05	1.2	B. rapa	0.84972	-0.23495	0.92017		0.98529	-0.021378	0.9506			0.000506244	0.00111451	0.00171256	0.000123129	2.76824e-05	0.000673761	0.000138563	0.000163965	0.000513625	0.00116461	0.000142583	0.000614378	0.000431898	0.000280856	0.000222822	0.00260738	0.000943847	0.00105574	0.00395088	0.0018218	0.00143186	0.00261417	0.00184182	0.000828283	0.00176435	0.0011308	0.000534548	0.00335584	0.00150315	0.00172999
p2254_604.106_5.37	p2254	604.106	5.37			2.3453	1.2298	0.00015786	1.2	B. rapa	0.98508	-0.021689	0.55423		0.95531	-0.065953	0.44072			0.000998283	0.000405354	3e-07	0.000115631	1.19492e-05	0.00117362	6.92817e-05	0.000837084	0.00106564	0.00247622	0.00096994	0.00184806	0.000166914	0.000524368	0.000638229	0.00153033	0.000176012	0.00100233	0.000923163	0.000951717	0.00147415	0.00128574	0.000356519	0.00138879	0.00121197	0.000225494	0.000762612	0.000320468	0.000214592	0.00130872
p2024_400.2325_1.76	p2024	400.233	1.76			2.3447	1.2294	0.64235			0.51178	-0.96639	0.9433		1.4377	0.52372	0.62142			3e-07	4.25318e-05	0.000169441	1.18393e-05	1.45382e-05	0.000958555	1.00977e-05	3e-07	3e-07	9.92781e-05	3.37697e-05	0.00139445	2.40304e-05	3e-07	0.00211648	9.47155e-05	2.17997e-05	0.000162901	8.60758e-05	4.87805e-05	0.000657778	8.66103e-05	3e-07	3.96167e-05	3e-07	3e-07	0.00172883	7.86053e-05	4.33214e-05	0.00136322
p2105_265.1068_5.44	p2105	265.107	5.44			2.3401	1.2266	3.4029e-06	1.2	B. rapa	0.75149	-0.41217	0.24157		0.75691	-0.40181	0.49499			0.00023352	0.000859316	0.00322543	0.000474362	0.000431965	0.00173313	0.00047824	0.0025478	0.00698323	0.000771314	0.00136392	0.00151339	0.000878734	0.00265374	0.00340345	0.00181448	0.00114327	0.00176965	0.00117924	0.000782479	0.000595097	0.000745336	0.00303564	0.00149883	0.000446672	0.00200056	0.000503611	0.00302731	0.00190312	0.00176902
p2474_526.1709_5.03	p2474	526.171	5.03			2.3386	1.2257	0.41098			0.73728	-0.43972	0.76734		1.4366	0.52263	0.8046			4.82949e-05	3.55878e-05	0.000124055	3.59126e-05	2.05129e-05	9.49314e-05	4.01104e-05	8.07134e-05	0.000177434	0.000173737	9.75568e-05	0.000133703	6.55966e-05	8.63573e-05	6.7701e-05	0.00021108	0.000120302	0.00010682	0.000228101	9.25834e-05	8.38271e-05	3e-07	0.000159098	0.000135724	0.000317137	0.00532187	0.000988517	0.00013504	8.05979e-05	0.000126674
p1319_522.2182_3.1	p1319	522.218	3.1			2.3367	1.2245	7.0254e-05	1.2	B. rapa	0.78311	-0.35271	0.50858		0.89368	-0.16216	0.73003			0.00029261	0.00186098	0.0109471	0.000642481	0.000670153	0.00359731	0.000411202	0.00284731	0.00563224	0.00181755	0.00393604	0.00290784	0.00140416	0.00325201	0.00308729	0.0018889	0.00423318	0.00163435	0.000873669	0.000764559	0.000173696	0.00151873	0.00554869	0.00265065	0.000515162	0.00265483	0.00127917	0.00576439	0.00172077	0.000720275
n1053_801.1863_6.04	n1053	801.186	6.04			2.3356	1.2238	0.00015146	1.2	B. rapa	0.60728	-0.71957	0.24709		0.77074	-0.37569	0.67728			0.000139209	0.000920892	0.00236253	0.000190601	0.000415809	0.000715936	9.52379e-05	0.00306885	0.00525239	0.00144002	0.00401479	0.00230742	0.000432283	0.0042024	0.00182711	0.000991851	0.00137631	0.000668167	0.000384158	0.000426665	9.28879e-05	0.00107096	0.00202051	0.00095149	0.000624499	0.00129166	0.000767849	0.00182011	0.000393175	0.000381016
p2145_452.0786_5.7	p2145	452.079	5.7			2.3322	1.2217	0.019486	1.2	B. rapa	0.43618	-1.197	0.24801		0.8813	-0.18229	0.6251			5.5113e-05	4.68718e-05	0.000154312	1.69697e-05	1.33433e-05	0.00103332	4.34764e-05	0.000408643	0.000291573	0.000358929	0.000438068	0.00173486	4.5463e-05	0.000436455	0.00105955	0.00074284	4.44068e-05	0.000315119	0.000109747	7.06819e-05	0.000187289	0.000429392	6.15489e-05	0.000132789	9.97568e-05	3.77674e-05	0.000374831	0.000155195	5.13812e-05	0.000931644
p1909_259.1226_7.03	p1909	259.123	7.03			2.332	1.2216	5.9387e-08	1.2	B. rapa	0.69402	-0.52695	0.65296		0.91605	-0.12651	0.6318			0.000147157	0.000167523	0.000459911	7.77449e-05	2.74833e-05	0.000909829	7.43306e-05	9.23889e-05	0.000331003	0.000519301	0.000359272	0.00034205	0.000143533	0.000114365	0.000102537	0.000138014	0.000323766	0.000140646	0.000417468	0.00041115	0.000139712	0.000146384	0.00029497	9.90419e-05	0.000165269	0.00023438	0.000158278	0.000471632	0.000254891	0.00141772
p1771_727.1742_7.81	p1771	727.174	7.81			2.3284	1.2193	1.4942e-07	1.2	B. rapa	1.6201	0.69612	0.027407		2.4628	1.3003	0.0026488	+		0.000544312	0.000329838	9.98492e-05	7.73502e-05	9.65897e-05	0.000770373	0.00035314	0.000617788	0.000390147	0.00158845	0.000654756	0.00192762	6.23492e-05	0.000373437	0.000560669	0.000860558	7.99323e-05	0.000925774	0.000544429	0.000423096	0.000920588	0.000567236	7.66457e-05	0.000841489	0.000399027	0.000162178	0.000416559	0.000274111	0.000123919	0.000746052
p1930_630.119_10.17	p1930	630.119	10.17			2.3284	1.2194	6.6612e-10	1.2	B. rapa	0.92134	-0.1182	0.96263		0.9192	-0.12155	0.86397			0.000291474	0.000417506	0.000962183	0.000137336	6.97039e-05	0.000888827	0.000104624	0.000212698	0.000725301	0.000670127	0.000779516	0.000576646	0.000398775	0.000452792	0.000253057	0.000618357	0.000587785	0.000281293	0.000720885	0.000779492	0.000236377	0.000995408	0.00121007	0.000490074	0.000366271	0.0006065	0.000331664	0.00202963	0.000743516	0.00118426
n891_800.1481_7.14	n891	800.148	7.14			2.3197	1.214	1.7706e-05	1.2	B. rapa	1.2141	0.27984	0.83086		0.78422	-0.35067	0.96761			0.00015228	0.000283351	0.000557409	6.64051e-05	5.27479e-05	0.000286873	4.66041e-05	0.000530739	0.00101066	0.00067327	0.000430303	0.000120671	0.000164208	0.000273747	9.70749e-05	0.00105318	0.000831542	0.000739192	0.00011338	0.000237113	8.87132e-05	0.000439557	0.000578904	0.000158121	0.00118378	0.000486525	0.000291601	0.000385408	0.00014739	0.000386691
n658_279.091_6.75	n658	279.091	6.75			2.3159	1.2116	2.7204e-05	1.2	B. rapa	1.3852	0.47006	0.7634		0.69841	-0.51785	0.68928			0.00028528	0.000342959	0.00198231	0.000160808	0.000130191	0.00189336	0.000118719	0.000960891	0.00284186	0.000321405	0.000284118	0.00058134	0.000199078	0.000529074	0.000480859	0.00113495	0.000747356	0.000862829	0.000509543	0.000669982	0.000395556	0.000459403	0.00070245	0.000700844	0.00285183	0.000872946	0.00195342	0.00221665	0.00126091	0.00127924
p1299_409.1097_4.43	p1299	409.11	4.43			2.3149	1.2109	6.314e-07	1.2	B. rapa	1.1865	0.24667	0.70927		0.92643	-0.11024	0.72257			0.00462438	0.00460298	0.0155946	0.000228499	0.000337566	0.0016466	0.000421019	0.00192545	0.00180443	0.00218412	0.000842365	0.00197602	0.00299926	0.00256582	0.00193901	0.00795745	0.00261354	0.00317701	0.00333544	0.0029109	0.00337649	0.0040902	0.0033457	0.0031444	0.0105162	0.00231603	0.00219718	0.00466391	0.00315239	0.00247677
p1873_435.1391_1.3	p1873	435.139	1.3			2.3131	1.2099	1.789e-08	1.2	B. rapa	1.3598	0.44335	0.70579		1.0091	0.013103	0.96143			0.000800559	0.00143566	0.00157641	0.000411219	0.000177645	0.000718286	0.000411763	0.00107567	0.00167265	0.000798043	0.000184795	0.000199324	0.000420208	0.000964712	0.000729593	0.000967451	0.000678213	0.000793139	0.00191519	0.00114684	0.000572441	0.000607492	0.000421552	0.000248705	0.0011271	0.000635381	0.000480589	0.001429	0.001348	0.00193178
p1746_515.265_14.45	p1746	515.265	14.45			2.3126	1.2095	1.6704e-06	1.2	B. rapa	1.6135	0.69023	0.23107		1.939	0.95533	0.031761			0.00150964	0.00157541	0.000735253	0.000390303	0.00029674	0.00128199	0.000380068	0.0028001	0.00203063	0.00291534	0.00437786	0.00169959	0.000324086	0.00410314	0.00174905	0.00392528	0.000980987	0.00243817	0.000241012	0.000491787	0.00056942	0.00122352	0.00033097	0.00102563	0.00365527	0.00138518	0.00223532	0.00054419	0.001752	0.0020533
p1938_193.0858_9.86	p1938	193.086	9.86			2.3117	1.2089	0.00038409	1.2	B. rapa	0.5715	-0.80717	0.13399		0.84929	-0.23567	0.61552			9.54534e-05	0.000180543	0.000350985	8.91896e-05	2.9674e-05	0.00112153	5.83425e-05	0.000710684	0.000470045	0.000588032	0.000757003	0.00191696	0.000137038	0.000757766	0.0016636	0.0013842	0.000151791	0.000714804	0.000378734	0.000174216	0.000238643	0.000387916	0.000220647	0.000446055	0.000227803	0.000183283	0.000462603	0.000469616	0.000164218	0.00114522
p1113_340.0785_7.28	p1113	340.079	7.28			2.3082	1.2068	1.467e-06	1.2	B. rapa	0.46757	-1.0968	0.35845		0.72856	-0.45688	0.8337			0.000388632	0.000521665	0.00224812	0.000425032	0.000155738	0.00362924	0.000504045	0.000179194	0.00267915	0.00239795	5.34686e-05	0.00617167	0.00114437	5.75715e-05	0.00150191	0.00180365	0.000577289	0.00174918	0.00386911	0.00131309	0.00102481	0.00194934	0.0017315	0.00178936	0.000574718	0.000833105	0.00124176	0.00391615	0.000220637	0.00175945
n642_465.071_4.95	n642	465.071	4.95			2.3081	1.2067	4.2806e-06	1.2	B. rapa	0.73293	-0.44826	0.86596		0.76843	-0.38002	0.61042			0.000265019	0.000545106	0.00187526	2.57245e-05	1.09092e-05	0.000160483	3.64952e-05	0.000345496	0.0012276	0.000752046	0.000261719	0.000280478	0.000241366	0.00062527	0.000438718	0.000199515	0.000121663	0.000244644	0.0033267	0.000343262	0.00120754	0.00116799	0.000942483	0.000684272	0.000347306	0.000343904	0.000246196	0.00160847	0.000325554	0.000673669
p2323_216.1057_1.09	p2323	216.106	1.09			2.3077	1.2064	0.92059			0.25774	-1.956	0.91196		0.8769	-0.18952	0.95325			7.10219e-05	4.77398e-05	0.000145235	3e-07	1.61315e-05	0.00291851	3e-07	3e-07	0.000113101	3e-07	5.90969e-05	0.00136574	3e-07	7.77994e-05	0.00025963	3e-07	8.9621e-05	0.000249247	3e-07	3e-07	0.000103462	3e-07	3e-07	6.96961e-05	3e-07	3e-07	0.00146263	3e-07	0.000133994	7.88031e-05
p1996_218.6155_3.91	p1996	218.615	3.91			2.3007	1.2021	0.11431			0.14394	-2.7964	0.087614		0.25863	-1.9511	0.046955	-		3.52268e-05	3e-07	0.000166415	3.19662e-05	1.59323e-05	0.00294539	4.45983e-05	8.62974e-06	0.00172661	0.000122188	0.000966187	0.00934282	4.80609e-05	3e-07	0.00206586	5.54762e-05	7.75101e-05	0.00178389	0.00194747	0.000169238	0.00753387	3e-07	1.85808e-05	7.04298e-05	9.6779e-05	0.000489865	0.00535627	0.000207599	2.01495e-05	0.00151125
p2796_302.129_7.92	p2796	302.129	7.92			2.3	1.2017	2.9481e-05	1.2	B. rapa	1.6038	0.68152	0.14189		2.3165	1.2119	0.012963	+		0.000164771	0.000107631	0.000257187	1.46018e-05	2.52926e-05	0.000760291	5.694e-05	0.000204068	0.000208563	0.000412386	0.000294546	0.000880964	3.89683e-05	9.72492e-05	0.000187985	0.000227317	0.000142102	0.00031957	0.000120506	0.000151319	0.000219763	0.000111008	9.98717e-05	0.000254574	0.000349893	0.000132186	0.000277706	0.000110854	9.06727e-05	0.00102223
p1848_317.1028_5.43	p1848	317.103	5.43			2.2995	1.2013	1.2894e-05	1.2	B. rapa	1.6092	0.68638	0.11886		1.0892	0.12326	0.93175			0.000505676	0.00124557	0.00213012	6.03805e-05	8.00599e-05	0.000341081	9.31236e-05	0.000468036	0.000864343	0.000381839	0.000274848	0.000819444	0.000109111	0.000761656	0.000421981	0.0012516	0.00203222	0.00169844	0.00148266	0.000771528	0.000951551	0.00132233	0.0018093	0.00183484	0.000976723	0.00107859	0.000535267	0.00255568	0.00323601	0.00250329
p739_146.0599_5.23	p739	146.06	5.23			2.2961	1.1992	0.00083182	1.2	B. rapa	0.40761	-1.2948	0.12105		0.50722	-0.97931	0.021216			0.00116817	0.00038973	0.00468989	0.00114802	0.000147573	0.0227432	0.000553973	0.000600528	0.0163893	0.00991826	0.00487315	0.0133556	0.00154509	0.00123934	0.00463193	0.00460994	0.00163336	0.0051968	0.0147792	0.00181085	0.00565795	0.0010991	0.00212285	0.0046535	0.00360613	0.00356791	0.00521022	0.00863045	0.00223659	0.00920082
p2032_234.0721_3.01	p2032	234.072	3.01			2.2958	1.199	0.10845			0.35929	-1.4768	0.70927		0.86798	-0.20426	0.85474			6.53401e-05	7.72516e-05	0.000151287	3.82805e-05	1.43391e-05	0.00427695	2.30004e-05	4.51792e-05	8.71606e-05	0.000244377	7.03535e-05	0.00224671	7.53387e-05	6.61295e-05	0.000212305	0.000138014	6.78213e-05	0.000422829	0.000219493	6.66999e-05	6.04159e-05	7.80712e-05	0.000112646	7.11634e-05	0.000138468	0.000122189	0.00159285	0.000249924	0.000135002	0.000121519
n617_178.0877_5.55	n617	178.088	5.55			2.2954	1.1987	0.00019668	1.2	B. rapa	0.80423	-0.31432	0.94513		0.81709	-0.29143	0.86764			0.000649967	0.00092046	0.00290886	4.59452e-05	1.94208e-05	0.00114749	2.52323e-05	0.000144321	0.000662291	0.000927454	0.000248161	0.000799852	0.000331879	0.000235372	0.000422163	0.00212026	0.0013573	0.00185631	0.00474462	0.00177352	0.00300059	0.00332902	0.00192309	0.00145209	0.00311434	0.00105755	0.00150543	0.00362016	0.00129776	0.0027571
p1917_630.1188_8.02	p1917	630.119	8.02			2.2905	1.1956	8.0248e-09	1.2	B. rapa	0.89881	-0.15391	0.86832		0.93678	-0.094215	0.81398			0.000333519	0.000488682	0.000877463	0.000123129	7.6276e-05	0.000921591	0.000180076	0.000229957	0.000522964	0.000981326	0.00116412	0.000553679	0.000289664	0.000387441	0.000204417	0.000667068	0.000587785	0.000332923	0.000596075	0.0010672	0.000232601	0.000827067	0.00129601	0.000495209	0.000399027	0.000567622	0.000239575	0.0019349	0.00086139	0.00134702
p2317_498.2235_11.5	p2317	498.224	11.5			2.2874	1.1937	7.8546e-05	1.2	B. rapa	0.87224	-0.1972	0.69613		2.0128	1.0092	0.2237			0.000142044	0.000306402	0.000305599	0.000109316	0.000179637	0.00324783	0.000111917	0.000558395	0.00154191	0.000733131	0.00168004	0.00109587	0.000124698	0.000598277	0.000659263	0.000483049	0.000577289	0.000357847	0.000142025	0.000208064	5.89055e-05	0.000450129	0.000667747	0.000451924	0.000159313	0.000450987	0.000502892	0.000334576	0.00020351	0.000204004
p2313_448.0675_5.6	p2313	448.067	5.6			2.2788	1.1883	0.00012976	1.2	B. rapa	0.90663	-0.14141	0.87458		0.91918	-0.12158	0.90752			0.000177839	0.000120651	0.000178518	0.000125497	3.26613e-05	0.00362504	5.02082e-05	0.000223358	0.000408825	0.000534574	0.00175039	0.000795657	0.000209779	7.62434e-05	0.00010188	0.000150192	0.000822737	9.52479e-05	0.000729492	0.000338477	0.000186534	0.00017688	0.000203227	7.70326e-05	0.000372227	0.00013774	5.97139e-05	0.00058047	0.000136009	0.00176534
p700_638.1473_10.89	p700	638.147	10.89			2.2757	1.1863	1.0001e-09	1.2	B. rapa	0.72286	-0.46822	0.33205		0.97877	-0.030954	0.81231			0.00387439	0.00606035	0.0105507	0.00318399	0.00137038	0.00622599	0.00521744	0.00575147	0.0122378	0.0241322	0.0108494	0.0104297	0.00638885	0.00898894	0.00465428	0.0130477	0.00764201	0.00397371	0.0261692	0.0163723	0.00483252	0.0194507	0.0202147	0.00658518	0.00846146	0.00900086	0.00533612	0.0386939	0.0133037	0.0119376
p1950_744.1892_7.25	p1950	744.189	7.25			2.2752	1.186	0.011018	1.2	B. rapa	0.77345	-0.37062	0.77592		1.3252	0.40617	0.53526			0.000100567	5.55517e-05	3e-07	1.7759e-05	1.25467e-05	0.0011627	1.85125e-05	0.000118786	0.000103763	0.000164191	7.69198e-05	0.00119349	4.93598e-05	0.000148597	0.000592219	0.000150192	4.44068e-05	0.000226102	4.0886e-05	5.97312e-05	0.000703845	0.000103688	7.20006e-05	0.000169472	0.000195047	9.88617e-05	0.00058347	7.65897e-05	4.63438e-05	0.00105243
n371_331.1032_1.86	n371	331.103	1.86			2.2729	1.1845	2.0198e-06	1.2	B. rapa	0.95278	-0.069791	0.96971		0.62082	-0.68776	0.34926			0.00027613	0.000545106	0.00186418	0.000209386	9.34476e-05	0.00150837	0.000108531	0.000953082	0.00296308	0.00128037	0.000853533	0.0013657	0.00049312	0.00233734	0.00334043	0.0022748	0.00158759	0.00271914	0.00179941	0.000443897	0.000927835	0.00135248	0.00310772	0.00162748	0.00153597	0.00122546	0.0016144	0.00447786	0.00126901	0.00424468
p2111_160.0761_12.95	p2111	160.076	12.95			2.2689	1.182	2.2706e-06	1.2	B. rapa	0.52897	-0.91873	0.14723		0.85175	-0.2315	0.54117			0.000274997	0.000403618	0.00186083	0.000252572	9.67889e-05	0.00359227	0.000207845	0.000206606	0.00166124	0.0018901	0.000592845	0.00262649	0.000610503	0.00202201	0.00304851	0.000870029	0.000842922	0.00150438	0.00367974	0.000368342	0.00125439	0.00172123	0.000454068	0.000634602	0.0011137	0.00117523	0.000604334	0.00262421	0.000719336	0.00225141
p2315_443.0892_5.61	p2315	443.089	5.61			2.2676	1.1812	1.5194e-05	1.2	B. rapa	0.91337	-0.13073	0.75181		1.1052	0.1443	0.46532			0.000274997	0.000115443	0.000187595	0.000118393	2.19069e-05	0.00347214	8.35868e-05	0.000111171	0.000532302	0.000190919	0.000633181	0.00083749	6.23492e-05	0.000101139	9.92509e-05	0.000101481	0.000488475	0.000420159	0.000916707	0.000565455	0.000193331	0.000313505	0.000183485	0.000452658	0.000303737	0.000215496	0.000154681	0.000636904	0.000391907	0.0013043
p2681_409.148_4.97	p2681	409.148	4.97			2.2656	1.1799	0.00045126	1.2	B. rapa	1.6997	0.76525	0.86185		1.6684	0.7385	0.62372			0.000237497	0.000193563	0.000441757	5.52502e-05	8.28481e-05	0.000482218	0.000138283	0.00184829	0.00240833	0.00234258	0.00128981	0.000885886	0.000374095	0.00170925	0.00144735	0.0076043	0.000712931	0.00120351	0.000619746	0.000410154	0.000177472	0.00156996	0.000833813	0.00127654	0.00103628	0.000532076	0.000379147	0.000792099	0.000989339	0.00059581
p1900_559.2287_4.85	p1900	559.229	4.85			2.2599	1.1763	0.00066329	1.2	B. rapa	0.71911	-0.47572	0.33317		0.96235	-0.055368	0.58598			0.000354541	0.000139747	0.000232981	0.000131811	0.000196764	0.00232204	0.000384836	0.0017493	0.00192687	0.000740767	0.000985886	0.00125993	0.000549453	0.0044898	0.00422967	0.00714425	0.00052723	0.00336305	0.00113835	0.000574415	0.00035872	0.000968571	0.00103588	0.00132789	0.000592585	0.00044099	0.000577714	0.000675199	0.000276048	0.00153997
p1093_163.9831_1.66	p1093	163.983	1.66	Amino acids, peptides, and analogues	Raphanusamic acid	2.2586	1.1754	7.6918e-06	1.2	B. rapa	0.35738	-1.4845	9.0241e-05	-	0.43042	-1.2162	0.00027214	-		0.00120339	0.00102076	0.00465963	0.000642481	0.000386956	0.00743825	0.000481886	0.000511185	0.00755807	0.00275688	0.000946488	0.00370185	0.00149833	0.00103551	0.00492114	0.00302548	0.000926891	0.00386867	0.00280607	0.00102638	0.00199297	0.00349369	0.00238182	0.00365428	0.00301206	0.0016862	0.00272957	0.0037408	0.00113442	0.00304828
n563_396.0764_5.34	n563	396.076	5.34			2.2561	1.1738	0.0013218	1.2	B. rapa	0.62328	-0.68204	0.6808		0.79126	-0.33777	0.54683			0.000346388	0.000390472	0.00269845	7.46609e-05	1.64238e-05	0.00402704	1.92625e-05	0.000180245	0.0012225	0.00042749	0.00113352	0.00115697	0.000144177	5.93546e-05	0.000270907	0.00024367	0.000366617	0.00019817	0.00101242	0.000541775	0.000491575	0.000543198	0.000442649	0.000223718	0.000789184	0.000234113	0.000156395	0.000848789	0.000305713	0.00457219
p1373_359.1488_5.21	p1373	359.149	5.21			2.2558	1.1736	4.0788e-05	1.2	B. rapa	0.87201	-0.19758	0.39651		0.87603	-0.19095	0.77044			0.000717037	0.00227154	0.00630563	0.00129049	0.00127937	0.00457183	0.00109027	0.00426664	0.00615105	0.00191874	0.00282633	0.00176193	0.00180553	0.00440578	0.00440779	0.00455581	0.00336442	0.00219693	0.000843543	0.00138975	0.000351923	0.00205669	0.00621643	0.00278858	0.000516651	0.00474981	0.00105974	0.00617354	0.00325213	0.0012255
p2341_547.1653_11.23	p2341	547.165	11.23			2.2545	1.1728	0.0016513	1.2	B. rapa	0.75749	-0.40071	0.85277		1.1285	0.17438	0.66034			0.00013068	4.94758e-05	0.000366114	1.7759e-05	1.39408e-05	0.00184234	2.49638e-05	0.000114217	0.000136967	0.00026156	0.000144459	0.000760385	5.13082e-05	0.000149375	0.000379257	0.000146132	4.60216e-05	0.000154889	8.39239e-05	0.000224988	0.00032096	0.000156142	9.29039e-05	0.000171673	0.000433272	7.22024e-05	0.000753259	8.26363e-05	0.0001753	0.000740897
n467_549.1823_3.08	n467	549.182	3.08			2.2438	1.1659	0.0026165	1.2	B. rapa	0.59468	-0.74982	0.41925		0.60325	-0.72917	0.26224			7.02579e-05	0.000281192	0.00226655	6.61659e-05	3.42861e-05	0.00138115	2.16106e-05	0.000589467	0.002274	0.000278341	0.00111643	0.00116676	0.000137994	0.000486605	0.00107836	0.000418654	0.000564319	0.000501563	0.00018541	0.000170253	0.000145072	0.000290343	0.000938953	0.000820298	0.000252735	0.000300849	0.000541833	0.000893344	0.000146175	0.000251308
p2329_269.0419_6.77	p2329	269.042	6.77			2.2426	1.1652	6.0269e-05	1.2	B. rapa	0.64276	-0.63765	0.65885		0.89826	-0.1548	0.91964			0.000135226	7.03076e-05	0.000151287	3.03876e-05	1.51357e-05	0.00239849	6.59158e-05	0.000114217	0.000234504	0.000150826	0.000481218	0.000354354	5.97513e-05	8.24674e-05	6.63864e-05	0.000121777	0.000272093	4.71789e-05	0.000228101	0.000240916	0.000108749	0.000219575	8.12909e-05	9.83082e-05	9.82679e-05	0.000126632	4.96417e-05	0.000173335	0.000230712	0.000519217
n157_349.0597_4.07	n157	349.06	4.07			2.239	1.1629	0.0015691	1.2	B. rapa	0.87798	-0.18774	0.97796		0.73693	-0.44041	0.65746			0.00130876	0.00244002	0.00553348	0.000302233	0.000165436	0.0028837	0.000168786	0.0012967	0.00744727	0.00456584	0.00241206	0.00321816	0.000995884	0.00216439	0.00370013	0.000406389	0.000310131	0.000337591	0.0152596	0.00966097	0.0124574	0.00370095	0.00601142	0.00812219	0.00166316	0.00165225	0.0025447	0.0024773	0.000780681	0.00178024
p2766_538.1635_13.63	p2766	538.163	13.63			2.2388	1.1627	5.2681e-05	1.2	B. rapa	0.57936	-0.78746	0.57566		1.2238	0.29143	0.59128			0.000109658	8.24596e-05	0.000329805	2.40733e-05	1.57332e-05	0.000460375	3.56226e-05	0.000315239	0.00038911	0.000914504	0.000178229	0.0021171	7.33902e-05	0.000143929	0.000285921	0.000284146	5.57104e-05	0.000369419	0.000165696	0.000169238	0.000459161	0.00027081	0.000109162	0.00022963	0.000659586	0.000103305	0.000683473	0.000181397	7.55606e-05	0.000967732
p954_458.2385_3.2	p954	458.238	3.2			2.2359	1.1609	0.05227			1.0505	0.07114	0.83183		1.1373	0.18558	0.52034			0.000388632	0.000526005	0.00234797	0.000422269	0.000449889	0.0192602	0.000624096	0.00685607	0.0230716	0.00971971	0.0108354	0.0556788	0.000912507	0.0125607	0.0636172	0.0189485	0.00277018	0.036658	0.00144823	0.00155002	0.00453648	0.00531616	0.00556378	0.0199485	0.00135788	0.00135296	0.0111248	0.00586315	0.00260432	0.0179244
p2477_561.1899_6.03	p2477	561.19	6.03			2.2353	1.1604	5.4566e-06	1.2	B. rapa	0.79566	-0.32978	0.63448		0.94383	-0.083404	0.68679			6.98855e-05	0.000884488	0.0013525	0.000178774	0.000466419	0.00041921	0.000230004	0.000918813	0.001765	0.000675855	0.00200929	0.00125418	0.000428651	0.00102151	0.00080781	0.000520935	0.00104719	0.000526979	0.000372278	0.000293678	3.09632e-05	0.00035986	0.00210427	0.000530424	0.000244181	0.00114857	0.000345334	0.000945279	0.000710269	0.000240828
p1666_171.0644_1.86	p1666	171.064	1.86			2.2351	1.1604	4.6679e-10	1.2	B. rapa	0.80794	-0.30769	0.53304		0.56286	-0.82914	0.10821			0.000576698	0.000732588	0.0022572	0.000715095	0.000384367	0.00174489	0.00077416	0.00129548	0.00336606	0.00222421	0.00131702	0.00199406	0.00139441	0.00241878	0.00319575	0.00373314	0.00153325	0.00280047	0.0029567	0.000397213	0.000711397	0.00219697	0.00406919	0.00218919	0.00103926	0.00181728	0.000896428	0.00478081	0.00166938	0.00338927
p2234_191.0843_4.09	p2234	191.084	4.09			2.2301	1.1571	3.7703e-09	1.2	B. rapa	0.68536	-0.54506	0.30727		0.56521	-0.82315	0.025523			0.00158464	0.00264391	0.00421182	0.00139428	0.000751607	0.00383338	0.00117835	0.00111882	0.0034252	0.00663063	0.00198772	0.00176111	0.00413973	0.00261328	0.00313791	0.00465188	0.00163013	0.00247912	0.0161371	0.00599303	0.00328663	0.00555038	0.00180698	0.00239241	0.0048583	0.00306582	0.00124752	0.0123894	0.00098531	0.00303061
p2093_564.1928_5.5	p2093	564.193	5.5			2.2298	1.1569	0.16527			0.33946	-1.5587	0.21034		1.4234	0.50937	0.32249			6.19311e-05	7.37796e-05	0.000254162	4.22269e-05	2.72841e-05	0.000327639	2.88907e-05	8.07134e-05	0.000196111	0.000297834	0.000556261	0.000871941	8.63797e-05	0.000821562	0.00562444	0.00184019	0.000111421	0.000655163	0.00017	7.2673e-05	8.00511e-05	0.000115887	0.000170711	9.24391e-05	0.000132513	8.10888e-05	0.00011727	0.000235816	9.36951e-05	0.000722485
p1757_493.2828_14.43	p1757	493.283	14.43			2.2297	1.1569	1.8702e-06	1.2	B. rapa	1.4782	0.56383	0.32547		1.5582	0.63985	0.15883			0.00137442	0.00119089	0.000617249	0.000287301	0.000228031	0.00145337	0.000431117	0.00258181	0.00195178	0.00287906	0.00360022	0.00155522	0.00023316	0.0036309	0.00162811	0.00343817	0.000951921	0.00248624	0.000213038	0.000554505	0.000595097	0.001204	0.000394842	0.000964007	0.00298824	0.0011719	0.00213747	0.00048574	0.00163211	0.00190011
p1736_313.2196_14.47	p1736	313.22	14.47			2.2267	1.1549	7.7015e-06	1.2	B. rapa	1.8129	0.85831	0.09616		1.929	0.94788	0.034415			0.00172782	0.00142525	0.000792742	0.000329528	0.000263282	0.00109381	0.000389885	0.00321382	0.00173802	0.00223948	0.00415179	0.0016192	0.000333179	0.00410236	0.00160247	0.00286176	0.00122724	0.0022726	0.000234557	0.000513688	0.000623794	0.00101249	0.000293809	0.00107039	0.00352127	0.00139517	0.00238064	0.000397057	0.00188901	0.00216672
p1240_467.1596_5.86	p1240	467.16	5.86			2.2223	1.1521	5.9387e-08	1.2	B. rapa	0.93795	-0.092423	0.94509		1.52	0.60406	0.35002			0.00112499	0.000634505	0.00252951	0.000268358	0.000135624	0.00132904	0.00040419	0.000507124	0.00170482	0.00491618	0.00163408	0.00287831	0.00123854	0.00113198	0.0013297	0.00133684	0.000790441	0.000664955	0.00651163	0.00588153	0.00110259	0.00345709	0.00483681	0.00160374	0.0021872	0.00108081	0.00107989	0.00359569	0.00155755	0.00261965
p1822_248.0411_4.5	p1822	248.041	4.5			2.2212	1.1513	0.96055			0.18115	-2.4647	0.38237		0.5944	-0.7505	0.72135			7.32946e-05	4.25318e-05	0.000133132	1.7759e-05	3e-07	0.00638645	9.53675e-06	1.87824e-05	0.000117252	0.000599487	0.000105061	0.00320067	4.35146e-05	0.000171159	0.00339096	9.74216e-05	3.39107e-05	0.000406806	0.00015924	7.4664e-05	0.000750668	0.000361079	5.34198e-05	0.000294191	0.000238225	0.000133297	0.00217704	0.0001169	4.23139e-05	0.00363746
n280_1285.2178_3.74	n280	1285.22	3.74			2.2188	1.1498	2.7121e-06	1.1	B. rapa	0.71425	-0.4855	0.73459		0.63352	-0.65854	0.71663			0.00140026	0.00249574	0.0110633	0.000672547	0.000236526	0.00264589	0.00023107	0.00185212	0.00589171	0.00385791	0.000234014	0.0021574	0.00108343	0.00254713	0.0022252	0.0048227	0.00337777	0.00344781	0.00760313	0.00325892	0.00265409	0.00361348	0.00346777	0.00242361	0.00983545	0.00342074	0.00443455	0.0103035	0.00223353	0.00443438
p1091_655.174_12.41	p1091	655.174	12.41			2.2174	1.1489	1.3245e-09	1.1	B. rapa	0.89188	-0.16508	0.86672		1.0751	0.10447	0.9887			0.00176702	0.00400059	0.00522847	0.00214252	0.00112183	0.00297144	0.00349887	0.00381485	0.00522445	0.0125224	0.00542191	0.00479773	0.00343505	0.0044968	0.00223479	0.00708607	0.005043	0.00165393	0.0135612	0.00787257	0.00186459	0.00961252	0.0110463	0.00366308	0.0043625	0.00539185	0.0022238	0.0233558	0.00736866	0.00605311
p156_116.07_0.7	p156	116.07	0.7			2.2169	1.1485	4.2114e-05	1.1	B. rapa	0.31987	-1.6444	0.0087391	-	0.36014	-1.4734	0.0091838	-		0.00338519	0.0131961	0.0895919	0.00192192	0.00169042	0.0329891	0.00256118	0.00468189	0.0577626	0.0408396	0.0151832	0.105961	0.0095823	0.00906207	0.0340247	0.0444189	0.01559	0.0449979	0.00887872	0.00132902	0.0139795	0.0288937	0.0220252	0.0319186	0.0170197	0.0155302	0.0256791	0.0430233	0.0111255	0.0246359
n777_458.1032_15.41	n777	458.103	15.41			2.2152	1.1474	2.6878e-05	1.1	B. rapa	1.2397	0.30996	0.29108		1.1845	0.24432	0.87923			8.03881e-05	0.000235838	0.000775204	3.70912e-05	7.31277e-06	0.000233656	3.69728e-05	0.000171811	0.00117528	0.00148414	0.00029237	0.000789252	0.000116232	0.000125361	8.80446e-05	0.000542125	0.000252558	0.000171864	0.000640263	0.000355669	0.000332935	0.000762241	0.000671387	0.00041153	0.00125389	0.000670586	0.000410663	0.00107602	0.00051465	0.000526126
p1673_392.0655_11.13	p1673	392.065	11.13			2.2128	1.1459	4.3388e-08	1.1	B. rapa	0.92588	-0.1111	0.84552		0.79934	-0.32312	0.74011			0.000948852	0.00200507	0.00285327	0.000817308	0.000747824	0.00145085	0.000914406	0.00168381	0.00392638	0.00281033	0.000454952	0.000981857	0.00171006	0.00170458	0.000876169	0.00179554	0.00244964	0.00184621	0.00240582	0.00346341	0.000441036	0.0031936	0.00558004	0.00186932	0.00294208	0.00462429	0.00187056	0.00816487	0.00353623	0.00118426
p2368_503.1796_11.52	p2368	503.18	11.52			2.2108	1.1446	5.4225e-05	1.1	B. rapa	0.84831	-0.23734	0.6475		1.5112	0.59569	0.29837			5.56811e-05	0.000220471	0.000384268	3.27555e-05	5.51657e-05	0.00126351	5.7501e-05	0.000238587	0.000645404	0.000267287	0.000639747	0.000406031	8.31323e-05	0.000406113	0.000220192	0.000261144	0.000274515	0.000189606	0.000176455	9.45744e-05	5.51295e-05	0.00035376	0.000300776	0.000226696	0.000288848	0.000215496	0.000304325	0.000308374	0.000202502	0.00016718
p1166_524.1489_5.38	p1166	524.149	5.38			2.2082	1.1429	1.1188e-05	1.1	B. rapa	1.1421	0.19171	0.46784		1.1709	0.22757	0.34926			0.00127555	0.000451358	0.000287445	0.000111684	3.06697e-05	0.00143741	7.4611e-05	0.00104166	0.00123789	0.00366756	0.00128231	0.00263797	0.000213676	0.00082234	0.00109045	0.00238412	0.000399661	0.001394	0.00123304	0.00130413	0.00157912	0.00171513	0.000390197	0.00163602	0.0017986	0.000398779	0.00119212	0.000693339	0.000413064	0.00215714
p2006_688.225_4.99	p2006	688.225	4.99			2.2071	1.1422	0.94259			0.48983	-1.0297	0.65636		0.6723	-0.57281	0.86803			3.29541e-05	7.89876e-05	0.000287445	3e-07	2.23053e-05	0.000118454	4.57203e-05	4.01029e-05	3e-07	0.000135553	0.000116318	3e-07	9.28744e-05	0.000183607	4.92968e-05	0.000189431	9.68876e-05	0.000996987	0.00031848	5.77402e-05	2.41664e-05	0.000372058	3e-07	5.64905e-05	0.000812943	0.014416	0.00250798	0.000592563	3e-07	0.000111208
p2082_511.1551_7.28	p2082	511.155	7.28			2.2034	1.1397	5.0264e-10	1.1	B. rapa	1.0591	0.082817	0.69907		1.6149	0.69145	0.051554			0.000398859	0.00039407	0.000335856	8.68217e-05	7.6276e-05	0.000971997	0.000189613	0.000413212	0.000759542	0.00109779	0.000837675	0.0011295	0.000168213	0.00046913	0.000746682	0.000878148	0.000373825	0.000810942	0.00107595	0.000891986	0.000413849	0.00104176	0.000781554	0.000620662	0.000525584	0.000245488	0.000612248	0.00141288	0.000499707	0.0010841
n884_720.3792_25.54	n884	720.379	25.54			2.2024	1.1391	0.28621			0.44889	-1.1556	0.78594		0.8099	-0.30418	0.84086			6e-08	0.00039004	6e-08	6.10209e-06	2.39763e-06	0.000174619	2.5869e-06	1.24953e-05	0.000187585	6e-08	3.18306e-05	4.81053e-05	1.26124e-05	8.18684e-06	1.73079e-05	2.8619e-05	2.82431e-05	0.000509455	0.000206752	0.00163498	8.97568e-05	2.13163e-05	0.000858472	1.72622e-05	3.75026e-05	4.35935e-05	3.5315e-05	0.000133668	2.9559e-05	0.000133761
p1845_440.2143_3.34	p1845	440.214	3.34			2.2002	1.1376	0.37009			0.88273	-0.17995	0.94509		1.8136	0.8589	0.46904			6.13629e-05	9.54795e-05	0.000102875	3.82805e-05	2.54917e-05	0.00390899	3e-07	9.23889e-05	0.000102725	0.000383748	0.000107875	0.00299151	6.16998e-05	0.000146263	0.00284475	9.33624e-05	8.39693e-05	0.000511846	0.000161392	0.000122449	0.00255257	9.27096e-05	0.000118453	0.000246504	0.000195047	0.000104416	0.00301951	0.00021163	0.000112837	0.00266237
p1987_625.1631_8.03	p1987	625.163	8.03			2.1989	1.1368	1.5741e-07	1.1	B. rapa	0.49309	-1.0201	0.015094	-	0.58227	-0.78024	0.072715			0.000127271	9.98195e-05	0.000363088	0.000177195	3.4852e-05	0.000769532	0.000137441	0.000100003	0.000456556	0.000643398	0.000228883	0.000391266	0.000276675	0.000161823	0.000191272	0.000477637	0.00015825	0.000226102	0.000531518	0.000356396	9.89311e-05	0.000489165	0.000370454	0.000312532	0.000211425	0.000277702	9.20889e-05	0.00160637	0.000500715	0.000784349
p1656_177.054_4.91	p1656	177.054	4.91			2.1927	1.1327	0.00057103	1.1	B. rapa	1.3253	0.40634	0.6808		0.75924	-0.39737	0.3409			0.000199998	0.000493022	0.000771562	7.61663e-05	4.7797e-05	0.000226827	4.93667e-05	0.000127923	0.000403637	0.000922141	0.000301113	0.000533992	0.000199388	0.000384329	0.00101026	0.0019119	0.000593437	0.00106998	0.00100278	0.000389248	0.000388927	0.000983209	0.000406455	0.00265359	0.000823366	0.000566511	0.000300728	0.000548221	0.000309295	0.00026145
p2804_563.1164_4.39	p2804	563.116	4.39			2.1907	1.1314	0.95933			0.642	-0.63936	0.97063		0.88818	-0.17108	0.8722			5.05676e-05	9.46115e-05	0.000347959	4.18323e-05	2.76824e-05	0.000155419	2.66468e-05	3.14732e-05	9.4424e-05	0.0108423	0.00420995	0.0013075	0.00110865	0.00378727	0.00139148	0.0126783	0.00584151	0.00251383	0.0239807	0.00518965	0.00269153	0.0105396	0.00763438	0.00187519	0.0113023	0.00660374	0.00213531	0.0002338	7.45531e-05	7.80666e-05
p2243_258.1122_3.78	p2243	258.112	3.78			2.1851	1.1277	2.4931e-05	1.1	B. rapa	0.83542	-0.25942	0.89941		1.0042	0.0060161	0.96396			0.000949989	0.00158756	0.00304086	7.77449e-05	4.56063e-05	0.000196584	3.30981e-05	0.000109141	0.000182622	0.00192256	0.00031706	0.000848974	0.000107812	0.000690859	0.00079335	0.00258573	0.00129183	0.00110025	0.0098234	0.00172922	0.00188271	0.00138698	0.00139356	0.00132716	0.000614919	0.00124966	0.000476992	0.00126373	0.000802957	0.000897766
p1650_552.2071_4.86	p1650	552.207	4.86			2.185	1.1276	2.4955e-05	1.1	B. rapa	1.1267	0.17206	0.75906		1.0868	0.12007	0.65678			0.000264201	0.00167263	0.00475948	0.000202058	0.000321435	0.00101988	0.000369128	0.00116298	0.00133854	0.0038623	0.00373249	0.0031736	0.000667007	0.00163534	0.00110293	0.00528648	0.0047814	0.00327849	0.00109531	0.000469886	0.000383641	0.00484652	0.00566249	0.0027607	0.000343938	0.00184616	0.000382745	0.00417414	0.00366015	0.000797605
p2248_258.112_1.59	p2248	258.112	1.59			2.1837	1.1267	4.6535e-05	1.1	B. rapa	0.86454	-0.21	0.90281		1.0702	0.097839	0.98489			0.000740332	0.001131	0.00224207	7.22199e-05	2.8479e-05	7.81294e-05	4.51593e-05	8.98508e-05	0.000188848	0.00115697	0.000223255	0.000534813	0.000101967	0.000732092	0.000615224	0.00168052	0.000834848	0.000785127	0.00571543	0.0011767	0.00159498	0.00148213	0.000984782	0.00115916	0.000469006	0.000628716	0.00031152	0.000927139	0.000786837	0.000638526
p1932_540.1784_10.89	p1932	540.178	10.89			2.1827	1.1261	1.2217e-08	1.1	B. rapa	0.8861	-0.17446	0.90971		1.2173	0.28364	0.73235			0.000306814	0.000952191	0.00150076	0.000262438	0.000209311	0.000676281	0.000506009	0.000786321	0.00151493	0.00210966	0.00165565	0.000947406	0.000384487	0.00125179	0.000630342	0.00105811	0.00120625	0.000501164	0.00209595	0.00265306	0.000556582	0.00263612	0.00247473	0.000674218	0.000793587	0.00140739	0.000625917	0.0044422	0.00258417	0.00117689
p2453_693.233_3.29	p2453	693.233	3.29			2.181	1.125	0.00087346	1.1	B. rapa	0.66829	-0.58144	0.33296		0.73739	-0.43951	0.38842			0.000236361	0.00196775	0.007525	0.000306244	0.000306299	0.00508933	0.000240943	0.00126959	0.00469733	0.00166864	0.0049238	0.00447618	0.000744943	0.00252303	0.00288616	0.00125972	0.00246983	0.00169755	0.000421771	0.000680936	0.000156326	0.00102225	0.00365461	0.00316861	0.000346915	0.00253486	0.00135328	0.00260405	0.00153136	0.000995718
p1951_366.1262_8.02	p1951	366.126	8.02			2.1748	1.1209	9.9015e-08	1.1	B. rapa	1.1557	0.20873	0.5976		1.0943	0.13006	0.80992			0.000275565	0.000527741	0.000859308	8.72163e-05	7.08988e-05	0.000730888	0.000118648	0.000255339	0.000398449	0.000597578	0.000864878	0.000420796	0.000326035	0.000296416	0.000154463	0.00042622	0.000621695	0.000358737	0.000660632	0.000758586	0.000136691	0.000546499	0.00116827	0.000234032	0.00023227	0.000538741	0.000144608	0.00153986	0.0008896	0.00104506
p1799_363.1027_3.78	p1799	363.103	3.78			2.1746	1.1207	0.014128	1.1	B. rapa	0.90662	-0.14143	0.84843		1.6627	0.73357	0.34926			0.000217043	0.000109367	0.000354011	7.37984e-05	2.76824e-05	0.00738617	8.58308e-05	0.000264984	0.000685871	0.00136126	0.000540315	0.00310552	0.000142234	0.000282412	0.00144012	0.000526347	0.000301966	0.000878595	0.000333544	0.000340468	0.0017649	0.000330583	0.000498197	0.000470265	0.000674475	0.000231048	0.00178638	0.000223723	0.000149106	0.0054028
p2015_507.1856_3.75	p2015	507.186	3.75			2.1696	1.1174	0.0091439	1.1	B. rapa	0.59987	-0.73728	0.30727		0.85778	-0.22132	0.79398			8.86353e-05	0.000162315	0.00137368	0.000332685	0.000213294	0.00176673	0.000174747	0.00117771	0.00357047	0.000918322	0.00612826	0.00286929	0.00041696	0.000464462	0.00101157	0.000424867	0.00103831	0.000875034	0.000383037	0.00230264	0.000142733	0.000746556	0.00504817	0.00182237	0.00102437	0.00252931	0.00198567	0.000344654	0.000322392	0.000217261
p2044_374.1636_5.86	p2044	374.164	5.86			2.1689	1.117	8.4055e-05	1.1	B. rapa	2.0606	1.0431	0.10146		2.4708	1.305	0.029235	+		0.000175566	0.000711756	0.00120122	8.2086e-05	8.10557e-05	0.00133744	6.70377e-05	0.000362957	0.00105112	0.000208102	0.000134141	0.000844052	7.20913e-05	0.000398333	0.000872882	0.000312561	0.000302774	0.00132368	0.000469113	0.000598308	0.000602649	0.000258611	0.000517939	0.000573709	0.000284381	0.000554292	0.00123601	0.000558299	0.000371758	0.000997927
p2259_338.1341_3.09	p2259	338.134	3.09			2.1641	1.1138	0.0026509	1.1	B. rapa	0.77649	-0.36495	0.65402		0.45093	-1.149	0.082691			0.00056647	0.000249983	0.000801819	0.000972403	0.000327808	0.000773733	0.000543314	0.00111527	0.0010231	0.000173737	0.00012945	0.000150108	0.00036825	0.00071731	0.000243198	0.00163181	0.000766219	0.000493153	0.0117364	0.00186262	0.00137597	0.000290327	0.000444778	0.000391032	0.00105564	0.000694254	0.000178422	0.00124962	0.000359668	0.000444096
n484_463.0486_3.6	n484	463.049	3.6			2.1578	1.1096	5.1311e-05	1.1	B. rapa	0.40253	-1.3128	0.031744	-	0.65034	-0.62073	0.36527			0.000995047	0.00274281	0.0105022	0.00031025	0.000165077	0.00286707	0.000203928	0.000810635	0.00614949	0.0137511	0.00822292	0.0091082	0.000475067	0.00119221	0.000676514	0.00443757	0.00199983	0.00150557	0.00479931	0.00367801	0.0011731	0.00268512	0.00222101	0.00195546	0.00597432	0.00357897	0.00491282	0.00781064	0.001499	0.00254632
p2764_531.1639_2.95	p2764	531.164	2.95			2.1549	1.1076	0.00046044	1.1	B. rapa	0.49619	-1.011	0.39651		0.90432	-0.1451	0.95554			7.784e-05	0.000105895	0.000393345	3.5518e-05	1.73264e-05	0.000818258	3.6464e-05	9.23889e-05	0.000156682	0.000456297	0.000815162	0.00222702	6.88439e-05	0.000182051	0.00051926	0.000937683	0.000117073	0.000300876	0.000163544	0.000112494	0.000469734	0.000275689	0.000118453	9.464e-05	0.000220358	8.88645e-05	0.000741748	0.000239847	0.00018739	0.00115038
p2043_391.084_1.16	p2043	391.084	1.16			2.1513	1.1052	0.0027371	1.1	B. rapa	0.4471	-1.1613	0.051094		0.59557	-0.74765	0.26989			6.02265e-05	0.000132803	0.00043268	0.00124431	0.000281803	0.00303949	0.000148381	0.000228434	0.00129496	0.00253159	0.000823604	0.000862098	0.00119373	0.0002793	0.000373341	0.00214057	0.000616044	0.00123377	0.00024962	0.000217023	0.000129894	0.00053796	0.000270583	0.000427714	0.00354955	0.00138629	0.0012986	0.000568376	0.000151121	0.000134039
p2148_463.197_9.64	p2148	463.197	9.64			2.1508	1.1049	2.7457e-05	1.1	B. rapa	0.63856	-0.6471	0.19401		0.84745	-0.2388	0.90554		X	0.000110794	0.000142351	0.000302573	3.63073e-05	0.000103759	0.000459535	4.79642e-05	0.000638093	0.000520888	0.000395203	0.000670703	0.000560241	6.68955e-05	0.000838677	0.00097542	0.00056694	0.000342336	0.000209189	0.00017	0.000166252	6.11711e-05	0.000274469	0.000278712	0.000216425	0.000138468	0.000134408	0.000309361	0.000280157	0.000148099	7.29113e-05
p1977_482.1922_12.73	p1977	482.192	12.73			2.1482	1.1031	6.617e-05	1.1	B. rapa	0.7468	-0.4212	0.68891		1.1259	0.17106	0.81179			0.000199429	0.000247379	0.000608172	6.63002e-05	5.79538e-05	0.000601512	0.000207845	0.000210667	0.000946315	0.000660581	0.000427749	0.000442943	0.000398126	0.000559378	0.000303668	0.00176306	0.00191837	0.000443303	0.000503543	0.000907914	5.96607e-05	0.0015785	0.00266402	0.000392499	0.000351382	0.000480979	0.000225186	0.00226544	0.000862398	0.000898503
p2328_541.1056_5.39	p2328	541.106	5.39			2.1481	1.103	0.0044013	1.1	B. rapa	0.85626	-0.22388	0.80194		0.89267	-0.1638	0.71509			5.68175e-05	0.000162315	0.000350985	6.03805e-05	2.76824e-05	0.0024825	7.23671e-05	0.000213713	0.000589372	0.000231012	0.000109751	0.000137804	5.58545e-05	0.000100361	7.6903e-05	0.000104187	0.000143717	6.85429e-05	0.000312025	0.000253858	0.000125363	9.27096e-05	0.00014284	5.20887e-05	0.000126557	0.000177729	8.56139e-05	0.000276126	0.000125934	0.000329942
p1420_125.9859_0.58	p1420	125.986	0.58			2.1466	1.102	0.029695	1.1	B. rapa	0.20344	-2.2973	0.00010641	-	0.27326	-1.8717	2.5456e-05	-		0.00555561	0.00155198	0.0109743	0.00544767	0.000790243	0.0804455	0.00497061	0.00268791	0.0818075	0.0129539	0.0017382	0.0335324	0.00465606	0.00137705	0.0189398	0.0130883	0.00184975	0.0217103	0.023361	0.00304331	0.0281991	0.00819626	0.00191847	0.0135555	0.0150603	0.0035357	0.0124399	0.0119299	0.00187995	0.0118293
p758_367.0615_5.86	p758	367.062	5.86			2.1427	1.0995	1.2871e-07	1.1	B. rapa	1.635	0.70926	0.0437		2.1652	1.1145	0.062945			0.0012926	0.00207711	0.00195765	0.000952276	0.000359473	0.00219854	0.00132841	0.00179346	0.00312014	0.00378402	0.000312369	0.00246736	0.00112618	0.00201734	0.00146116	0.00527701	0.00202899	0.00337462	0.00688606	0.00274564	0.00262583	0.0037462	0.00158982	0.00265139	0.00530498	0.00289143	0.0036037	0.00571803	0.00142155	0.00264985
p1985_510.1694_8.03	p1985	510.169	8.03			2.1414	1.0985	2.2374e-08	1.1	B. rapa	0.83814	-0.25474	0.90971		0.88655	-0.17373	0.82591		X	0.000106249	0.000176203	0.000420577	7.30092e-05	6.11403e-05	0.000598992	3.16957e-05	9.54347e-05	0.000365244	0.000238649	0.000404298	0.000321544	6.94934e-05	0.000293304	0.0001893	0.000504698	0.000300352	0.000187825	0.000299113	0.000301643	8.98687e-05	0.000411094	0.000505165	0.000178275	0.000196536	0.000216607	9.13695e-05	0.000882798	0.000316347	0.000808653
p1809_174.0547_3.28	p1809	174.055	3.28	Quinolines and derivatives	Quinoline-carboxylic acid	2.1402	1.0978	9.3777e-05	1.1	B. rapa	0.55125	-0.85923	0.20404		0.97545	-0.035863	0.93402			0.00112726	0.00040275	0.00154918	0.000250994	0.000107145	0.00470457	0.000433922	0.000383262	0.0022309	0.00340218	0.0013808	0.00314736	0.000438393	0.000392887	0.000726306	0.00253296	0.000629769	0.00274706	0.00192164	0.00050672	0.00126194	0.00118571	0.000397164	0.00144308	0.000940989	0.000844213	0.00146767	0.0020135	0.000630679	0.00433049
p1957_496.1539_7.03	p1957	496.154	7.03			2.1395	1.0973	0.0003669	1.1	B. rapa	1.3025	0.38126	0.29366		1.1632	0.21809	0.45472			7.84081e-05	0.000204847	0.000574889	6.47216e-05	2.05129e-05	0.000542705	7.06841e-05	7.25913e-05	0.00145579	0.000286379	0.000128512	0.000492159	5.00093e-05	8.94693e-05	0.000113054	0.000165076	0.00012111	0.00047891	0.000271139	9.85565e-05	0.00016992	8.53904e-05	0.000177679	0.000369756	0.000141446	0.000261039	0.000404328	0.000332561	0.000226682	0.00100824
n587_525.1123_3.84	n587	525.112	3.84			2.1387	1.0967	0.0018484	1.1	B. rapa	0.75226	-0.41069	0.80671		1.0089	0.012728	0.72304			0.000149666	0.000157226	0.000885947	0.000109359	2.80523e-05	0.00676522	5.56781e-05	0.000379546	0.00198687	0.000236327	0.000624824	0.00102244	9.9168e-05	0.000205694	0.000208448	0.000152089	0.00036879	0.00021483	0.000805665	0.000524543	0.000454003	0.000252855	0.000329693	0.000177455	0.000644066	0.000268019	0.000188683	0.000432192	0.000192336	0.00267846
p2285_143.997_0.58	p2285	143.997	0.58			2.1333	1.0931	0.039172	1.1	B. rapa	0.19	-2.3959	9.3546e-05	-	0.27401	-1.8677	0.00030926	-		0.00133464	0.000554649	0.0030106	0.00131456	0.000160916	0.0186175	0.00106195	0.000550273	0.0217559	0.00349001	0.00033113	0.00886952	0.00117424	0.000390553	0.00429671	0.00354777	0.000427113	0.00678841	0.00682581	0.000696864	0.00745381	0.00165413	0.00065265	0.00349508	0.0038116	0.000828661	0.00304901	0.00216265	0.000442281	0.00333109
p1629_132.08_3.76	p1629	132.08	3.76			2.1228	1.086	0.053395			0.19273	-2.3754	0.0011586	-	0.41817	-1.2578	0.024931	-		0.000302269	0.000635373	0.00731017	0.000147202	4.7797e-05	0.00694848	0.000222431	0.000423365	0.0120572	0.000733131	0.000302989	0.00334996	0.000434496	0.000472242	0.00325556	0.000796963	0.000609584	0.00502944	0.00179898	0.000684918	0.00314163	0.00102834	0.000771103	0.00343272	0.000500273	0.00109859	0.00452459	0.00200343	0.000429184	0.00566204
p1761_424.1236_6.21	p1761	424.124	6.21			2.1211	1.0848	1.2141e-07	1.1	B. rapa	1.2571	0.33013	0.59718		1.0156	0.022398	0.94198			8.46581e-05	0.00045049	0.0014342	0.000119577	0.000134429	0.000469616	0.000140527	0.000344174	0.00150145	0.000301653	0.000284228	0.000733317	0.000244201	0.000389775	0.000300382	0.000700895	0.00068548	0.000777116	0.000929619	0.00046889	0.000391193	0.000603832	0.00152943	0.000934662	0.000512184	0.000684257	0.000415839	0.000927139	0.00106893	0.000863152
p569_684.2515_4.12	p569	684.251	4.12			2.1182	1.0828	0.0002656	1.1	B. rapa	1.0399	0.056382	0.93647		0.70838	-0.4974	0.23014			0.00260906	0.00553174	0.00869898	0.00151307	0.000770527	0.00274125	0.0010841	0.0016361	0.00374998	0.00707929	0.00482437	0.00388477	0.00255372	0.00432253	0.00292494	0.00619981	0.00376247	0.00339421	0.0115428	0.00241115	0.00219838	0.00246046	0.00202879	0.0017336	0.00512928	0.00654265	0.00262454	0.00618966	0.00358157	0.00295622
p808_154.0171_1.26	p808	154.017	1.26			2.1177	1.0825	0.17604			0.24204	-2.0467	0.69907		0.55343	-0.85352	0.9506			2.38633e-05	2.77759e-05	0.000130107	1.97322e-05	3e-07	0.000622515	1.43051e-05	4.56868e-05	9.64992e-05	0.000175646	9.28666e-05	0.00144203	4.80609e-05	4.35677e-05	0.00090969	5.95354e-05	1.61479e-05	0.000210079	0.000109747	5.1767e-05	0.00317637	5.24541e-05	3e-07	0.000162869	0.000119113	5.44295e-05	0.00080362	0.000161242	3e-07	0.000741633
p1835_546.191_3.86	p1835	546.191	3.86			2.1159	1.0813	5.3337e-06	1.1	B. rapa	1.02	0.028527	0.72198		1.8347	0.87557	0.12108			0.000438063	0.000323762	0.000426628	0.000131416	3.40553e-05	0.00126015	0.000166052	0.000161427	0.000892359	0.00119897	0.00100934	0.00125254	0.000160419	0.000210836	0.000373341	0.00153574	0.000637036	0.000805601	0.000886581	0.000206073	0.000364006	0.000767294	0.000451745	0.000738779	0.000546429	0.000485422	0.000443178	0.00117505	0.000872472	0.00292824
p1913_193.0858_6.51	p1913	193.086	6.51			2.1157	1.0811	0.00090588	1.1	B. rapa	0.4264	-1.2297	0.038524	-	0.67105	-0.5755	0.14712			7.95445e-05	0.000111971	0.000741305	0.000106159	4.71995e-05	0.000987119	8.52698e-05	0.00033656	0.000921412	0.000475389	0.000589093	0.00207445	0.000242902	0.000824674	0.00366637	0.00118124	0.00019539	0.000793139	0.000559493	0.00014435	0.000287731	0.00053674	0.000651489	0.000456326	0.000455606	0.000246599	0.000512245	0.000790084	0.0001753	0.00139342
p1934_426.1985_3	p1934	426.199	3			2.1129	1.0792	0.15992			0.91563	-0.12716	0.97991		1.2122	0.27758	0.97479			4.09086e-05	9.28755e-05	0.000199698	1.93376e-05	1.79239e-05	0.0024909	2.44029e-05	6.70074e-05	0.00018366	0.000223376	9.38046e-05	0.00138297	4.48135e-05	6.84635e-05	0.00110425	0.000144779	6.86287e-05	0.00026616	0.000161392	0.000113489	0.00110108	0.000191518	9.52265e-05	0.000167271	0.000165269	0.000123299	0.00117054	0.000274111	5.44036e-05	0.00116584
p1895_326.1237_2.5	p1895	326.124	2.5			2.1089	1.0765	2.8138e-10	1.1	B. rapa	0.96259	-0.055011	0.81628		0.68471	-0.54644	0.36728			0.000637492	0.000716964	0.0011165	0.000347287	0.00028718	0.00130216	0.000252163	0.000702054	0.00169756	0.00178319	0.000629429	0.00109669	0.000494248	0.000830897	0.000746682	0.00172653	0.000737153	0.00085278	0.00177101	0.000472872	0.000678169	0.00100273	0.00137033	0.000597919	0.00085761	0.00106193	0.000484906	0.00201552	0.00134901	0.00166812
p1687_526.1648_9.44	p1687	526.165	9.44			2.1044	1.0734	1.7265e-05	1.1	B. rapa	1.6798	0.74831	0.075067		1.1368	0.18496	0.62487			0.000176702	0.00043747	0.000671713	0.000224553	0.000103361	0.00083002	0.000394092	0.000202037	0.00586466	0.000929778	0.000232635	0.0016758	0.000130544	0.000198388	0.000440385	0.000368037	0.000263211	0.000830526	0.00115557	0.000485814	0.000667596	0.000324484	0.000428519	0.00162795	0.000854633	0.0010686	0.00149645	0.00117303	0.000662918	0.00150978
p2141_326.0361_6.52	p2141	326.036	6.52			2.1039	1.0731	0.02504	1.1	B. rapa	0.3865	-1.3715	0.22103		0.78445	-0.35024	0.75068			2.84087e-05	5.38157e-05	3e-07	1.73643e-05	3.60469e-05	0.000244469	2.24394e-05	4.16258e-05	0.000151493	0.000200465	0.000328316	0.000437201	6.23492e-05	0.0005197	0.00114697	0.000335563	7.10509e-05	0.000326691	0.000103291	5.37581e-05	3.776e-05	0.000253731	0.000217163	0.000156266	0.000134002	6.887e-05	0.000264036	0.000201552	5.13812e-05	0.000449251
p1952_292.1217_2.46	p1952	292.122	2.46			2.0973	1.0685	0.0017769	1.1	B. rapa	0.70449	-0.50534	0.37965		1.181	0.24004	0.81256			7.49991e-05	7.29116e-05	0.000481092	5.84073e-05	2.88773e-05	0.000772053	3.61836e-05	0.000626925	0.000336191	0.000922141	0.00124948	0.00116888	0.000279922	0.00120433	0.000664521	0.00234894	0.000800938	0.000898179	0.000251772	0.000159283	0.000166899	0.000539179	0.000264776	0.000296392	0.000629808	0.000215496	0.000574117	0.00060264	0.000265973	0.00104138
p627_319.1444_10.89	p627	319.144	10.89			2.0973	1.0685	2.6689e-08	1.1	B. rapa	0.92758	-0.10846	0.99173		1.2038	0.26756	0.81334			0.00515676	0.00957573	0.0179275	0.00331422	0.00236117	0.00626631	0.00556217	0.00845003	0.0133148	0.028615	0.0160509	0.00940516	0.0066941	0.0124829	0.005725	0.0138745	0.0129192	0.00419892	0.0316458	0.0255679	0.00500546	0.0247425	0.0271407	0.00602982	0.0102913	0.017102	0.00547354	0.0491202	0.0210109	0.0109367
p1662_526.1645_9.78	p1662	526.164	9.78			2.0912	1.0643	3.5127e-05	1.1	B. rapa	1.8412	0.88067	0.065864		1.2111	0.27633	0.40701			0.00026477	0.000418374	0.000801819	0.000267569	0.000188001	0.000929152	0.000463093	0.000332499	0.00624236	0.00137271	0.000361148	0.00270769	0.000238356	0.000179717	0.00055804	0.000313914	0.000281781	0.00125959	0.00142886	0.000512693	0.000819391	0.00035498	0.000505165	0.00239828	0.000821877	0.00134519	0.00226985	0.00103598	0.00111124	0.00203857
p2235_205.0946_3.55	p2235	205.095	3.55			2.084	1.0594	0.063859			0.3632	-1.4612	0.41901		0.83254	-0.26442	0.68246			0.000816467	0.000231755	0.00020575	0.000108922	6.93056e-05	0.00122487	0.000248516	0.00028935	0.00134476	0.00393103	0.000222317	0.0025461	0.000176656	0.000330647	0.00227751	3e-07	0.000183279	0.000322241	0.00126101	0.000964659	0.00322923	0.00169439	0.000495875	0.00141446	0.0008725	3e-07	0.00127701	0.000487756	0.000273025	0.00247383
p2844_705.1785_4.15	p2844	705.178	4.15			2.0834	1.0589	1.2744e-07	1.1	B. rapa	1.1474	0.19836	0.49107		0.9226	-0.11622	0.82591			0.000981806	0.00180543	0.00340092	0.000935307	0.000287977	0.00091655	0.00053546	0.000467529	0.000874719	0.00354537	0.00182169	0.00105486	0.00135869	0.00120822	0.000785462	0.00281576	0.00133059	0.00108867	0.00655467	0.00126132	0.00107465	0.00159436	0.000978975	0.000904582	0.00252668	0.00255596	0.00130939	0.00318251	0.00154244	0.000964049
p1924_549.266_15.88	p1924	549.266	15.88			2.0818	1.0578	5.0159e-05	1.1	B. rapa	1.0248	0.035354	0.90281		1.2655	0.33966	0.21839			0.000468744	0.000195299	0.000217853	8.52431e-05	3.42545e-05	0.000605713	0.000192137	0.000224373	0.000635027	0.00105197	0.000667889	0.00104584	9.87196e-05	0.000371881	0.000367426	0.00145862	0.000241412	0.000299096	0.000157088	8.16327e-05	0.000256768	0.000759975	0.000137033	0.000762989	0.000409449	0.000161067	0.000940315	0.000177366	0.000201495	0.00127779
p1933_374.1682_7.27	p1933	374.168	7.27			2.0799	1.0565	0.062206			0.37338	-1.4213	0.29458		0.92603	-0.11086	0.79952			0.000144316	6.24957e-05	0.000121029	2.17054e-05	1.0356e-05	0.000272193	2.10369e-05	0.000136553	6.84833e-05	0.00158272	0.000372404	0.000318263	2.98757e-05	0.000171937	8.93915e-05	0.000458694	6.13621e-05	3.02657e-05	0.000146329	0.000146341	0.000100441	0.000370838	8.942e-05	6.08924e-05	0.00228249	6.887e-05	0.000631673	0.000179381	8.36203e-05	0.00117174
n685_565.1933_4.66	n685	565.193	4.66			2.0774	1.0548	0.0017728	1.1	B. rapa	0.9812	-0.027386	0.78924		1.3151	0.39522	0.88791			4.21547e-05	0.000312291	0.00243636	4.97739e-05	8.09799e-05	0.00283547	6.47522e-05	0.00116144	0.008412	0.00135809	0.000836439	0.00127601	0.000160993	0.000509119	0.0008067	0.003292	0.00287536	0.00177827	0.000554895	0.000217124	0.00023796	0.00233377	0.00301312	0.00129328	0.000937564	0.00090739	0.000657868	0.00296296	0.000758815	0.000709338
n620_659.1229_4.31	n620	659.123	4.31			2.076	1.0538	9.978e-06	1.1	B. rapa	0.81579	-0.29373	0.96636		0.6674	-0.58338	0.4786			0.000727087	0.00180421	0.00396831	0.000100385	5.09496e-05	0.000392476	6.68217e-05	0.000593528	0.00195114	0.00517294	0.0025158	0.00361034	0.000558407	0.00203085	0.00149074	0.0011235	0.00168535	0.000644491	0.0089997	0.00336783	0.00352452	0.0025337	0.00188002	0.00180217	0.00261703	0.00160596	0.00219659	0.0051061	0.00240845	0.00287951
p1350_573.1942_5.44	p1350	573.194	5.44			2.0757	1.0536	3.8734e-06	1.1	B. rapa	0.7935	-0.3337	0.31989		0.78587	-0.34764	0.56542			0.000481812	0.00140615	0.00745238	0.00108172	0.000788053	0.0015315	0.00100332	0.00257521	0.00425012	0.00131353	0.00202055	0.0011738	0.00237641	0.00347141	0.00194821	0.00272916	0.00188123	0.00106642	0.00231329	0.000950722	0.000524108	0.000952713	0.00382764	0.000924391	0.000580674	0.00261262	0.000589945	0.00543384	0.00240182	0.00112534
p2358_163.0757_1.94	p2358	163.076	1.94			2.0671	1.0476	0.0028381	1	B. rapa	0.33103	-1.595	0.0077756	-	0.62542	-0.67709	0.13928			0.000109658	0.000114575	0.000423603	4.26216e-05	2.48943e-05	0.00148698	3.95495e-05	0.000138076	0.00133854	0.000582304	0.000170724	0.00121235	8.76786e-05	0.000188275	0.0010188	0.000251673	6.13621e-05	0.000488702	0.000245316	0.000135391	9.21343e-05	0.000228114	0.000193937	0.000352882	0.000205469	0.000133297	0.000497136	0.000122947	0.000143061	0.000150978
p1717_600.2291_3	p1717	600.229	3			2.0667	1.0473	0.0012533	1	B. rapa	0.47655	-1.0693	0.12158		0.47719	-1.0674	0.076064			0.000155112	0.000902715	0.000937977	8.24806e-05	0.000116903	0.000457015	0.000145856	0.000575654	0.00222571	0.00075795	0.000707287	0.00228198	0.000482557	0.00103084	0.00193178	0.00297136	0.00241896	0.00141181	0.000324936	3.28522e-05	0.000148774	0.00193836	0.00392751	0.00126113	0.000458583	0.000865318	0.00041512	0.00191071	0.000522879	0.000386651
p2343_131.0497_1.96	p2343	131.05	1.96			2.0585	1.0416	0.19942			0.25032	-1.9982	0.0068962	-	0.69243	-0.53026	0.16238			3.12496e-05	4.25318e-05	0.00020575	1.61804e-05	1.89196e-05	0.00174489	3.53421e-05	9.03584e-05	0.00137797	0.000286379	0.000107875	0.000714451	8.11839e-05	0.000179717	0.00112528	0.000235436	7.50879e-05	0.000483361	0.000185063	6.96864e-05	4.07807e-05	0.000131745	7.54844e-05	0.000327939	0.000135491	5.77619e-05	0.000446056	0.00019349	6.54858e-05	0.000145823
p819_558.1904_11.3	p819	558.19	11.3			2.058	1.0412	7.5415e-06	1	B. rapa	1.4891	0.57445	0.47783		1.1378	0.18621	0.92403			0.000872717	0.00251111	0.0051619	0.0013189	0.000838638	0.00222207	0.0017859	0.00165792	0.00891736	0.00689219	0.00376625	0.00891382	0.00113722	0.00164235	0.0017806	0.00150327	0.00254976	0.00227883	0.00856885	0.00378298	0.00406901	0.0026593	0.00537101	0.00382008	0.00329942	0.00996504	0.00417494	0.00792905	0.00723366	0.00651709
p2119_550.1772_4.94	p2119	550.177	4.94			2.0567	1.0403	0.0060801	1	B. rapa	0.41251	-1.2775	0.056546		0.86541	-0.20854	0.89837			6.42038e-05	0.000106763	0.000242059	5.16984e-05	2.05129e-05	0.000699804	4.43178e-05	0.000136553	0.000237616	0.000601396	0.00020637	0.00099252	7.33902e-05	0.000351653	0.00234127	0.000579118	0.000129183	0.000380101	0.000139873	8.16327e-05	6.19263e-05	0.000212256	0.000157937	0.000308864	0.000239714	3.9989e-05	0.000448934	0.000155195	0.000132987	0.000354246
n26_502.0157_3.74	n26	502.016	3.74			2.0529	1.0377	1.6648e-05	1	B. rapa	0.75323	-0.40885	0.78594		0.64382	-0.63527	0.74459			0.011039	0.0202402	0.0931869	0.00466463	0.00195665	0.0260223	0.00168395	0.0147095	0.0565513	0.0300451	0.00385622	0.0180941	0.00878267	0.0197722	0.0201095	0.0325708	0.0287775	0.0308286	0.0528924	0.0251629	0.0271087	0.0271967	0.0204981	0.0213119	0.0689917	0.0242003	0.0443062	0.0737934	0.0184092	0.0404371
p1970_539.2278_9.95	p1970	539.228	9.95			2.0487	1.0347	6.576e-06	1	B. rapa	1.2116	0.2769	0.82043		0.80399	-0.31475	0.63161			0.000356814	0.000800292	0.00203934	0.00017167	0.000169281	0.000857743	0.000179796	0.000362957	0.0012161	0.00115124	0.000603164	0.000661954	0.000256541	0.00024818	0.000173525	0.00042216	0.000643495	0.000514517	0.00124164	0.000449975	0.000307366	0.000384257	0.000620134	0.000381495	0.000664053	0.000755348	0.000356845	0.00188451	0.00169256	0.000919861
p1658_733.2275_6.13	p1658	733.227	6.13			2.0462	1.0329	0.068328			0.60349	-0.72859	0.60621		0.73073	-0.45259	0.94489			4.94312e-05	9.80835e-05	9.68234e-05	2.76251e-05	4.62037e-05	0.000924951	0.000143893	0.000602559	0.00174736	0.000502118	0.000548757	0.00260516	9.80701e-05	0.000669075	0.00170304	0.00130301	0.000163902	0.00623473	0.000165696	0.000122449	0.000325491	0.000272029	0.00016955	0.00256702	0.000126557	0.000118856	0.000529511	0.000147133	0.000116867	0.00147369
p1500_201.0696_1.63	p1500	201.07	1.63			2.0433	1.0309	1.1178e-05	1	B. rapa	0.73442	-0.44532	0.50673		0.63671	-0.6513	0.49077			8.57944e-05	6.68357e-05	0.000478066	0.00102963	0.000947177	0.00267824	0.000281895	0.000257877	0.0013209	0.00401885	0.00317529	0.000730856	0.00123984	0.00118955	0.000473907	0.00159934	0.000770256	0.00117146	0.000404556	0.00227875	8.45823e-05	0.000767294	0.000622456	0.000493008	0.00308948	0.00369898	0.00167846	0.000550237	0.000261943	0.000100161
n964_504.0441_11.14	n964	504.044	11.14			2.0404	1.0289	6.8439e-06	1	B. rapa	0.88665	-0.17356	0.85277		0.73113	-0.45179	0.71372			0.000126137	0.000285511	0.00114066	0.000110077	8.97912e-05	0.000305167	4.66041e-05	0.000608835	0.00152876	0.000760449	0.000103155	0.000340814	0.000239635	0.000514747	0.000324335	0.000592004	0.000392145	0.000526992	0.000449518	0.000674117	0.000339197	0.000681386	0.00070951	0.000483341	0.0017137	0.000415484	0.000642733	0.00129435	0.000261172	0.00050667
n634_333.1553_4.23	n634	333.155	4.23			2.0387	1.0276	0.086558			0.65233	-0.61633	0.89744		0.75286	-0.40954	0.81195			0.000284626	0.000559792	0.00143597	1.65116e-05	4.07597e-06	0.000140526	5.61159e-06	3.28003e-05	0.000262875	0.000788808	0.000386094	0.00108522	0.000332621	0.000458463	0.00158631	0.000782524	0.000269396	0.000461228	0.0109778	0.0016205	0.00297346	0.000307984	0.000619144	0.000313481	0.00154087	0.000933224	0.00074666	0.00108716	0.000494404	0.000887686
p1821_133.0644_2.48	p1821	133.064	2.48			2.0375	1.0268	0.028325	1	B. rapa	0.58081	-0.78387	0.33317		0.83855	-0.25403	0.94711			9.77261e-05	0.000100687	0.000378217	4.38055e-05	0.000118298	0.00185914	9.25626e-05	0.00171427	0.00108121	0.00368665	0.00309743	0.00313587	0.000214325	0.00374526	0.0026009	0.00512681	0.000250293	0.00265537	0.00020443	0.000192135	0.00017143	0.00145286	0.000185808	0.00115622	0.00180604	0.00015107	0.00211733	0.000312406	0.000143061	0.00363746
n566_609.1073_3.21	n566	609.107	3.21			2.0368	1.0263	0.0033168	1	B. rapa	0.51952	-0.94474	0.52653		0.63459	-0.65609	0.3998			9.70539e-05	0.000196532	0.000527877	2.59638e-05	2.44558e-05	0.00149091	1.19396e-05	8.84045e-05	0.000393036	0.000844476	0.00102212	0.00124503	4.89657e-05	0.000108476	0.000365724	0.000518412	0.000438854	0.000414754	0.000361482	0.000137167	0.000284926	0.000369727	0.000422176	0.00034041	0.000290237	0.000281474	0.001009	0.000802005	0.000176544	0.00258767
n368_665.2308_3.25	n368	665.231	3.25			2.0359	1.0257	0.068788			0.33503	-1.5776	0.17982		0.56134	-0.83307	0.62372			5.75134e-05	0.000203443	0.0035807	2.27333e-05	6.70138e-05	0.000369193	8.47708e-06	0.000432026	0.00364324	0.000177508	0.000571773	0.000599277	0.000125629	0.00124184	0.0016134	0.000371229	0.000753873	0.00198521	0.000136056	7.0996e-05	0.000144028	0.000248445	0.000295806	0.00182703	0.000169577	0.000237342	0.000462122	0.000516848	0.000131193	0.00015646
p2455_531.1785_3.29	p2455	531.178	3.29			2.0357	1.0255	0.0010157	1	B. rapa	0.73878	-0.43677	0.45138		0.83081	-0.2674	0.50417			0.000259088	0.00213701	0.00949475	0.000454235	0.000448296	0.00582526	0.000349494	0.0017229	0.00441925	0.00149108	0.00578493	0.0047682	0.000816385	0.00335315	0.00236625	0.00153574	0.0033297	0.00161565	0.000550885	0.000903932	0.000139712	0.00152971	0.00392868	0.00246357	0.000564296	0.00334242	0.00139285	0.00329134	0.00165427	0.000910286
p1981_508.1536_8.04	p1981	508.154	8.04			2.0302	1.0217	1.7575e-10	1	B. rapa	1.0462	0.065175	0.78387		1.016	0.02286	0.86916			0.000283519	0.000329838	0.000983363	0.00013339	8.98185e-05	0.00057883	0.000129027	0.000213713	0.000571732	0.000717857	0.000504669	0.000453606	0.000234459	0.000360989	0.00025963	0.000451928	0.000297122	0.000397015	0.0007381	0.000590343	0.000425177	0.000751436	0.000540004	0.000371224	0.000443694	0.00042655	0.00028562	0.00126373	0.000744523	0.000813071
p2761_564.1202_3.81	p2761	564.12	3.81			2.0265	1.019	0.0047195	1	B. rapa	2.1196	1.0838	0.041641	+	2.1869	1.1289	0.012878	+		0.000184657	0.000772516	0.000668687	0.000177195	0.00010834	0.00370485	0.000251321	0.000335037	0.00217486	0.00094696	0.000256087	0.00323102	0.000206532	0.000248958	0.000730907	0.000510111	0.000470712	0.00264825	0.000546581	0.000496765	0.00106483	0.000731918	0.000476133	0.00153185	0.000480917	0.000540963	0.000716567	0.000963418	0.00040702	0.00228234
n672_625.1023_3.05	n672	625.102	3.05			2.0234	1.0168	0.00023198	1	B. rapa	0.89405	-0.16158	0.88172		0.73268	-0.44874	0.65235			0.000368609	0.000968838	0.00308974	0.000119529	6.29977e-05	0.00182601	5.67925e-05	0.000574473	0.00346204	0.00466668	0.00671391	0.00355327	0.000204518	0.000622199	0.000754776	0.000872469	0.000973844	0.000688334	0.00174338	0.000672739	0.000675264	0.0006586	0.00124747	0.0010088	0.00183273	0.000910081	0.000947451	0.00359788	0.0010536	0.00158405
p1856_563.1365_3.16	p1856	563.136	3.16			2.011	1.0079	9.1947e-06	1	B. rapa	1.5322	0.6156	0.071865		0.68643	-0.54281	0.78246			0.000166475	0.000719568	0.000835102	0.000263622	0.00040966	0.00123243	0.000492545	0.00131832	0.0023855	0.00105578	0.000826419	0.00117216	0.000231861	0.00046524	0.000413436	0.00153439	0.00163094	0.00695933	0.000546581	0.000460926	0.000215232	0.000497704	0.000605037	0.00071677	0.00169289	0.00135407	0.00113672	0.000925123	0.000550081	0.00230223
p2689_323.0886_11.93	p2689	323.089	11.93			2.0094	1.0067	1.2804e-05	1	B. rapa	0.80952	-0.30487	0.52404		0.81153	-0.30128	0.7503			0.000132385	0.000231755	0.000493194	0.000146413	0.00025651	0.000384766	0.000422702	0.000881248	0.00201196	0.000788497	0.000470899	0.000172256	0.000211728	0.00082623	0.00032996	0.000409983	0.000725042	0.000273281	0.000484176	0.000994525	0.000146509	0.000390356	0.000510972	0.000103444	0.00119708	0.00197723	0.000309361	0.00143707	0.000827136	0.000441887
p2701_364.1116_9.44	p2701	364.112	9.44			2.0034	1.0025	3.1802e-05	1	B. rapa	1.8194	0.86347	0.065864		1.3055	0.38457	0.48754			0.000103408	0.000198771	0.000305599	9.19521e-05	4.42122e-05	0.000231868	0.000168015	8.47745e-05	0.00161247	0.00049639	0.000141645	0.000573365	0.000156523	0.000139261	0.000165637	0.000213786	0.00012111	0.000392564	0.00065848	0.000201095	0.00020768	0.000217136	0.000387874	0.000465864	0.000442205	0.000586506	0.000605053	0.000340623	0.000305265	0.000472082
p1640_367.0664_3.24	p1640	367.066	3.24			2.0034	1.0024	7.9584e-06	1	B. rapa	0.71721	-0.47953	0.53431		0.70936	-0.49542	0.28176			0.000480108	0.000790744	0.00214524	0.00065945	0.000308689	0.00125259	0.000467862	0.000790382	0.0017567	0.00812553	0.00131983	0.00354026	0.00161329	0.00158166	0.00151703	0.00501721	0.00191918	0.00267851	0.00194101	0.00124838	0.000502963	0.00422926	0.0028057	0.00294558	0.00378629	0.00274813	0.00269144	0.0017918	0.000737471	0.000460299
p1732_226.1224_2.38	p1732	226.122	2.38			2.0032	1.0023	0.00029259	1	B. rapa	0.83871	-0.25375	0.96811		1.1054	0.14459	0.87926			0.000814763	0.00140268	0.00280788	8.99789e-05	2.80807e-05	0.000148698	3.53421e-05	0.000163457	0.000175359	0.000983235	0.000116318	0.000486417	0.000151327	0.000454348	0.000520574	0.00133143	0.000636229	0.00085278	0.00476214	0.00140966	0.00162896	0.00140284	0.00117756	0.00111661	0.000457094	0.000530965	0.000178422	0.000941248	0.000572245	0.000768883
n43_765.1685_3.74	n43	765.168	3.74			1.9998	0.99982	1.7459e-05			0.75242	-0.41039	0.78594		0.64794	-0.62606	0.7968			0.0051298	0.00978815	0.0434889	0.00215213	0.000980631	0.0110916	0.000805602	0.00659785	0.0252564	0.0143036	0.00164753	0.00829775	0.00435152	0.00979197	0.0103155	0.016119	0.0125095	0.0139122	0.0246048	0.0119073	0.012496	0.0133822	0.0110486	0.0106445	0.0339659	0.011556	0.0188532	0.0340718	0.00832834	0.0187136
p1590_403.1753_3.52	p1590	403.175	3.52			1.9953	0.99658	0.0066413			0.71645	-0.48106	0.60956		0.66296	-0.593	0.22453			0.000247724	0.00163183	0.00491379	0.00334066	0.00274554	0.0114665	0.00267702	0.0084546	0.0332321	0.00545075	0.0175443	0.0257686	0.0087763	0.0205157	0.0299573	0.0185331	0.0187704	0.0188431	0.0026705	0.000999502	0.001308	0.00422804	0.0370861	0.0175979	0.000848677	0.0120689	0.00608363	0.0355094	0.0150214	0.0168631
p1953_332.1392_7.91	p1953	332.139	7.91			1.993	0.99492	3.5287e-06			1.0057	0.0082651	0.96821		2.0334	1.0239	0.11343			0.000371586	0.000229151	0.000178518	3.35447e-05	2.80807e-05	0.000822459	0.000181479	0.000228434	0.000424389	0.000651035	0.0003649	0.000696405	0.000126647	0.000337649	0.000264888	0.000952567	0.000209116	0.000618666	0.000529366	0.000554505	0.000410828	0.000831946	0.000426197	0.000597186	0.000309693	0.000189948	0.000228064	0.000733649	0.000167241	0.00103401
p1470_503.1913_4.66	p1470	503.191	4.66			1.9928	0.99478	7.7981e-07			0.89259	-0.16393	0.90281		0.92908	-0.10612	0.71372			0.000195452	0.000475662	0.00360667	0.00024981	0.000404283	0.00322599	0.000346969	0.00310112	0.00883643	0.00283706	0.00262653	0.00115083	0.000230562	0.00117088	0.000740109	0.00280764	0.00419604	0.00156135	0.000903796	0.000314584	0.00026583	0.00202863	0.00302751	0.00176295	0.000634274	0.00162622	0.000916573	0.0024811	0.00278869	0.000750471
p2446_325.1835_6.64	p2446	325.183	6.64			1.9832	0.98785	0.10615			4.7637	2.2521	0.00023368	+	2.3218	1.2152	0.060292			0.000132385	0.000328102	0.000429654	0.000135758	0.000212099	0.000225147	3.95495e-05	0.00021422	0.000256294	0.0004983	0.000310493	0.000264125	5.39061e-05	0.00025985	0.000284607	0.000409983	0.000453757	0.00272925	3e-07	0.000308611	0.000231846	0.000195178	0.000109162	0.00060819	0.0011539	0.000554292	0.000293534	0.00036884	0.000622619	0.000130357
p1841_508.1576_5.46	p1841	508.158	5.46			1.9816	0.9867	0.049073			0.50661	-0.98106	0.70927		0.98764	-0.017939	0.86873			5.22721e-05	0.000114575	0.000136158	4.26216e-05	1.79239e-05	0.000865304	3.08542e-05	5.83776e-05	0.000148381	0.000223376	8.63002e-05	0.00209496	5.19577e-05	0.000175827	0.000145919	0.00029903	9.85024e-05	0.000199397	0.000247468	9.85565e-05	0.000453119	6.83123e-05	0.000154453	6.96961e-05	0.000227803	0.000118856	0.000399292	0.000215661	5.84335e-05	0.0027559
p1755_396.1378_12.41	p1755	396.138	12.41			1.9813	0.98642	1.1581e-07			1.1374	0.1858	0.71147		1.3299	0.41135	0.47491			0.000367041	0.000885356	0.00164297	0.000277829	0.000243765	0.00074769	0.000377263	0.000652814	0.00154191	0.00173164	0.00103842	0.00106388	0.000444238	0.00103162	0.000479165	0.000721191	0.000989868	0.000608874	0.00154936	0.00226979	0.000539967	0.0012711	0.0025537	0.000972811	0.000534518	0.00170731	0.0006475	0.00370049	0.00162606	0.00123655
p535_451.1542_3.62	p535	451.154	3.62			1.9805	0.98588	0.60947			0.70022	-0.51412	0.81582		2.0848	1.0599	0.17022			0.000121589	9.28755e-05	0.000229956	2.09161e-05	3.98308e-05	0.00782638	3.42201e-05	5.07632e-05	0.00028846	0.000360838	6.94154e-05	0.00516685	4.93598e-05	8.16894e-05	0.00222953	0.000184019	3.39107e-05	0.00090619	0.000107595	0.000116476	0.00694708	9.7589e-05	7.31618e-05	0.00163382	0.000195047	6.77592e-05	0.00302742	0.000114885	0.000138024	0.00198702
p2073_348.1345_11.61	p2073	348.135	11.61			1.9759	0.9825	0.00023527			1.3817	0.46639	0.40789		1.2931	0.37078	0.4707			8.92035e-05	0.000112839	0.000275342	4.85412e-05	2.94748e-05	0.000345282	5.13302e-05	0.000293919	0.000421276	0.000679673	0.000421183	0.00143628	3.11746e-05	0.000200722	0.000354937	0.000165076	0.000188123	0.000577718	0.000357215	0.000195122	0.000330777	0.000280568	0.000233421	0.000424046	0.000343938	0.000199945	0.000784195	0.000302328	0.000226682	0.000908077
p1248_526.165_7.07	p1248	526.165	7.07			1.9724	0.97996	0.00027579			1.802	0.84958	0.039491		1.2764	0.35203	0.48833			0.000224997	0.000538157	0.000686841	0.000102607	9.77846e-05	0.000772893	0.000384555	0.000284274	0.00423144	0.00111115	0.000478403	0.00336965	0.000124698	0.000319755	0.000548838	0.000376156	0.000204271	0.00155245	0.00098772	0.000337481	0.000734053	0.000512342	0.000466842	0.00185685	0.000896322	0.00117412	0.00217344	0.000538144	0.000626649	0.00234715
p423_881.1921_3.71	p423	881.192	3.71			1.9669	0.97589	1.92e-05			0.80681	-0.3097	0.89684		0.72952	-0.45498	0.83888			0.0140862	0.0178772	0.014109	0.0132312	0.0038606	0.00476001	0.00857129	0.0123781	0.00619359	0.0461319	0.00439193	0.00420304	0.0197537	0.0175998	0.00317143	0.0433567	0.0171814	0.00540866	0.0639888	0.0211817	0.00461276	0.0351991	0.0203669	0.00380247	0.0503385	0.0235791	0.00466272	0.0640713	0.0232767	0.0039593
p2670_339.1232_4.41	p2670	339.123	4.41			1.9627	0.97283	0.0016513			0.70178	-0.51091	0.13619		0.83484	-0.26042	0.98702			0.000179543	0.000296855	0.000916797	0.000434503	0.000486135	0.00182974	0.000287505	0.000770585	0.0046413	0.00054412	0.001393	0.000648829	0.000342271	0.000292526	0.000200474	0.000510111	0.00074442	0.000390783	0.000473417	0.00154007	0.000136691	0.000541619	0.00156659	0.000807741	0.000573229	0.000767567	0.000442459	0.000669152	0.00029519	0.000367502
p2150_224.1282_1.99	p2150	224.128	1.99			1.9621	0.9724	6.7536e-06			0.69951	-0.51559	0.14659		0.8134	-0.29796	0.67384			0.000526698	0.000568537	0.00203934	0.000447132	0.000221459	0.000516662	0.000451874	0.00108785	0.00149107	0.00137844	0.000136955	0.000325645	0.000648172	0.00100128	0.000959645	0.00181177	0.00166566	0.000809162	0.000796201	0.000628173	0.000216742	0.00134429	0.00102543	0.000572976	0.00144573	0.000874204	0.000663328	0.00219087	0.00110117	0.000285753
n1061_297.9437_1.66	n1061	297.944	1.66			1.9616	0.97206	0.00021305			0.63244	-0.661	0.24045		0.82124	-0.28412	0.75946			0.000148685	0.000225472	0.00173129	8.24381e-05	3.91413e-05	0.000761669	2.47945e-05	0.000169312	0.000787348	0.000683774	0.000403188	0.000496544	0.000315062	0.000497862	0.000639641	0.000548666	0.000644703	0.000575219	0.000544224	0.000481119	0.000325629	0.000925421	0.000807641	0.000607628	0.00128324	0.000425709	0.000329943	0.00136564	0.000422734	0.000709338
p1740_560.1522_11.06	p1740	560.152	11.06			1.9612	0.97174	0.0087438			3.8626	1.9496	0.0020446	+	4.0131	2.0047	0.00035913	+		0.000350564	0.000660545	0.000211801	8.24806e-05	0.0001884	0.000244469	0.000829697	0.000228434	0.000509475	0.000305471	0.000255149	0.000243619	0.000104565	0.000109697	3e-07	0.000853792	0.000305196	0.00119015	0.000742404	0.0010453	0.00024695	0.000658726	0.00038439	0.00105498	0.000309693	0.000312137	7.69806e-05	0.000471632	0.000174293	0.000185592
n867_639.134_10.91	n867	639.134	10.91			1.9607	0.97137	3.3347e-06			0.90679	-0.14116	0.90337		1.2411	0.3116	0.62593			0.00019999	0.000399543	0.00119234	8.06434e-05	3.65639e-05	0.000436546	5.65139e-05	0.000376734	0.0013399	0.00128667	0.000613035	0.000886278	0.000207733	0.000588429	0.00049892	0.000728557	0.000565405	0.000338468	0.00118849	0.00135306	0.000609512	0.00130985	0.00144373	0.000577247	0.00119356	0.000482758	0.000540824	0.00256419	0.000715489	0.00124681
p1818_205.095_3.01	p1818	205.095	3.01			1.9607	0.97138	1.3146e-07			1.0234	0.033304	0.77592		1.0235	0.033557	0.86916			0.00169316	0.00157454	0.00312256	0.00021666	0.000120887	0.00133408	0.000224675	0.000922366	0.00149418	0.00244186	0.00187422	0.00140511	0.000702728	0.001202	0.00115026	0.00195926	0.00181422	0.0013584	0.00292873	0.00125535	0.00138579	0.00175416	0.00171872	0.000977947	0.00104223	0.00155957	0.000810095	0.00377708	0.00312921	0.00377298
p1990_512.2029_14.73	p1990	512.203	14.73			1.9606	0.97129	0.000199			0.8804	-0.18377	0.97063		1.5373	0.62037	0.33925			0.000428972	0.000410562	0.00125265	0.000254545	0.000223252	0.000514142	0.0007175	0.000988359	0.00249342	0.00230822	0.000971816	0.00114263	0.0011645	0.00226863	0.000772317	0.00456393	0.00380122	0.00122754	0.00121797	0.00280836	0.000294528	0.00624448	0.00832303	0.000942732	0.0011003	0.0014807	0.000538864	0.00480097	0.00205222	0.000640736
p2700_495.1763_15.75	p2700	495.176	15.75			1.9581	0.96949	1.8177e-06			1.4415	0.52759	0.35112		2.0238	1.0171	0.33223			0.000126135	0.000232623	0.000426628	0.000104975	0.000124272	0.000219266	0.000553693	0.000488342	0.00162492	0.00105197	0.000475589	0.000816163	0.000439692	0.000834009	0.000369397	0.00141803	0.000786404	0.000396124	0.000979112	0.00172325	0.000175206	0.00217624	0.00181163	0.000593518	0.000595563	0.000620941	0.000410084	0.0013242	0.000647806	0.000291645
p804_231.1162_13.04	p804	231.116	13.04			1.9573	0.96888	0.20241			0.13143	-2.9276	1.142e-05	-	0.21837	-2.1951	8.5118e-07	-		0.000620447	0.000392334	0.00420577	0.00106751	0.000124471	0.0139986	0.000760135	0.000263461	0.0155862	0.00566649	0.000410864	0.0104379	0.00181267	0.000388997	0.00545223	0.00311614	0.00035041	0.00689256	0.00535607	0.000511697	0.00576292	0.00259953	0.000729296	0.0044158	0.0032622	0.000594281	0.00420587	0.00457321	0.000472505	0.00346292
p1961_677.1561_10.89	p1961	677.156	10.89			1.9539	0.96637	6.1342e-08			0.80089	-0.32033	0.56874		0.88242	-0.18046	0.56041			0.000484653	0.000664017	0.00190924	0.00031019	0.000152154	0.000709045	0.000344445	0.00058073	0.00112894	0.00175837	0.00105155	0.000812062	0.000546205	0.000813004	0.000560669	0.00115012	0.000884907	0.000515407	0.00229607	0.00126132	0.000527129	0.00181516	0.00219137	0.000833419	0.000860588	0.000886423	0.000523756	0.00344452	0.00135304	0.000963313
n914_717.2771_4.86	n914	717.277	4.86			1.9535	0.96605	0.0012699			1.131	0.17758	0.48409		0.89558	-0.15911	0.93748			2.71228e-05	0.000147723	0.0014655	1.39989e-05	3.11692e-05	0.000358384	1.96207e-05	0.000504811	0.00115486	0.00058084	0.000507522	0.000669397	2.3741e-05	0.000399108	0.000438718	0.000744093	0.000920616	0.000461228	0.000286785	0.000141992	0.000153422	0.000567455	0.000561254	0.00038253	0.000316326	0.0003213	0.000303709	0.000893344	0.000595229	0.000608004
p1647_371.0989_3.86	p1647	371.099	3.86			1.9533	0.96591	0.0020132			0.65253	-0.61588	0.85591		1.1388	0.18745	0.80948			0.000219884	0.000272551	0.000529503	0.000130233	7.54794e-05	0.00111229	7.85379e-05	0.000279705	0.000795859	0.000416204	0.000376156	0.000940023	0.000168862	0.000200722	0.000720391	0.000733368	0.000742805	0.00111627	0.000393797	0.000292683	0.0003995	0.000380597	0.00737657	0.002848	0.000297781	0.000406555	0.00187991	0.000576439	0.000306272	0.00148327
p2260_347.1463_1.37	p2260	347.146	1.37			1.9518	0.96482	0.038341			0.56272	-0.82951	0.15034		0.69482	-0.52529	0.22456			0.000112499	0.000186619	0.00212406	0.000529218	0.000125069	0.00091319	0.000221309	0.000301025	0.00162492	0.000150826	4.22121e-05	8.77683e-05	0.000237057	0.000395999	0.000484423	0.000553409	0.000285011	0.000500274	0.00345379	0.000419114	0.0012778	0.000212256	0.000153291	0.000435784	0.000305226	0.000354347	0.000313678	0.000852565	0.000137016	0.000488285
p2698_364.1118_9.79	p2698	364.112	9.79			1.9499	0.96337	0.00015704			1.846	0.88438	0.072313		1.1218	0.16584	0.82591			7.67036e-05	0.000211791	0.000426628	9.51092e-05	6.61192e-05	0.000201624	0.000175027	0.000140614	0.00168303	0.000353201	0.000116318	0.000700506	8.89775e-05	8.79133e-05	0.000218221	0.000167782	0.000121917	0.000314229	0.000471265	0.000215032	0.000291507	0.000206157	0.000278712	0.000617728	0.000273959	0.000483201	0.000653256	0.00032853	0.000640753	0.000533946
p1922_478.1429_6.76	p1922	478.143	6.76			1.941	0.95681	0.0077518			0.57488	-0.79866	0.75906		1.0054	0.0077114	0.87923			6.07947e-05	0.000129331	0.000278367	2.92037e-05	1.69281e-05	0.000842621	2.13174e-05	5.83776e-05	0.000102725	0.000171827	8.72383e-05	0.000863739	2.98757e-05	3.81217e-05	0.000145919	8.93032e-05	7.18583e-05	0.000121063	6.45569e-05	7.86461e-05	0.000455385	8.17308e-05	0.000119614	0.000100509	0.000131024	0.000117745	0.000456128	7.65897e-05	7.8583e-05	0.00130872
n351_151.0401_4.36	n351	151.04	4.36			1.9389	0.95525	0.011928			0.84757	-0.23859	0.9865		0.67985	-0.55671	0.49307			0.000745714	0.00081118	0.00327431	0.000434445	0.000250852	0.00310738	0.000139414	0.000933714	0.00288907	0.00299978	0.00327915	0.00265476	0.00141308	0.00505793	0.00602767	0.0128393	0.0121049	0.013316	0.00222091	0.00233322	0.00160414	0.0100576	0.0111877	0.00562125	0.00863863	0.00272486	0.0069964	0.00146589	0.000836155	0.00137976
n478_528.1916_2.47	n478	528.192	2.47			1.9342	0.95176	0.12173			0.29907	-1.7415	0.38654		0.42412	-1.2375	0.93416			1.6339e-05	5.572e-05	0.000188264	5.8269e-05	8.18791e-05	0.00158071	2.05758e-05	0.000186493	0.000766931	0.000380224	0.000393757	0.00238651	1.70638e-05	0.000202624	0.00201374	0.000678678	0.000498056	0.00195013	5.06875e-05	0.000133721	0.000157596	0.000127163	0.00112321	0.000565508	6e-08	0.000219582	0.00211083	0.000351991	9.92048e-05	0.00236554
p2011_361.1427_3.71	p2011	361.143	3.71			1.931	0.94937	6.4068e-05			0.40032	-1.3208	0.00073498	-	0.43374	-1.2051	0.025983	-		0.0023352	0.00184275	0.00491984	0.00330988	0.000458054	0.0030084	0.00255641	0.0013503	0.0039077	0.010827	0.000851746	0.00255512	0.00493078	0.00190531	0.00205272	0.00981117	0.00158573	0.00301678	0.0174045	0.00223295	0.00218706	0.00759243	0.00194285	0.00218699	0.0101841	0.00221384	0.00216841	0.0115388	0.00211066	0.00214315
p2271_465.169_3.89	p2271	465.169	3.89			1.9298	0.94846	0.22545			0.5405	-0.88763	0.89773		1.3022	0.38095	0.83171			0.000106249	7.81196e-05	0.000118004	5.80127e-05	2.0712e-05	0.00367796	2.18784e-05	5.02555e-05	7.15962e-05	0.00021383	0.000105999	0.00225081	6.23492e-05	8.55793e-05	0.000523203	0.00015831	6.05548e-05	0.000257258	0.000197974	6.17222e-05	0.00112298	0.000114667	9.87104e-05	0.000199551	0.000131024	8.66429e-05	0.00107197	0.000183412	9.571e-05	0.00257841
n421_895.1156_3.32	n421	895.116	3.32			1.9236	0.9438	7.3679e-05			0.70147	-0.51155	0.896		0.73049	-0.45306	0.3604			0.0017705	0.00331124	0.0112405	0.000757258	0.000246117	0.0169862	0.000404313	0.00132138	0.00657315	0.0129549	0.013722	0.00959578	0.00209118	0.00248522	0.0021379	0.00901742	0.00904757	0.00550755	0.00514478	0.00476294	0.00253928	0.00777457	0.00740079	0.00368789	0.00633304	0.00447291	0.00504802	0.020665	0.00419211	0.0289677
p2004_526.1712_5.27	p2004	526.171	5.27			1.9233	0.9436	0.52273			1.4285	0.51448	0.59597		1.0351	0.049758	0.81231			0.000131817	8.15916e-05	0.000541606	2.8809e-05	3.38562e-05	0.0001655	3.6464e-05	6.09158e-05	0.000174321	0.000267287	0.000113504	0.000133703	6.55966e-05	0.000114365	9.66217e-05	0.000143426	0.000111421	0.000121063	0.000337848	0.000143355	0.000107993	0.000112227	0.000159098	0.000136458	0.000827832	0.00114413	0.00286555	0.000260002	0.000193435	0.000197376
p2129_518.115_6.54	p2129	518.115	6.54			1.9192	0.94054	0.013685			0.42039	-1.2502	0.14932		0.75735	-0.40097	0.55253			3.06814e-05	5.81557e-05	0.000181544	2.21001e-05	9.5594e-06	0.000314198	2.77688e-05	6.44692e-05	0.000177434	0.000227194	0.000436191	0.000699686	5.71535e-05	0.000574159	0.00160247	0.000315267	9.20432e-05	0.000356067	9.68353e-05	7.86461e-05	7.32543e-05	0.000295207	0.000240389	0.000195883	0.000113157	7.9978e-05	0.000176264	0.000405119	8.16054e-05	0.000592128
p1304_847.1394_3.7	p1304	847.139	3.7			1.9167	0.93866	1.3119e-06			0.92662	-0.10995	0.92319		0.78021	-0.35806	0.64339			0.00196475	0.00502309	0.0143057	0.00144992	0.000865922	0.00437945	0.00093376	0.00265542	0.00704444	0.00432623	0.000851746	0.00327204	0.00193672	0.00418716	0.00303537	0.00476419	0.00514877	0.00532854	0.00780923	0.00499452	0.00288335	0.00382183	0.0046092	0.00399616	0.00595116	0.00690366	0.00576347	0.00825758	0.00626145	0.00555672
p1973_139.0734_2.42	p1973	139.073	2.42			1.9152	0.93748	0.021542			0.27235	-1.8765	0.00066083	-	0.49094	-1.0264	0.0018024	-		0.00026136	0.000164051	0.000807871	9.94503e-05	4.54071e-05	0.00268832	6.61963e-05	0.000279705	0.00130015	0.00103287	0.000220441	0.00232135	0.000143533	0.000360211	0.00215	0.000515523	0.000115458	0.000714804	0.000667087	0.000142359	0.00186383	0.000747776	0.000157937	0.00073291	0.0008725	0.000274369	0.00123241	0.000308374	0.000244816	0.000911023
p657_220.0428_4.76	p657	220.043	4.76			1.9143	0.93684	0.00051131			1.5948	0.6734	0.14761		1.414	0.49978	0.22379			0.000406245	0.000309874	0.000145235	8.12967e-05	6.8509e-05	0.00058051	0.000121173	0.000591391	0.000618425	0.00254877	0.000458705	0.00186856	0.000127946	0.000269964	0.00103458	0.00121236	0.000208308	0.00181505	0.00036367	0.000580388	0.000785407	0.00113081	0.00015213	0.000779129	0.00146211	0.000439879	0.00148997	0.000497833	0.000421124	0.000822646
n569_772.1084_10.91	n569	772.108	10.91			1.9135	0.93621	2.3486e-05			0.77946	-0.35945	0.93259		1.0945	0.13021	0.91569			0.0003807	0.000614648	0.00279443	0.00014657	4.89116e-05	0.000785783	0.000108809	0.000584157	0.00202516	0.00260485	0.00133158	0.00143908	0.000530215	0.000792076	0.000644156	0.00157813	0.000914099	0.000712886	0.00328669	0.00179834	0.000848515	0.00221101	0.00195203	0.0009798	0.00274421	0.000879943	0.00118961	0.00545363	0.00115078	0.00181428
p2002_687.2251_3.7	p2002	687.225	3.7			1.9073	0.93151	4.2011e-07			0.8576	-0.22162	0.82804		0.67263	-0.57212	0.29767			0.000941466	0.00236963	0.00828748	0.00059828	0.000390342	0.00232792	0.000349774	0.00129497	0.00394506	0.00144526	0.000507483	0.00185954	0.000978104	0.0019092	0.00177797	0.00201338	0.00230431	0.00284319	0.00351835	0.00207666	0.00166975	0.00180906	0.00230286	0.00202192	0.00220209	0.00276591	0.00310297	0.00398065	0.00316246	0.00329647
p2136_406.1167_1.47	p2136	406.117	1.47			1.9056	0.93025	3.8645e-06			0.95902	-0.060371	0.96698		0.99922	-0.0011259	0.88299			0.000191475	0.000549441	0.000880488	0.000215476	0.000163107	0.000827499	0.000339396	0.00100511	0.00196838	0.00177555	0.00116412	0.00189891	0.00011041	0.000914143	0.00137505	0.00174682	0.00140406	0.0017109	0.00111253	0.000456944	0.000836005	0.000500144	0.00112298	0.000581779	0.00169884	0.00125077	0.00107557	0.00147334	0.000843256	0.000983934
p1827_770.1836_3.7	p1827	770.184	3.7			1.9056	0.93025	6.8699e-07			0.85374	-0.22812	0.72359		0.75719	-0.40127	0.57983			0.00124828	0.00276977	0.00979732	0.000872558	0.000521585	0.0031487	0.000548644	0.00155386	0.00440265	0.00268433	0.000545005	0.00212941	0.00121126	0.0021037	0.00194624	0.00279275	0.00263776	0.00305327	0.00408215	0.00283425	0.00176943	0.00270322	0.00286725	0.00235866	0.00346766	0.00354458	0.00304469	0.00484329	0.00316951	0.00333183
p1290_291.0977_4.8	p1290	291.098	4.8			1.899	0.92526	0.0025251			0.64427	-0.63427	0.60496		0.65799	-0.60387	0.4707			0.00747889	0.0080984	0.0206869	0.00140927	0.000489521	0.00381238	0.000381751	0.000459914	0.00153154	0.00283515	0.0021697	0.00115739	0.00348052	0.00300539	0.00268175	0.0072322	0.00409835	0.00232245	0.0384953	0.011339	0.00832078	0.00653115	0.010418	0.00487579	0.00350638	0.00378674	0.00127414	0.0263489	0.00920428	0.00938199
p414_491.2673_13.62	p414	491.267	13.62			1.8977	0.92424	2.7701e-05			1.2955	0.37352	0.60874		1.3615	0.44525	0.18926			0.00450733	0.00469499	0.00162784	0.00104107	0.000700624	0.00318986	0.00152588	0.00519916	0.00499306	0.0124365	0.0130773	0.00547445	0.00155224	0.011561	0.00574932	0.0113807	0.00330952	0.00769193	0.000811264	0.00112195	0.00148472	0.00392674	0.00102078	0.00460361	0.00694724	0.00500307	0.00745417	0.00203366	0.00441878	0.00605164
n174_279.091_6.27	n174	279.091	6.27			1.8944	0.92171	0.00013759			1.1017	0.13972	0.65357		0.8143	-0.29638	0.84555			0.00129895	0.00143533	0.00462908	0.000481228	0.0002632	0.00322629	0.000237876	0.00255904	0.00769866	0.0015209	0.000395525	0.00132901	0.000457261	0.00160462	0.00167435	0.00356347	0.00280095	0.00323473	0.00873826	0.0047974	0.00429685	0.00146715	0.00191038	0.00118073	0.0173865	0.00295575	0.00336905	0.00806906	0.00346771	0.00444329
p1675_478.1915_3.87	p1675	478.192	3.87			1.8929	0.92057	0.26587			0.94408	-0.08302	0.88142		1.1712	0.22794	0.80252			0.000103976	0.000264739	0.000220878	7.5377e-05	8.78269e-05	0.000950994	6.03059e-05	0.000224373	0.000504286	0.00165527	0.00189861	0.00354272	0.000453331	0.00332515	0.00981467	0.00447463	0.000206694	0.00255122	0.000247468	0.000218019	0.000198617	0.000903918	0.000610843	0.00183411	0.000345426	0.000322134	0.00129356	0.00094931	0.000444296	0.000541311
p2352_363.1756_6.02	p2352	363.176	6.02			1.8924	0.92023	0.45583			0.34358	-1.5413	0.29108		0.85414	-0.22745	0.48833			4.77267e-05	5.38157e-05	0.000299548	4.49894e-05	1.83222e-05	0.00153486	1.96345e-05	5.07632e-05	0.000121402	0.000129825	7.12915e-05	0.00268555	0.000103266	9.64712e-05	0.000876169	0.000294971	4.92512e-05	0.000282183	0.00012481	6.66999e-05	0.000117811	0.00018176	0.000198582	0.000174607	0.000113157	9.10861e-05	0.00097197	0.000213645	9.67175e-05	0.00132198
n359_179.0715_3.29	n359	179.071	3.29			1.8921	0.92001	0.084294			0.59719	-0.74375	0.46609		0.88286	-0.17975	0.66095			0.000370243	0.00130359	0.0178666	0.000222906	0.000138823	0.00301009	9.92973e-05	0.00220886	0.0098476	0.00142532	0.00335165	0.00425772	0.000647436	0.00425204	0.00813773	0.00120118	0.00262389	0.00161079	0.000921713	0.000612082	0.000230654	0.00125693	0.00370145	0.00297669	0.000904953	0.00192995	0.00212697	0.00405458	0.00061507	0.000616922
p2783_366.1444_10.66	p2783	366.144	10.66			1.892	0.91988	0.00023676			1.2164	0.2826	0.55679		1.315	0.39503	0.40692			0.000146589	9.80835e-05	0.000118004	2.28894e-05	2.50934e-05	0.000323439	5.89035e-05	0.000188331	0.000346567	0.000410477	0.000152902	0.00120989	6.49471e-05	8.09114e-05	0.00029118	0.000146132	0.000111421	0.000388113	0.000292658	0.000154306	0.00032398	0.0001781	0.000148646	0.0003162	0.000256092	0.000125521	0.000556131	0.0001169	0.000148099	0.000521426
p1927_250.1266_5.17	p1927	250.127	5.17			1.8914	0.91943	0.19024			0.52478	-0.93022	0.92093		0.77644	-0.36505	0.75068			5.11357e-05	3e-07	0.000157338	3e-07	8.56362e-06	0.000430132	1.73905e-05	3.55342e-05	4.98061e-05	0.000238649	5.62828e-05	0.000325645	8.24828e-05	0.000192942	0.000128172	0.00030309	0.000104962	0.000166461	0.000327088	1.89149e-05	5.81503e-05	0.000185419	0.000149808	7.92335e-05	0.000218869	0.000223272	0.000353967	0.000255971	0.000100747	0.00122182
p2470_553.1752_7.44	p2470	553.175	7.44			1.8909	0.91905	0.0038901			1.9072	0.93149	0.018602		1.8157	0.86054	0.060007			5.56811e-05	0.000164051	0.000599095	0.000107343	4.003e-05	0.000238589	0.000116685	6.54845e-05	0.000855004	0.000366565	0.000156654	0.000412593	8.76786e-05	5.91275e-05	9.39926e-05	0.000178606	0.000191353	0.000506505	0.000527214	0.000167247	0.000165389	0.000182979	0.000212518	0.000349214	0.000227803	0.000362123	0.000244611	0.000419228	0.000321384	0.000247457
p2035_526.1645_6.83	p2035	526.164	6.83			1.8893	0.91787	0.00047996			1.9155	0.93771	0.036756		1.2964	0.37456	0.33547			0.000126135	0.000378446	0.00031165	0.000121156	9.47973e-05	0.000804817	0.000380629	0.000257877	0.00380809	0.000952688	0.000377095	0.00220733	0.000153275	0.000147819	0.000479822	0.000238142	0.000219612	0.0010139	0.00111468	0.000588352	0.000639654	0.000381817	0.000412261	0.0014915	0.000789121	0.000891977	0.00152091	0.000481709	0.000596425	0.00203562
p2310_157.0765_8.65	p2310	157.077	8.65			1.8889	0.91755	0.12005			0.32645	-1.615	0.089894		0.73894	-0.43648	0.36527			3.29541e-05	0.000112839	0.000275342	7.89288e-05	1.97163e-05	0.00379978	4.45983e-05	5.787e-05	0.00109677	0.00023674	0.000140707	0.000752183	5.84524e-05	5.75715e-05	0.000160379	9.87747e-05	8.31619e-05	0.000565256	0.000178607	0.000134395	0.000107993	0.000141504	0.000175356	0.000313266	0.000335004	0.000119967	0.000283461	0.00025194	0.000100747	0.000415373
p1424_495.929_0.72	p1424	495.929	0.72			1.8853	0.91481	0.00031961			0.88585	-0.17486	0.96821		0.64936	-0.6229	0.66296			0.021677	0.0115079	0.000559761	0.00749153	0.00256232	0.0108465	0.0103906	0.0160183	0.0163478	0.0264691	0.00424466	0.00421534	0.00754621	0.00369547	0.00186539	0.0340083	0.00488071	0.000924884	0.0682495	0.0146391	0.00992256	0.0228712	0.00712922	0.0020542	0.0445615	0.0184883	0.00414041	0.0187605	0.00629168	0.00270508
p972_221.0918_4.29	p972	221.092	4.29	Amino acids, peptides, and analogues	Hydroxy-tryptophane	1.882	0.91225	0.0012147			0.64792	-0.62612	0.54766		0.97302	-0.039451	0.733			0.00329201	0.0020233	0.00490774	0.00230156	0.000387952	0.00836321	0.00384612	0.00207266	0.0221243	0.0215605	0.00467241	0.0161461	0.00168733	0.000932037	0.00520574	0.00934571	0.00137661	0.0080569	0.0160316	0.00274067	0.00917793	0.00936001	0.0013262	0.00895632	0.0112338	0.00472426	0.00751244	0.00767308	0.00178222	0.0102105
p1899_593.1471_3.12	p1899	593.147	3.12			1.8793	0.91019	0.0042479			2.6576	1.4101	0.0014704	+	0.93305	-0.099972	0.8046			0.0003892	0.00105375	0.00194857	0.000657477	0.00054608	0.000969477	0.00104568	0.00285137	0.00459668	0.00196647	0.000906153	0.0022303	0.000275376	0.000743762	0.0011897	0.00197144	0.00104235	0.0055039	0.00131696	0.000485814	0.00085413	0.000738017	0.000771103	0.00158247	0.00580525	0.00159512	0.00185473	0.000991636	0.000989339	0.00158858
p2048_454.2335_2.15	p2048	454.233	2.15			1.8772	0.90861	0.36166			0.8797	-0.18492	0.90049		1.0023	0.0032429	0.90752			4.5454e-05	3.64558e-05	3e-07	0.000118393	7.42845e-05	0.000651918	0.000116685	0.000306609	0.000589372	0.0025755	0.000906153	0.00157819	0.000472815	0.000340761	0.00055081	0.000695482	0.00025756	0.000522528	0.00223152	0.000952713	0.00150964	8.05109e-05	3.13551e-05	2.78784e-05	0.00190878	0.00105527	0.0011432	0.000546206	0.000722359	0.000514798
p1724_316.212_1.83	p1724	316.212	1.83			1.8742	0.90628	2.4859e-08			0.77184	-0.37363	0.3636		0.72413	-0.46569	0.40244			0.00148464	0.0015867	0.00239638	0.000711938	0.000446105	0.00164576	0.000675987	0.00120969	0.00246332	0.00270724	0.000384599	0.00127223	0.00117035	0.00183996	0.00150388	0.00230023	0.00136046	0.00127027	0.00383253	0.00134097	0.000863948	0.00261661	0.00142259	0.00120391	0.00243734	0.00278368	0.00172739	0.00608082	0.00203308	0.00151493
n868_772.1085_12.43	n868	772.109	12.43			1.8723	0.90482	1.0551e-05			1.0256	0.036465	0.73947		1.2136	0.27926	0.73134			0.000218943	0.000377946	0.000834267	9.15314e-05	3.29674e-05	0.000327618	7.56968e-05	0.000413596	0.000801385	0.00126566	0.000638381	0.000583786	0.000243839	0.000487628	0.000240806	0.000601816	0.000402464	0.000306024	0.00176339	0.000831274	0.000431042	0.000951883	0.000837998	0.000388053	0.00125715	0.000502132	0.000430843	0.00220329	0.000500883	0.00095335
p1348_231.0497_3.64	p1348	231.05	3.64			1.8701	0.90311	0.0014451			0.95517	-0.066168	0.82563		0.86516	-0.20896	0.80175			0.00168748	0.00121606	0.00751592	0.000147202	0.000134628	0.000643517	0.000112758	0.000352296	0.00053749	0.00343655	0.00211342	0.00162248	0.000244851	0.000463684	0.00050217	0.000675186	0.000529652	0.000771775	0.00160101	0.000783474	0.000555826	0.000431831	0.000634069	0.000381495	0.000829321	0.000520968	0.000341017	0.00194498	0.000610529	0.000294591
p1183_660.1293_10.89	p1183	660.129	10.89			1.8697	0.90282	2.6048e-07			0.96175	-0.056271	0.95005		1.0367	0.052064	0.97515			0.00120112	0.00274373	0.00545237	0.000777844	0.000505851	0.00205909	0.000928992	0.00173864	0.00279225	0.00505746	0.00392009	0.00200473	0.00146196	0.00261095	0.00133299	0.00349635	0.00276049	0.00109224	0.00593062	0.00561374	0.00133066	0.00479284	0.00609218	0.00200138	0.00213509	0.0034535	0.00146479	0.00927542	0.00459207	0.00230518
p2367_391.1766_9.58	p2367	391.177	9.58			1.8677	0.90129	0.014113			1.145	0.19529	0.54861		2.6141	1.3863	0.039431	+		0.000558516	0.000103291	0.000305599	3e-07	1.31442e-05	0.00126519	3.45006e-05	0.000522353	0.000120365	0.000691128	0.000359272	0.000419155	6.7545e-05	0.000342317	0.000304326	0.000671127	5.894e-05	0.000139756	0.000279746	0.000159283	0.000219763	0.000391576	0.000146324	8.36353e-05	0.000534518	0.000133297	0.000196408	9.06984e-05	9.7725e-05	0.000711437
n356_223.0614_4.9	n356	223.061	4.9			1.863	0.89763	0.030082			1.0902	0.12459	0.96664		0.33474	-1.5789	0.091747			0.000234629	0.000592619	0.0013363	4.21164e-05	1.13887e-05	0.000117244	1.6596e-05	0.000147445	0.000530854	0.00117323	0.000612445	0.00137467	0.00024656	0.000616571	0.00208297	0.00311374	0.00118024	0.00129775	0.00209686	0.00250485	0.00108961	0.00171118	0.00148609	0.00341929	0.00195176	0.000911696	0.00481696	0.00070621	0.000257932	0.000480729
p1733_396.1374_10.89	p1733	396.137	10.89			1.8593	0.89476	1.0135e-06			1.1713	0.22807	0.44389		1.3368	0.41879	0.56542			0.000598288	0.00150337	0.00296219	0.000467653	0.000427385	0.00106357	0.000616242	0.00170006	0.00201092	0.00357019	0.00310306	0.00163069	0.000763129	0.00235577	0.000985936	0.00191325	0.00200154	0.000681868	0.00316974	0.00496068	0.000741605	0.00293987	0.00518172	0.00109606	0.00135193	0.00260928	0.000882759	0.00565756	0.00399463	0.00204814
p1734_660.1294_12.41	p1734	660.129	12.41			1.8579	0.89366	7.3202e-07			1.0368	0.052081	0.85312		1.1359	0.18383	0.9313			0.000518744	0.00105027	0.00181241	0.000376096	0.000275828	0.000672081	0.000418776	0.00088937	0.00190612	0.00268815	0.00142958	0.00105568	0.000640379	0.000896249	0.000689498	0.00105946	0.00131686	0.00048069	0.00310734	0.00213738	0.000744626	0.00183589	0.00328648	0.00107332	0.000818899	0.00190281	0.000620881	0.00436763	0.00171976	0.00125422
p1010_595.163_6.78	p1010	595.163	6.78			1.8574	0.89328	0.01989			4.4719	2.1609	2.2073e-05	+	4.1418	2.0503	2.5456e-05	+		0.000390904	0.0038105	0.0014584	0.0019673	0.00177068	0.000589751	0.00529682	0.0011975	0.00891217	0.00406086	0.00149243	0.00209578	0.00164511	0.00132259	0.000584989	0.00240171	0.00270074	0.010236	0.00404126	0.00148532	0.000208435	0.00201399	0.00523049	0.0065529	0.00218274	0.00522745	0.0011619	0.00676005	0.00196256	0.000717329
n81_848.1263_3.74	n81	848.126	3.74			1.8572	0.89314	4.5965e-05			0.74771	-0.41946	0.77345		0.6443	-0.6342	0.7402			0.00243615	0.00396908	0.0214473	0.00103712	0.000440085	0.00504814	0.000366465	0.00287112	0.00915978	0.00710768	0.000865322	0.0037359	0.00197545	0.00426381	0.00426001	0.00746955	0.00517283	0.00661765	0.0109632	0.00530609	0.00582167	0.00587374	0.00531885	0.00474364	0.0144695	0.00514457	0.0072315	0.016655	0.00379853	0.00715742
p1684_403.0666_5.06	p1684	403.067	5.06			1.8536	0.8903	4.1375e-05			0.95359	-0.068564	0.91266		1.1456	0.19612	0.98868			0.000826695	0.00191393	0.00248413	0.000235208	0.000184815	0.000878746	0.00045552	0.00137619	0.00217694	0.00415441	0.00274472	0.0051324	0.000862498	0.00127824	0.000481137	0.000345035	0.000236567	0.000497603	0.00356139	0.00135192	0.0015036	0.00288864	0.00190337	0.00167124	0.00104075	0.0010586	0.00152738	0.00141691	0.00199681	0.000679032
p1825_931.1829_3.29	p1825	931.183	3.29			1.8502	0.8877	6.8033e-06			0.73774	-0.43881	0.70927		0.65276	-0.61537	0.18859			0.00169543	0.00267603	0.00516795	0.00146689	0.000506648	0.00369896	0.00128802	0.000764493	0.00235334	0.00982853	0.00714791	0.0023558	0.00279078	0.00170614	0.000633628	0.00685064	0.00482097	0.00218714	0.00653746	0.00365455	0.00105275	0.00568212	0.00459758	0.00139246	0.00295995	0.00403223	0.00129428	0.0164708	0.00547562	0.00339737
p526_817.1729_3.29	p526	817.173	3.29			1.8375	0.87772	0.00042999			0.63255	-0.66074	0.54707		0.69409	-0.5268	0.19435			0.000858512	0.00274981	0.00644179	0.000758111	0.000279811	0.011853	0.000533217	0.000525399	0.00408721	0.00552521	0.00717042	0.00483874	0.00127296	0.0011242	0.000819642	0.00335834	0.00498083	0.0043093	0.00305354	0.00278746	0.00132386	0.00314603	0.00510275	0.00260297	0.00138766	0.00331909	0.00284253	0.0100292	0.00475931	0.015888
p530_513.2492_13.6	p530	513.249	13.6			1.8364	0.87691	8.3246e-05			1.4802	0.56579	0.32216		1.6774	0.74623	0.054275			0.00399484	0.00547879	0.00174887	0.000829542	0.00075818	0.00263288	0.00124567	0.00550628	0.00383818	0.00931878	0.0135116	0.00468207	0.00112359	0.0111821	0.00469831	0.010052	0.00367769	0.0057754	0.000800505	0.00125635	0.00100819	0.003734	0.00120775	0.00344152	0.00608814	0.00519191	0.00646565	0.00203366	0.00454472	0.00435037
p2146_266.1053_1.48	p2146	266.105	1.48			1.8352	0.87596	0.026748			0.57028	-0.81026	0.71321		1.0103	0.014764	0.98787			0.000149998	0.000230887	0.000420577	3.74912e-05	2.9674e-05	0.0041207	4.40373e-05	6.70074e-05	0.000222052	0.000549848	0.000183857	0.00290456	0.00018445	0.000189053	0.00102406	0.000266556	0.000125146	0.00037476	0.000292658	0.00015331	0.000438015	0.000231774	0.000271744	0.000161402	0.000303737	0.000336574	0.000625198	0.000308374	0.000162203	0.000524372
p1943_467.1843_10.64	p1943	467.184	10.64			1.8333	0.87445	0.0040773			0.5997	-0.73769	0.71147		1.0648	0.090537	0.90678			3.97722e-05	8.50636e-05	0.000302573	2.64412e-05	1.09535e-05	0.000682162	1.06587e-05	5.07632e-05	0.000235541	0.000227194	0.000114442	0.00117626	3.57209e-05	9.10253e-05	0.000378599	0.000231376	0.000148561	0.000248357	0.000176455	7.86461e-05	0.000225049	0.000226894	0.000390197	0.000124719	0.000128046	0.000117745	0.000545339	0.000201552	0.000188398	0.00110545
p715_473.2568_13.61	p715	473.257	13.61			1.8331	0.87431	0.00014255			1.5167	0.60091	0.29108		1.6028	0.6806	0.093031			0.00225509	0.0030918	0.0010469	0.000613672	0.000469207	0.00216998	0.000781172	0.00351179	0.00317929	0.00741149	0.0101984	0.00351812	0.00071182	0.00791142	0.00329237	0.00630264	0.00258771	0.00421672	0.000546581	0.00113091	0.000959103	0.00227382	0.000690973	0.00240121	0.00383691	0.00374008	0.00454689	0.00139877	0.00284611	0.00309321
p2147_197.0808_2.73	p2147	197.081	2.73			1.8315	0.873	7.7097e-06			0.59223	-0.75577	0.11948		0.84906	-0.23606	0.28958			0.000163066	0.00039407	0.00242966	0.000178379	8.1454e-05	0.000437693	0.000298725	0.000937595	0.00230768	0.00119325	0.00224756	0.00232135	0.000448785	0.000813782	0.000995796	0.00114876	0.000743612	0.000963161	0.000503543	0.000376307	0.000148019	0.00127354	0.000959233	0.000847358	0.000297781	0.000989728	0.000913695	0.000961403	0.000475528	0.000313003
p776_421.1866_4.94	p776	421.187	4.94			1.8314	0.87295	0.00059854			1.3025	0.38131	0.92377		3.367	1.7514	0.0034927	+		0.00223463	0.000223075	0.00029047	4.61734e-05	7.16955e-05	0.00209857	0.000261139	0.00119547	0.000292611	0.000882048	0.000239202	0.000382243	0.000100668	0.000977938	0.00104049	0.00229076	0.000101732	0.000380101	0.000880125	0.000953708	0.00117282	0.000864883	0.000257808	0.000380761	0.00187751	0.000232158	0.00033742	0.000384964	0.000154144	0.000978042
p2789_370.1871_13.78	p2789	370.187	13.78			1.8288	0.87086	0.018845			0.65254	-0.61587	0.69834		1.2099	0.27486	0.69798			9.20443e-05	6.42317e-05	0.000175493	3.35447e-05	2.36993e-05	0.000656959	1.9915e-05	9.39118e-05	8.30101e-05	0.000257741	0.000160406	0.00109095	4.74114e-05	9.95832e-05	0.00104312	0.000407277	5.32882e-05	0.00010415	0.00011405	0.000147337	0.000126873	0.000186639	0.000124259	0.000214958	9.97568e-05	6.10943e-05	0.000616564	0.000141086	8.36203e-05	0.000898503
p2671_189.0657_4.29	p2671	189.066	4.29			1.8287	0.87079	0.0018711			0.71839	-0.47715	0.75906		1.0725	0.10103	0.71463			0.000727832	0.000552913	0.00101967	0.000340183	6.91065e-05	0.00131812	0.000790989	0.000331991	0.00428643	0.00405322	0.000850808	0.00254036	0.000462423	0.000255182	0.000778232	0.00192678	0.000196197	0.00145809	0.00309443	0.000427078	0.00154287	0.00167243	0.000217163	0.00166904	0.00311777	0.00144738	0.00138277	0.00184218	0.000448326	0.00216377
n86_862.152_3.74	n86	862.152	3.74			1.8282	0.87041	8.1497e-05			0.71236	-0.48932	0.72198		0.61054	-0.71183	0.64673			0.00243092	0.00325854	0.0185791	0.000972147	0.00041431	0.00403535	0.000319224	0.00255061	0.00795643	0.00717385	0.000631897	0.00333965	0.00177538	0.00406169	0.00380925	0.00709832	0.00451564	0.00518574	0.0111406	0.00485185	0.00487922	0.00625009	0.00468418	0.00428171	0.0156663	0.00408057	0.00606308	0.0161715	0.00315431	0.00538448
p333_529.2181_4.22	p333	529.218	4.22			1.828	0.87027	0.00028169			0.60825	-0.71726	0.059303		0.826	-0.27579	0.83447			0.002021	0.00288175	0.00247808	0.000610909	0.00136162	0.00603781	0.000946663	0.00459711	0.00685456	0.001703	0.00224381	0.00194321	0.00151652	0.00979417	0.00885042	0.00550974	0.00364863	0.00272302	0.00327949	0.00365555	0.000252236	0.00335706	0.0035919	0.00334688	0.000915678	0.00148737	0.00147414	0.00254359	0.000633701	0.000528055
n623_245.0934_4.8	n623	245.093	4.8			1.8256	0.86834	0.0058205			0.60339	-0.72885	0.77851		0.67558	-0.56579	0.54714			0.00170155	0.00182667	0.00999275	0.00013987	6.24583e-05	0.00164723	3.51421e-05	0.000185556	0.000616352	0.000747845	0.000502217	0.000642491	0.000674886	0.000768027	0.000859376	0.00261414	0.00122369	0.00101102	0.0110565	0.0030163	0.00376039	0.00237787	0.00254718	0.00210875	0.0023219	0.000519893	0.000697219	0.00711334	0.00176544	0.00367478
p542_409.1998_4.25	p542	409.2	4.25			1.8245	0.86752	0.46172			0.31947	-1.6462	0.28959		0.61022	-0.71259	0.40692			4.48858e-05	9.37435e-05	0.000220878	2.17054e-05	2.25044e-05	0.00286054	2.18784e-05	5.53318e-05	0.000147343	0.000294016	0.00016791	0.00306451	4.48135e-05	0.000140039	0.00207704	0.000192137	7.99323e-05	0.000406806	0.000182911	9.55699e-05	0.00123248	0.000163462	6.27102e-05	0.000313999	0.000418383	9.44185e-05	0.001813	0.000282173	0.000123919	0.00270508
p1963_595.1532_9.59	p1963	595.153	9.59			1.8232	0.86649	0.0012507			0.65887	-0.60194	0.80554		0.93665	-0.094415	0.83955			0.000151135	8.07236e-05	0.000272316	1.73643e-05	1.5534e-05	0.00083002	2.94517e-05	3.80724e-05	0.000234504	0.000198556	0.000139769	0.000367479	5.45556e-05	7.15754e-05	7.16447e-05	0.000113659	0.00019862	0.000144207	0.000221645	0.000165256	0.000120832	0.000106128	0.000110323	0.000121051	0.000116135	0.00026215	8.12973e-05	0.000241862	0.000163211	0.000956685
p2297_236.0865_3.42	p2297	236.087	3.42			1.8208	0.86456	0.13412			0.7529	-0.40946	0.76208		0.73621	-0.44182	0.6251			0.000146021	0.000132803	0.000157338	0.000125102	3.02714e-05	0.00566816	9.20016e-05	0.000170564	0.000484571	0.000248195	0.000736366	0.000102533	0.000156523	0.000121367	0.000155778	0.000247613	0.000383513	0.000187825	0.000981264	0.000642111	0.000180493	0.000261051	0.000235744	0.000114448	0.000223336	0.000265483	9.28084e-05	0.000314421	0.000102762	0.0012579
p1177_495.1761_14.07	p1177	495.176	14.07			1.8187	0.86287	0.0064464			0.42409	-1.2375	0.013505	-	0.67859	-0.55938	0.25014			0.000140907	0.000141483	0.00116491	0.000176406	6.49242e-05	0.000770373	0.000285261	0.000231988	0.0030143	0.00106151	0.000389289	0.00172256	0.000951475	0.000769436	0.00123965	0.00248966	0.00101974	0.00150883	0.000744556	0.000782479	0.000249216	0.00247266	0.00226337	0.00109973	0.000434761	0.000345461	0.000772684	0.00176761	0.00037881	0.000651783
n616_311.1137_4.61	n616	311.114	4.61			1.8181	0.86243	0.0034361			1.2013	0.26458	0.75796		0.74634	-0.42209	0.44072			0.0009176	0.00161372	0.00508681	0.000290986	0.000112269	0.00235569	8.25421e-05	0.000720044	0.00380148	0.00218051	0.000830544	0.00235634	0.000824256	0.00178217	0.00583954	0.00271717	0.00224587	0.00292345	0.00558897	0.00334784	0.00455359	0.00347382	0.00464111	0.00560951	0.00386603	0.00116949	0.00299572	0.00418157	0.00146175	0.00242067
p1770_540.2837_6.25	p1770	540.284	6.25			1.8174	0.86191	0.058172			3.7688	1.9141	0.00021418	+	1.7848	0.83576	0.17381			0.000119885	0.00030727	0.000735253	0.000251783	0.000363058	0.000270513	9.36845e-05	0.000129954	0.000302987	0.000406658	0.000217627	0.000535633	0.00014743	0.000199166	0.000606679	0.000671127	0.000532074	0.00378499	0.000417468	0.000143355	0.000227315	0.000203717	0.000147485	0.000847358	0.00107499	0.000986396	0.00029785	0.000338607	0.000654858	0.000128147
p1982_559.2285_6.81	p1982	559.229	6.81			1.8152	0.86013	0.0098643			1.074	0.10298	0.92319		1.6617	0.73267	0.05059			0.000113067	5.98917e-05	9.0772e-05	2.84144e-05	9.12126e-05	0.000522543	0.000214857	0.000797489	0.000645404	0.000649126	0.00103748	0.00117052	0.000120802	0.00104796	0.00104049	0.00248425	0.000221227	0.00110292	0.00023886	0.000100548	0.000117811	0.000296427	0.000492391	0.000790868	7.89121e-05	0.000126632	0.000182739	0.000624811	9.7725e-05	0.000811598
n375_321.0618_3.25	n375	321.062	3.25			1.8143	0.85937	0.0046293			0.77556	-0.36669	0.84843		0.7726	-0.3722	0.74243			0.000193454	0.000279896	0.00134738	8.80616e-05	6.23384e-05	0.00110425	3.15204e-05	0.000358928	0.00152621	0.0018402	0.000896563	0.00177582	0.000331879	0.000696904	0.000803689	0.00175312	0.00129918	0.00147751	0.000362816	0.000550736	0.000336066	0.00160754	0.00151221	0.00129121	0.00229744	0.000896627	0.0015589	0.00104038	0.000292755	0.00066394
p2262_341.2075_1.84	p2262	341.207	1.84			1.8098	0.8558	0.0003837			0.52758	-0.92253	0.038077		0.4501	-1.1517	0.0028066	-		0.00109658	0.0008923	0.00157036	0.000515011	0.000144586	0.000862784	0.000683	0.00039443	0.00152739	0.00229294	0.000303927	0.00110654	0.00109111	0.000623951	0.00117392	0.00150056	0.000419846	0.000946248	0.00865062	0.0010662	0.0012559	0.00227992	0.000984782	0.00100949	0.00348255	0.00103638	0.000798584	0.00536531	0.000786837	0.000907341
p1743_364.1116_12.41	p1743	364.112	12.41			1.8077	0.85414	6.8638e-06			1.3787	0.46327	0.15034		1.5344	0.61772	0.38254			0.000596016	0.00150076	0.00190319	0.000307033	0.000434355	0.000604033	0.000568559	0.00135385	0.00158861	0.00212111	0.0018714	0.00135754	0.000553999	0.00137316	0.000665178	0.000982335	0.00163902	0.000488702	0.00239506	0.00280139	0.000699314	0.00153825	0.0039159	0.00104177	0.000798054	0.00253375	0.000512245	0.0053371	0.00298515	0.00209749
p2476_570.218_2.86	p2476	570.218	2.86			1.8063	0.85305	0.00055125			0.54121	-0.88573	0.22965		0.47063	-1.0873	0.10689			9.4317e-05	0.00047653	0.000704996	0.00012234	0.000140404	0.000741809	0.000208126	0.000873126	0.00214477	0.00107679	0.000872383	0.00163315	0.000194192	0.000820006	0.00097542	0.00132872	0.00163982	0.000612435	0.000146329	8.56147e-05	0.000106483	0.00101859	0.00210776	0.000582513	0.000181647	0.000485422	0.000244611	0.00123753	0.000214592	0.000185592
n136_535.1826_4.44	n136	535.183	4.44			1.8052	0.85212	0.2635			0.57255	-0.80452	0.1042		0.82407	-0.27916	0.47002			0.000134634	0.000574046	0.00558147	0.00112302	0.0011152	0.00975619	0.000352416	0.00359366	0.0277729	0.00259015	0.0103691	0.00378401	0.000795075	0.00169826	0.00449554	0.00231568	0.00385681	0.00234823	0.000546892	0.00873251	0.000448784	0.00183908	0.00772272	0.0039917	0.00116258	0.00315972	0.00389676	0.00247953	0.000792019	0.000440195
p1285_131.0491_3.29	p1285	131.049	3.29			1.8046	0.8517	0.015532			0.57815	-0.79049	0.098426		0.72365	-0.46663	0.5695			0.001571	0.0075533	0.0324298	0.00219738	0.00239244	0.0244982	0.00183218	0.0112862	0.0340383	0.00998509	0.0147376	0.0177038	0.00575302	0.0181895	0.0253787	0.00690882	0.0116257	0.00585552	0.00245101	0.00242409	0.000543743	0.00535032	0.0126791	0.0108308	0.00290635	0.0106504	0.00501669	0.00993651	0.00493159	0.00161436
n598_120.0126_7.28	n598	120.013	7.28			1.8041	0.85125	0.0027737			0.52289	-0.93543	0.28566		0.93206	-0.1015	0.87647			0.000414685	0.000321794	0.000819501	0.000120008	6.7733e-06	0.00135537	5.89814e-05	0.000157754	0.00118294	0.00273825	0.000822881	0.00232454	0.000638286	0.000516282	0.00140119	0.00125269	0.000455148	0.000875105	0.00148594	0.00131791	0.000719098	0.0019023	0.00159551	0.000841703	0.00289585	0.000501594	0.00088792	0.00193818	0.000498049	0.00119655
p2052_205.1433_10.66	p2052	205.143	10.66			1.8028	0.85021	0.19522			0.19708	-2.3432	7.8602e-05	-	0.33286	-1.587	8.2856e-05	-		4.09086e-05	7.81196e-05	0.000623301	0.000266779	2.88773e-05	0.000630076	0.000123697	7.1576e-05	0.00228797	0.000767496	0.000166034	0.000924438	0.000106513	3.42317e-05	0.000770345	0.000412689	0.000189738	0.00122309	0.000923163	0.000100548	0.00137522	0.000276909	0.00019626	0.000474667	0.000250136	0.000119967	0.00104248	0.000536128	0.000169256	0.000318895
n32_387.1297_3.3	n32	387.13	3.3			1.8019	0.84956	0.10948			0.58527	-0.77282	0.39254		0.78524	-0.34879	0.47406			0.00111922	0.00452974	0.0721863	0.00080428	0.000567219	0.00881491	0.000344934	0.00858023	0.0303301	0.00498388	0.00789518	0.0125832	0.00285831	0.0145347	0.0289396	0.00538118	0.00801887	0.00549352	0.00265176	0.00262547	0.000862083	0.00525925	0.0137716	0.011353	0.00407473	0.0078323	0.00685212	0.00994486	0.00273603	0.00133437
p2029_234.0737_3.37	p2029	234.074	3.37			1.7945	0.84357	0.30859			0.42182	-1.2453	0.41381		1.0185	0.026473	0.97516			8.40899e-05	7.29116e-05	0.000187595	4.53841e-05	2.9674e-05	0.00416018	5.94644e-05	0.000203053	0.000328928	0.000330291	9.09905e-05	0.00170451	7.72871e-05	6.06835e-05	0.000457474	0.000309855	0.000146946	0.000367639	0.000342151	0.000156297	0.000102707	0.000186639	0.000167227	0.000138659	0.000192069	0.000106637	0.00165904	0.000179381	8.36203e-05	9.72151e-05
p2485_553.1749_8.35	p2485	553.175	8.35			1.7943	0.84346	0.012911			2.0389	1.0278	0.0056573	+	1.5293	0.61291	0.23893			5.28403e-05	0.000184015	0.000402422	6.07752e-05	3.24621e-05	0.000159619	7.96599e-05	4.87326e-05	0.00067757	0.000208102	0.000111627	0.000191942	5.13082e-05	0.000110475	0.000107138	0.000136661	0.00011788	0.000421939	0.00024962	8.76058e-05	8.00511e-05	8.53904e-05	0.000170711	0.000278784	0.000186113	0.000223272	0.000179142	0.000153179	0.000173286	0.000188538
n570_505.1319_10.12	n570	505.132	10.12			1.7928	0.84218	0.00049497			0.93747	-0.09315	0.80779		1.0417	0.05896	0.79346			0.000222211	0.000218993	0.00129201	4.59452e-05	3.69834e-05	0.000572084	2.35209e-05	0.000309572	0.00214511	0.000846577	0.000441503	0.000971889	0.000112522	0.00041804	0.000522248	0.000421107	0.000447001	0.000793557	0.00113914	0.000823692	0.000632473	0.000438087	0.000533015	0.00104471	0.000901692	0.00037189	0.00110284	0.00191813	0.000453508	0.00143246
p2534_193.0131_3.25	p2534	193.013	3.25			1.7924	0.84193	0.00042269			1.0335	0.047582	0.90971		0.97291	-0.039627	0.98376			0.000287497	0.000371502	0.00192739	0.000466075	0.000233807	0.000924111	0.000219065	0.000681749	0.00163219	0.00360838	0.00191455	0.0021819	0.000780664	0.00128291	0.00118575	0.00189296	0.00174236	0.00182484	0.000598227	0.00121653	0.000258278	0.00232628	0.00252699	0.00194709	0.00235694	0.00240601	0.00200293	0.00105613	0.00106893	0.00029901
p1371_582.2541_5.2	p1371	582.254	5.2			1.7922	0.84175	0.0010385			0.94071	-0.088184	0.66782		0.94413	-0.082936	0.82591			0.000414768	0.00176464	0.00657794	0.000623538	0.000756586	0.00207841	0.000379226	0.00179143	0.00260133	0.000809498	0.00164064	0.000887526	0.00097031	0.00297816	0.00208033	0.00267504	0.00204433	0.00173048	0.000576708	0.000968641	0.000445567	0.00163462	0.00430145	0.00178789	0.000516651	0.00292475	0.00113313	0.0026101	0.00224767	0.000849159
p1272_157.0113_0.72	p1272	157.011	0.72			1.7919	0.84151	0.78446			0.23796	-2.0712	0.010163	-	0.49428	-1.0166	0.0040373	-		0.000600561	0.00144348	0.0493043	0.000485412	0.000135624	0.00187006	0.000129588	0.00018427	0.00259822	0.00336973	0.00147086	0.00532024	0.00358248	0.00269108	0.0101952	0.00190378	0.00115296	0.00836579	0.000938226	0.000385266	0.00163199	0.00303624	0.00314364	0.009307	0.00165715	0.00148404	0.00260367	0.00697571	0.00232827	0.00524299
p1388_192.0654_1.3	p1388	192.065	1.3			1.7883	0.83861	2.0965e-05			1.3587	0.4422	0.6567		0.87653	-0.19012	0.79719			0.00122499	0.00269252	0.00499548	0.000921889	0.000561415	0.00313442	0.00113403	0.00267826	0.00493599	0.00239413	0.00103936	0.00121973	0.00124374	0.00164935	0.00229592	0.0017563	0.00268217	0.00272035	0.00535392	0.00219512	0.00143337	0.0028374	0.00390313	0.00200798	0.00136235	0.00135185	0.0013209	0.00416809	0.00228697	0.00389449
p737_463.1786_2.3	p737	463.179	2.3			1.7876	0.83806	0.44414			0.61654	-0.69773	0.88791		1.2461	0.31748	0.79408			4.77267e-05	0.000117179	0.00020575	1.69697e-05	1.05552e-05	0.000555307	3e-07	4.97479e-05	4.98061e-05	0.000320745	0.00012945	0.00164627	3e-07	0.000149375	0.0013251	0.000265203	6.45917e-05	0.0004255	7.31644e-05	8.95968e-05	0.00072046	0.000135405	6.61941e-05	0.000118117	0.000248647	4.5543e-05	0.00112665	0.000167288	0.000125934	0.00160184
p1083_118.0646_5.23	p1083	118.065	5.23			1.7846	0.83559	0.00094035			0.62635	-0.67497	0.57891		0.62746	-0.67241	0.17333			0.00112783	0.000178807	0.00353406	0.000777449	0.000153149	0.00596808	0.000483569	0.000613727	0.00423974	0.00634425	0.00429344	0.0058895	0.00116255	0.00133582	0.00162614	0.00389551	0.00119898	0.00188537	0.00810834	0.00178099	0.00184344	0.00118327	0.00180001	0.00192215	0.00260708	0.00311359	0.00243676	0.00573012	0.00193536	0.00451314
p2005_776.2619_3.57	p2005	776.262	3.57			1.7827	0.83404	0.010328			0.6773	-0.56213	0.55951		0.62096	-0.68744	0.68641			0.000319314	0.000662281	0.00219063	0.000478309	0.000403884	0.00308905	0.000469545	0.00101882	0.00224335	0.000950779	0.00126918	0.00423011	0.000230562	0.0020718	0.00340871	0.00337052	0.00352671	0.00411079	0.00120721	0.00019114	0.000529395	0.00120156	0.015393	0.00336669	0.000391583	0.00148848	0.00285116	0.00138265	0.000388885	0.000255558
p2709_547.159_3.04	p2709	547.159	3.04			1.7807	0.83247	0.0010369			0.98413	-0.023078	0.88791		0.74306	-0.42845	0.58803			0.000307951	0.000703076	0.001764	0.000131416	7.48819e-05	0.000814898	0.000144734	0.00042641	0.00142674	0.00173355	0.00445103	0.0014773	0.000217573	0.0005197	0.000333904	0.000381568	0.000649954	0.000311559	0.000751011	0.000495769	0.000215987	0.000375718	0.000870974	0.000435784	0.00038116	0.000915304	0.000369795	0.00212436	0.00145379	0.000897766
p410_180.0878_1.02	p410	180.088	1.02			1.7788	0.83091	7.0946e-08			1.0543	0.076298	0.95185		0.83269	-0.26416	0.62593			0.00385564	0.00930318	0.0194736	0.0056663	0.00309286	0.0105013	0.00296425	0.00592812	0.0123208	0.0120967	0.00633556	0.00679015	0.00559325	0.00728669	0.00655713	0.00941201	0.00671996	0.00552883	0.0196877	0.00766053	0.00510288	0.00896477	0.0122726	0.00579505	0.0118785	0.0130475	0.00650234	0.0223078	0.010111	0.00817048
p1814_914.1561_3.29	p1814	914.156	3.29			1.7784	0.83054	3.6086e-05			0.75866	-0.39848	0.72955		0.71528	-0.48343	0.22339			0.000823854	0.00220905	0.00294706	0.000638534	0.000245358	0.00285298	0.000547241	0.000414227	0.00146098	0.00452479	0.00455984	0.00151011	0.000975506	0.000741428	0.00033719	0.00306337	0.00271124	0.00124267	0.00255	0.00197909	0.000713663	0.0019957	0.00263383	0.000928793	0.00137724	0.0018095	0.00102377	0.00817495	0.00287634	0.00383189
p2112_564.1916_4.17	p2112	564.192	4.17			1.776	0.82862	0.14087			0.93664	-0.094428	0.89529		1.1732	0.23045	0.56517			5.11357e-05	0.000100687	0.000357036	4.42001e-05	2.80807e-05	0.000362084	3.56226e-05	0.000286304	0.000637103	0.000385657	0.000625677	0.00163971	0.00013509	0.000848791	0.00298804	0.000990453	0.000162287	0.00122754	0.000206582	8.36237e-05	0.000104973	0.00035254	0.00050981	0.000637536	0.00021738	0.00015107	0.000371234	0.000552252	0.000223659	0.000716593
p170_762.3184_3.52	p170	762.318	3.52			1.7752	0.82799	0.01184			0.73148	-0.4511	0.51243		0.62015	-0.68931	0.2267			0.00243406	0.024553	0.0706176	0.0419542	0.0311039	0.0883719	0.0485813	0.0963647	0.209152	0.0943848	0.195141	0.154327	0.149932	0.230733	0.160856	0.304131	0.207804	0.127114	0.047899	0.0130931	0.014965	0.0757449	0.390496	0.107746	0.0132885	0.143657	0.0576844	0.518118	0.112198	0.104659
p2491_401.1374_9.54	p2491	401.137	9.54			1.7701	0.8238	0.0027444			0.67129	-0.57499	0.41216		1.0761	0.10587	0.68117			8.52262e-05	0.000136275	0.000357036	3.23608e-05	5.45682e-05	0.000434332	9.11601e-05	0.000189347	0.00113309	0.000194738	0.000204494	0.00119923	7.59881e-05	0.000140817	0.000749969	0.000489814	0.000231723	0.000474459	0.00028405	0.000151319	5.13535e-05	0.000348881	0.000378584	0.000503279	0.00010869	0.000226604	0.000302886	0.000312406	0.000110822	9.42692e-05
p794_277.2163_13.63	p794	277.216	13.63			1.7698	0.82362	0.00051958			1.706	0.77059	0.15034		1.5827	0.66238	0.10821			0.00195225	0.00323936	0.00125568	0.000398196	0.000401295	0.00152646	0.000440093	0.0028336	0.00151805	0.00416777	0.00690496	0.0019104	0.000831323	0.00536349	0.00179769	0.00393205	0.00208874	0.00217023	0.00111038	0.000939771	0.000489369	0.001609	0.00193589	0.00193168	0.0026175	0.00321578	0.00284181	0.00180792	0.00308992	0.0020533
p1753_183.0633_1.65	p1753	183.063	1.65			1.7687	0.82271	0.0020494			0.436	-1.1976	0.00079625	-	0.56802	-0.81599	0.013315			0.000314201	0.000309006	0.00154615	0.00039346	9.02168e-05	0.00122151	0.000225236	0.000364479	0.00105319	0.000935505	0.000261715	0.000474933	0.000650121	0.000551598	0.000843304	0.00249914	0.000304389	0.00101746	0.00312455	0.00025784	0.00128535	0.000806329	0.00052723	0.000982349	0.00107648	0.000424328	0.000632392	0.00118311	0.000416087	0.000876409
p1837_370.0956_4.78	p1837	370.096	4.78			1.764	0.81884	0.012938			0.84536	-0.24237	0.94513		1.1649	0.22023	0.63792			0.000203975	0.000129331	0.000611198	6.55109e-05	5.51657e-05	0.00195323	7.7416e-05	0.000262445	0.0003061	0.000925959	0.000662261	0.00176685	6.29987e-05	0.00022484	0.000570528	0.0010324	0.000230108	0.000965831	0.000307721	0.000206073	0.000706111	0.000403775	0.000155614	0.000331607	0.000525584	0.000176618	0.00111514	0.000429306	0.000208547	0.00284501
p2137_131.0493_2.24	p2137	131.049	2.24			1.7618	0.81706	0.027104			0.50055	-0.99841	0.20782		0.92494	-0.11258	0.87682			7.159e-05	9.80835e-05	0.000559761	2.80197e-05	2.11103e-05	0.000198264	2.18784e-05	3.19808e-05	0.000302987	0.000162282	0.000363962	0.000177177	4.80609e-05	0.000353209	0.00136848	0.000396452	0.000130798	0.000545672	0.000131266	3.68342e-05	5.28639e-05	0.000136625	7.7807e-05	9.90419e-05	0.000131024	0.000101083	7.19445e-05	0.000241862	0.000177315	9.8688e-05
n903_431.2209_20.42	n903	431.221	20.42			1.7607	0.81616	0.18164			0.84683	-0.23985	0.17823		1.6289	0.70387	0.15785			0.000174828	0.00109324	0.000239944	7.3943e-05	5.07698e-05	9.06353e-05	2.1531e-05	0.000238036	9.95351e-05	0.000227925	0.000466849	2.3645e-05	0.000101641	0.00033873	3.23583e-05	0.000295184	0.000183037	0.000455967	0.000236097	0.00513928	9.70626e-05	0.000283727	0.00358497	5.73104e-05	0.00035709	0.000277168	4.5405e-05	0.0018357	0.000342965	8.91739e-05
p1471_529.218_6.57	p1471	529.218	6.57			1.7556	0.81194	0.00016102			1.2509	0.32298	0.92289		1.5734	0.65392	0.078153			0.000539766	0.00159885	0.000332831	0.00024981	0.000801993	0.00127527	0.000866722	0.00317727	0.00189989	0.0010176	0.00228789	0.00204	0.000257191	0.00206402	0.0021362	0.00202556	0.00156231	0.00157382	0.000387341	0.000347437	9.13791e-05	0.000934415	0.00199279	0.00187666	0.000294804	0.000809778	0.000386342	0.000997682	0.000228697	0.000402117
p483_164.0704_1.29	p483	164.07	1.29			1.7539	0.8106	2.2836e-05			1.1964	0.25871	0.79095		0.82869	-0.27109	0.79719			0.00275622	0.00563937	0.0150803	0.00192981	0.000969084	0.00663092	0.00223833	0.00487885	0.0137319	0.00539538	0.00184983	0.0027118	0.00216209	0.00441434	0.00465625	0.00500368	0.0049889	0.00771864	0.00816644	0.00370234	0.00443679	0.00670437	0.00733012	0.00447669	0.00245521	0.00314691	0.00292167	0.00757432	0.00453061	0.0106671
p2152_545.2123_6.33	p2152	545.212	6.33			1.7518	0.80883	0.086215			0.50534	-0.98468	0.089894		1.0573	0.08039	0.45846		X	6.59083e-05	7.11756e-05	0.000154312	2.40733e-05	1.63306e-05	0.000396528	3.08542e-05	0.000257369	0.000258369	0.000257741	0.000209184	0.000860458	5.5205e-05	0.00024818	0.000938611	0.00024626	5.16734e-05	6.49822e-05	0.000157088	0.000106521	7.02335e-05	0.000154923	9.52265e-05	0.0002377	0.000104223	7.66456e-05	0.000238136	0.000131009	4.83588e-05	0.000127411
p2350_461.0511_8.79	p2350	461.051	8.79			1.7507	0.80797	0.0040873			0.50836	-0.97607	0.10245		0.67603	-0.56485	0.33547			0.000112499	0.000104159	0.000211801	5.44609e-05	1.99154e-05	0.00159535	2.46834e-05	0.000402552	8.92359e-05	0.000315017	0.000358334	0.000197684	5.84524e-05	0.000180495	0.000103195	0.000177253	0.000221227	4.62887e-05	0.000107595	0.000180189	5.05983e-05	0.000418413	0.000173034	6.52943e-05	0.000144424	7.22024e-05	3.74111e-05	0.000163257	0.000113845	0.000201795
p1707_111.1163_16.1	p1707	111.116	16.1			1.7501	0.80742	0.28514			0.22101	-2.1778	0.0003395	-	0.34338	-1.5421	4.5605e-05	-		0.000176702	0.000217867	0.00108624	0.000266779	4.66021e-05	0.00235648	0.000168576	0.000116755	0.00517153	0.000391385	0.000269219	0.0024854	0.000287066	0.000161045	0.00185027	0.000554762	0.000193775	0.00203581	0.00154936	0.00019114	0.00227768	0.000545279	0.000265938	0.00136384	0.000549407	0.000375452	0.00201157	0.00114885	0.000116867	0.000899239
p1015_273.1245_4.09	p1015	273.125	4.09			1.7489	0.80642	0.0012563			0.56679	-0.81912	0.37789		0.61689	-0.69691	0.34307			0.00134544	0.00388775	0.0064085	0.000303481	0.000500673	0.00367376	0.000999956	0.00201225	0.00895368	0.0136393	0.00886641	0.013413	0.00269985	0.00463918	0.00645131	0.0114944	0.00920917	0.0054585	0.00584024	0.000487805	0.0043069	0.0129757	0.014896	0.00682655	0.0024165	0.0054585	0.00413753	0.0105573	0.0044208	0.00304018
p1765_497.2148_11.9	p1765	497.215	11.9			1.7432	0.80171	0.00013016			1.3186	0.39906	0.32855		0.97567	-0.035528	0.68006			0.000742605	0.000527741	0.00105296	0.000490937	0.000224247	0.000633436	0.000383153	0.000388846	0.00115903	0.00249532	0.00158061	0.000314982	0.000728057	0.000714976	0.000285921	0.00106352	0.000580518	0.000232334	0.00236924	0.00156297	0.000596607	0.000994188	0.00103123	0.000865699	0.00145168	0.00144849	0.000269792	0.00201754	0.0016855	0.000211369
p626_311.2043_13.63	p626	311.204	13.63			1.7423	0.80096	0.00097905			1.8672	0.9009	0.077848		1.8797	0.91052	0.040541			0.00244031	0.00348413	0.0011528	0.000495278	0.0004708	0.00128451	0.000581181	0.00320722	0.00212298	0.00474626	0.0100502	0.00251083	0.000554648	0.00832376	0.00224793	0.00554356	0.00257882	0.00348144	0.000494936	0.000815331	0.00054903	0.00167975	0.000872136	0.00232932	0.00313266	0.00370676	0.00379723	0.00093117	0.00300529	0.0024289
p1416_117.9969_0.71	p1416	117.997	0.71			1.7415	0.80029	0.00087346			0.77518	-0.36739	0.58519		0.57309	-0.80317	0.31043			0.0588964	0.0312504	0.00229956	0.00944778	0.00543491	0.01965	0.0202995	0.0279685	0.0280533	0.0522585	0.0117415	0.0110358	0.0237122	0.00990931	0.0064638	0.0730216	0.0122805	0.00446419	0.0875757	0.0220926	0.0127017	0.0411923	0.0173568	0.00840535	0.0883488	0.0349915	0.0103614	0.0433397	0.014286	0.00783981
p1066_180.1017_2.8	p1066	180.102	2.8			1.7409	0.7998	0.014572			0.55823	-0.84107	0.025143		0.54624	-0.8724	0.027663			0.000969875	0.00163878	0.00337672	0.000405694	9.08143e-05	0.00148026	0.000387921	0.000526414	0.00208563	0.00291725	0.000246706	0.00227788	0.000974856	0.000423229	0.00133627	0.00252079	0.000535304	0.00243817	0.00640189	0.00158188	0.00271494	0.00511001	0.00120891	0.00238507	0.00345426	0.00260262	0.00328283	0.00328328	0.00068609	0.00201132
p487_191.0813_3.28	p487	191.081	3.28	Indoles and derivatives	Hydroxyindolylacetamide	1.7406	0.7996	0.0033137			0.52293	-0.93532	0.19419		0.77708	-0.36386	0.62487			0.00276019	0.0017629	0.00431772	0.000841776	0.000328007	0.0168793	0.00155954	0.00110004	0.0107052	0.0106724	0.00386194	0.0105511	0.0013509	0.00112031	0.00243723	0.00839315	0.00191999	0.00766434	0.00600164	0.00143056	0.00374201	0.00403897	0.00150969	0.00424193	0.00388009	0.00207943	0.00457135	0.00807216	0.00168047	0.0154079
[truncated: 2,245 more rows]
[truncated: 94 more columns]
