# Supplementary material for: Metabolomic analysis of a core collection of Brassica rapa and Brassica oleracea unveils unexpected chemical diversity with potential applications in chemical ecology and breeding
Source: BMC Plant Biol. 2026 Feb 17;26:569. doi: 10.1186/s12870-026-08269-4 (PMC13032581; doi:10.1186/s12870-026-08269-4)
Supplement: Supplementary file 7 — Supplementary Material 7. Table S7. Statistical analysis of the specificity and inductibility of root features in B. rapa and B. oleracea. [file 12870_2026_8269_MOESM7_ESM.xlsx]

## Sheet: Table_S7
Supplementary Table 7: Structural annotation of all identified compounds in leaves and roots of B. rapa and B. oleracea genotypes.
Identical ions detected in leaves and/or roots are listed separately to provide organ-specific feature annotations and analytical details.
ID	Annotation source	Cosine score	Spectral match available	Putative_name	Ionisation	Organes	Adduct_type	Formula	Family (ClassyFire)	Theorical retention time (Internal library)	Observed retention_time	Theorical m/z	Observed m/z	Delta ppm	Identification level (MSI)	MS2_interpretation	IUPAC_name	SMILE	InChI	InchIKey	Comments	ms2
n1	Manual			Gluconapin	negative	Leaves	[M-H]-	C11H19NO9S2	Glucosinolates		1.17	372.042	372.043	2.07343	2	96.959(HSO4)=[M-H-275.083(C11H17NO5S)]-; 195.034(C6H11O5S)=[M-H-177.009(C5H7NO4S)]-	[(2S,3R,4S,5S,6R)-3,4,5-trihydroxy-6-(hydroxymethyl)oxan-2-yl] (1E)-N-sulfooxypent-4-enimidothioate	C=CCCC(=NOS(=O)(=O)O)SC1C(C(C(C(O1)CO)O)O)O	InChI=1S/C11H19NO9S2/c1-2-3-4-7(12-21-23(17,18)19)22-11-10(16)9(15)8(14)6(5-13)20-11/h2,6,8-11,13-16H,1,3-5H2,(H,17,18,19)/b12-7+/t6-,8-,9+,10-,11+/m1/s1	PLYQBXHVYUJNQB-BZVDQRPCSA-N		96.95980(100.00),95.95193(63.39),372.04377(13.49),97.94854(2.18),195.03367(2.06),98.95528(1.99),259.01550(1.80),274.99019(1.78),130.03332(1.68),373.04768(1.53),119.03462(1.34),374.04101(0.74),178.98489(0.71),127.92503(0.55),113.02512(0.54),138.96930(0.50),293.09137(0.49),145.05292(0.44),275.99171(0.42),97.19504(0.40),95.91832(0.38),101.02292(0.38),97.31801(0.37),197.03059(0.37),97.18142(0.36),97.…
n2	Manual			Neoglucobrassicin	negative	Roots	[M-H]-	C17H22N2O10S2	Glucosinolates		4.52	477.064	477.065	1.93894	2	96.96(HSO4)=[M-H-380.104(C17H20N2O6S)]- ; 195.033(C6H11O5S)=[M-H-282.031(C11H10N2O5S)]- ; 447.051(C16H19N2O9S2)=[M-H-30.011(CH2O)]-	[(2S,3R,4S,5S,6R)-3,4,5-trihydroxy-6-(hydroxymethyl)oxan-2-yl] (1Z)-2-(1-methoxyindol-3-yl)-N-sulfooxyethanimidothioate	CON1C=C(C2=CC=CC=C21)CC(=NOS(=O)(=O)O)SC3C(C(C(C(O3)CO)O)O)O	InChI=1S/C17H22N2O10S2/c1-27-19-7-9(10-4-2-3-5-11(10)19)6-13(18-29-31(24,25)26)30-17-16(23)15(22)14(21)12(8-20)28-17/h2-5,7,12,14-17,20-23H,6,8H2,1H3,(H,24,25,26)/b18-13-/t12-,14-,15+,16-,17+/m1/s1	PKKMITFKYRCCOL-JMZFCNQTSA-N		96.9601(100.00),95.9523(35.29),446.0458(4.12),98.9571(2.35),447.0514(1.31),477.0643(1.29),141.0456(1.25),97.9591(0.88),97.9485(0.75),154.0533(0.73),290.95(0.71),448.0405(0.65),283.9898(0.51),384.9334(0.51),97.0283(0.47),97.1317(0.47),97.2687(0.45),259.0126(0.41),97.0093(0.39),97.3729(0.37),155.0567(0.37),97.2121(0.35),97.3184(0.35),97.3446(0.35),96.8973(0.33),478.9168(0.33),97.0998(0.31),111.0108…
n8	Manual			Glucoerucin	negative	Roots	[M-H]-	C12H23NO9S3	Glucosinolates		2.93	420.046	420.046	1.726	2	96.96(HSO4)=[M-H-323.086(C12H21NO5S2)]- ; 195.033(C6H11O5S)=[M-H-225.013(C6H11NO4S2)]- ; 178.036(C6H12NOS2)=[M-H-79.957(SO3)-162.053(C6H10O5)]-	[(2S,3R,4S,5S,6R)-3,4,5-trihydroxy-6-(hydroxymethyl)oxan-2-yl] 5-methylsulfanyl-N-sulfooxypentanimidothioate	CSCCCCC(=NOS(=O)(=O)O)SC1C(C(C(C(O1)CO)O)O)O	InChI=1S/C12H23NO9S3/c1-23-5-3-2-4-8(13-22-25(18,19)20)24-12-11(17)10(16)9(15)7(6-14)21-12/h7,9-12,14-17H,2-6H2,1H3,(H,18,19,20)/t7-,9-,10+,11-,12+/m1/s1	GKUMMDFLKGFCKH-URYVQPGZSA-N		96.96(100.00),95.9523(51.56),420.0468(28.13),98.9558(4.38),421.0513(3.75),422.0429(1.72),97.9488(1.56),274.9906(1.56),195.0334(1.55),259.0138(1.08),178.0359(1.02),101.0241(0.97),119.0358(0.75),340.0892(0.73),226.9871(0.63),127.9254(0.5),128.9325(0.42),423.0474(0.42),97.432(0.41),113.0241(0.41),97.0107(0.39),138.9696(0.39),97.2502(0.36),105.9624(0.36),420.7329(0.34),97.1618(0.3),420.9705(0.3),276.…
n16	Standard - internal library			Progoitrin	negative	Roots	[M-H]-	C11H19NO10S2	Glucosinolates	0.76	0.73	388.037	388.038	1.61067	2	96.959(HSO4)=[M-H-291.078(C11H17NO6S)]-; 195.033(C6H11O5S)=[M-H-193.005(C5H7NO5S)]-	[(2S,3R,4S,5S,6R)-3,4,5-trihydroxy-6-(hydroxymethyl)oxan-2-yl] (3R)-3-hydroxy-N-sulfooxypent-4-enimidothioate	C=CC(CC(=NOS(=O)(=O)O)SC1C(C(C(C(O1)CO)O)O)O)O	InChI=1S/C11H19NO10S2/c1-2-5(14)3-7(12-22-24(18,19)20)23-11-10(17)9(16)8(15)6(4-13)21-11/h2,5-6,8-11,13-17H,1,3-4H2,(H,18,19,20)/t5-,6+,8+,9-,10+,11-/m0/s1	MYHSVHWQEVDFQT-ILPXZUKPSA-N		96.9596(100.00),95.952(57.69),388.0427(10.77),274.9887(6.54),195.0339(6.15),175.0214(5.38),98.9561(5),112.9869(5),101.0248(4.23),136.9099(4.23),274.9676(3.85),196.9688(3.77),341.1057(3.23),261.006(3.15),276.9881(3.15),95.893(3.08),227.0756(3.08),334.0122(3),259.1129(2.69),145.9693(2.54),111.9288(2.46),424.8091(2.46),193.6175(2.31),97.3131(2.15),97.4509(2),97.0289(1.92),99.4006(1.92),97.5674(1.85)…
n27	Manual			Polynitrogen heterocycle conjugated to leucine	negative	Roots	[M-H]-	C13H15N5O5	-		5.06	320.099	320.1	2.26492	2	163.026(C6H3N4O2)=[M-H-157.074(C7H11NO3)]- ; 276.111(C12H14N5O3)=[M-H-43.989(CO2)]- ; 206.031(C7H4N5O3)=[M-H-114.068(C6H10O2)]		O=C(O)C(CC(C)C)NC(=O)c1cnc2c(n1)nc(O)nc2O	InChI=1S/C13H15N5O5/c1-5(2)3-6(12(21)22)16-10(19)7-4-14-8-9(15-7)17-13(23)18-11(8)20/h4-6H,3H2,1-2H3,(H,16,19)(H,21,22)(H2,15,17,18,20,23)	KQNUCUUXLXXJJK-UHFFFAOYSA-N		276.11119(100.00),163.02667(59.73),277.11391(34.13),120.02069(21.50),181.03798(18.20),205.10877(15.59),232.12232(8.87),206.03052(8.87),233.10518(7.96),320.09977(7.74),114.02804(7.39),321.10224(7.28),231.04013(6.71),208.10872(6.48),130.89825(6.26),117.02028(6.03),112.98378(6.03),231.08913(5.69),258.09886(5.46),224.88702(5.46),190.10225(5.46),165.04009(5.23),302.08898(5.12),274.09626(5.12),234.1035…
n33	Manual			Glucoraphanin	negative	Roots	[M-H]-	C12H23NO10S3	Glucosinolates		0.73	436.041	436.041	1.66269	2	96.96(HSO4)=[M-H-339.081(C12H21NO6S2)]- ; 421.013(C11H19NO10S3)=[M-H-15.023(CH3)]- ; 195.034(C6H11O5S)= [M-H-241.005(C6H11NO5S2)]-	[(2S,3R,4S,5S,6R)-3,4,5-trihydroxy-6-(hydroxymethyl)oxan-2-yl] (1E)-5-methylsulfinyl-N-sulfooxypentanimidothioate	CS(=O)CCCCC(=NOS(=O)(=O)O)SC1C(C(C(C(O1)CO)O)O)O	InChI=1S/C12H23NO10S3/c1-25(18)5-3-2-4-8(13-23-26(19,20)21)24-12-11(17)10(16)9(15)7(6-14)22-12/h7,9-12,14-17H,2-6H2,1H3,(H,19,20,21)/b13-8+/t7-,9-,10+,11-,12+,25?/m1/s1	GMMLNKINDDUDCF-RFOBZYEESA-N		96.9599(100.00),95.9519(84.62),436.0415(40.77),372.0432(16.92),178.0179(13.08),421.018(6.85),97.9478(5.92),438.0394(4.62),373.0461(4.15),437.0399(4.15),274.989(2.77),98.9546(2.62),97.9598(2.46),202.951(2.23),259.0111(2.23),304.9834(2.15),96.9839(1.92),101.0257(1.77),290.9853(1.77),138.9709(1.54),244.9599(1.54),194.0317(1.46),242.9805(1.46),179.024(1.38),119.0357(1.31),97.0789(1.15),133.0151(1.08)…
n36	Manual			Methylpentyl GLS	negative	Roots	[M-H]-	C13H25NO9S2	Glucosinolates		4.3	402.089	402.09	2.30048	2	96.959(HSO4)=[M-H-305.129(C13H23NO5S)]- ; 195.031(C6H11O5S)=[M-H-207.056(C7H13NO4S)]-	[3,4,5-trihydroxy-6-(hydroxymethyl)oxan-2-yl] (1E)-4-methyl-N-sulfooxyhexanimidothioate	CCC(C)CCC(=NOS(=O)(=O)O)SC1C(C(C(C(O1)CO)O)O)O	InChI=1S/C13H25NO9S2/c1-3-7(2)4-5-9(14-23-25(19,20)21)24-13-12(18)11(17)10(16)8(6-15)22-13/h7-8,10-13,15-18H,3-6H2,1-2H3,(H,19,20,21)/b14-9+	ISQHSPNQOCVWOY-NTEUORMPSA-N		96.9594(100.00),95.9516(60.53),402.0869(18.68),112.9843(8.68),308.9021(5),97.9587(3.95),179.0353(3.95),195.0309(3.42),224.0586(3.42),98.9549(3.16),120.9372(3.16),119.0345(2.89),122.9206(2.89),223.1312(2.63),276.0568(2.47),275.992(2.42),403.0911(2.16),161.0468(2),95.8682(1.89),403.3542(1.89),403.3082(1.79),407.7501(1.74),96.6292(1.68),401.9722(1.68),96.4434(1.58),97.0413(1.47),97.7531(1.42),96.936…
p38	Manual			Desulfoglucobrassicin	positive	Roots	[M+H]+	C16H20N2O6S	Glucosinolates		3.29	369.112	369.112	-0.880491	2	207.059(C10H11N2OS)=[M+H-162.053(C6H10O5)]+ ; 130.065(C9H8N)=[M+H-162.053(C6H10O5)-76.993(CH3NOS)]+	[(2S,3R,4S,5S,6R)-3,4,5-trihydroxy-6-(hydroxymethyl)oxan-2-yl] N-hydroxy-2-(1H-indol-3-yl)ethanimidothioate	C1=CC=C2C(=C1)C(=CN2)CC(=NO)SC3C(C(C(C(O3)CO)O)O)O	InChI=1S/C16H20N2O6S/c19-7-11-13(20)14(21)15(22)16(24-11)25-12(18-23)5-8-6-17-10-4-2-1-3-9(8)10/h1-4,6,11,13-17,19-23H,5,7H2/t11-,13-,14+,15-,16+/m1/s1	CWNIQCOMWQROPA-JZYAIQKZSA-N		207.0586(100.00),130.0645(81.48),174.0368(17.22),208.0615(11.48),173.0291(8.89),162.0368(8.52),131.0681(7.22),97.0277(6.67),190.0554(6.48),117.0566(5.93),156.0676(4.81),189.0479(4.63),209.0548(4.44),145.0491(3.89),127.0384(2.96),149.0288(2.78),103.0535(2.41),146.0614(2.41),155.06(2.22),193.013(1.85),132.0439(1.83),175.0399(1.8),118.0638(1.78),99.0435(1.59),109.0278(1.46),173.0707(1.11),128.0484(1…
n42	Manual			Glucoalyssin	negative	Roots	[M-H]-	C13H25NO10S3	Glucosinolates		0.75	450.056	450.057	1.61091	2	96.959(HSO4)=[M-H-353.096(C13H23NO6S2) ; 386.055(C12H20NO9S2)=[M-H-63.998(CH4OS)]-	[(2S,3R,4S,5S,6R)-3,4,5-trihydroxy-6-(hydroxymethyl)oxan-2-yl] (1Z)-6-methylsulfinyl-N-sulfooxyhexanimidothioate	CS(=O)CCCCCC(=NOS(=O)(=O)O)SC1C(C(C(C(O1)CO)O)O)O	InChI=1S/C13H25NO10S3/c1-26(19)6-4-2-3-5-9(14-24-27(20,21)22)25-13-12(18)11(17)10(16)8(7-15)23-13/h8,10-13,15-18H,2-7H2,1H3,(H,20,21,22)/b14-9-/t8-,10-,11+,12-,13+,26?/m1/s1	HUCGRJSHMZWRQQ-PWGYDFSISA-N		95.9515(100.00),96.9595(78.57),450.0563(40),192.0341(14.29),386.0551(10.71),135.9723(10),117.0184(7.86),112.9831(7.14),130.0867(7),259.0134(6.86),148.9104(6.57),387.0577(6.43),388.0495(6.29),146.0449(6.14),337.0149(5.43),119.0865(4.57),286.1471(4.29),549.6744(4.14),387.5369(3.71),386.7805(3.57),96.2705(3.29),197.6675(3.14),102.1035(3),387.4369(3),194.977(2.86),385.6782(2.86),1006.692(2.86),96.566…
n44	Manual			Malyngic acid	negative	Roots	[M-H]-	C18H32O5	Lineolic acids and derivatives		11.36	327.217	327.218	2.21565	2	229.144(C12H21O4)=[M-H-98.073(C6H10O)]- ; 211.133(C12H19O3)=[M-H-98.073(C6H10O)-18.01(H2O)]- ; 171.103(C9H15O3)=[M-H-156.116(C9H16O2)]-	(9S,10E,12R,13S,15Z)-9,12,13-trihydroxyoctadeca-10,15-dienoic acid	CCC=CCC(C(C=CC(CCCCCCCC(=O)O)O)O)O	InChI=1S/C18H32O5/c1-2-3-7-11-16(20)17(21)14-13-15(19)10-8-5-4-6-9-12-18(22)23/h3,7,13-17,19-21H,2,4-6,8-12H2,1H3,(H,22,23)/b7-3-,14-13+/t15-,16-,17+/m0/s1	MKYUCBXUUSZMQB-OADLNGDBSA-N		211.1346(100.00),229.1454(73.53),327.2181(64.71),97.0657(22.35),221.1169(20.88),239.1294(16.76),291.1968(16.47),183.1388(14.71),171.1027(11.76),184.1436(9.41),309.2086(9.12),95.0504(8.24),212.1378(8.24),167.1108(7.35),328.2263(6.76),127.1144(6.47),109.0665(5.88),292.2026(5.88),177.1281(5),123.0456(4.41),230.146(4.41),185.148(4.12),328.4815(4.12),125.095(3.53),155.1059(3.53),181.1221(3.24),195.142…
p50	GNPS	0.72	mirror_plot (see Supplementary Figure F)	Glycerol-stearate	positive	Leaves	[M+H]+	C21H42O4	Fatty Acyls		24.8	359.316	359.316	-1.56061	2	341.305(C21H41O3)=[M+H-18.01(H2O)]+ ; 267.268(C18H35O)=[M+H-92.048(C3H8O3)]+	2,3-dihydroxypropyl octadecanoate	CCCCCCCCCCCCCCCCCC(=O)OCC(CO)O	InChI=1S/C21H42O4/c1-2-3-4-5-6-7-8-9-10-11-12-13-14-15-16-17-21(24)25-19-20(23)18-22/h20,22-23H,2-19H2,1H3	VBICKXHEKHSIBG-UHFFFAOYSA-N		341.30534(100.00),95.08516(62.38),97.10039(33.58),109.10114(25.14),267.26828(22.10),342.30719(18.96),111.11734(12.14),249.25670(10.88),123.11670(8.89),285.27845(8.55),99.11593(7.81),165.16192(4.92),303.28920(4.00),124.11952(3.85),101.05864(3.52),207.21049(3.41),125.13415(3.30),127.14850(3.07),269.27372(3.00),96.08773(3.00),268.27359(2.81),141.16097(2.55),250.25618(2.41),315.29738(2.30),265.25794(…
n54	GNPS	0.87	mirror_plot (see Supplementary Figure F)	Glucobrassicin	negative	Leaves	[M-H]-	C16H20N2O9S2	Glucosinolates		3.25	447.053	447.054	1.60927	2	274.990(C6H11O8S2)=[M-H-172.066(C10H8O1N2)]- ; 195.033(C6H11O5S)=[M-H-252.021(C10H8N2O4S)]- ; 96.959(HSO4)=[M-H-350.095(C16H18N2O5S)]-	[(2S,3R,4S,5S,6R)-3,4,5-trihydroxy-6-(hydroxymethyl)oxan-2-yl] (1Z)-2-(1H-indol-3-yl)-N-sulfooxyethanimidothioate	C1=CC=C2C(=C1)C(=CN2)CC(=NOS(=O)(=O)O)SC3C(C(C(C(O3)CO)O)O)O	InChI=1S/C16H20N2O9S2/c19-7-11-13(20)14(21)15(22)16(26-11)28-12(18-27-29(23,24)25)5-8-6-17-10-4-2-1-3-9(8)10/h1-4,6,11,13-17,19-22H,5,7H2,(H,23,24,25)/b18-12-/t11-,13-,14+,15-,16+/m1/s1	DNDNWOWHUWNBCK-PIAXYHQTSA-N		96.95977(100.00),95.95216(65.43),447.05423(43.22),448.05781(6.13),195.03420(3.73),449.05596(3.40),97.94789(2.13),274.99062(2.11),259.01541(1.87),101.02599(1.81),290.98386(1.73),97.96269(1.44),205.04944(1.42),98.95736(1.31),206.04796(1.27),99.04480(1.27),121.95420(1.15),97.03906(1.13),174.95409(1.12),154.89770(1.12),113.02586(1.06),310.93519(1.02),253.99289(1.00),160.02231(1.00),446.95085(0.94),24…
p57	Manual			Indolylmethylthiohydroximate	positive	Leaves	[M+H]+	C10H10N2OS	Indoles and derivatives		3.24	207.059	207.059	-0.202722	2	130.065(C9H8N)=[M+H-76.993(CH3NOS)]+ ; 117.057(C8H7N)=[M+H-90.001(C2H4NOS)]+ ; 174.0365(C10H8NS)=[M+H-33.021(NH3O)]+		C1=CC=C2C(=C1)C(=CN2)CC(=S)NO	InChI=1S/C10H10N2OS/c13-12-10(14)5-7-6-11-9-4-2-1-3-8(7)9/h1-4,6,11,13H,5H2,(H,12,14)	NPTAQBFHUNRJAR-UHFFFAOYSA-N		130.0646(100.00),103.0535(16.84),117.0567(16.84),174.0365(16.84),173.029(15.79),131.0683(10.53),95.0486(7.16),156.0673(4.95),162.0367(4.84),102.0458(4),128.0489(3.89),155.0598(3.79),105.0443(3.68),129.0563(3.47),118.0631(3.26),190.0557(3.16),175.04(2.53),164.0575(2.42),149.0286(2.11),146.0594(1.68),157.0746(1.47),207.0588(1.37),104.0561(1.26),107.0487(1.26),172.0209(1.26),132.0438(1.04),189.0483(…
n60	GNPS	0.71	mirror_plot (see Supplementary Figure F)	Disinapoyl-dihexoside_isomer	negative	Leaves	[M-H]-	C34H42O19	Hydroxycinnamic acids and derivatives		5.88	753.224	753.225	1.63121	2	223.061(C11H11O5)=[M-H-2x162.053(C6H10O5)-206.058(C11H10O4)]- ; 205.051(C11H9O4)=[M-H-2x162.053(C6H10O5)-224.068(C11H12O5)]- ; 529.155(C23H29O14)=[M-H-224.068(C11H12O5)]- ; 175.004(C9H3O4)=[M-H-2x162.053(C6H10O5)-224.068(C11H12O5)-2x15.023(CH3)]-	[(2R,3S,4S,5R,6R)-3,4,5-trihydroxy-6-[(2S,3S,4R,5R)-4-hydroxy-3-[(E)-3-(4-hydroxy-3,5-dimethoxyphenyl)prop-2-enoyl]oxy-2,5-bis(hydroxymethyl)oxolan-2-yl]oxyoxan-2-yl]methyl (E)-3-(4-hydroxy-3,5-dimethoxyphenyl)prop-2-enoate	COc1cc(cc(OC)c1O)/C=C/C(=O)OCC1OC(OC2OC(O)C(CO)C(O)C2OC(=O)/C=C/c2cc(OC)c(O)c(OC)c2)C(O)C(O)C1O	InChI=1S/C34H42O19/c1-45-18-9-15(10-19(46-2)26(18)39)5-7-23(36)49-14-22-28(41)29(42)30(43)33(50-22)53-34-31(25(38)17(13-35)32(44)52-34)51-24(37)8-6-16-11-20(47-3)27(40)21(12-16)48-4/h5-12,17,22,25,28-35,38-44H,13-14H2,1-4H3/b7-5+,8-6+	JUIGWGLQACIRBJ-KQQUZDAGSA-N		205.05067(100.00),529.15527(77.03),223.06177(46.15),753.22463(33.27),190.02810(21.65),164.04805(19.15),530.16065(15.73),754.23077(10.59),208.03680(9.27),247.06096(7.60),531.16383(7.56),175.00364(7.03),289.07292(5.28),206.05455(5.06),237.07513(4.85),119.03470(4.85),149.02458(4.46),755.23328(4.32),178.06550(3.42),179.05613(3.14),191.03297(2.75),153.05625(2.67),225.06380(2.60),155.00276(2.53),192.03…
n72	Manual			Hexyl-glucosinolate	negative	Leaves	[M-H]-	C13H25NO9S2	Glucosinolates		4.3	402.089	402.09	0.748712	2	96.959(HSO4)=[M-H-305.131(C13H23NO5S)]- ; 195.032(C6H11O5S)=[M-H-207.057(C7H13NO4S)]-	[3,4,5-trihydroxy-6-(hydroxymethyl)oxan-2-yl] (1E)-N-sulfooxyheptanimidothioate	CCCCCCC(=NOS(=O)(=O)O)SC1C(C(C(C(O1)CO)O)O)O	InChI=1S/C13H25NO9S2/c1-2-3-4-5-6-9(14-23-25(19,20)21)24-13-12(18)11(17)10(16)8(7-15)22-13/h8,10-13,15-18H,2-7H2,1H3,(H,19,20,21)/b14-9+	NUTWTZOAYGJICT-NTEUORMPSA-N		96.95982(100.00),95.95194(64.89),402.09164(25.77),403.09490(7.74),195.03185(7.62),214.90975(5.34),274.99273(5.18),404.09652(5.01),405.09131(4.95),112.98737(4.79),259.01769(3.73),288.89967(3.62),210.03411(3.51),96.04752(3.45),310.90590(3.28),241.00798(3.28),308.90002(3.23),127.91820(3.01),165.09182(2.95),97.15810(2.73),232.93323(2.67),403.20409(2.50),255.04344(2.45),227.02429(2.45),116.99813(2.45)…
n83	Manual			Heptyl-GLS	negative	Roots	[M-H]-	C14H27NO9S2	Glucosinolates		5.36	416.105	416.106	1.50203	2	96.96(HSO4)=[M-H-319.145(C14H25NO5S)]- ; 195.033(C6H11O5S)=[M-H-221.072(C8H15NO4S) ; 174.094(C8H16NOS)=[M-H-79.957(SO3)-162.053(C6H10O5)]-	[(2S,3R,4S,5S,6R)-3,4,5-trihydroxy-6-(hydroxymethyl)oxan-2-yl] (1E)-N-sulfooxyoctanimidothioate	CCCCCCCC(=NOS(=O)(=O)O)SC1C(C(C(C(O1)CO)O)O)O	InChI=1S/C14H27NO9S2/c1-2-3-4-5-6-7-10(15-24-26(20,21)22)25-14-13(19)12(18)11(17)9(8-16)23-14/h9,11-14,16-19H,2-8H2,1H3,(H,20,21,22)/b15-10+/t9-,11-,12+,13-,14+/m1/s1	RRJBLNPJQVUNFD-BXLHIMNRSA-N		96.9602(100.00),95.9519(47.06),416.1067(29.41),417.1054(15.29),97.9479(4.71),418.1004(4.12),174.0941(3.53),98.9549(3.24),135.0426(2.94),195.0331(2.94),291.9803(2.94),417.0613(2.41),97.1646(2.35),97.3064(2.06),290.9865(2),96.1937(1.94),95.9706(1.71),96.9221(1.65),97.0336(1.65),97.3656(1.65),97.4237(1.53),99.287(1.53),97.1032(1.47),97.4053(1.35),97.2878(1.29),311.1374(1.24),96.2393(1.18),416.8373(1…
p95	Manual			Desulfoglucobrassicin	positive	Leaves	[M+H]+	C16H20N2O6S	Glucosinolates		3.24	369.112	369.112	-0.491972	2	207.059(C10H11N2OS)=[M+H-162.053(C6H10O5)]+ ; 130.065(C9H8N)=[M+H-162.053(C6H10O5)-76.993(CH3NOS)]+	[(2S,3R,4S,5S,6R)-3,4,5-trihydroxy-6-(hydroxymethyl)oxan-2-yl] N-hydroxy-2-(1H-indol-3-yl)ethanimidothioate	C1=CC=C2C(=C1)C(=CN2)CC(=NO)SC3C(C(C(C(O3)CO)O)O)O	InChI=1S/C16H20N2O6S/c19-7-11-13(20)14(21)15(22)16(24-11)25-12(18-23)5-8-6-17-10-4-2-1-3-9(8)10/h1-4,6,11,13-17,19-23H,5,7H2/t11-,13-,14+,15-,16+/m1/s1	CWNIQCOMWQROPA-JZYAIQKZSA-N		207.05878(100.00),130.06431(69.01),208.06224(10.41),162.03613(10.07),174.03740(9.69),117.05702(9.21),368.73625(8.04),145.04957(6.90),156.06766(6.58),97.02789(6.20),173.02994(5.86),189.04680(5.60),190.05386(4.91),127.03815(4.62),209.05925(4.50),132.04426(4.40),311.20086(3.99),149.02970(3.58),155.05980(3.48),190.03092(2.88),173.07440(2.75),147.04246(2.69),320.20310(2.66),146.05823(2.50),127.10991(2…
p132	GNPS	0.95	mirror_plot (see Supplementary Figure F)	Cocamidopropyl-Betaine	positive	Leaves	[M+H]+	C19H38N2O3	Amino acids, peptides, and analogues		14.31	343.296	343.296	-1.45474	2	240.232(C15H30NO)=[M+H-103.064(C4H9NO2)]+	2-[3-(dodecanoylamino)propyl-dimethylazaniumyl]acetate	CCCCCCCCCCCC(=O)NCCC[N+](C)(C)CC(=O)[O-]	InChI=1S/C19H38N2O3/c1-4-5-6-7-8-9-10-11-12-14-18(22)20-15-13-16-21(2,3)17-19(23)24/h4-17H2,1-3H3,(H-,20,22,23,24)	MRUAUOIMASANKQ-UHFFFAOYSA-N		240.23229(100.00),241.23634(17.34),242.24138(1.93),109.10020(1.23),95.08483(1.07),149.04703(0.90),134.03635(0.90),189.12498(0.86),211.15003(0.83),362.06202(0.77),137.12788(0.76),240.18262(0.74),145.09946(0.74),130.05044(0.74),344.67653(0.73),298.15245(0.70),208.14013(0.67),204.08924(0.67),237.07892(0.65),231.99167(0.65),130.15820(0.65),97.95567(0.65),136.00702(0.62),221.15486(0.61),181.12202(0.59…
p175	Manual			Glutamyl-valine	positive	Roots	[M+H]+	C10H18N2O5	Amino acids, peptides, and analogues		1.31	247.129	247.129	-1.71975	2	230.103(C10H16NO5)=[M+H-17.026(NH3)]+ ; 130.049(C5H8NO3)=[M+H-117.079(C5H11NO2)]+ ; 184.097(C9H14NO3)=[M+H-46.005(CH2O2)-17.026(NH3)]+	(4S)-4-amino-5-[[(1S)-1-carboxy-2-methylpropyl]amino]-5-oxopentanoic acid	CC(C)C(C(=O)O)NC(=O)C(CCC(=O)O)N	InChI=1S/C10H18N2O5/c1-5(2)8(10(16)17)12-9(15)6(11)3-4-7(13)14/h5-6,8H,3-4,11H2,1-2H3,(H,12,15)(H,13,14)(H,16,17)/t6-,8-/m0/s1	SITLTJHOQZFJGG-XPUUQOCRSA-N		118.0858(100.00),184.0966(96.97),130.0493(48.48),230.1024(45.45),156.1014(19.39),102.0544(14.85),185.1(10.61),247.129(10.61),202.9943(7.88),119.0888(6.67),161.9678(5.76),231.1053(5.15),138.0544(4.85),119.0157(4.24),183.1129(3.64),229.1189(3.33),131.0526(2.85),98.9836(2.33),138.0908(2.27),115.9613(2.21),101.0589(2.03),248.1303(2.03),153.9031(1.97),154.9018(1.88),96.0439(1.85),157.1049(1.7)
p181	Manual			Oxo-Phytodienoic Acid	positive	Leaves	[M+H]+	C18H28O3	Fatty Acyls		18.06	293.212	293.211	-2.22386	2	247.206(C17H27O)=[M+H-46.005(CH2O2)]+ ; 275.200(C18H27O2)=[M+H-18.01(H2O)]+ ; 219.137(C14H19O2)=[M+H-18.01(H2O)-56.063(C4H8)]+	8-[(1S,5S)-4-oxo-5-[(Z)-pent-2-enyl]cyclopent-2-en-1-yl]octanoic acid	CCC=CCC1C(C=CC1=O)CCCCCCCC(=O)O	InChI=1S/C18H28O3/c1-2-3-7-11-16-15(13-14-17(16)19)10-8-5-4-6-9-12-18(20)21/h3,7,13-16H,2,4-6,8-12H2,1H3,(H,20,21)/b7-3-/t15-,16-/m0/s1	PMTMAFAPLCGXGK-JMTMCXQRSA-N		275.20023(100.00),95.08530(25.63),257.19073(18.92),95.04891(17.46),291.19522(16.81),105.06921(14.71),107.08607(14.39),173.09477(14.23),276.20413(14.15),147.11755(13.34),219.13963(13.10),107.05021(11.96),293.20925(11.72),292.19669(11.08),117.07043(10.91),123.08068(10.51),119.08482(10.51),121.10057(10.02),133.06513(9.70),159.11579(9.62),145.09963(8.73),295.22687(8.65),133.10189(8.33),109.10215(7.60…
n202	Manual			4-Hydroxyglucobrassicin	negative	Roots	[M-H]-	C16H20N2O10S2	Glucosinolates		2.73	463.048	463.049	1.78167	2	96.959(HSO4)=[M-H-366.088(C16H18N2O6S)]-	[(2S,3R,4S,5S,6R)-3,4,5-trihydroxy-6-(hydroxymethyl)oxan-2-yl] 2-(4-hydroxy-1H-indol-3-yl)-N-sulfooxyethanimidothioate	C1=CC2=C(C(=C1)O)C(=CN2)CC(=NOS(=O)(=O)O)SC3C(C(C(C(O3)CO)O)O)O	InChI=1S/C16H20N2O10S2/c19-6-10-13(21)14(22)15(23)16(27-10)29-11(18-28-30(24,25)26)4-7-5-17-8-2-1-3-9(20)12(7)8/h1-3,5,10,13-17,19-23H,4,6H2,(H,24,25,26)/t10-,13-,14+,15-,16+/m1/s1	CSMYCLLHRFFFLG-IRHMCKRBSA-N		96.9599(100.00),252.9401(9.41),99.0051(8.24),234.1244(7.65),364.9362(7.65),158.9523(6.47),463.0457(5.88),464.0516(5.88),254.9458(5.18),553.0933(4.94),97.3729(4.82),334.9174(4.71),460.9145(4.35),256.1293(4.24),1236.203(4),207.0311(3.76),97.1593(3.41),463.0191(2.82),97.095(2.71),461.5418(2.71),97.3575(2.35),367.1774(2.35)
n205	Manual			Sinigrin	negative	Roots	[M-H]-	C10H17NO9S2	Glucosinolates		0.73	358.027	358.027	2.02499	2	96.959(HSO4)=[M-H-261.068(C10H15NO5S)]- ; 195.032(C6H11O5S)=[M-H-162.994(C4H5NO4S)]-	[(Z)-1-[(2S,3R,4S,5S,6R)-3,4,5-trihydroxy-6-(hydroxymethyl)oxan-2-yl]sulfanylbut-3-enylideneamino] sulfate	C=CC/C(=N/OS(=O)(=O)O)/S[C@H]1[C@@H]([C@H]([C@@H]([C@H](O1)CO)O)O)O	InChI=1S/C10H17NO9S2/c1-2-3-6(11-20-22(16,17)18)21-10-9(15)8(14)7(13)5(4-12)19-10/h2,5,7-10,12-15H,1,3-4H2,(H,16,17,18)/b11-6-/t5-,7-,8+,9-,10+/m1/s1	PHZOWSSBXJXFOR-GLVDENFASA-N		96.96(100.00),95.952(91.67),358.026(9.17),97.9482(5.67),98.9566(4.58),101.0222(2.58),195.0334(2.08),119.0348(1.83),360.0248(1.83),259.0097(1.67),116.0171(1.33),145.051(1.25),95.9044(1.08),97.1926(1.08),107.0144(1.08),128.9314(1.08),297.8953(1.08),118.0222(1),127.9239(1),96.3418(0.92),100.9622(0.92),135.0303(0.92),229.0168(0.92),242.0046(0.92),359.0274(0.92),101.0058(0.83),225.9561(0.83),291.9892(…
n213	Manual			Feruloyl-malate	negative	Leaves	[M-H]-	C14H14O8	Hydroxycinnamic acids and derivatives		4.88	309.061	309.062	2.09971	2	193.050(C10H9O4)=[M-H-116.011(C4H4O4)]- ; 133.015(C4H5O5)=[M-H-176.047(C10H8O3)]-	2-[(E)-3-(4-hydroxy-3-methoxyphenyl)prop-2-enoyl]oxybutanedioic acid	COC1=C(C=CC(=C1)C=CC(=O)OC(CC(=O)O)C(=O)O)O	InChI=1S/C14H14O8/c1-21-10-6-8(2-4-9(10)15)3-5-13(18)22-11(14(19)20)7-12(16)17/h2-6,11,15H,7H2,1H3,(H,16,17)(H,19,20)/b5-3+	NZLXTWAEDURRNL-HWKANZROSA-N		134.03702(100.00),193.05039(50.59),115.00369(17.62),135.04025(11.79),117.03474(11.65),194.05362(10.45),149.06118(8.31),178.02700(5.61),106.04260(2.26),133.02776(2.11),150.06602(1.84),133.01471(1.40),134.15189(1.23),179.02999(1.11),119.05108(1.02),134.58166(0.74),134.29094(0.74),133.96917(0.65),134.33249(0.64),132.02393(0.64),193.64879(0.62),139.04235(0.62),134.39680(0.54),150.03186(0.53),134.0932…
n218	Manual			Coumaroyl-malate	negative	Leaves	[M-H]-	C13H12O7	Hydroxycinnamic acids and derivatives		4.58	279.05	279.051	2.6931	2	163.040(C9H7O3)= [M-H-116.011(C4H4O4)]-	2-hydroxy-2-[(E)-3-(4-hydroxyphenyl)prop-2-enoyl]butanedioic acid	C1=CC(=CC=C1C=CC(=O)C(CC(=O)O)(C(=O)O)O)O	InChI=1S/C13H12O7/c14-9-4-1-8(2-5-9)3-6-10(15)13(20,12(18)19)7-11(16)17/h1-6,14,20H,7H2,(H,16,17)(H,18,19)/b6-3+	UZDZNIDGWLPLJL-ZZXKWVIFSA-N		119.05010(100.00),163.04061(71.60),120.05256(19.81),115.00491(9.23),164.03865(4.01),164.05462(3.36),119.06406(2.43),164.70875(2.29),119.45896(2.29),119.89019(1.86),163.25373(1.72),120.63900(1.72),164.72798(1.65),119.72529(1.65),119.10481(1.57),163.21856(1.50),166.68859(1.43),119.59975(1.43),119.18320(1.43),119.01199(1.43),164.00260(1.36),120.56206(1.36),119.36743(1.36),119.21175(1.36),119.66919(1…
n239	Manual			Hydroxybenzoic acid-hexoside	negative	Roots	[M-H]-	C13H16O8	Phenolic glycosides		1.33	299.077	299.077	1.08668	2	137.025(C7H5O3)=[M-H-162.053(C6H10O5)]-	4-[3,4,5-trihydroxy-6-(hydroxymethyl)oxan-2-yl]oxybenzoic acid	C1=CC(=CC=C1C(=O)O)OC2C(C(C(C(O2)CO)O)O)O	InChI=1S/C13H16O8/c14-5-8-9(15)10(16)11(17)13(21-8)20-7-3-1-6(2-4-7)12(18)19/h1-4,8-11,13-17H,5H2,(H,18,19)	XSSDYIMYZONMBL-UHFFFAOYSA-N		137.0253(100.00),173.0454(26.09),95.0151(23.91),115.9207(23.91),138.0214(20.87),150.0328(18.26),137.2394(16.96),963.0396(13.48),137.8275(12.61),164.1752(11.74),98.9646(10.87),163.9491(10.87),96.126(9.57),115.346(9.13),108.3837(8.26),134.6922(8.26)
n240	Manual			Glucoiberverin	negative	Roots	[M-H]-	C11H21NO9S3	Glucosinolates		1.66	406.03	406.031	-2.17964	2	96.959(HSO4)=[M-H-309.071(C11H19NO5S2)]- ; 195.033(C6H11O5S)=[M-H-210.997(C5H9NO4S2)]-	[(E)-[4-methylsulfanyl-1-[(2S,3R,4S,5S,6R)-3,4,5-trihydroxy-6-(hydroxymethyl)oxan-2-yl]sulfanylbutylidene]amino] sulfate	CSCCCC(=NOS(=O)(=O)[O-])SC1C(C(C(C(O1)CO)O)O)O	InChI=1S/C11H21NO9S3/c1-22-4-2-3-7(12-21-24(17,18)19)23-11-10(16)9(15)8(14)6(5-13)20-11/h6,8-11,13-16H,2-5H2,1H3,(H,17,18,19)/p-1/b12-7+/t6-,8-,9+,10-,11+/m1/s1	ZCZCVJVUJGULMO-BZVDQRPCSA-M		96.9598(100.00),95.9522(57.27),406.0314(26.36),408.0262(4.45),259.0152(4.09),407.0339(2.91),195.0333(2.45),101.0241(2),97.9589(1.73),111.9304(1.64),97.9473(1.27),114.0569(1.18),212.9729(1.18),241.0042(1.18),345.0253(1.18),119.0337(1.09),97.2648(1),128.9314(1),326.0739(1),113.9256(0.91),95.8896(0.89),95.9333(0.89),102.9846(0.89),182.979(0.89),98.9539(0.87),97.0653(0.84),97.2741(0.84),219.9431(0.82…
n244	Standard/GNPS	0.81	mirror_plot (see Supplementary Figure F)	Progoitrin	negative	Leaves	[M-H]-	C11H19NO10S2	Glucosinolates	0.76	0.73	388.037	388.038	1.35074	2	96.959(HSO4)=[M-H-291.078(C11H17NO6S)]-; 195.033(C6H11O5S)=[M-H-193.005(C5H7NO5S)]- ; 191.997(C5H6NO5S)=[M-H-196.041(C6H12O5S)]-	[(2S,3R,4S,5S,6R)-3,4,5-trihydroxy-6-(hydroxymethyl)oxan-2-yl] (3R)-3-hydroxy-N-sulfooxypent-4-enimidothioate	C=CC(CC(=NOS(=O)(=O)O)SC1C(C(C(C(O1)CO)O)O)O)O	InChI=1S/C11H19NO10S2/c1-2-5(14)3-7(12-22-24(18,19)20)23-11-10(17)9(16)8(15)6(4-13)21-11/h2,5-6,8-11,13-17H,1,3-4H2,(H,18,19,20)/t5-,6+,8+,9-,10+,11-/m0/s1	MYHSVHWQEVDFQT-ILPXZUKPSA-N		96.95975(100.00),95.95196(47.57),388.03733(21.44),135.97102(4.74),389.03972(3.67),98.95608(3.56),97.94849(3.14),274.99039(2.83),195.03333(2.63),146.02802(2.30),390.03504(2.18),119.03454(1.81),259.01166(1.76),101.02398(1.27),97.95988(1.26),194.97824(0.67),115.00337(0.66),196.03610(0.65),191.99715(0.63),138.96970(0.57),97.06047(0.56),332.01151(0.53),227.02351(0.50),97.02827(0.46),192.93005(0.46),34…
n255	Manual			m-Hydroxygluconasturtiin	negative	Leaves	[M-H]-	C15H21NO10S2	Glucosinolates		3.37	438.053	438.053	1.35823	2	96.959(HSO4)=[M-H-341.0936(C15H19NO6S)]- ; 196.0428(C9H10NO2S)=[M-H-242.0129(C6H10O8S)]-	[3,4,5-trihydroxy-6-(hydroxymethyl)oxan-2-yl] (1E)-3-hydroxy-3-phenyl-N-sulfooxypropanimidothioate	C1=CC=C(C=C1)C(CC(=NOS(=O)(=O)O)SC2C(C(C(C(O2)CO)O)O)O)O	InChI=1S/C15H21NO10S2/c17-7-10-12(19)13(20)14(21)15(25-10)27-11(16-26-28(22,23)24)6-9(18)8-4-2-1-3-5-8/h1-5,9-10,12-15,17-21H,6-7H2,(H,22,23,24)/b16-11+	GAPDDBFHNYHZIS-LFIBNONCSA-N		96.95986(100.00),95.95219(29.82),438.05318(12.31),97.95710(3.49),274.99383(2.94),392.01649(2.69),290.98533(2.54),121.95199(2.03),162.83990(1.85),259.01173(1.78),128.93485(1.78),249.99707(1.71),98.95649(1.63),196.04287(1.56),96.94206(1.56),97.36893(1.53),108.94083(1.49),440.05698(1.38),290.94038(1.38),96.98664(1.20),440.20297(1.16),437.98062(1.13),96.92500(1.13),225.02207(1.09),231.84714(0.98),176…
n258	Manual			Kaempferol-feruloyl-trihexoside	negative	Leaves	[M-H+TFA]-	C43H48O24	Flavonoid glycoside		3.84	1061.24	1061.24	0.602635	2	112.986(C2F3O2)=[M+H-948.253(C43H48O24)]- ; 947.246(C43H47O24)=[M-H-113.992(C2HF3O2)]- ; 285.0377(C15H9O6)=[M-H-3x162.053(C6H10O5)-113.992(C2HF3O2)-176.047(C10H8O3)]- ; 609.146(C27H29O16)=[M-H-162.053(C6H10O5)-176.047(C10H8O3)-113.992(C2HF3O2)]-	[2-[3-[4,5-dihydroxy-6-(hydroxymethyl)-3-[3,4,5-trihydroxy-6-(hydroxymethyl)oxan-2-yl]oxyoxan-2-yl]oxy-5-hydroxy-2-(4-hydroxyphenyl)-4-oxochromen-7-yl]oxy-4,5-dihydroxy-6-(hydroxymethyl)oxan-3-yl] (Z)-3-(4-hydroxy-3-methoxyphenyl)prop-2-enoate	COC1=C(C=CC(=C1)/C=C\C(=O)OC2C(C(C(OC2OC3=CC(=C4C(=C3)OC(=C(C4=O)OC5C(C(C(C(O5)CO)O)O)OC6C(C(C(C(O6)CO)O)O)O)C7=CC=C(C=C7)O)O)CO)O)O)O	InChI=1S/C43H48O24/c1-59-22-10-16(2-8-20(22)48)3-9-27(50)65-39-34(56)30(52)25(14-45)63-42(39)60-19-11-21(49)28-23(12-19)61-37(17-4-6-18(47)7-5-17)38(32(28)54)66-43-40(35(57)31(53)26(15-46)64-43)67-41-36(58)33(55)29(51)24(13-44)62-41/h2-12,24-26,29-31,33-36,39-49,51-53,55-58H,13-15H2,1H3/b9-3-	BERMBHHIFVPPBN-OQFOIZHKSA-N		112.98564(100.00),947.24604(77.09),785.19168(75.41),786.19930(34.33),948.24979(31.85),609.14601(13.50),1061.24028(11.60),949.25616(9.78),1062.24043(7.04),787.19828(6.79),591.13640(6.06),950.24681(5.07),610.15383(5.03),285.03769(4.52),592.13855(4.01),446.08550(3.94),827.20415(2.96),787.35097(2.88),283.02367(2.59),205.06856(2.44),1063.25312(2.33),318.70321(2.33),624.17215(2.30),112.93735(2.19),788.…
p270	GNPS	0.89	mirror_plot (see Supplementary Figure F)	Dibutyl adipate	positive	Leaves	[M+H]+	C14H26O4	Fatty Acyls		21.36	259.191	259.19	-1.92452	2	101.059(C5H9O2)=[M+H-158.130(C9H18O2)]+ ; 111.043(C6H7O2)=[M+H-2x74.073(C4H10O)]+ ; 185.117(C10H17O3)=[M+H-74.073(C4H10O)]+	dibutyl hexanedioate	CCCCOC(=O)CCCCC(=O)OCCCC	InChI=1S/C14H26O4/c1-3-5-11-17-13(15)9-7-8-10-14(16)18-12-6-4-2/h3-12H2,1-2H3	XTJFFFGAUHQWII-UHFFFAOYSA-N		101.05905(100.00),111.04388(63.75),129.05424(40.12),147.06483(11.55),185.11888(6.33),112.04688(4.67),148.06797(4.49),130.05706(3.32),101.12218(2.56),124.06421(2.34),102.06267(2.34),123.07992(2.25),260.21382(2.20),259.12069(2.20),103.05405(2.07),103.02453(2.02),167.07405(1.98),95.08708(1.98),224.20375(1.93),135.07829(1.89),153.07085(1.75),105.03757(1.75),203.12410(1.71),109.10019(1.57),104.04896(1…
n288	Manual			4-Hydroxyglucobrassicin	negative	Leaves	[M-H]-	C16H20N2O10S2	Glucosinolates		1.62	463.048	463.049	1.05726	2	96.959(HSO4)=[M-H-366.089(C16H18N2O6S)]- ; 195.032(C6H11O5S)=[M-H-268.015(C10H8N2O5S)]-	[(2S,3R,4S,5S,6R)-3,4,5-trihydroxy-6-(hydroxymethyl)oxan-2-yl] (1Z)-2-(4-hydroxy-1H-indol-3-yl)-N-sulfooxyethanimidothioate	C1=CC2=C(C(=C1)O)C(=CN2)CC(=NOS(=O)(=O)O)SC3C(C(C(C(O3)CO)O)O)O	InChI=1S/C16H20N2O10S2/c19-6-10-13(21)14(22)15(23)16(27-10)29-11(18-28-30(24,25)26)4-7-5-17-8-2-1-3-9(20)12(7)8/h1-3,5,10,13-17,19-23H,4,6H2,(H,24,25,26)/b18-11-/t10-,13-,14+,15-,16+/m1/s1	CSMYCLLHRFFFLG-WVGMDVCISA-N		96.95942(100.00),95.95165(37.40),463.04909(16.91),148.03607(5.93),195.03172(5.85),99.98464(5.12),169.02905(4.96),285.02378(4.55),156.96102(4.23),267.00725(4.15),259.01147(3.82),216.97798(3.82),98.95582(3.74),186.85910(3.66),178.96021(3.58),274.99175(3.50),252.93904(3.25),464.04344(3.09),144.04725(2.44),462.76118(2.36),96.07828(2.28),465.04930(2.11),97.41024(2.03),268.89944(1.95),255.03027(1.95),2…
p296	GNPS	0.84		Indolacetamide	positive	Roots	[M+H]+	C10H10N2O	Indoles and derivatives		4.21	175.087	175.086	-5.28308	2	130.064(C9H8N)=[M+H-45.021(CH3NO)]+ ; 103.053(C8H7)=[M+H-72.031(C2H4N2O)]+	2-(1H-indol-3-yl)acetamide	C1=CC=C2C(=C1)C(=CN2)CC(=O)N	InChI=1S/C10H10N2O/c11-10(13)5-7-6-12-9-4-2-1-3-8(7)9/h1-4,6,12H,5H2,(H2,11,13)	ZOAMBXDOGPRZLP-UHFFFAOYSA-N		130.0646(100.00),103.0535(17.5),95.0486(10.83),131.0681(10),105.0442(9.17),158.0597(3.08),102.0458(2.5),128.0491(2.33),117.0567(2),104.0566(1.42),96.0518(0.73),146.0599(0.63),104.0498(0.57),106.0475(0.56),115.0538(0.54),176.0711(0.53),118.0632(0.51),161.0469(0.48),175.0856(0.43),101.0379(0.38),129.0449(0.38),159.0638(0.33),132.071(0.32),133.0518(0.31),105.0694(0.3),132.0802(0.26),129.0526(0.23),1…
n302	Manual			p-Hydroxygluconasturtiin	negative	Roots	[M-H]-	C15H21NO10S2	Glucosinolates		1.69	438.053	438.053	1.19849	2	96.959(HSO4)=[M-H-341.093(C15H19NO6S)]-	[3,4,5-trihydroxy-6-(hydroxymethyl)oxan-2-yl] (1E)-3-hydroxy-3-phenyl-N-sulfooxypropanimidothioate	C1=CC=C(C=C1)C(CC(=NOS(=O)(=O)O)SC2C(C(C(C(O2)CO)O)O)O)O	InChI=1S/C15H21NO10S2/c17-7-10-12(19)13(20)14(21)15(25-10)27-11(16-26-28(22,23)24)6-9(18)8-4-2-1-3-5-8/h1-5,9-10,12-15,17-21H,6-7H2,(H,22,23,24)/b16-11+	GAPDDBFHNYHZIS-LFIBNONCSA-N		96.9589(100.00),95.9532(27.69),338.083(26.15),98.9548(21.54),244.9957(20),390.8894(20),175.0235(18.46),335.1053(18.46),138.9713(16.92),162.0574(16.92),175.0748(16.92),209.9806(14.77),439.0393(14.77),558.9609(13.23),301.8394(11.38),97.2132(9.23),438.2147(8.92),96.3613(7.38),358.6074(7.08),436.0374(6.77),99.086(6.46),97.1797(6.15),97.4118(6.15),347.9489(6.15),438.2818(6.15),441.8026(6.15)
n334	Manual			Guaiacylglycerol-sinapoylmalic acid ether	negative	Leaves	[M-H]-	C25H28O13	Hydroxycinnamic acids and derivatives		5.87	535.145	535.146	2.31552	2	419.134(C21H23O9)=[M-H-116.012(C4H4O4)]- ; 223.062(C11H11O5)=[M-H-196.073(C10H12O4)-116.012(C4H4O4)]-		Oc1ccc(cc1OC)C(O)C(CO)Oc2c(cc(cc2OC)/C=C/C(=O)OC(CC(=O)O)C(=O)O)OC	InChI=1S/C25H28O13/c1-34-16-10-14(5-6-15(16)27)23(31)20(12-26)38-24-17(35-2)8-13(9-18(24)36-3)4-7-22(30)37-19(25(32)33)11-21(28)29/h4-10,19-20,23,26-27,31H,11-12H2,1-3H3,(H,28,29)(H,32,33)/b7-4+	QMIBCXANMRNVMA-QPJJXVBHSA-N		223.06250(100.00),195.06644(63.71),165.05611(54.49),150.03262(53.15),149.02523(38.76),164.04887(35.06),112.98640(32.47),115.00359(30.67),371.11274(19.55),255.02676(17.30),208.03824(14.94),193.01426(13.15),121.03029(12.25),489.10469(12.13),284.03488(11.46),180.04246(11.01),224.06414(10.79),491.17368(10.00),110.02507(8.31),223.09587(7.30),419.13535(7.19),151.03741(6.97),116.00734(6.97),105.03301(6.…
n352	Manual			Glucocochlearin	negative	Leaves	[M-H]-	C11H21NO9S2	Glucosinolates		1.79	374.058	374.058	0.676012	2	96.959(HSO4)=[M-H-277.098(C11H19NO5S)]- ; 195.035(C6H11O5S)=[M-H-179.023(C5H9NO4S)]-	[(2S,3R,4S,5S,6R)-3,4,5-trihydroxy-6-(hydroxymethyl)oxan-2-yl] (2S)-2-methyl-N-sulfooxybutanimidothioate	CCC(C)C(=NOS(=O)(=O)O)SC1C(C(C(C(O1)CO)O)O)O	InChI=1S/C11H21NO9S2/c1-3-5(2)10(12-21-23(17,18)19)22-11-9(16)8(15)7(14)6(4-13)20-11/h5-9,11,13-16H,3-4H2,1-2H3,(H,17,18,19)/t5-,6+,7+,8-,9+,11-/m0/s1	TUSWQPFNQXCPGB-WKWISIMFSA-N		96.95988(100.00),95.95205(72.30),374.05857(19.75),101.02453(4.90),97.94782(4.74),119.03562(3.52),259.01250(2.93),376.05344(2.79),195.03505(2.42),98.95697(2.20),375.06004(2.18),145.04997(2.12),128.93068(1.62),97.02863(1.44),111.92958(1.16),95.97378(1.07),315.07462(1.04),165.06369(1.01),372.04157(1.00),123.04602(1.00),127.92128(0.98),118.00552(0.88),258.06524(0.86),227.02461(0.85),97.44189(0.80),13…
n354	Standard - internal library			Gluconapoleiferin	negative	Leaves	[M-H]-	C12H21NO10S2	Glucosinolates	1.23	0.98	402.053	402.054	1.89104	2	96.96(HSO4)=[M-H-305.094(C12H19NO6S)]- ; 195.036(C6H11O5S)=[M-H-207.020(C6H9NO5S)]-	[(2S,3R,4S,5S,6R)-3,4,5-trihydroxy-6-(hydroxymethyl)oxan-2-yl] (3S)-3-hydroxy-N-sulfooxyhex-5-enimidothioate	C=CCC(CC(=NOS(=O)(=O)O)SC1C(C(C(C(O1)CO)O)O)O)O	InChI=1S/C12H21NO10S2/c1-2-3-6(15)4-8(13-23-25(19,20)21)24-12-11(18)10(17)9(16)7(5-14)22-12/h2,6-7,9-12,14-18H,1,3-5H2,(H,19,20,21)/t6-,7+,9+,10-,11+,12-/m0/s1	ZEGLQSKFSKZGRO-RELRXRRDSA-N		96.96023(100.00),112.98533(71.30),95.95189(28.26),111.00781(26.93),402.05129(22.74),158.92758(19.43),290.97166(16.34),195.03569(16.34),152.97917(16.11),308.90584(15.89),191.01886(15.23),113.98902(13.47),129.01718(12.58),120.93929(12.58),214.92814(11.92),175.02178(11.04),991.11431(10.82),252.94885(9.93),244.05642(9.71),290.90507(9.49),194.92072(9.49),122.31148(8.39),248.95882(7.51),97.95617(7.28),…
p380	Manual			Indole-carboxaldehyde	positive	Leaves	[M+H]+	C9H7NO	Indoles and derivatives		1.16	146.061	146.06	-3.77419	2	118.065(C8H8N)=[M+H-27.995(CO)]+	1H-indole-4-carbaldehyde	C1=CC(=C2C=CNC2=C1)C=O	InChI=1S/C9H7NO/c11-6-7-2-1-3-9-8(7)4-5-10-9/h1-6,10H	JFDDFGLNZWNJTK-UHFFFAOYSA-N		146.05964(100.00),118.06471(67.06),117.05631(25.77),147.06290(7.54),119.06761(5.75),132.06774(4.03),102.00088(3.96),128.04874(3.51),112.11062(3.51),156.05764(3.29),119.04636(2.99),111.09291(2.61),128.06370(1.64)
n385	GNPS	0.85	mirror_plot (see Supplementary Figure F)	Glucoraphanin	negative	Leaves	[M-H]-	C12H23NO10S3	Glucosinolates		0.71	436.041	436.042	2.58365	2	96.96(HSO4)=[M-H-339.081(C12H21NO6S2)]- ; 195.034(C6H11O5S)=[M-H-241.005(C6H11NO5S2)]- ; 421.013(C11H19NO10S3)=[M-H-15.023(CH3)]-	[(2S,3R,4S,5S,6R)-3,4,5-trihydroxy-6-(hydroxymethyl)oxan-2-yl] (1E)-5-methylsulfinyl-N-sulfooxypentanimidothioate	CS(=O)CCCCC(=NOS(=O)(=O)O)SC1C(C(C(C(O1)CO)O)O)O	InChI=1S/C12H23NO10S3/c1-25(18)5-3-2-4-8(13-23-26(19,20)21)24-12-11(17)10(16)9(15)7(6-14)22-12/h7,9-12,14-17H,2-6H2,1H3,(H,19,20,21)/b13-8+/t7-,9-,10+,11-,12+,25?/m1/s1	GMMLNKINDDUDCF-RFOBZYEESA-N		96.96005(100.00),95.95200(74.02),436.04150(30.95),372.04236(21.19),178.01810(11.20),304.98340(7.42),133.01327(4.50),437.04250(4.04),438.04112(3.84),244.95852(3.55),373.05067(3.20),194.03516(3.12),195.03376(3.06),115.00370(2.54),202.95081(2.40),421.01322(2.19),225.98798(2.14),112.98404(2.11),177.01044(1.91),300.90214(1.88),439.03774(1.85),364.92272(1.82),204.11423(1.76),130.96761(1.76),423.00697(1…
p514	GNPS	0.7		Feruloyl-putrescine	positive	Roots	[M+H]+	C14H20N2O3	Phenolamines		3.22	265.155	265.155	-2.35711	2	177.054(C10H9O3)=[M+H-88.100(C4H12N2)]+ ; 149.059(C9H9O2)=[M+H-88.100(C4H12N2)-27.995(CO)]+	(E)-N-(4-aminobutyl)-3-(4-hydroxy-3-methoxyphenyl)prop-2-enamide	COC1=C(C=CC(=C1)C=CC(=O)NCCCCN)O	InChI=1S/C14H20N2O3/c1-19-13-10-11(4-6-12(13)17)5-7-14(18)16-9-3-2-8-15/h4-7,10,17H,2-3,8-9,15H2,1H3,(H,16,18)/b7-5+	SFUVCMKSYKHYLD-FNORWQNLSA-N		177.0543(100.00),117.0327(29.38),145.0278(21.25),178.0576(11.25),149.0588(8.13),134.0357(6.25),120.0802(5.25),106.0404(5.06),248.1279(4.69),265.1549(3.31),103.0537(3.19),118.0363(2.88),146.0312(2.5),105.0685(1.56),105.0328(1.44),135.0406(1.44),95.0484(1.38),119.0157(1.38),98.0592(1.25),179.0606(1),98.9833(0.94),249.1307(0.81),264.1603(0.81),268.0821(0.81),124.0381(0.75),150.0606(0.75),95.0854(0.6…
p402	GNPS	0.83	mirror_plot (see Supplementary Figure F)	Sinapoyl-dihexoside_isomer	positive	Leaves	[M+H-H2O]+	C23H32O15	Hydroxycinnamic acids and derivatives		5.9	531.171	531.171	-1.09394	2	369.118(C17H21O9)=[M+H-18.01(H2O)-162.053(C6H10O5)]+ ; 207.064(C11H11O4)=[M+H-18.01(H2O)-2x162.053(C6H10O5)]+	[(2R,3S,4S,5R,6R)-6-[(2S,3S,4S,5R)-3,4-dihydroxy-2,5-bis(hydroxymethyl)oxolan-2-yl]oxy-3,4,5-trihydroxyoxan-2-yl]methyl (E)-3-(4-hydroxy-3,5-dimethoxyphenyl)prop-2-enoate	COC1=CC(=CC(=C1O)OC)/C=C/C(=O)OC[C@@H]2[C@H]([C@@H]([C@H]([C@H](O2)O[C@]3([C@H]([C@@H]([C@H](O3)CO)O)O)CO)O)O)O	InChI=1S/C23H32O15/c1-33-11-5-10(6-12(34-2)16(11)27)3-4-15(26)35-8-14-17(28)19(30)20(31)22(36-14)38-23(9-25)21(32)18(29)13(7-24)37-23/h3-6,13-14,17-22,24-25,27-32H,7-9H2,1-2H3/b4-3+/t13-,14-,17-,18-,19+,20-,21+,22-,23+/m1/s1	DJBWDHVUJCXYBH-IBVGEFGBSA-N		207.06517(100.00),175.03884(24.06),369.11902(21.78),351.10702(19.28),225.07627(9.57),208.06786(8.11),147.04337(7.30),97.02780(6.36),531.16681(4.64),370.12067(4.54),176.04171(4.38),119.04935(4.35),127.03943(4.33),352.10976(3.83),145.04865(1.87),291.08552(1.75),132.05613(1.62),99.04276(1.54),371.12174(1.22),353.10819(1.07),219.06572(1.04),119.08560(1.04),105.06779(1.02),175.15381(1.01),216.04381(0.…
n417	Manual			Methoxyglucobrassicin	negative	Roots	[M-H]-	C17H22N2O10S2	Glucosinolates		3.95	477.064	477.064	1.72933	2	96.96(HSO4)=[M-H-380.104(C17H20N2O6S)]- ; 195.033(C6H11O5S)=[M-H-282.031(C11H10N2O5S)]+	[3,4,5-trihydroxy-6-(hydroxymethyl)oxan-2-yl] (1Z)-2-(4-methoxy-1H-indol-3-yl)-N-sulfooxyethanimidothioate	COC1=CC=CC2=C1C(=CN2)CC(=NOS(=O)(=O)O)SC3C(C(C(C(O3)CO)O)O)O	InChI=1S/C17H22N2O10S2/c1-27-10-4-2-3-9-13(10)8(6-18-9)5-12(19-29-31(24,25)26)30-17-16(23)15(22)14(21)11(7-20)28-17/h2-4,6,11,14-18,20-23H,5,7H2,1H3,(H,24,25,26)/b19-12-	IIAGSABLXRZUSE-UNOMPAQXSA-N		96.9604(100.00),95.9524(68.75),477.0644(50),384.9344(10.21),478.067(8.96),478.9206(7.08),479.0653(5.21),195.0335(4.58),112.9852(3.75),274.99(2.92),98.9575(2.71),170.0482(2.71),195.1212(2.5),97.4352(2.29),284.0073(2.29),326.9028(2.29),120.0134(2.08),226.0413(2.08),253.0497(2.08),112.9373(1.96),96.1357(1.92),160.0434(1.92),477.2555(1.92),277.1267(1.88),97.7214(1.83),227.0267(1.83),480.138(1.83),478…
n422	Manual			Glucoiberin	negative	Roots	[M-H]-	C11H21NO10S3	Glucosinolates		0.7	422.025	422.026	1.48096	2	96.959(HSO4)=[M-H-325.076(C11H19NO6S2)]- ; 358.028(C10H16NO9S2)=[M-H-63.998(CH4OS)]-	[(2S,3R,4S,5S,6R)-3,4,5-trihydroxy-6-(hydroxymethyl)oxan-2-yl] (1E)-4-methylsulfinyl-N-sulfooxybutanimidothioate	CS(=O)CCCC(=NOS(=O)(=O)O)SC1C(C(C(C(O1)CO)O)O)O	InChI=1S/C11H21NO10S3/c1-24(17)4-2-3-7(12-22-25(18,19)20)23-11-10(16)9(15)8(14)6(5-13)21-11/h6,8-11,13-16H,2-5H2,1H3,(H,18,19,20)/b12-7+/t6-,8-,9+,10-,11+,24?/m1/s1	PHYYADMVYQURSX-WWFIZPDBSA-N		96.9598(100.00),95.9519(45.65),422.025(20.43),133.0151(12.83),358.0262(10.87),471.907(7.17),423.0268(5.87),195.9716(4.78),406.9967(4.78),359.027(4.57),186.9758(4.13),229.9713(3.91),106.9637(3.7),180.0136(3.04),289.0097(3.04),115.0029(2.83),325.101(2.83),98.9555(2.61),114.9874(2.61),164.0064(2.61),167.9933(2.61),208.9538(2.61),326.9688(2.61),101.0243(2.39),228.9639(2.39),323.0318(2.39),154.9957(2.…
p412	Standard - internal library			Caffeoylquinic acid_isomer	positive	Leaves	[M+H]+	C16H18O9	Quinic acids and derivatives	2.78	2.68	355.103	355.102	-1.49182	2	163.039(C9H7O3)=[M+H-192.063(C7H12O6)]+ ; 135.043(C8H7O2)=[M+H-220.058(C8H12O7)]+	(1S,3R,4R,5R)-3-[(E)-3-(3,4-dihydroxyphenyl)prop-2-enoyl]oxy-1,4,5-trihydroxycyclohexane-1-carboxylic acid	C1C(C(C(CC1(C(=O)O)O)OC(=O)C=CC2=CC(=C(C=C2)O)O)O)O	InChI=1S/C16H18O9/c17-9-3-1-8(5-10(9)18)2-4-13(20)25-12-7-16(24,15(22)23)6-11(19)14(12)21/h1-5,11-12,14,17-19,21,24H,6-7H2,(H,22,23)/b4-2+/t11-,12-,14-,16+/m1/s1	CWVRJTMFETXNAD-JUHZACGLSA-N		163.03850(100.00),135.04366(22.14),117.03265(13.26),164.04195(9.68),145.02748(8.91),107.04846(2.84),118.03657(1.43),136.04704(1.03),95.04877(0.95),146.02952(0.92),337.09087(0.55),165.04587(0.51),111.04317(0.50),181.05136(0.46),108.05512(0.34),163.19292(0.32),163.13182(0.29),162.99171(0.27),134.03529(0.24),164.06428(0.24),147.03590(0.23),133.02789(0.23),224.91545(0.22),158.05491(0.22),162.91294(0.…
p425	Standard - internal library			Caffeoylquinic acid_isomer	positive	Leaves	[M+H]+	C16H18O9	Quinic acids and derivatives	3.47	3.5	355.103	355.103	-0.786973	2	163.039(C9H7O3)=[M+H-192.063(C7H12O6)]+ ; 135.043(C8H7O2)=[M+H- 220.058(C8H12O7)]+	(1S,3R,4R,5R)-3-[(E)-3-(3,4-dihydroxyphenyl)prop-2-enoyl]oxy-1,4,5-trihydroxycyclohexane-1-carboxylic acid	C1C(C(C(CC1(C(=O)O)O)OC(=O)C=CC2=CC(=C(C=C2)O)O)O)O	InChI=1S/C16H18O9/c17-9-3-1-8(5-10(9)18)2-4-13(20)25-12-7-16(24,15(22)23)6-11(19)14(12)21/h1-5,11-12,14,17-19,21,24H,6-7H2,(H,22,23)/b4-2+/t11-,12-,14-,16+/m1/s1	CWVRJTMFETXNAD-JUHZACGLSA-N		163.03859(100.00),135.04335(19.79),117.03281(10.85),145.02778(7.17),164.04183(6.56),107.04819(2.78),136.04676(1.88),95.04752(1.74),118.03715(1.63),195.06520(1.52),111.04311(1.34),177.05564(1.29),175.09586(1.18),105.03274(0.90),157.08459(0.87),108.01142(0.87),227.05100(0.82),181.05108(0.82),193.04863(0.78),147.06372(0.77),146.03063(0.66),338.15677(0.64),159.11526(0.61),181.12768(0.56),339.10367(0.…
n426	GNPS	0.77	mirror_plot (see Supplementary Figure F)	Malyngic acid	negative	Leaves	[M-H]-	C18H32O5	Lineolic acids and derivatives		11.3	327.217	327.218	2.24758	2	229.144(C12H21O4)=[M-H-98.073(C6H10O)]- ; 211.133(C12H19O3)=[M-H-98.073(C6H10O)-18.01(H2O)]- ; 171.103(C9H15O3)=[M-H-156.116(C9H16O2)]-	(9S,10E,12R,13S,15Z)-9,12,13-trihydroxyoctadeca-10,15-dienoic acid	CCC=CCC(C(C=CC(CCCCCCCC(=O)O)O)O)O	InChI=1S/C18H32O5/c1-2-3-7-11-16(20)17(21)14-13-15(19)10-8-5-4-6-9-12-18(22)23/h3,7,13-17,19-21H,2,4-6,8-12H2,1H3,(H,22,23)/b7-3-,14-13+/t15-,16-,17+/m0/s1	MKYUCBXUUSZMQB-OADLNGDBSA-N		211.13407(100.00),327.21787(86.03),229.14594(47.16),328.22214(42.79),291.19471(34.06),171.10315(32.75),239.12753(26.42),212.13917(25.11),183.13925(19.43),213.13929(14.41),127.11252(14.19),190.99453(13.54),99.04409(13.10),97.06672(13.10),257.13811(12.88),665.83291(11.79),199.12441(11.79),201.11259(11.57),155.14162(11.35),221.11977(10.70),95.04943(10.04),240.12811(9.61),119.08825(9.39),327.24754(8.…
p439	Manual			Hydroxy-indolyl-formyl-valine	positive	Roots	[M+H]+	C14H16N2O4	Amino acids, peptides, and analogues		3.67	277.119	277.119	-0.811926	2	146.059(C9H8NO)=[M+H-131.058(C5H9NO3)]+ ; 130.064(C9H8N)=[M+H-129.042(C5H7NO3)-18.01(H2O)]+ ; 118.064(C8H8N)=[M+H-159.054(C6H9NO4)]+		O=C(O)C(NC=O)C(C)Cn1ccc2ccc(O)cc21	InChI=1S/C14H16N2O4/c1-9(13(14(19)20)15-8-17)7-16-5-4-10-2-3-11(18)6-12(10)16/h2-6,8-9,13,18H,7H2,1H3,(H,15,17)(H,19,20)	RKKWYTIHBGXYDN-UHFFFAOYSA-N		277.1183(100.00),189.102(67.31),233.0919(38.46),160.0751(21.15),130.0644(18.85),146.0593(17.12),145.0516(15.58),278.1212(15.19),218.0809(14.62),117.0566(11.73),187.0863(11.35),149.0228(11.15),176.0701(8.65),147.0667(7.88),231.1126(7.69),172.063(7.12),190.1049(7.12),215.0813(6.92),162.0909(6.15),173.0705(6.15),174.0781(5.58),215.1181(5.19),234.0955(5.19),200.0578(5),148.0744(4.81),156.0676(4.62),1…
p1802	Manual			Hydroxycoumarin	positive	Roots	[M+H]+	C9H6O3	Coumarins and derivatives		3.45	163.04	163.039	-3.22008	2	135.044(C8H7O2)=[M+H-27.996(CO)]+ ; 145.028(C9H5O2)=[M+H-18.01(H2O)]+ ;	4-hydroxychromen-2-one	C1=CC=C2C(=C1)C(=CC(=O)O2)O	InChI=1S/C9H6O3/c10-7-5-9(11)12-8-4-2-1-3-6(7)8/h1-5,10H	VXIXUWQIVKSKSA-UHFFFAOYSA-N		135.0437(100.00),117.0334(93.33),163.0382(31.33),95.0484(24),107.0486(24),145.0279(24),103.0541(16.67),136.0463(14.67),105.0436(11.33),118.0369(8.67),131.0479(5.87),105.0686(4.2),102.0461(4.07),104.0563(3.67),164.034(3.6),162.0376(3.33),146.0318(2.93),115.0541(2.87),164.0411(2.6),108.0511(2.47),133.0618(2.47),123.0425(2.27),104.0494(2.2),134.0695(2.2),120.0813(2.13),133.054(2.07),162.0901(2),119.…
n435	GNPS	0.82	mirror_plot (see Supplementary Figure F)	Glucotropaeolin	negative	Leaves	[M-H]-	C14H19NO9S2	Glucosinolates		2.74	408.042	408.043	1.17396	2	96.959(HSO4)=[M-H-311.084(C14H17NO5S)]-; 259.012(C6H11O9S)=[M-H-149.030(C8H7NS)]-	[(2S,3R,4S,5S,6R)-3,4,5-trihydroxy-6-(hydroxymethyl)oxan-2-yl] 2-phenyl-N-sulfooxyethanimidothioate	C1=CC=C(C=C1)CC(=NOS(=O)(=O)O)SC2C(C(C(C(O2)CO)O)O)O	InChI=1S/C14H19NO9S2/c16-7-9-11(17)12(18)13(19)14(23-9)25-10(15-24-26(20,21)22)6-8-4-2-1-3-5-8/h1-5,9,11-14,16-19H,6-7H2,(H,20,21,22)/t9-,11-,12+,13-,14+/m1/s1	QQGLQYQXUKHWPX-LPUQOGTASA-N		96.95982(100.00),95.95268(44.57),408.04165(17.03),98.95484(5.82),316.94804(5.39),274.99089(3.84),410.03819(3.64),259.01182(3.64),409.04823(2.18),166.03488(2.06),197.02793(1.89),156.95561(1.78),410.14408(1.75),97.94840(1.75),119.03466(1.72),112.98719(1.61),132.04260(1.38),360.13489(1.35),170.02695(1.32),202.85052(1.29),196.03822(1.29),410.93864(1.20),222.96082(1.15),96.30884(1.12),328.09175(1.09),…
p447	Manual			S-Methylthioglutathione	positive	Leaves	[M+H]+	C11H19N3O6S2	Amino acids, peptides, and analogues		1.85	354.079	354.079	-1.08584	2	279.046(C9H15N2O4S2)=[M+H-75.032(C2H5NO2)]+ ; 225.036(C6H13N2O3S2)=[M+H-129.043(C5H7NO3)]+ ; 177.033(C5H9N2O3S)=[M+H-129.043(C5H7NO3)-48.003(CH4S)]	(2S)-2-amino-5-[[(2R)-1-(carboxymethylamino)-3-(methyldisulfanyl)-1-oxopropan-2-yl]amino]-5-oxopentanoic acid	CSSC[C@@H](C(=O)NCC(=O)O)NC(=O)CC[C@@H](C(=O)O)N	InChI=1S/C11H19N3O6S2/c1-21-22-5-7(10(18)13-4-9(16)17)14-8(15)3-2-6(12)11(19)20/h6-7H,2-5,12H2,1H3,(H,13,18)(H,14,15)(H,16,17)(H,19,20)/t6-,7-/m0/s1	JNHSMKPVSPHKIJ-BQBZGAKWSA-N		122.00920(100.00),225.03615(94.43),177.03270(74.33),208.00898(70.65),130.04889(68.36),353.08259(26.17),279.04656(21.99),227.03152(19.20),354.07867(16.22),112.03894(14.43),226.03810(14.13),131.04561(13.73),337.05355(12.64),185.03956(10.65),280.04990(9.15),191.03129(8.46),123.01004(7.46),178.03450(7.06),285.06901(6.67),113.03561(6.37),154.04828(6.27),291.05036(5.87),179.02739(5.87),243.04157(5.57),…
n454	Manual			Diferuloyl-trihexoside	negative	Leaves	[M-H]-	C38H48O22	Hydroxycinnamic acids and derivatives		4.29	855.256	855.257	1.49968	2	193.051(C10H9O4)=[M-H-3x162.053(C6H10O5)-176.047(C10H8O3)]-, 693.205(C32H37O17)=[M-H-162.053(C6H10O5)]-	[(2R,3S,4S,5R,6R)-6-[(2S,3S,4S,5R)-3,4-dihydroxy-2-[[(2R,3S,4R,5R)-4-hydroxy-3-[(E)-3-(4-hydroxy-3-methoxyphenyl)prop-2-enoyl]oxy-2,5-bis(hydroxymethyl)oxolan-2-yl]oxymethyl]-5-(hydroxymethyl)oxolan-2-yl]oxy-3,4,5-trihydroxyoxan-2-yl]methyl (E)-3-(4-hydroxy-3-methoxyphenyl)prop-2-enoate	COC1=C(C=CC(=C1)C=CC(=O)OCC2C(C(C(C(O2)OC3(C(C(C(O3)CO)O)O)COC4(C(C(C(O4)CO)O)OC(=O)C=CC5=CC(=C(C=C5)O)OC)CO)O)O)O)O	InChI=1S/C38H48O22/c1-52-22-11-18(3-7-20(22)42)5-9-27(44)54-15-26-29(46)32(49)33(50)36(56-26)60-38(34(51)30(47)24(13-39)59-38)17-55-37(16-41)35(31(48)25(14-40)58-37)57-28(45)10-6-19-4-8-21(43)23(12-19)53-2/h3-12,24-26,29-36,39-43,46-51H,13-17H2,1-2H3/b9-5+,10-6+/t24-,25-,26-,29-,30-,31-,32+,33-,34+,35+,36-,37-,38+/m1/s1	VQFZRMDCACACGU-VPWNXCHESA-N		855.25882(100.00),693.20446(97.96),175.04007(96.32),193.05044(61.71),694.20817(45.59),856.26146(44.01),499.14672(39.08),176.04297(19.34),217.05277(14.54),857.26315(13.75),695.20921(13.75),500.14748(13.49),259.06120(12.63),160.01610(9.67),501.15275(9.14),112.98689(8.75),191.07421(7.76),469.13943(6.84),179.05661(6.38),125.02700(6.18),194.05089(5.99),101.02584(5.72),113.02489(4.93),857.09751(4.87),8…
n463	Manual			Disinapoyl-feruloyl-dihexoside	negative	Leaves	[M-H+TFA]-	C44H50O22	Hydroxycinnamic acids and derivatives		7.95	1043.26	1043.27	0.79986	2	929.273(C44H49O22)=[M-H-113.992(C2HF3O2)]- ; 193.051(C10H9O4)=[M-H-113.992(C2HF3O2)-2x162.053(C6H10O5)-2x206.058(C11H10O4)]- ; 223.064(C11H11O5)=[M-H-113.992(C2HF3O2)-2x162.053(C6H10O5)-206.058(C11H10O4)-176.047(C10H8O3)]- ; 705.206(C33H37O17)=[M-H-113.992(C2HF3O2)-224.068(C11H12O5)]- ; 112.986(C2F3O2)=[M-H-930.279(C44H50O22)]-	[6-[[4,5-dihydroxy-3-[(E)-3-(4-hydroxy-3,5-dimethoxyphenyl)prop-2-enoyl]oxy-6-(hydroxymethyl)oxan-2-yl]oxymethyl]-4,5-dihydroxy-2-[(E)-3-(4-hydroxy-3,5-dimethoxyphenyl)prop-2-enoyl]oxyoxan-3-yl] (E)-3-(4-hydroxy-3-methoxyphenyl)prop-2-enoate	COC1=CC(=CC(=C1O)OC)C=CC(=O)OC2C(C(C(OC2OCC3C(C(C(C(O3)OC(=O)C=CC4=CC(=C(C(=C4)OC)O)OC)OC(=O)C=CC5=CC(=C(C=C5)O)OC)O)O)CO)O)O	InChI=1S/C44H50O22/c1-56-25-14-21(6-10-24(25)46)7-11-32(47)65-42-40(55)38(53)31(63-44(42)66-34(49)13-9-23-17-28(59-4)36(51)29(18-23)60-5)20-61-43-41(39(54)37(52)30(19-45)62-43)64-33(48)12-8-22-15-26(57-2)35(50)27(16-22)58-3/h6-18,30-31,37-46,50-55H,19-20H2,1-5H3/b11-7+,12-8+,13-9+	AZUSMVXIHUPOCX-UQYOVKQCSA-N		112.98605(100.00),929.27264(12.39),113.98950(8.19),930.27849(6.35),1043.26900(3.78),481.14032(3.62),278.08037(3.62),175.04308(3.25),193.05118(3.15),259.85111(3.10),223.06419(2.99),931.27972(2.94),670.83519(2.89),635.79411(2.83),705.20636(2.78),770.87804(2.62),233.07854(2.62),1044.27944(2.41),1000.30609(2.41),708.21119(2.36),248.95969(2.36),706.19911(2.31),378.91709(2.20),871.36530(2.05),910.86609…
p487	Manual			Hydroxyindolylacetamide	positive	Roots	[M+H]+	C10H10N2O2	Indoles and derivatives		3.28	191.082	191.081	-3.79418	2	146.059(C9H8NO)=[M+H-45.021(CH3NO)]+ ; 132.044(C8H6NO)=[M+H-59.037(C2H5NO)]+ ; 128.049(C9H6N)=[M+H-45.021(CH3NO)-18.01(H2O)]+	2-(4-hydroxy-1H-indol-3-yl)acetamide	C1=CC2=C(C(=C1)O)C(=CN2)CC(=O)N	InChI=1S/C10H10N2O2/c11-9(14)4-6-5-12-7-2-1-3-8(13)10(6)7/h1-3,5,12-13H,4H2,(H2,11,14)	QEJSRHCBTUVTTE-UHFFFAOYSA-N		146.0596(100.00),128.0489(26.19),147.0629(10.71),104.049(9.05),132.0438(8.1),117.0565(5.71),95.0483(5.24),101.038(5),118.0641(4.76),129.0462(4.05),105.0446(3.57),105.0694(2.86),174.0545(2.12),103.0535(1.86),173.0295(1.67),133.0642(1.48),119.0491(1.38),130.0644(1.26),130.0402(0.98),133.0475(0.95),102.045(0.86),102.0334(0.79),164.0711(0.74),161.0593(0.67),165.0182(0.64),115.0534(0.62),156.0671(0.52…
p479	Manual			Scopoletin-dihexoside	positive	Leaves	[M+H]+	C22H28O14	Coumarins and derivatives		4.93	517.156	517.155	-1.50309	2	193.049(C10H9O4)=[M+H-2x162.053(C6H10O5)]+ ; 161.023(C9H5O3)=[M+H-2x162.053(C6H10O5)-32.026(CH4O)]+ ; 355.107(C16H19O9)=[M+H-162.053(C6H10O5)]+	7-[4,5-dihydroxy-6-(hydroxymethyl)-3-[3,4,5-trihydroxy-6-(hydroxymethyl)oxan-2-yl]oxyoxan-2-yl]oxy-6-methoxychromen-2-one	COC1=C(C=C2C(=C1)C=CC(=O)O2)OC3C(C(C(C(O3)COC4C(C(C(C(O4)CO)O)O)O)O)O)O	InChI=1S/C22H28O14/c1-31-10-4-8-2-3-14(25)32-9(8)5-11(10)33-22-20(18(29)16(27)13(7-24)35-22)36-21-19(30)17(28)15(26)12(6-23)34-21/h2-5,12-13,15-24,26-30H,6-7H2,1H3	QJGJAMWLRCWSIH-UHFFFAOYSA-N		193.04957(100.00),161.02337(26.05),355.10178(20.20),133.02772(18.20),337.09187(13.78),194.05305(10.22),211.06147(8.65),127.03832(6.55),356.10584(4.18),97.02800(3.95),338.09554(2.99),162.02674(2.77),145.04909(2.32),147.04518(1.92),109.02737(1.73),151.04001(1.44),517.19319(1.37),134.03193(1.21),212.06315(1.20),99.04326(1.10),204.06389(1.03),105.03188(1.02),307.08169(0.99),137.06042(0.97),103.03832(…
n485	Manual			Disinapoyl-dihexoside_isomer	negative	Leaves	[M-H]-	C34H42O19	Hydroxycinnamic acids and derivatives		4.28	753.224	753.225	1.4918	2	223.061(C11H11O5)=[M-H-2x162.053(C6H10O5)-206.058(C11H10O4)]- ; 529.156(C23H29O14)=[M-H-224.068(C11H12O5)]-	[(2R,3S,4S,5R,6R)-3,4,5-trihydroxy-6-[(2S,3S,4R,5R)-4-hydroxy-3-[(E)-3-(4-hydroxy-3,5-dimethoxyphenyl)prop-2-enoyl]oxy-2,5-bis(hydroxymethyl)oxolan-2-yl]oxyoxan-2-yl]methyl (E)-3-(4-hydroxy-3,5-dimethoxyphenyl)prop-2-enoate	COC1=CC(=CC(=C1O)OC)C=CC(=O)OCC2C(C(C(C(O2)OC3(C(C(C(O3)CO)O)OC(=O)C=CC4=CC(=C(C(=C4)OC)O)OC)CO)O)O)O	InChI=1S/C34H42O19/c1-45-18-9-16(10-19(46-2)26(18)39)5-7-24(37)49-14-23-28(41)30(43)31(44)33(50-23)53-34(15-36)32(29(42)22(13-35)52-34)51-25(38)8-6-17-11-20(47-3)27(40)21(12-17)48-4/h5-12,22-23,28-33,35-36,39-44H,13-15H2,1-4H3/b7-5+,8-6+/t22-,23-,28-,29-,30+,31-,32+,33-,34+/m1/s1	FHIJMQWMMZEFBL-OPSYHMPNSA-N		529.15599(100.00),223.06030(63.56),205.05006(53.70),753.22450(44.44),530.16097(28.30),190.02747(25.85),164.04735(22.44),284.02998(21.04),754.22613(14.15),739.19735(12.59),221.08197(12.22),755.23034(8.37),577.14057(8.00),247.05993(7.78),487.14608(7.63),740.19223(7.56),149.02526(7.56),427.12444(7.41),248.06230(6.89),265.07137(6.52),178.02563(6.22),750.68682(5.93),224.06357(5.93),739.68728(5.85),175…
n510	Manual			Indole carboxaldehyde-hexoside	negative	Leaves	[M-H]-	C15H17NO7	Indoles and derivatives		4.03	322.093	322.093	1.961	2	160.040(C9H6NO2)=[M-H-162.053(C6H10O5)]- ; 116.051(C8H6N)=[M-H-162.053(C6H10O5)-43.99(CO2)]-		O=C(OC1O[C@H](CO)[C@@H](O)[C@H](O)[C@H]1O)c1c[NH]c2ccccc21	InChI=1S/C15H17NO7/c17-6-10-11(18)12(19)13(20)15(22-10)23-14(21)8-5-16-9-4-2-1-3-7(8)9/h1-5,10-13,15-20H,6H2/t10-,11-,12+,13-,15?/m1/s1	OQZPHKHJQADXAS-CKMVWSRUSA-N		101.024296927126(100.00),113.023597295634(47.93),262.070980723833(44.83),116.051894204343(44.48),119.035346149069(34.14),160.040486668577(27.24),202.049993973676(25.17),123.009831509952(21.38),114.028025766017(17.93),120.036567722676(16.55),140.793176594789(16.55),163.042994579635(16.55),97.066068400925(13.1),116.397158954782(10.34),118.238931901854(10.34),116.330788701717(7.59)
n520	Manual			Glucoberteroin	negative	Roots	[M-H]-	C13H25NO9S3	Glucosinolates		2.2	434.061	434.063	3.51333	2	96.959(HSO4)=[M-H-337.102(C13H23NO5S2)]- ; 195.034(C6H11O5S)=[M-H-239.028(C7H13NO4S2)	[(2S,3R,4S,5S,6R)-3,4,5-trihydroxy-6-(hydroxymethyl)oxan-2-yl] (1E)-6-methylsulfanyl-N-sulfooxyhexanimidothioate	CSCCCCC/C(=N\OS(=O)(=O)O)/S[C@H]1[C@@H]([C@H]([C@@H]([C@H](O1)CO)O)O)O	InChI=1S/C13H25NO9S3/c1-24-6-4-2-3-5-9(14-23-26(19,20)21)25-13-12(18)11(17)10(16)8(7-15)22-13/h8,10-13,15-18H,2-7H2,1H3,(H,19,20,21)/b14-9+/t8-,10-,11+,12-,13+/m1/s1	MEFPHTVXBPLRLX-KHXSHCKASA-N		96.9609(100),95.9519(51),434.0619(22),191.9298(10),173.0524(9.8),195.0323(9.4),432.1056(9.4),435.0671(9.2),132.96(8.4),436.0572(7.6),96.9178(6.6),434.4955(6),436.9167(5.2),96.988(5),97.8344(4.6),257.8036(4.2)
p519	Manual			Deoxy-methylsulfinyl-adenosine	positive	Leaves	[M+H]+	C11H15N5O4S	Purine nucleosides		0.84	314.092	314.092	-1.52981	2	136.061(C5H6N5)=[M+H-178.029(C6H10O4S)]+ ; 97.028(C5H5O2)=[M+H-135.054(C5H5N5)-18.01(H2O)-63.998(CH4OS)]+ ; 179.0378(C6H11O4S)=[M+H-135.0544(C5H5N5)]+	2-(6-aminopurin-9-yl)-5-(methylsulfinylmethyl)oxolane-3,4-diol	CS(=O)CC1C(C(C(O1)N2C=NC3=C(N=CN=C32)N)O)O	InChI=1S/C11H15N5O4S/c1-21(19)2-5-7(17)8(18)11(20-5)16-4-15-6-9(12)13-3-14-10(6)16/h3-5,7-8,11,17-18H,2H2,1H3,(H2,12,13,14)	WXOJULRVRHWMGT-UHFFFAOYSA-N		97.02761(100.00),136.06099(71.01),314.09093(13.34),296.07890(8.81),98.03091(5.66),164.05609(5.22),312.12955(4.31),150.07692(4.18),119.03432(3.68),179.03527(3.58),178.07102(2.85),248.07697(2.57),137.06481(2.17),315.09161(2.16),133.04999(2.09),130.05001(1.92),161.02732(1.75),151.08014(1.70),176.05669(1.49),314.12823(1.43),297.08164(1.30),148.06080(1.27),231.04216(1.16),278.06659(1.15),250.08979(1.0…
n542	GNPS	0.77	mirror_plot (see Supplementary Figure F)	Glucoiberin	negative	Leaves	[M-H]-	C11H21NO10S3	Glucosinolates		0.66	422.025	422.026	2.10867	2	96.959(HSO4)=[M-H-325.076(C11H19NO6S2)]- ; 195.034(C6H11O5S)=[M-H-226.992(C5H9NO5S2)]-; 358.028(C10H16NO9S2)=[M-H-63.99(CH4OS)]-	[(2S,3R,4S,5S,6R)-3,4,5-trihydroxy-6-(hydroxymethyl)oxan-2-yl] (1E)-4-methylsulfinyl-N-sulfooxybutanimidothioate	CS(=O)CCCC(=NOS(=O)(=O)O)SC1C(C(C(C(O1)CO)O)O)O	InChI=1S/C11H21NO10S3/c1-24(17)4-2-3-7(12-22-25(18,19)20)23-11-10(16)9(15)8(14)6(5-13)21-11/h6,8-11,13-16H,2-5H2,1H3,(H,18,19,20)/b12-7+/t6-,8-,9+,10-,11+,24?/m1/s1	PHYYADMVYQURSX-WWFIZPDBSA-N		95.95218(100.00),96.95981(85.40),358.02872(19.65),422.02303(14.55),195.97458(8.66),359.03066(5.95),118.96770(5.95),133.01144(5.52),98.96139(4.73),407.00767(4.67),113.02436(3.98),128.92484(3.40),348.80654(3.35),326.96001(3.29),175.02086(3.24),119.03521(3.24),115.00463(3.24),197.90900(3.19),168.95089(3.13),110.99200(3.13),408.99116(3.03),154.92627(3.03),179.99692(2.97),326.90125(2.92),103.00470(2.8…
p544	GNPS	0.94	mirror_plot (see Supplementary Figure F)	Tyrosine	positive	Leaves	[M+H]+	C9H11NO3	Amino acids, peptides, and analogues		0.91	182.082	182.081	-3.50985	2	136.075(C8H10NO)=[M+H-46.005(CH2O2)]+ ; 95.049(C6H7O)=[M+H-87.032(C3H5NO2)]+ ; 165.055(C9H9O3)=[M+H-17.026(NH3)]+	(2S)-2-amino-3-(4-hydroxyphenyl)propanoic acid	C1=CC(=CC=C1CC(C(=O)O)N)O	InChI=1S/C9H11NO3/c10-8(9(12)13)5-6-1-3-7(11)4-2-6/h1-4,8,11H,5,10H2,(H,12,13)/t8-/m0/s1	OUYCCCASQSFEME-QMMMGPOBSA-N		136.07552(100.00),119.04908(72.58),123.04395(72.52),95.04855(68.64),147.04375(13.96),107.04856(13.93),165.05541(9.41),137.07822(8.69),105.04491(6.85),124.04690(6.59),103.05350(5.26),120.05284(5.04),96.05137(3.97),109.06454(3.82),121.06418(3.49),118.06497(2.58),166.05850(1.67),148.04714(1.67),108.05300(1.06),182.07990(1.00),108.08141(0.96),101.02140(0.91),110.97453(0.89),180.10228(0.82),149.02775(…
p550	Manual			Deoxyhexoside-phenylalanine	positive	Roots	[M+H]+	C15H21NO7	Amino acids, peptides, and analogues		1.46	328.14	328.139	-1.29518	2	310.1295(C15H20NO6)=[M+H-18.01(H2O)]+ ; 282.131(C14H20NO5)=[M+H-46.005(CH2O2)]+ ; 292.118(C15H18NO5)=[M+H-2x18.01(H2O)]+ ; 166.086(C9H12NO2)=[M+H-144.042(C6H8O4)-18.01(H2O)]+ ; 120.080(C8H10N)=[M+H-144.042(C6H8O4)-46.005(CH2O2)-18.01(H2O)]+	(2S)-3-phenyl-2-[[(3S,4S,5R)-2,3,4-trihydroxy-5-(hydroxymethyl)oxolan-2-yl]methylamino]propanoic acid	C1=CC=C(C=C1)CC(C(=O)O)NCC2(C(C(C(O2)CO)O)O)O	InChI=1S/C15H21NO7/c17-7-11-12(18)13(19)15(22,23-11)8-16-10(14(20)21)6-9-4-2-1-3-5-9/h1-5,10-13,16-19,22H,6-8H2,(H,20,21)/t10-,11+,12+,13-,15?/m0/s1	FAVRCIXPIVJIPN-VJDSNFAGSA-N		310.1285(100.00),292.1177(58.14),264.1224(39.53),120.0801(34.88),166.0859(30.23),132.0803(21.16),311.1323(16.74),178.0858(14.88),105.0696(14.42),103.0537(13.26),293.1214(8.84),246.1123(7.44),97.0278(6.98),130.0644(6.51),265.125(5.81),176.0728(5.58),117.0568(5.35),166.0079(5.35),144.0805(5.12),127.0383(4.88),244.0987(4.42),161.0672(4.19),282.1344(4.19),112.0394(3.95),107.0488(3.02),133.0833(3.02),…
n546	GNPS	0.84	mirror_plot (see Supplementary Figure F)	Sinigrin	negative	Leaves	[M-H]-	C10H17NO9S2	Glucosinolates		0.73	358.027	358.027	2.02047	2	96.959(HSO4)=[M-H-261.068(C10H15NO5S)]- ; 179.997(C4H6NO5S)=[M-H-178.029(C6H10O4S)]-; 195.032(C6H11O5S)=[M-H-162.994(C4H5NO4S)]-	[(Z)-1-[(2S,3R,4S,5S,6R)-3,4,5-trihydroxy-6-(hydroxymethyl)oxan-2-yl]sulfanylbut-3-enylideneamino] sulfate	C=CC/C(=N/OS(=O)(=O)O)/S[C@H]1[C@@H]([C@H]([C@@H]([C@H](O1)CO)O)O)O	InChI=1S/C10H17NO9S2/c1-2-3-6(11-20-22(16,17)18)21-10-9(15)8(14)7(13)5(4-12)19-10/h2,5,7-10,12-15H,1,3-4H2,(H,16,17,18)/b11-6-/t5-,7-,8+,9-,10+/m1/s1	PHZOWSSBXJXFOR-GLVDENFASA-N		96.95974(100.00),95.95181(65.55),358.02710(12.12),116.01750(5.13),97.95785(2.72),98.95608(2.56),259.01279(2.13),274.99100(2.07),359.02908(1.93),103.91936(1.91),179.99669(1.90),360.02215(1.77),161.98743(1.49),97.94661(1.38),195.03194(1.17),133.01442(0.90),96.94016(0.90),258.97094(0.88),105.95808(0.84),101.02376(0.83),162.99032(0.78),191.95278(0.72),268.95431(0.69),118.94072(0.68),134.98033(0.65),1…
n555	Manual			Polynitrogen heterocycle conjugated to homoleucine	negative	Roots	[M-H]-	C14H17N5O5	-		6.38	334.115	334.116	3.06781	2	290.124(C13H16N5O3)=[M-H-43.989(CO2)]- ; 206.032(C7H4N5O3)=[M-H-128.084(C7H12O2)]- ; 163.026(C6H3N4O2)=[M-H-171.089(C8H13NO3)]-		O=C(O)CC(CC(C)C)NC(=O)c1cnc2c(n1)nc(O)nc2O	InChI=1S/C14H17N5O5/c1-6(2)3-7(4-9(20)21)16-12(22)8-5-15-10-11(17-8)18-14(24)19-13(10)23/h5-7H,3-4H2,1-2H3,(H,16,22)(H,20,21)(H2,17,18,19,23,24)	WVZYBFIOYMLXQU-UHFFFAOYSA-N		290.12348(100.00),291.12965(93.36),163.02562(73.01),334.11650(51.33),120.02050(49.12),206.03185(36.73),247.11790(35.84),112.98490(29.65),116.05413(29.20),192.11691(25.66),103.97721(23.01),201.83328(19.91),181.03170(19.03),292.13255(14.60),290.63580(14.60),332.95829(14.16),306.08870(13.27),292.01013(12.83),289.98870(12.39),166.89324(11.95),291.51925(11.50),174.59009(11.50),219.90555(11.06),336.123…
p554	Manual			Leucylleucine	positive	Leaves	[M+H]+	C12H24N2O3	Amino acids, peptides, and analogues		3.77	245.187	245.186	-1.39567	2	132.101(C6H14NO2)=[M+H-113.084(C6H11NO)]+	2-[(2-amino-4-methylpentanoyl)amino]-4-methylpentanoic acid	CC(C)CC(C(=O)NC(CC(C)C)C(=O)O)N	InChI=1S/C12H24N2O3/c1-7(2)5-9(13)11(15)14-10(12(16)17)6-8(3)4/h7-10H,5-6,13H2,1-4H3,(H,14,15)(H,16,17)	LCPYQJIKPJDLLB-UHFFFAOYSA-N		116.02339(100.00),132.10091(61.47),135.07886(60.55),117.05647(53.21),182.04480(47.71),133.06653(47.71),154.04686(44.04),147.04824(44.04),247.11676(40.37),130.07419(40.37),201.11458(38.53),145.05004(38.53),99.04776(37.61),182.11769(36.70),147.07996(36.70),130.04533(33.03),221.01420(30.28),96.37736(29.36),245.14953(27.52),187.11252(27.52),204.97697(26.61),97.02610(26.61),136.04043(25.69),227.13665(…
p555	Manual			Kaempferol-feruloyl-pentahexoside	positive	Leaves	[M+H]+	C55H68O34	Flavonoid glycoside		3.74	1273.37	1273.37	-1.4849	2	611.160(C27H31O16)=[M+H-3x162.053(C6H10O5)-176.047(C10H803)]+ ; 287.054(C15H11O6)=[M+H-5x162.053(C6H10O5)-176.047(C10H803)]+ ; 177.054(C10H903)=[M+H-5x162.053(C6H10O5)-286.047(C15H10O6)]+ ; 339.107(C16H19O8)=[M+H-4x162.053(C6H10O5)-286.047(C15H10O6)]+ ; 501.160(C22H29O13)=[M+H-3x162.053(C6H10O5)-286.047(C15H10O6)]+		OC1C(O)C(O)C(CO)OC1OC1C(O)C(O)C(CO)OC1OC1C(O)C(OC(COC(=O)/C=C/c2ccc(O)c(OC)c2)C1O)OC=1C(=O)c2c(O)cc(O)cc2OC=1c1ccc(cc1)OC1OC(CO)C(OC2OC(CO)C(O)C(O)C2O)C(O)C1O	InChI=1S/C55H68O34/c1-77-24-10-18(2-8-22(24)61)3-9-31(63)78-17-30-36(67)48(87-55-50(40(71)35(66)28(15-58)83-55)89-53-43(74)39(70)34(65)27(14-57)82-53)45(76)54(85-30)88-49-37(68)32-23(62)11-20(60)12-25(32)80-46(49)19-4-6-21(7-5-19)79-51-44(75)41(72)47(29(16-59)84-51)86-52-42(73)38(69)33(64)26(13-56)81-52/h2-12,26-30,33-36,38-45,47-48,50-62,64-67,69-76H,13-17H2,1H3/b9-3+	UVQSHZDSUACTLL-YCRREMRBSA-N		501.16006(100.00),177.05398(44.40),502.16315(30.26),339.10676(11.79),503.16526(6.82),321.09629(5.40),287.05426(4.89),178.05728(4.44),195.06473(1.76),340.11108(1.74),663.21457(1.72),611.15986(1.30),288.05805(1.28),504.16773(1.00),449.10911(0.89),664.21765(0.69),145.02744(0.63),773.21406(0.56),322.09793(0.55),179.05959(0.51),117.03299(0.44),501.31477(0.41),612.15857(0.40),1273.36517(0.37),501.43858…
p556	Standard - internal library			Adenosine	positive	Leaves	[M+H]+	C10H13N5O4	Purine nucleosides	0.73	0.88	268.105	268.104	-1.62268	2	136.061(C5H6N5)=[M+H-132.039(C5H8O4)]+ ; 119.034(C5H3N4)=[M+H-132.039(C5H8O4)-17.026(NH3)]	(2R,3R,4S,5R)-2-(6-aminopurin-9-yl)-5-(hydroxymethyl)oxolane-3,4-diol	C1=NC(=C2C(=N1)N(C=N2)C3C(C(C(O3)CO)O)O)N	InChI=1S/C10H13N5O4/c11-8-5-9(13-2-12-8)15(3-14-5)10-7(18)6(17)4(1-16)19-10/h2-4,6-7,10,16-18H,1H2,(H2,11,12,13)/t4-,6-,7-,10-/m1/s1	OIRDTQYFTABQOQ-KQYNXXCUSA-N		136.06145(100.00),119.03387(8.79),137.06436(6.51),268.10515(5.42),137.04557(1.73),266.15929(1.26),109.04981(1.15),120.03815(0.91),124.03914(0.86),133.04961(0.84),95.04546(0.71),269.11063(0.70),115.03843(0.63),138.06900(0.59),97.02749(0.58),218.02720(0.56),256.96233(0.53),205.97368(0.53),270.10439(0.52),109.10015(0.52),254.17833(0.48),114.98481(0.48),227.00930(0.45),184.00765(0.45),190.96323(0.44)…
n564	Manual			Feruloyl-sinapoyl-dihexoside	negative	Leaves	[M-H]-	C33H40O18	Hydroxycinnamic acids and derivatives		4.36	723.214	723.214	1.09094	2	223.062(C11H11O5)=[M-H-2x162.053(C6H10O5)-176.047(C10H8O3)]- ; 205.052(C11H9O4)=[M-H-2x162.053(C6H10O5)-176.047(C10H8O3)-18.01(H2O)]- ; 193.051(C10H9O4)=[M-H-162.053(C6H10O5)-206.058(C11H10O4)]- ; 499.142(C22H27O13)=[M-H-224.072(C11H12O5)]- ; 175.04(C10H7O3)=[M-H-2x162.053(C6H10O5)-224.072(C11H12O5)]-	[4,5-dihydroxy-2-[(E)-3-(4-hydroxy-3,5-dimethoxyphenyl)prop-2-enoyl]oxy-6-[[3,4,5-trihydroxy-6-(hydroxymethyl)oxan-2-yl]oxymethyl]oxan-3-yl] (E)-3-(4-hydroxy-3-methoxyphenyl)prop-2-enoate	COC1=CC(=CC(=C1O)OC)C=CC(=O)OC2C(C(C(C(O2)COC3C(C(C(C(O3)CO)O)O)O)O)O)OC(=O)C=CC4=CC(=C(C=C4)O)OC	InChI=1S/C33H40O18/c1-44-18-10-15(4-7-17(18)35)5-8-23(36)50-31-29(42)27(40)22(14-47-32-30(43)28(41)26(39)21(13-34)48-32)49-33(31)51-24(37)9-6-16-11-19(45-2)25(38)20(12-16)46-3/h4-12,21-22,26-35,38-43H,13-14H2,1-3H3/b8-5+,9-6+	QYKVHEQRAXPEEL-XVYDYJIPSA-N		562.13573(100.00),529.15720(81.38),175.04018(73.24),724.18491(65.41),284.03339(46.79),530.15907(44.29),205.05195(43.04),725.19400(36.62),724.69174(35.21),193.05121(31.77),161.02526(29.89),723.21223(29.58),285.03969(29.42),562.63513(26.45),223.06244(25.04),160.01616(24.73),134.03840(21.75),487.14849(18.94),210.05061(18.15),206.05415(17.21),466.11096(16.28),190.02940(15.81),531.16764(15.34),189.054…
p564	Manual			Sinapoyl-feruloyl-dihexoside_isomer	positive	Leaves	[M+H]+	C33H38O17	Hydroxycinnamic acids and derivatives		7.98	707.219	707.218	-0.812104	2	207.066(C11H11O4)=[M+H-2x162.053(C6H10O5)-176.047(C10H8O3)]+ ; 177.055(C10H9O3)=[M+H-2x162.053(C6H10O5)-163.039(C9H7O3)-43.018(C2H3O)]+ ; 369.119(C17H21O9)=[M+H-162.053(C6H10O5)-176.047(C10H8O3)]+	[(2S,3S,4R,5R)-2-[(2R,3R,4S,5S,6R)-6-(acetyloxymethyl)-3,4,5-trihydroxyoxan-2-yl]oxy-4-hydroxy-5-[[(E)-3-(4-hydroxy-3-methoxyphenyl)prop-2-enoyl]oxymethyl]-2-(hydroxymethyl)oxolan-3-yl] (E)-3-(4-hydroxyphenyl)prop-2-enoate	O=C(OC1OC(COC(C)=O)C(OC2OC(CO)C(OC(=O)/C=C/c3ccc(O)cc3)C(O)C2O)C(O)C1O)/C=C/c1ccc(O)c(OC)c1	InChI=1S/C33H38O17/c1-17(35)45-14-23-27(40)29(42)30(43)32(47-23)50-33(16-34)31(48-26(39)12-6-18-3-8-20(36)9-4-18)28(41)24(49-33)15-46-25(38)11-7-19-5-10-21(37)22(13-19)44-2/h3-13,23-24,27-32,34,36-37,40-43H,14-16H2,1-2H3/b11-7+,12-6+/t23-,24-,27-,28-,29+,30-,31+,32-,33+/m1/s1	WORYROBPYQCALN-OLFHVEFWSA-N		207.06443(100.00),369.11786(71.37),177.05444(37.77),339.10787(30.52),351.10746(17.64),175.03956(17.15),370.12045(14.71),208.07019(11.63),127.03860(8.65),340.10926(7.11),245.07613(5.91),123.04279(4.97),321.09547(4.92),145.02915(4.67),176.04378(4.17),709.36686(3.58),109.02803(3.58),707.21613(3.43),147.04285(3.38),709.22840(2.93),406.19195(2.83),497.23981(2.78),97.09857(2.78),115.04262(2.68),352.107…
p565	GNPS	0.98	mirror_plot (see Supplementary Figure F)	kaempferol-hexoside	positive	Leaves	[M+H]+	C21H20O11	Flavonoid glycoside		5.01	449.108	449.108	-1.06203	2	287.055(C15H11O6)=[M+H-162.053(C6H10O5)]+	5,7-dihydroxy-2-(4-hydroxyphenyl)-3-[(2S,3R,4S,5R,6R)-3,4,5-trihydroxy-6-(hydroxymethyl)oxan-2-yl]oxychromen-4-one	C1=CC(=CC=C1C2=C(C(=O)C3=C(C=C(C=C3O2)O)O)OC4C(C(C(C(O4)CO)O)O)O)O	InChI=1S/C21H20O11/c22-7-13-15(26)17(28)18(29)21(31-13)32-20-16(27)14-11(25)5-10(24)6-12(14)30-19(20)8-1-3-9(23)4-2-8/h1-6,13,15,17-18,21-26,28-29H,7H2/t13-,15+,17+,18-,21+/m1/s1	JPUKWEQWGBDDQB-DTGCRPNFSA-N		287.05443(100.00),288.05786(15.05),449.10664(4.85),289.06208(1.82),121.02698(1.40),165.01633(1.07),258.05249(0.99),153.01786(0.90),213.05389(0.89),450.11200(0.80),231.06395(0.73),181.04773(0.62),287.26084(0.56),149.02377(0.54),287.17523(0.53),137.02274(0.51),287.59020(0.38),242.04980(0.34),164.04277(0.34),122.03322(0.32),241.05138(0.31),203.03389(0.30),133.02841(0.29),451.10200(0.25),300.06048(0.…
n573	Manual			Hydroxybenzoic acid-hexoside	negative	Leaves	[M-H]-	C13H16O8	Phenolic glycosides		1.3	299.077	299.078	2.96212	2	137.025(C7H5O3)=[M-H-162.053(C6H10O5)]-	4-[3,4,5-trihydroxy-6-(hydroxymethyl)oxan-2-yl]oxybenzoic acid	C1=CC(=CC=C1C(=O)O)OC2C(C(C(C(O2)CO)O)O)O	InChI=1S/C13H16O8/c14-5-8-9(15)10(16)11(17)13(21-8)20-7-3-1-6(2-4-7)12(18)19/h1-4,8-11,13-17H,5H2,(H,18,19)	XSSDYIMYZONMBL-UHFFFAOYSA-N		175.94033(100.00),137.02567(98.11),123.00823(96.23),186.93129(81.13),181.92820(81.13),187.93985(58.49),137.95161(50.94)
p607	GNPS	0.66	mirror_plot (see Supplementary Figure F)	Tryptophol	positive	Roots	[M+H-H2O]+	C10H11NO	Indoles and derivatives		2.58	144.081	144.08	-7.1071	2	118.064(C8H8N)=[M+H-18.01(H2O)-26.015(C2H2)]+	2-(1H-indol-3-yl)ethanol	C1=CC=C2C(=C1)C(=CN2)CCO	InChI=1S/C10H11NO/c12-6-5-8-7-11-10-4-2-1-3-9(8)10/h1-4,7,11-12H,5-6H2	MBBOMCVGYCRMEA-UHFFFAOYSA-N	Putative ISF of m/z 367.15_2.52 (L-Tryptophan N-glucoside)	144.08069(100.00),118.06438(89.56),115.05411(65.53),143.07284(40.89),117.05707(37.21),117.07004(29.68),116.05140(15.57),146.06041(13.77),145.08251(12.40),142.06297(8.98),95.04808(7.78),99.04371(7.19),127.05480(7.10),128.05115(6.24),119.06088(5.56),155.06069(4.36),145.06203(4.36),145.04709(4.28),98.09662(4.19),98.05865(4.19),129.05131(4.11),118.17671(3.93),140.04852(3.68),144.05537(3.34),101.04141…
p610	Manual			Hydroxyindole-carboxylic acid	positive	Roots	[M+H]+	C9H7NO3	Indoles and derivatives		1.75	178.05	178.05	-4.07188	2	134.060(C8H8NO)=[M+H-43.989(CO2)]+ ; 132.044(C8H6NO)=[M+H-46.005(CH2O2)]+ ; 116.049(C8H6N)=[M+H-43.991(CO2)-18.01(H2O)]+	5-hydroxy-1H-indole-2-carboxylic acid	C1=CC2=C(C=C1O)C=C(N2)C(=O)O	InChI=1S/C9H7NO3/c11-6-1-2-7-5(3-6)4-8(10-7)9(12)13/h1-4,10-11H,(H,12,13)	BIMHWDJKNOMNLD-UHFFFAOYSA-N		134.0594(100.00),132.0439(52.08),107.0485(39.58),106.0646(29.17),133.0512(29.17),160.039(28.13),104.049(27.08),105.033(26.04),95.0486(19.79),178.0497(19.79),116.0489(14.58),135.0631(10),117.0565(8.54),105.0446(8.23),106.0399(7.08),105.0564(5.73),144.055(5.52),161.0458(3.96),190.9623(3.65),108.0511(3.02),176.0705(2.92),98.9832(2.6),179.0525(2.6),108.0441(2.5),107.0675(2.4),120.0801(2.19),161.0412(…
n574	Manual			Pentyl-GLS	negative	Leaves	[M-H]-	C12H23NO9S2	Glucosinolates		3.22	388.074	388.074	1.32926	2	96.960(HSO4)=[M-H-291.114(C12H21NO5S)]-; 195.033(C6H11O5S)=[M-H-193.041(C6H11NO4S)]-	[3,4,5-trihydroxy-6-(hydroxymethyl)oxan-2-yl] (1E)-N-sulfooxyhexanimidothioate	CCCCCC(=NOS(=O)(=O)O)SC1C(C(C(C(O1)CO)O)O)O	InChI=1S/C12H23NO9S2/c1-2-3-4-5-8(13-22-24(18,19)20)23-12-11(17)10(16)9(15)7(6-14)21-12/h7,9-12,14-17H,2-6H2,1H3,(H,18,19,20)/b13-8+	HWFSIYKVSPYQJX-MDWZMJQESA-N		96.96003(100.00),95.95239(76.35),388.07499(19.20),119.03867(13.11),112.98406(7.61),113.02379(6.44),168.98126(5.97),109.02994(5.85),259.02494(5.62),194.96620(5.50),260.01412(5.27),195.03311(5.27),527.04895(4.92),110.99172(4.45),274.99154(4.22),111.92849(4.22),97.32472(4.10),97.48041(3.51),318.84026(3.40),96.89221(3.28),96.10104(3.28),97.46832(3.04),96.93721(2.93),100.72985(2.81),96.91533(2.81),95.…
p617	GNPS	0.81	mirror_plot (see Supplementary Figure F)	N6-threonylcarbamoyladenosine	positive	Leaves	[M+H]+	C15H20N6O8	Purine nucleosides		3.35	413.142	413.142	0.543769	2	281.099(C10H13N6O4)=[M+H-132.042(C5H8O4)]+ ; 162.040(C6H4N5O)=[M+H-132.042(C5H8O4)-119.058(C4H9NO3)]+ ; 136.061(C5H6N5)=[M+H-132.042(C5H8O4)-145.038(C5H7NO4)]+	(2S,3R)-2-[[9-[(2R,3R,4S,5R)-3,4-dihydroxy-5-(hydroxymethyl)oxolan-2-yl]purin-6-yl]carbamoylamino]-3-hydroxybutanoic acid	CC(C(C(=O)O)NC(=O)NC1=C2C(=NC=N1)N(C=N2)C3C(C(C(O3)CO)O)O)O	InChI=1S/C15H20N6O8/c1-5(23)7(14(26)27)19-15(28)20-11-8-12(17-3-16-11)21(4-18-8)13-10(25)9(24)6(2-22)29-13/h3-7,9-10,13,22-25H,2H2,1H3,(H,26,27)(H2,16,17,19,20,28)/t5-,6-,7+,9-,10-,13-/m1/s1	UNUYMBPXEFMLNW-DWVDDHQFSA-N		281.09902(100.00),136.06145(50.92),162.04037(48.69),282.10170(17.04),119.03384(9.56),120.06506(8.98),163.04215(5.83),130.15990(5.10),145.02909(4.85),177.05453(4.71),137.06273(4.47),145.04912(3.74),287.05770(3.40),283.10617(3.35),172.93325(3.35),122.06069(3.20),297.10451(3.11),214.12840(2.91),144.06485(2.62),238.00961(2.52),120.04245(2.52),333.04323(2.48),125.10642(2.48),118.08554(2.48),189.98590(…
p623	GNPS	0.82	mirror_plot (see Supplementary Figure F)	Phenylalanylleucine	positive	Leaves	[M+H]+	C15H22N2O3	Amino acids, peptides, and analogues		4.21	279.171	279.169	-8.2001	2	120.080(C8H10N)=[M+H-159.090(C7H13NO3)]+ ; 103.053(C8H7)=[M+H-159.090(C7H13NO3)-17.026(NH3)]+	(2S)-2-[[(2S)-2-amino-3-phenylpropanoyl]amino]-4-methylpentanoic acid	CC(C)CC(C(=O)O)NC(=O)C(CC1=CC=CC=C1)N	InChI=1S/C15H22N2O3/c1-10(2)8-13(15(19)20)17-14(18)12(16)9-11-6-4-3-5-7-11/h3-7,10,12-13H,8-9,16H2,1-2H3,(H,17,18)(H,19,20)/t12-,13-/m0/s1	RFCVXVPWSPOMFJ-STQMWFEESA-N		120.08000(100.00),103.05302(38.77),121.08298(12.72),173.05145(3.15),134.03358(2.69),201.05562(2.56),124.08269(2.48),102.04481(2.43),279.16865(2.35),279.09910(2.35),219.05359(2.18),252.99565(2.14),118.06338(2.10),95.04910(2.06),278.17557(2.01),120.29354(2.01),159.11758(1.97),277.12504(1.93),105.04455(1.93),232.09793(1.89),175.14826(1.89),177.00769(1.85),206.98429(1.80),205.08416(1.80),194.03316(1.…
n628	Manual			1-Hydroxyglucobrassicin	negative	Leaves	[M-H]-	C16H20N2O10S2	Glucosinolates		2.64	463.048	463.049	2.5207	2	96.959(HSO4)=[M-H -366.088(C16H18N2O6S)]-	[(2S,3R,4S,5S,6R)-3,4,5-trihydroxy-6-(hydroxymethyl)oxan-2-yl] 2-(4-hydroxy-1H-indol-3-yl)-N-sulfooxyethanimidothioate	C1=CC2=C(C(=C1)O)C(=CN2)CC(=NOS(=O)(=O)O)SC3C(C(C(C(O3)CO)O)O)O	InChI=1S/C16H20N2O10S2/c19-6-10-13(21)14(22)15(23)16(27-10)29-11(18-28-30(24,25)26)4-7-5-17-8-2-1-3-9(20)12(7)8/h1-3,5,10,13-17,19-23H,4,6H2,(H,24,25,26)/t10-,13-,14+,15-,16+/m1/s1	CSMYCLLHRFFFLG-IRHMCKRBSA-N		96.95988(100.00),353.08195(14.68),98.96427(11.95),248.95991(11.77),329.89119(11.09),95.95380(10.92),191.05757(9.90),364.90784(9.56),158.94956(7.85),238.90616(7.51),463.05046(7.17),364.93171(6.14),460.92235(5.97),326.90335(5.63),162.31340(5.46),236.96201(5.12),463.46626(4.61),158.97854(4.27),280.92611(3.92),98.32634(3.75),274.98689(3.58),112.98536(3.58)
p653	Manual			Feruloyl-dihexoside_isomer	positive	Leaves	[M+H-H2O]+	C22H30O14	Hydroxycinnamic acids and derivatives		7.56	501.161	501.16	-1.09948	2	177.055(C10H9O3)=[M+H-18.01(H2O)-2x162.053(C6H10O5)]+ ; 339.107(C16H19O8)=[M+H-18.01(H2O)-162.053(C6H10O5)]+ ; 321.096(C16H17O7)=[M+H-18.01(H2O)-162.053(C6H10O5)-H2O(18.01)]+	[6-[3,4-dihydroxy-2,5-bis(hydroxymethyl)oxolan-2-yl]oxy-3,4,5-trihydroxyoxan-2-yl]methyl (E)-3-(4-hydroxy-3-methoxyphenyl)prop-2-enoate	COC1=C(C=CC(=C1)C=CC(=O)OCC2C(C(C(C(O2)OC3(C(C(C(O3)CO)O)O)CO)O)O)O)O	InChI=1S/C22H30O14/c1-32-12-6-10(2-4-11(12)25)3-5-15(26)33-8-14-16(27)18(29)19(30)21(34-14)36-22(9-24)20(31)17(28)13(7-23)35-22/h2-6,13-14,16-21,23-25,27-31H,7-9H2,1H3/b5-3+	XMBZZLUIFFOAHR-HWKANZROSA-N		177.05511(100.00),145.02844(27.13),339.10787(24.40),195.06553(14.99),321.09811(14.64),178.05896(8.92),149.06091(5.27),127.03811(4.68),340.11193(4.31),117.03287(4.05),97.02874(3.85),207.06434(3.39),501.16416(2.27),146.03179(2.16),322.10060(2.00),109.02892(1.91),472.90338(1.89),261.07662(1.69),119.04995(1.67),118.03762(1.67),323.10096(1.56),396.93850(1.54),175.04098(1.54),407.06344(1.50),425.07575(…
p656	Manual			Aspartyl-Isoleucine	positive	Leaves	[M+H]+	C10H18N2O5	Amino acids, peptides, and analogues		1.84	247.129	247.129	-2.30409	2	132.101(C6H14NO2)=[M+H-115.027(C4H5NO3)]+	2-[(2-amino-3-carboxypropanoyl)amino]-3-methylpentanoic acid	CCC(C)C(C(=O)O)NC(=O)C(CC(=O)O)N	InChI=1S/C10H18N2O5/c1-3-5(2)8(10(16)17)12-9(15)6(11)4-7(13)14/h5-6,8H,3-4,11H2,1-2H3,(H,12,15)(H,13,14)(H,16,17)	BSWHERGFUNMWGS-UHFFFAOYSA-N		132.1008(100.00),141.1013(57),166.0843(48),201.1214(46),110.0224(36),98.0228(31),187.1071(28),155.1161(18),113.1049(17),212.0913(17),156.1028(15),208.9757(13),188.9722(12),109.1004(11),136.061(11),138.0674(11),202.127(11),255.0408(11),98.9831(9.8),221.1293(9.8),97.0293(9.6),97.0647(9.6),129.9982(9.6),154.9031(9.6),167.0828(9.6),213.0979(9.4),156.0649(9),245.1298(8.8),182.0331(8.6),146.1244(8.4),1…
n671	Manual			Coumaroyl-dihexoside	negative	Leaves	[M-H+HCOOH]-	C21H28O13	Hydroxycinnamic acids and derivatives		1.91	533.151	533.152	1.64282	2	325.092(C15H17O8)=[M-H-46.005(HCOOH)-162.053(C6H10O5)]- ; 163.041(C9H7O3)=[M-H-46.005(HCOOH)-2x162.053(C6H10O5)]-	[3,4,6-trihydroxy-5-[3,4,5-trihydroxy-6-(hydroxymethyl)oxan-2-yl]oxyoxan-2-yl]methyl (E)-3-(4-hydroxyphenyl)prop-2-enoate	C1=CC(=CC=C1C=CC(=O)OCC2C(C(C(C(O2)O)OC3C(C(C(C(O3)CO)O)O)O)O)O)O	InChI=1S/C21H28O13/c22-7-11-14(25)16(27)18(29)21(33-11)34-19-17(28)15(26)12(32-20(19)30)8-31-13(24)6-3-9-1-4-10(23)5-2-9/h1-6,11-12,14-23,25-30H,7-8H2/b6-3+	ZPHQZULZLQMWGY-ZZXKWVIFSA-N		325.09204(100.00),145.03046(98.33),163.04151(47.50),119.04975(45.21),164.04462(27.08),146.03412(27.08),128.03397(23.33),326.09974(18.75),160.46573(15.63),178.99918(15.21),194.96851(14.17),113.02399(14.17),263.07018(13.33),300.90498(12.08),146.06318(12.08),118.04270(12.08),734.17522(11.88),193.93285(11.46),153.06808(11.46),132.05491(11.25),109.02803(11.25),332.95415(11.04),307.07922(11.04),252.047…
p671	Manual			Aspartyl-tryptophan	positive	Leaves	[M+H]+	C15H17N3O5	Amino acids, peptides, and analogues		3.44	320.125	320.124	-1.30109	2	274.119(C14H16N3O3)=[M+H-46.005(CH2O2)]+ ; 205.097(C11H13N2O2)=[M+H-115.027(C4H5NO3)]+, 188.071(C11H10NO2)[M+H-132.053(C4H8N2O3)]+, 118.065(C8H8N)[M+H-202.059(C7H10N2O5)]+	(3S)-3-amino-4-[[(1S)-1-carboxy-2-(1H-indol-3-yl)ethyl]amino]-4-oxobutanoic acid	C1=CC=C2C(=C1)C(=CN2)CC(C(=O)O)NC(=O)C(CC(=O)O)N	InChI=1S/C15H17N3O5/c16-10(6-13(19)20)14(21)18-12(15(22)23)5-8-7-17-11-4-2-1-3-9(8)11/h1-4,7,10,12,17H,5-6,16H2,(H,18,21)(H,19,20)(H,22,23)/t10-,12-/m0/s1	ZARXTZFGQZBYFO-JQWIXIFHSA-N		188.07125(100.00),130.06430(47.25),144.04405(41.10),205.09718(40.22),118.06544(39.56),146.05938(23.52),274.11857(21.76),132.08166(20.77),170.06030(16.81),318.15669(15.60),275.12063(11.10),177.05567(10.55),243.07478(10.44),189.07625(9.89),319.15020(9.78),95.05913(9.45),321.13467(7.36),231.06493(7.25),322.13496(7.03),323.10653(6.92),158.05780(6.81),130.09711(6.70),176.12383(6.59),201.07705(6.48),11…
p674	Manual			Sinapoyl dihexoside	positive	Leaves	[M+H]+	C23H32O15	Hydroxycinnamic acids and derivatives		3.54	549.182	549.181	-1.16802	2	207.065(C11H11O4)=[M+H-2x162.053(C6H10O5)-18.01(H2O)]+ ; 225.074(C11H13O5)=[M+H-2x162.053(C6H10O5)]+	[(2R,3S,4S,5S)-3,4-dihydroxy-5-(hydroxymethyl)-5-[(2R,3R,4S,5S,6R)-3,4,5-trihydroxy-6-(hydroxymethyl)oxan-2-yl]oxyoxolan-2-yl]methyl (E)-3-(4-hydroxy-3,5-dimethoxyphenyl)prop-2-enoate	O=C(OC1OC(CO)C(OC2OC(CO)C(O)C(O)C2O)C(O)C1O)/C=C/c1cc(OC)c(O)c(OC)c1	InChI=1S/C23H32O15/c1-33-10-5-9(6-11(34-2)15(10)27)3-4-14(26)37-22-20(32)18(30)21(13(8-25)36-22)38-23-19(31)17(29)16(28)12(7-24)35-23/h3-6,12-13,16-25,27-32H,7-8H2,1-2H3/b4-3+	GIEWCZDISVLCJF-ONEGZZNKSA-N		207.06491(100.00),225.07440(97.60),163.03676(56.24),208.06727(48.05),287.05459(43.13),325.09101(33.29),226.07827(27.87),175.03908(25.85),145.05090(25.09),147.04298(23.08),163.06097(18.16),449.10941(17.91),164.04187(14.63),288.05640(14.50),177.05579(11.73),507.03571(8.95),97.02692(8.58),151.03768(8.07),450.10593(7.69),181.05101(7.06),289.06167(6.94),192.04150(6.81),372.06506(6.68),371.14097(6.68),…
p675	Manual			Sinapoyl-putrescine_isomer	positive	Leaves	[M+H]+	C15H22N2O4	Phenolamines		3.38	295.166	295.165	-1.94802	2	207.065(C11H11O4)=[M+H-88.100(C4H12N2)]+	(Z)-N-(4-aminobutyl)-3-(4-hydroxy-3,5-dimethoxyphenyl)prop-2-enamide	COC1=CC(=CC(=C1O)OC)C=CC(=O)NCCCCN	InChI=1S/C15H22N2O4/c1-20-12-9-11(10-13(21-2)15(12)19)5-6-14(18)17-8-4-3-7-16/h5-6,9-10,19H,3-4,7-8,16H2,1-2H3,(H,17,18)/b6-5-	ZYERUQAOCQZPJW-WAYWQWQTSA-N		207.06506(100.00),175.03842(17.95),119.04894(13.73),208.06793(11.66),147.04346(9.57),176.04149(3.80),179.06948(3.55),149.02315(3.52),132.01937(3.32),278.13765(3.22),135.04289(2.51),121.02762(1.99),164.04702(1.98),118.04092(1.80),129.03194(1.61),104.02619(1.57),209.06886(1.44),295.16699(1.36),105.03137(1.36),136.05367(1.25),157.04123(1.22),148.04753(1.18),150.07661(1.15),115.08734(1.13),117.03230(…
n694	Manual			Disinapoyl-dihexoside	negative	Roots	[M-H]-	C34H42O19	Hydroxycinnamic acids and derivatives		5.93	753.224	753.227	3.21949	2	223.061(C11H11O5)=[M-H-2x162.053(C6H10O5)-206.058(C11H10O4)]- ; 205.051(C11H9O4)=[M-H-2x162.053(C6H10O5)-224.068(C11H12O5)]- ; 529.155(C23H29O14)=[M-H-224.068(C11H12O5)]-	[(2R,3S,4S,5R,6R)-3,4,5-trihydroxy-6-[(2S,3S,4R,5R)-4-hydroxy-3-[(E)-3-(4-hydroxy-3,5-dimethoxyphenyl)prop-2-enoyl]oxy-2,5-bis(hydroxymethyl)oxolan-2-yl]oxyoxan-2-yl]methyl (E)-3-(4-hydroxy-3,5-dimethoxyphenyl)prop-2-enoate	COC1=CC(=CC(=C1O)OC)C=CC(=O)OCC2C(C(C(C(O2)OC3(C(C(C(O3)CO)O)OC(=O)C=CC4=CC(=C(C(=C4)OC)O)OC)CO)O)O)O	InChI=1S/C34H42O19/c1-45-18-9-16(10-19(46-2)26(18)39)5-7-24(37)49-14-23-28(41)30(43)31(44)33(50-23)53-34(15-36)32(29(42)22(13-35)52-34)51-25(38)8-6-17-11-20(47-3)27(40)21(12-17)48-4/h5-12,22-23,28-33,35-36,39-44H,13-15H2,1-4H3/b7-5+,8-6+/t22-,23-,28-,29-,30+,31-,32+,33-,34+/m1/s1	FHIJMQWMMZEFBL-OPSYHMPNSA-N		529.157(100.00),205.0509(88.24),223.0615(53.53),754.2309(46.47),753.2313(32.35),530.1592(26.47),164.0489(23.53),190.0287(23.53),206.0547(20),531.1629(14.12),755.2283(12.35),101.0252(11.76),149.0276(10),529.2475(9.41),208.0409(8.24),331.0827(8.24),500.9921(8.24),113.0265(7.65),317.8563(7.65),121.0311(7.06),432.9859(7.06),224.0657(6.47),455.1139(6.47),552.2512(6.47),248.0729(5.88),252.0753(5.88),30…
p679	Manual			Isoleucyl-glutamate	positive	Leaves	[M+H]+	C11H20N2O5	Amino acids, peptides, and analogues		1.04	261.145	261.145	-1.95604	2	148.060(C5H10NO4)=[M+H-113.085(C6H11NO)]+	2-[(2-amino-3-methylpentanoyl)amino]pentanedioic acid	CCC(C)C(C(=O)NC(CCC(=O)O)C(=O)O)N	InChI=1S/C11H20N2O5/c1-3-6(2)9(12)10(16)13-7(11(17)18)4-5-8(14)15/h6-7,9H,3-5,12H2,1-2H3,(H,13,16)(H,14,15)(H,17,18)	KTGFOCFYOZQVRJ-UHFFFAOYSA-N		148.0605(100.00),261.131(100),130.0496(96.43),146.0276(96.43),100.0218(78.57),167.0366(67.86),198.4615(50),207.0365(50),164.0947(46.43),172.9781(46.43),162.9932(42.86),186.0498(42.86),103.0552(39.29),129.1028(39.29),196.9931(39.29),200.1295(39.29),98.9774(35.71),99.0283(35.71),146.9956(35.71),183.0186(35.71),132.0323(35),182.0432(35),263.0929(35),100.9893(33.57),193.0199(32.86),242.0839(32.86),12…
p720	GNPS	0.69	mirror_plot (see Supplementary Figure F)	Feruloyl-putrescine_isomer	positive	Leaves	[M+H]+	C14H20N2O3	Phenolamines		3.41	265.155	265.154	-3.87632	2	177.055(C10H9O3)=[M+H-88.100(C4H12N2)]+ ; 149.059(C9H9O2)=[M+H-88.100(C4H12N2)-27.995(CO)]+	(E)-N-(4-aminobutyl)-3-(4-hydroxy-3-methoxyphenyl)prop-2-enamide	COC1=C(C=CC(=C1)C=CC(=O)NCCCCN)O	InChI=1S/C14H20N2O3/c1-19-13-10-11(4-6-12(13)17)5-7-14(18)16-9-3-2-8-15/h4-7,10,17H,2-3,8-9,15H2,1H3,(H,16,18)/b7-5+	SFUVCMKSYKHYLD-FNORWQNLSA-N		177.05468(100.00),117.03323(20.71),145.02690(12.13),149.06003(11.83),134.03590(10.45),248.12948(8.34),178.05724(5.35),146.03133(4.62),98.98335(2.94),118.03699(2.59),130.06308(2.57),95.04925(2.43),150.06089(2.30),106.03737(1.94),112.04252(1.78),107.07229(1.57),131.08495(1.43),250.17822(1.35),148.04725(1.27),105.03300(1.27),127.07726(1.19),265.15412(1.16),133.10566(1.16),163.11376(1.08),148.01392(1…
n722	Manual			Kaempferol-coumaroyl-dihexoside	negative	Leaves	[M-H]-	C36H36O18	Flavonoid glycoside		5.04	755.182	755.184	1.7702	2	609.145(C27H29O16)=[M-H-146.036(C9H6O2)]- ; 285.038(C15H9O6)=[M-H-2x162.053(C6H10O5)-146.036(C9H6O2)]-	[(2S,3R,4S,5S,6R)-4,5-dihydroxy-2-[5-hydroxy-2-(4-hydroxyphenyl)-4-oxo-7-[(2S,3R,4S,5S,6R)-3,4,5-trihydroxy-6-(hydroxymethyl)oxan-2-yl]oxychromen-3-yl]oxy-6-(hydroxymethyl)oxan-3-yl] (E)-3-(4-hydroxyphenyl)prop-2-enoate	C1=CC(=CC=C1C=CC(=O)OC2C(C(C(OC2OC3=C(OC4=CC(=CC(=C4C3=O)O)OC5C(C(C(C(O5)CO)O)O)O)C6=CC=C(C=C6)O)CO)O)O)O	InChI=1S/C36H36O18/c37-13-22-26(43)29(46)31(48)35(51-22)49-19-11-20(41)25-21(12-19)50-32(16-4-8-18(40)9-5-16)33(28(25)45)54-36-34(30(47)27(44)23(14-38)52-36)53-24(42)10-3-15-1-6-17(39)7-2-15/h1-12,22-23,26-27,29-31,34-41,43-44,46-48H,13-14H2/b10-3+/t22-,23-,26-,27-,29+,30+,31-,34-,35-,36+/m1/s1	SOPVQGCZAWJHCX-MSQUEZNUSA-N		284.03362(100.00),755.18478(60.21),756.18694(37.38),285.03803(34.97),145.02903(15.90),609.14525(12.13),223.06245(11.00),610.14995(8.29),227.03589(7.99),286.04170(7.69),757.19527(7.39),592.13627(6.03),429.08713(5.12),191.03055(5.12),562.10043(4.97),483.06738(4.97),133.01337(4.67),151.00793(4.52),208.00423(4.45),332.04200(4.30),208.96804(4.14),343.21404(3.99),229.03566(3.99),151.03965(3.92),295.156…
p729	Manual			Glutamyl-leucine	positive	Roots	[M+H]+	C11H20N2O5	Amino acids, peptides, and analogues		2.97	261.145	261.144	-3.54209	2	244.118(C11H18NO5)=[M+H-17.026(NH3)]+ ; 130.050(C5H8NO3)=[M+H-131.094(C6H13NO2)]+	(2S)-2-[[(2S)-2-amino-4-carboxybutanoyl]amino]-4-methylpentanoic acid	CC(C)CC(C(=O)O)NC(=O)C(CCC(=O)O)N	InChI=1S/C11H20N2O5/c1-6(2)5-8(11(17)18)13-10(16)7(12)3-4-9(14)15/h6-8H,3-5,12H2,1-2H3,(H,13,16)(H,14,15)(H,17,18)/t7-,8-/m0/s1	YBAFDPFAUTYYRW-YUMQZZPRSA-N		132.1015(100.00),261.1313(79.17),198.1124(70.83),244.1181(51.67),130.0492(49.17),142.0492(14.17),102.0541(13.33),169.0855(8.33),262.135(8.33),146.0596(8.25),245.1209(6.92),199.1151(6.83),152.1065(6.25),170.1174(5.83),133.1049(5.42),114.0541(5.33),263.1385(4.83),197.1288(3.67),243.1345(3.42),131.0524(3.17),97.0642(2.58),116.07(2.33),118.0646(2.33),109.0276(2.08),199.0904(2),224.0921(1.92),95.0841(…
n729	Manual			Dicaffeoylquinic acid	negative	Leaves	[M-H+HCOOH]-	C25H24O12	Quinic acids and derivatives		4.78	561.124	561.125	1.26975	2	163.039(C9H7O3)=[M-H-46.005(HCOOH)-162.031(C9H6O3)-190.047(C7H10O6)]- ; 209.046(C10H9O5)=[M-H-162.031(C9H6O3)-190.047(C7H10O6)]-	3,5-bis[[(E)-3-(3,4-dihydroxyphenyl)prop-2-enoyl]oxy]-1,4-dihydroxycyclohexane-1-carboxylic acid	C1C(C(C(CC1(C(=O)O)O)OC(=O)C=CC2=CC(=C(C=C2)O)O)O)OC(=O)C=CC3=CC(=C(C=C3)O)O	InChI=1S/C25H24O12/c26-15-5-1-13(9-17(15)28)3-7-21(30)36-19-11-25(35,24(33)34)12-20(23(19)32)37-22(31)8-4-14-2-6-16(27)18(29)10-14/h1-10,19-20,23,26-29,32,35H,11-12H2,(H,33,34)/b7-3+,8-4+	KRZBCHWVBQOTNZ-FCXRPNKRSA-N		133.01325(100.00),163.03936(54.85),564.25524(31.77),209.04666(27.42),392.09179(25.42),327.09018(23.75),447.15570(23.41),338.97803(23.08),279.00234(19.73),168.95933(18.73),130.01510(18.73),96.00931(18.73),371.07832(17.73),563.17550(16.72),402.13123(16.72),480.11321(16.39),381.10608(16.39),665.38138(16.05),354.02263(15.72),155.02039(15.38),359.20726(15.05),284.03514(15.05),329.09893(14.72),295.0913…
p735	Manual			Kaempferol-trihexoside	positive	Leaves	[M+H]+	C33H40O21	Flavonoid glycoside		4.85	773.214	773.213	-1.41636	2	611.165(C27H31O16)=[M+H-162.053(C6H10O5)]+ ; 449.108(C21H21O11)=[M+H-2x162.053(C6H10O5)]+ ; 287.055(C15H11O6)=[M+H-3x162.053(C6H10O5)]+	3-[(2S,3R,4S,5S,6R)-3-[(2S,3R,4S,5S,6R)-4,5-dihydroxy-6-(hydroxymethyl)-3-[(2S,3R,4S,5S,6R)-3,4,5-trihydroxy-6-(hydroxymethyl)oxan-2-yl]oxyoxan-2-yl]oxy-4,5-dihydroxy-6-(hydroxymethyl)oxan-2-yl]oxy-5,7-dihydroxy-2-(4-hydroxyphenyl)chromen-4-one	C1=CC(=CC=C1C2=C(C(=O)C3=C(C=C(C=C3O2)O)O)OC4C(C(C(C(O4)CO)O)O)OC5C(C(C(C(O5)CO)O)O)OC6C(C(C(C(O6)CO)O)O)O)O	InChI=1S/C33H40O21/c34-7-15-19(40)23(44)26(47)31(49-15)53-29-24(45)20(41)17(9-36)51-33(29)54-30-25(46)21(42)16(8-35)50-32(30)52-28-22(43)18-13(39)5-12(38)6-14(18)48-27(28)10-1-3-11(37)4-2-10/h1-6,15-17,19-21,23-26,29-42,44-47H,7-9H2/t15-,16-,17-,19-,20-,21-,23+,24+,25+,26-,29-,30-,31+,32+,33+/m1/s1	MGAFCXOXRHSKIA-MEBVLIOMSA-N		287.05509(100.00),288.05825(18.67),207.06500(13.56),449.10854(9.14),97.02786(6.69),612.14405(6.46),612.64302(4.16),208.06929(4.16),774.22059(3.38),611.16552(3.12),145.04931(3.02),163.06064(2.49),773.21019(2.20),175.04063(2.05),289.05855(1.89),774.69543(1.62),621.65586(1.61),450.10684(1.46),621.14483(1.23),569.11687(1.17),329.06730(1.17),388.08975(1.13),341.05153(1.10),631.16992(1.00),355.06570(1.…
p747	Manual			Threonyl-leucine	positive	Leaves	[M+H]+	C10H20N2O4	Amino acids, peptides, and analogues		1.69	233.15	233.15	-0.688631	2	132.103(C6H14NO2)=[M+H-101.047(C4H7NO2)]+ ; 187.145(C9H19N2O2)=[M+H-46.005(CH2O2)]+	(2S)-2-[[(2S,3R)-2-amino-3-hydroxybutanoyl]amino]-4-methylpentanoic acid	CC(C)CC(C(=O)O)NC(=O)C(C(C)O)N	InChI=1S/C10H20N2O4/c1-5(2)4-7(10(15)16)12-9(14)8(11)6(3)13/h5-8,13H,4,11H2,1-3H3,(H,12,14)(H,15,16)/t6-,7+,8+/m1/s1	BQBCIBCLXBKYHW-CSMHCCOUSA-N		132.10325(100.00),169.13271(55.41),166.05045(41.40),114.05277(38.22),157.10752(36.94),142.11934(35.67),98.97320(35.67),190.94242(34.39),195.87602(33.76),137.04626(33.76),123.07981(31.85),187.08966(30.57),233.11796(28.66),128.06117(28.03),98.06723(28.03),268.93260(26.75),151.07570(26.11),322.92473(25.48),233.15348(24.84),99.00824(24.84),187.14565(23.57),189.02771(22.93),198.13728(22.29),205.13625(…
p758	GNPS	0.85	mirror_plot (see Supplementary Figure F)	Sinapoyl-dihexoside_isomer	positive	Leaves	[M+H-H2O]+	C23H32O15	Hydroxycinnamic acids and derivatives		4.98	531.171	531.171	-1.36732	2	369.118(C17H21O9)=[M+H-18.01(H2O)-162.053(C6H10O5)]+ ; 207.064(C11H11O4)=[M+H-18.01(H2O)-2x162.053(C6H10O5)]+	[(2R,3S,4S,5R,6R)-6-[(2S,3S,4S,5R)-3,4-dihydroxy-2,5-bis(hydroxymethyl)oxolan-2-yl]oxy-3,4,5-trihydroxyoxan-2-yl]methyl (E)-3-(4-hydroxy-3,5-dimethoxyphenyl)prop-2-enoate	COC1=CC(=CC(=C1O)OC)/C=C/C(=O)OC[C@@H]2[C@H]([C@@H]([C@H]([C@H](O2)O[C@]3([C@H]([C@@H]([C@H](O3)CO)O)O)CO)O)O)O	InChI=1S/C23H32O15/c1-33-11-5-10(6-12(34-2)16(11)27)3-4-15(26)35-8-14-17(28)19(30)20(31)22(36-14)38-23(9-25)21(32)18(29)13(7-24)37-23/h3-6,13-14,17-22,24-25,27-32H,7-9H2,1-2H3/b4-3+/t13-,14-,17-,18-,19+,20-,21+,22-,23+/m1/s1	DJBWDHVUJCXYBH-IBVGEFGBSA-N		207.06497(100.00),175.03930(44.03),369.11843(25.06),351.10923(23.55),208.06874(18.17),225.07364(9.63),97.02840(8.64),147.04298(7.22),164.04678(6.32),176.04163(5.80),145.04977(5.47),291.08868(4.29),341.09848(4.25),352.11362(3.92),119.05101(3.87),368.99270(3.68),355.10988(3.68),181.12368(3.21),263.09929(3.11),127.03814(3.07),370.11814(2.93),422.09354(2.74),146.10124(2.69),351.01046(2.64),383.12923(…
p829	Manual			Oxo-Phytodienoic Acid	positive	Roots	[M+H]+	C18H28O3	Fatty Acyls		15.17	293.212	293.211	-1.79052	2	275.199(C18H27O2)=[M+H-18.01(H2O)]+ ; 247.206(C17H27O)=[M+H-46.005(CH2O2)]+	8-[(1S,5S)-4-oxo-5-[(Z)-pent-2-enyl]cyclopent-2-en-1-yl]octanoic acid	CCC=CCC1C(C=CC1=O)CCCCCCCC(=O)O	InChI=1S/C18H28O3/c1-2-3-7-11-16-15(13-14-17(16)19)10-8-5-4-6-9-12-18(20)21/h3,7,13-16H,2,4-6,8-12H2,1H3,(H,20,21)/b7-3-/t15-,16-/m0/s1	PMTMAFAPLCGXGK-JMTMCXQRSA-N		97.0642(100.00),276.2048(59.32),105.0703(50.85),275.1996(45.76),117.0707(42.37),107.0858(38.98),156.9032(35.59),95.0479(32.2),149.0215(28.81),133.0998(27.12),163.1111(27.12),137.0959(23.73),159.1159(23.73),173.1357(23.73),121.0656(22.03),149.094(22.03),143.0872(20.34),159.0326(20.34),247.2067(20.34),107.0474(18.64),109.0967(18.64),203.1431(18.64),98.0965(16.95),111.0785(16.95),142.0769(16.95),145…
p770	Manual			Hydroxyferuloyl-dihexoside	positive	Leaves	[M+H-H2O]+	C22H30O15	Hydroxycinnamic acids and derivatives		5.16	517.156	517.156	0.125342	2	193.050(C10H9O4)=[M+H-18.01(H2O)-2x162.053(C6H10O5)]+ ; 355.102(C16H19O9)=[M+H-18.01(H2O)-162.053(C6H10O5)]+		Oc1cc(cc(OC)c1O)/C=C/C(=O)OCC1OC(OC2(CO)OC(CO)C(O)C2O)C(O)C(O)C1O	InChI=1S/C22H30O15/c1-33-11-5-9(4-10(25)15(11)27)2-3-14(26)34-7-13-16(28)18(30)19(31)21(35-13)37-22(8-24)20(32)17(29)12(6-23)36-22/h2-5,12-13,16-21,23-25,27-32H,6-8H2,1H3/b3-2+	BRXRNCASGKXVGE-NSCUHMNNSA-N		193.04958(100.00),161.02283(19.55),355.10246(16.17),337.09248(15.58),133.02769(14.10),194.05309(12.37),211.06129(9.01),356.10417(4.76),127.03903(4.02),195.05484(2.72),175.03773(2.63),162.02676(2.59),97.02764(2.14),165.05480(1.92),277.06943(1.83),109.02669(1.76),145.04936(1.71),357.10639(1.63),134.03263(1.40),338.09626(1.33),518.16345(1.32),99.04394(1.13),517.15350(1.10),151.03907(1.03),221.04372(…
p852	Manual			Lysine(propionyl)-OH	positive	Leaves	[M+H]+	C9H18N2O3	Amino acids, peptides, and analogues		1.59	203.14	203.138	-7.12146	2	186.112(C9H16NO3)=[M+H-17.026(NH3)]+ ; 157.132(C8H17N2O)=[M+H-46.005(CH2O2)]+ ;	(2S)-2-amino-6-(propanoylamino)hexanoic acid	CCC(=O)NCCCCC(C(=O)O)N	InChI=1S/C9H18N2O3/c1-2-8(12)11-6-4-3-5-7(10)9(13)14/h7H,2-6,10H2,1H3,(H,11,12)(H,13,14)/t7-/m0/s1	PCANIHQHQYUJPY-ZETCQYMHSA-N		130.04907(100.00),186.11200(38.90),102.05601(20.32),157.13228(17.09),96.07953(10.23),131.05246(8.74),98.98486(7.31),187.11552(6.47),121.03318(5.83),97.06361(5.37),138.12911(5.31),97.02768(4.85),112.03863(4.72),158.13556(4.66),108.95733(4.14),95.08420(3.95),129.06807(3.50),146.05960(3.43),137.02521(3.43),107.08846(3.43),140.10530(3.24),102.09088(3.24),204.14125(3.17),202.11963(3.17),182.90320(3.04…
p853	Manual			Isoleucylproline	positive	Leaves	[M+H]+	C11H20N2O3	Amino acids, peptides, and analogues		2.71	229.155	229.155	-2.71281	2	116.070(C5H10NO2)=[M+H-113.085(C6H11NO)]+	(2S)-1-[(2S,3S)-2-amino-3-methylpentanoyl]pyrrolidine-2-carboxylic acid	CCC(C)C(C(=O)N1CCCC1C(=O)O)N	InChI=1S/C11H20N2O3/c1-3-7(2)9(12)10(14)13-6-4-5-8(13)11(15)16/h7-9H,3-6,12H2,1-2H3,(H,15,16)/t7-,8-,9-/m0/s1	BBIXOODYWPFNDT-CIUDSAMLSA-N		229.15398(100.00),142.08489(34.42),230.15755(17.26),116.07099(11.33),98.06030(6.26),186.11279(5.60),211.10509(4.74),230.10384(4.69),228.12275(4.65),124.99091(4.03),212.14354(3.60),192.50955(3.56),195.50096(3.37),96.08044(3.18),136.09405(3.03),99.03890(3.03),100.11556(2.84),170.05825(2.80),113.07050(2.80),183.11523(2.75),150.09274(2.70),163.00791(2.66),156.06445(2.66),112.07184(2.66),126.05414(2.6…
p872	GNPS	0.68	mirror_plot (see Supplementary Figure F)	Dihydroxybenzoic acid	positive	Roots	[M+H]+	C7H6O4	Hydroxybenzoic acid derivatives		1.79	155.034	155.033	-5.96642	2	137.023(C7H5O3)=[M+H-18.01(H2O)]+ ; 109.028(C6H5O2)=[M+H-46.005(CH2O2])+	2,3-dihydroxybenzoic acid	C1=CC(=C(C(=C1)O)O)C(=O)O	InChI=1S/C7H6O4/c8-5-3-1-2-4(6(5)9)7(10)11/h1-3,8-9H,(H,10,11)	GLDQAMYCGOIJDV-UHFFFAOYSA-N		137.0232(100.00),109.0269(94.12),138.0259(36.47),110.0718(14.71),127.0392(12.35),105.0435(10.59),153.909(8.82),155.0754(7.06),190.9666(6.47),143.9951(5.88),95.0471(5.76),185.0347(5.76),96.0197(5.53),154.9125(5.41),99.0399(5.29),114.0361(5.29),155.0315(5.06),110.0925(4.94),140.0794(4.82),154.9059(4.82),108.019(4.71),140.9864(4.71),145.067(4.59),115.032(4.35),172.9568(4.24),137.9052(4),113.9446(3.2…
p859	GNPS	0.9	mirror_plot (see Supplementary Figure F)	Glycyl-Phenylalanine	positive	Leaves	[M+H]+	C11H14N2O3	Amino acids, peptides, and analogues		2.35	223.108	223.108	-2.49366	2	177.103(C10H13N2O)=[M+H-46.005(CH2O2)]+ ; 166.085(C9H12NO2)=[M +H-57.023(C2H3NO)]+ ; 103.054(C8H7)=[M+H-74.048(C2H6N2O)-46.005(CH2O2)]+	(2S)-2-[(2-aminoacetyl)amino]-3-phenylpropanoic acid	C1=CC=C(C=C1)CC(C(=O)O)NC(=O)CN	InChI=1S/C11H14N2O3/c12-7-10(14)13-9(11(15)16)6-8-4-2-1-3-5-8/h1-5,9H,6-7,12H2,(H,13,14)(H,15,16)/t9-/m0/s1	JBCLFWXMTIKCCB-VIFPVBQESA-N		120.08019(100.00),103.05383(54.02),121.08360(21.63),166.08520(16.42),98.05869(10.53),177.10392(8.38),95.04715(8.38),132.07966(7.59),139.05277(7.36),116.99287(6.34),105.06964(6.12),160.11124(5.89),137.98947(5.89),122.02586(5.32),105.04427(5.21),124.97094(5.10),158.99195(4.87),177.95874(4.64),107.03765(4.53),224.12543(4.42),119.93988(4.42),104.05739(4.42),191.11752(4.19),172.07680(4.19),169.08846(4…
n875	Manual			Syringic acid-glucopyranosyl ester	negative	Leaves	[M-H]-	C15H20O10	Benzoic acids and derivatives		2.65	359.098	359.098	1.84929	2	197.046(C9H9O5)=[M-H-162.053(C6H10O5)]- ; 153.055(C8H9O3)=[M-H-206.043(C7H10O7)]-	3,4,5-Trihydroxy-6-(hydroxymethyl)tetrahydro-2H-pyran-2-yl 4-hydroxy-3,5-dianisate	COC1=CC(=CC(=C1O)OC)C(=O)OC2C(C(C(C(O2)CO)O)O)O	InChI=1S/C15H20O10/c1-22-7-3-6(4-8(23-2)10(7)17)14(21)25-15-13(20)12(19)11(18)9(5-16)24-15/h3-4,9,11-13,15-20H,5H2,1-2H3	CIYLTHWUJCCASO-UHFFFAOYSA-N		182.02132(100.00),197.04606(95.22),123.00845(79.57),138.03175(61.74),112.98533(40.87),124.01107(37.83),268.10432(33.91),153.05500(31.30),174.96637(27.83),131.05061(24.35),123.04489(23.04),243.97209(21.74),125.01721(20.00),254.15267(19.57),138.05670(19.13),141.90804(18.26),149.03606(17.83),169.43398(15.65),147.32687(11.74),153.54548(10.87),228.98523(10.43),299.14754(9.57),123.26289(9.57),138.85004…
n902	Manual			Biscoumaroyl spermidine	negative	Roots	[M-H]-	C25H31N3O4	Phenolamines		4.44	436.224	436.223	-0.17193	2	119.050(C8H7O)=[M-H-317.173(C17H23N3O3)]-	(E)-3-(4-hydroxyphenyl)-N-[4-[3-[[(E)-3-(4-hydroxyphenyl)prop-2-enoyl]amino]propylamino]butyl]prop-2-enamide	C1=CC(=CC=C1C=CC(=O)NCCCCNCCCNC(=O)C=CC2=CC=C(C=C2)O)O	InChI=1S/C25H31N3O4/c29-22-10-4-20(5-11-22)8-14-24(31)27-18-2-1-16-26-17-3-19-28-25(32)15-9-21-6-12-23(30)13-7-21/h4-15,26,29-30H,1-3,16-19H2,(H,27,31)(H,28,32)/b14-8+,15-9+	QYBCBMVQSCJMSA-VOMDNODZSA-N		119.0506(100.00),434.2099(78.57),316.1667(55),436.2264(24.29),112.9859(18.57),317.1715(14.29),120.055(13.57),435.2105(12.86),172.8899(9.29),263.1084(8.57),145.9933(7.86),250.1044(7.86),373.1943(7.86),96.9576(7.14),291.0678(7.14),380.8994(7),435.2405(6.71),393.9063(6.57),435.0003(6.29),119.1604(6.14),391.2065(6),437.2268(6),249.0629(5.43),188.0071(5.14),289.1485(5),219.0821(4.86),955.0217(4.71),27…
p901	Manual			Caffeoylquinic acid hexoside_isomer	positive	Leaves	[M+H]+	C22H28O14	Quinic acids and derivatives		1.77	517.156	517.155	-1.34533	2	325.093(C15H17O8)=[M+H-192.063(C7H12O6)]+ ; 163.039(C9H7O3)=[M+H-192.063(C7H12O6)-162.053(C6H10O5)]+	(3R,5R)-1,3,5-trihydroxy-4-[(E)-3-[3-hydroxy-4-[(2R,3R,4S,5S,6R)-3,4,5-trihydroxy-6-(hydroxymethyl)oxan-2-yl]oxyphenyl]prop-2-enoyl]oxycyclohexane-1-carboxylic acid	C1C(C(C(CC1(C(=O)O)O)O)OC(=O)C=CC2=CC(=C(C=C2)OC3C(C(C(C(O3)CO)O)O)O)O)O	InChI=1S/C22H28O14/c23-8-14-16(28)17(29)18(30)20(35-14)34-13-3-1-9(5-10(13)24)2-4-15(27)36-19-11(25)6-22(33,21(31)32)7-12(19)26/h1-5,11-12,14,16-20,23-26,28-30,33H,6-8H2,(H,31,32)/b4-2+/t11-,12-,14-,16-,17+,18-,19?,20+,22?/m1/s1	WFYFOXSDFJBMRW-IUGYZAQGSA-N		163.03865(100.00),164.04117(9.84),135.04409(7.84),325.09184(4.98),145.02850(4.56),146.03062(2.86),117.03259(2.03),127.03934(1.91),181.04871(1.75),136.04742(1.41),307.08122(1.27),165.04354(1.22),510.90359(0.81),162.04050(0.81),119.04685(0.81),191.03443(0.79),107.04955(0.79),517.34209(0.76),468.59705(0.75),499.84249(0.73),360.99525(0.73),308.08793(0.73),506.02934(0.72),311.05547(0.70),157.06398(0.7…
p902	Manual			Sinapoyl-coumaroyl-hexoside-acetylhexoside	positive	Leaves	[M+H]+	C34H40O18	Hydroxycinnamic acids and derivatives		8.11	737.229	737.229	-0.683455	2	369.118(C17H21O9)=[M+H-162.053(C6H10O5)-163.039(C9H7O3)-43.018(C2H3O)]+ ; 207.064(C11H11O4)=[M+H-2x162.053(C6H10O5)-163.039(C9H7O3)-43.018(C2H3O)]+	[(2R,3R,4S,5S)-5-[(2R,3R,4S,5S,6R)-6-(acetyloxymethyl)-3,4,5-trihydroxyoxan-2-yl]oxy-3-hydroxy-4-[(E)-3-(4-hydroxy-3-methoxyphenyl)prop-2-enoyl]oxy-5-(hydroxymethyl)oxolan-2-yl]methyl (E)-3-(4-hydroxy-3-methoxyphenyl)prop-2-enoate	CC(=O)OCC1C(C(C(C(O1)OC2(C(C(C(O2)COC(=O)C=CC3=CC(=C(C=C3)O)OC)O)OC(=O)C=CC4=CC(=C(C=C4)O)OC)CO)O)O)O	InChI=1S/C34H40O18/c1-16(36)47-15-24-32(28(42)29(43)33(49-24)51-26(40)11-7-18-5-9-20(38)22(13-18)46-3)52-34-30(44)27(41)31(23(14-35)48-34)50-25(39)10-6-17-4-8-19(37)21(12-17)45-2/h4-13,23-24,27-35,37-38,41-44H,14-15H2,1-3H3/b10-6+,11-7+	JYCVXPNFPCYFKL-LCYVLNELSA-N		207.06503(100.00),369.11695(51.81),351.10876(13.60),175.03826(8.80),370.12005(7.51),208.06732(4.16),737.23151(3.89),127.03915(3.15),225.07440(2.65),204.07842(1.98),739.23497(1.88),191.06929(1.88),368.10428(1.86),399.07729(1.64),176.04177(1.61),738.23146(1.56),179.07174(1.54),114.10388(1.51),236.10680(1.41),499.14558(1.39),128.10418(1.39),719.22532(1.36),285.10855(1.34),230.90627(1.29),303.08670(1…
p924	Manual			Leucylvaline	positive	Leaves	[M+H]+	C11H22N2O3	Amino acids, peptides, and analogues		1.93	231.171	231.17	-3.03199	2	116.070(C5H10NO2)=[M+H-115.099(C6H13NO)]+	2-[(2-amino-4-methylpentanoyl)amino]-3-methylbutanoic acid	CC(C)CC(C(=O)NC(C(C)C)C(=O)O)N	InChI=1S/C11H22N2O3/c1-6(2)5-8(12)10(14)13-9(7(3)4)11(15)16/h6-9H,5,12H2,1-4H3,(H,13,14)(H,15,16)	MDSUKZSLOATHMH-UHFFFAOYSA-N		116.07019(100.00),95.04841(42.86),111.06836(24.37),99.02645(24.37),105.07147(23.11),135.03547(22.69),102.94699(22.27),129.11270(18.91),204.06656(18.07),211.97749(17.23),173.06204(17.23),111.05448(15.97),119.95426(15.13),100.02090(15.13),117.06638(14.29),109.98961(14.29),115.97985(13.03),137.06293(11.76),111.29236(9.24)
p932	GNPS	0.89	mirror_plot (see Supplementary Figure F)	Tyrosyl-Proline	positive	Leaves	[M+H]+	C14H18N2O4	Amino acids, peptides, and analogues		1.85	279.134	279.134	-0.630765	2	136.076(C8H10NO)=[M+H-143.058(C6H9NO3)]+ ; 116.072(C5H10NO2)=[M+H-163.063(C9H9NO2)]+ ; 233.129(C13H17N2O2)=[M+H-46.005(CH2O2)]+	1-[2-amino-3-(4-hydroxyphenyl)propanoyl]pyrrolidine-2-carboxylic acid	C1CC(N(C1)C(=O)C(CC2=CC=C(C=C2)O)N)C(=O)O	InChI=1S/C14H18N2O4/c15-11(8-9-3-5-10(17)6-4-9)13(18)16-7-1-2-12(16)14(19)20/h3-6,11-12,17H,1-2,7-8,15H2,(H,19,20)	VNYDHJARLHNEGA-UHFFFAOYSA-N		136.07652(100.00),133.03072(39.53),119.04900(36.91),116.07279(32.46),262.11174(22.51),149.02305(22.25),194.04701(21.99),180.52348(20.16),233.12565(17.02),204.04578(17.02),189.04330(17.02),175.07582(17.02),155.04438(16.75),285.89090(16.23),145.01777(15.97),117.03344(15.97),177.97141(15.71),161.02260(15.45),151.90863(15.45),215.99624(15.18),279.09365(14.92),225.10884(14.40),179.01491(14.40),124.097…
n959	Manual			Feruloyl-malate	negative	Roots	[M-H]-	C14H14O8	Hydroxycinnamic acids and derivatives		4.94	309.061	309.062	2.34581	2	193.052(C10H9O4)=[M-H-116.011(C4H4O4)]-	2-[(E)-3-(4-hydroxy-3-methoxyphenyl)prop-2-enoyl]oxybutanedioic acid	COC1=C(C=CC(=C1)C=CC(=O)OC(CC(=O)O)C(=O)O)O	InChI=1S/C14H14O8/c1-21-10-6-8(2-4-9(10)15)3-5-13(18)22-11(14(19)20)7-12(16)17/h2-6,11,15H,7H2,1H3,(H,16,17)(H,19,20)/b5-3+	NZLXTWAEDURRNL-HWKANZROSA-N		134.0387(100.00),193.0528(38),149.0606(24),115.0056(23),218.9626(12),135.0355(11),148.0783(10),194.0573(9.6),134.223(7.6),194.3596(7.2),147.1563(6.8),134.5558(5.6),193.0254(4.8),195.0572(4.8),135.2952(4.6),135.3312(4.6),193.4975(4.6),579.8121(4.4),195.0116(4.2),134.4019(4),134.4378(4),135.6794(4)
p972	Manual			Hydroxy-tryptophane	positive	Roots	[M+H]+	C11H12N2O3	Amino acids, peptides, and analogues		4.29	221.093	221.092	-3.73147	2	146.059(C9H8NO)=[M+H-75.032(C2H5NO2)]+ ; 133.051(C8H7NO)=[M+H-88.041(C3H6NO2)]+ ; 158.059(C10H8NO)=[M+H-46.005(CH2O2)-17.027(NH3)]+ ; 204.065(C11H10NO3)=[M+H-17.026(NH3)]+	2-amino-3-(5-hydroxy-1H-indol-3-yl)propanoic acid	C1=CC2=C(C=C1O)C(=CN2)CC(C(=O)O)N	InChI=1S/C11H12N2O3/c12-9(11(15)16)3-6-5-13-10-2-1-7(14)4-8(6)10/h1-2,4-5,9,13-14H,3,12H2,(H,15,16)	LDCYZAJDBXYCGN-UHFFFAOYSA-N		146.0594(100.00),117.0567(87.5),145.0517(73.21),128.0489(58.93),176.0704(57.14),147.0558(33.93),129.0455(12.86),118.062(11.43),95.0484(10),116.0489(10),101.0378(9.82),177.0738(6.79),144.0439(6.61),104.0487(6.43),105.0444(6.07),160.0754(5.54),148.0751(5),162.0545(4.46),173.0469(4.46),130.0395(4.29),102.0333(3.75),103.0536(3.21),133.0517(3.21),148.0586(3.21),106.0644(2.5),119.048(2.5),120.0436(1.96…
p935	Manual			Blumenol A	positive	Leaves	[M+H]+	C13H20O3	Megastigmanes		5.94	225.149	225.149	-2.03012	2	207.133(C13H19O2)=[M+H-18.01(H2O)]+ ; 165.127(C11H17O)=[M+H-18.01(H2O)-CH2(14.015)-CO(27.995)]+	(4S)-4-hydroxy-4-[(E)-3-hydroxybut-1-enyl]-3,5,5-trimethylcyclohex-2-en-1-one	CC1=CC(=O)CC(C1(C=CC(C)O)O)(C)C	InChI=1S/C13H20O3/c1-9-7-11(15)8-12(3,4)13(9,16)6-5-10(2)14/h5-7,10,14,16H,8H2,1-4H3/b6-5+/t10?,13-/m1/s1	KPQMCAKZRXOZLB-ZKQKWALRSA-N		97.06401(100.00),165.12751(66.95),107.08564(50.86),175.03846(50.00),95.08457(33.05),123.11552(31.61),225.14812(29.60),151.07198(27.87),134.03664(27.59),207.06390(26.72),147.11856(26.15),133.10176(26.15),105.06906(25.57),147.04462(25.29),99.04282(25.29),109.06419(23.28),123.08029(22.41),161.13177(21.84),111.07912(21.84),115.07568(20.11),95.04741(20.11),139.07581(19.25),96.08841(18.68),112.04490(17…
p998	Manual			Kaempferol-tetrahexoside_isomer	positive	Leaves	[M+H]+	C39H50O26	Flavonoid glycoside		3.3	935.267	935.266	-0.610192	2	611.158(C27H31O16)=[M+H-2x162.053(C6H10O5)]+ ; 773.210(C33H41O21)=[M+H-162.053(C6H10O5)]+ ; 449.106(C21H21O11)=[M+H-3x162.053(C6H10O5)]+ ; 287.054(C15H11O6)=[M+H-4x162.053(C6H10O5)]+	7-[3,4-dihydroxy-6-(hydroxymethyl)-5-[3,4,5-trihydroxy-6-(hydroxymethyl)oxan-2-yl]oxyoxan-2-yl]oxy-3-[4,5-dihydroxy-6-(hydroxymethyl)-3-[3,4,5-trihydroxy-6-(hydroxymethyl)oxan-2-yl]oxyoxan-2-yl]oxy-5-hydroxy-2-(4-hydroxyphenyl)chromen-4-one	C1=CC(=CC=C1C2=C(C(=O)C3=C(C=C(C=C3O2)OC4C(C(C(C(O4)CO)OC5C(C(C(C(O5)CO)O)O)O)O)O)O)OC6C(C(C(C(O6)CO)O)O)OC7C(C(C(C(O7)CO)O)O)O)O	InChI=1S/C39H50O26/c40-7-16-21(46)25(50)29(54)37(59-16)63-33-19(10-43)62-36(31(56)28(33)53)57-13-5-14(45)20-15(6-13)58-32(11-1-3-12(44)4-2-11)34(24(20)49)64-39-35(27(52)23(48)18(9-42)61-39)65-38-30(55)26(51)22(47)17(8-41)60-38/h1-6,16-19,21-23,25-31,33,35-48,50-56H,7-10H2	ARCGCLWCGQKSSN-UHFFFAOYSA-N		287.05456(100.00),611.15900(27.53),288.05823(16.85),773.21287(8.38),449.10699(5.82),612.16339(5.54),145.04846(4.74),774.21450(3.83),935.26216(3.15),325.11154(3.02),289.05962(2.09),127.03863(1.75),450.11175(1.70),936.26921(1.58),613.16519(1.57),97.02863(1.49),163.05951(1.47),109.02733(0.68),775.22040(0.62),329.06622(0.62),937.26974(0.55),287.26665(0.48),326.11841(0.43),487.16401(0.43),451.11601(0.…
p1000	Manual			Kaempferol-caffeoyl-trihexoside_isomer	positive	Leaves	[M+H]+	C42H46O24	Flavonoid glycoside		3.59	935.246	935.245	-0.573342	2	163.039(C9H7O3)=[M+H-3x162.053(C6H10O5)-286.047(C15H10O6)]+ ; 287.056(C15H11O6)=[M+H-3x162.053(C6H10O5)-162.032(C9H6O3)]+ ; 325.092(C15H17O8)=[M+H-2x162.053(C6H10O5)-286.047(C15H10O6)]+ ; 449.109(C21H21O11)=[M+H-2x162.053(C6H10O5)-162.032(C9H6O3)]+	[(2S,3R,4S,5S,6R)-2-[(2S,3R,4S,5S,6R)-4,5-dihydroxy-2-[5-hydroxy-2-(4-hydroxyphenyl)-4-oxo-7-[(2S,3R,4S,5S,6R)-3,4,5-trihydroxy-6-(hydroxymethyl)oxan-2-yl]oxychromen-3-yl]oxy-6-(hydroxymethyl)oxan-3-yl]oxy-4,5-dihydroxy-6-(hydroxymethyl)oxan-3-yl] (E)-3-(3,4-dihydroxyphenyl)prop-2-enoate	C1=CC(=CC=C1C2=C(C(=O)C3=C(C=C(C=C3O2)OC4C(C(C(C(O4)CO)O)O)O)O)OC5C(C(C(C(O5)CO)O)O)OC6C(C(C(C(O6)CO)O)O)OC(=O)C=CC7=CC(=C(C=C7)O)O)O	InChI=1S/C42H46O24/c43-12-23-28(51)32(55)35(58)40(61-23)59-18-10-21(49)27-22(11-18)60-36(16-3-5-17(46)6-4-16)37(31(27)54)65-42-39(34(57)30(53)25(14-45)63-42)66-41-38(33(56)29(52)24(13-44)62-41)64-26(50)8-2-15-1-7-19(47)20(48)9-15/h1-11,23-25,28-30,32-35,38-49,51-53,55-58H,12-14H2/b8-2+/t23-,24-,25-,28-,29-,30-,32+,33+,34+,35-,38-,39-,40-,41+,42+/m1/s1	VJUZSHIQLQQUEB-LZRGRPRGSA-N		325.09260(100.00),163.03912(65.77),449.10912(57.03),287.05566(41.50),326.09609(29.76),450.11259(18.00),307.08211(14.36),611.16253(10.35),164.04232(7.23),288.05952(6.30),127.03907(4.56),327.09830(4.16),612.16646(3.53),451.11292(3.03),181.05017(2.08),308.08527(2.05),145.02815(0.95),325.22288(0.86),289.06375(0.85),935.25437(0.71),247.06097(0.71),325.31599(0.70),99.04328(0.67),613.16741(0.60),117.033…
p1001	Manual			Kaempferol-hydroxyferuloyl-trihexoside_isomer	positive	Leaves	[M+H]+	C43H48O25	Flavonoid glycoside		3.52	965.256	965.255	-0.940348	2	611.161(C27H31O16)=[M+H-192.042(C10H8O4)-162.053(C6H10O5)]+ ; 449.108(C21H21O11)=[M+H-192.042(C10H8O4)-2x162.053(C6H10O5)]+ ; 287.056(C15H16O6)=[M+H-192.042(C10H8O4)-3x162.053(C6H10O5)]+ ; 193.049(C10H9O4)=[M+H-3x162.052(C6H10O5)-286.047(C15H10O6)]+	[(2S,3R,4S,5S,6R)-2-[(2S,3R,4S,5S,6R)-4,5-dihydroxy-2-[5-hydroxy-2-(4-hydroxyphenyl)-4-oxo-7-[(2S,3R,4S,5S,6R)-3,4,5-trihydroxy-6-(hydroxymethyl)oxan-2-yl]oxychromen-3-yl]oxy-6-(hydroxymethyl)oxan-3-yl]oxy-4,5-dihydroxy-6-(hydroxymethyl)oxan-3-yl] (E)-3-(3,4-dihydroxy-5-methoxyphenyl)prop-2-enoate	COC1=CC(=CC(=C1O)O)C=CC(=O)OC2C(C(C(OC2OC3C(C(C(OC3OC4=C(OC5=CC(=CC(=C5C4=O)O)OC6C(C(C(C(O6)CO)O)O)O)C7=CC=C(C=C7)O)CO)O)O)CO)O)O	InChI=1S/C43H48O25/c1-60-22-9-15(8-20(49)28(22)51)2-7-26(50)66-39-34(57)30(53)24(13-45)64-42(39)68-40-35(58)31(54)25(14-46)65-43(40)67-38-32(55)27-19(48)10-18(61-41-36(59)33(56)29(52)23(12-44)63-41)11-21(27)62-37(38)16-3-5-17(47)6-4-16/h2-11,23-25,29-31,33-36,39-49,51-54,56-59H,12-14H2,1H3/b7-2+/t23-,24-,25-,29-,30-,31-,33+,34+,35+,36-,39-,40-,41-,42+,43+/m1/s1	YTDGQVHPSYULRP-RBRHKHDKSA-N		355.10262(100.00),193.04950(69.85),449.10843(44.56),287.05531(42.64),356.10606(24.20),337.09177(15.60),450.11134(12.36),611.16102(7.61),194.05310(7.57),288.05855(6.29),127.03862(4.42),357.10785(3.83),338.09485(2.47),161.02337(2.47),612.16463(2.37),451.11409(2.03),211.06045(1.86),277.07067(1.76),289.06168(1.03),195.05374(0.95),133.02805(0.86),355.33378(0.70),517.15395(0.61),965.26196(0.57),355.235…
p1002	Manual			Kaempferol-feruloyl-trihexoside_isomer	positive	Leaves	[M+H]+	C43H48O24	Flavonoid glycoside		3.86	949.261	949.261	-0.79553	2	611.161(C27H31O16)=[M+H-162.053(C6H10O5)-176.047(C10H8O3)]+ ; 449.108(C21H21O11)=[M+H-2x162.053(C6H10O5)-176.047(C10H8O3)]+ ; 339.108(C16H19O8)=[M+H-2x162.053(C6H10O5)-286.047(C15H10O6)]+ ; 287.055(C15H11O6)=[M+H-176.047(C10H8O3)-3x162.053(C6H10O5)]+ ; 177.054(C10H9O3)=[M+H-3x162.053(C6H10O4)-286.047(C15H10O6)]+	[2-[3-[4,5-dihydroxy-6-(hydroxymethyl)-3-[3,4,5-trihydroxy-6-(hydroxymethyl)oxan-2-yl]oxyoxan-2-yl]oxy-5-hydroxy-2-(4-hydroxyphenyl)-4-oxochromen-7-yl]oxy-4,5-dihydroxy-6-(hydroxymethyl)oxan-3-yl] (Z)-3-(4-hydroxy-3-methoxyphenyl)prop-2-enoate	COC1=C(C=CC(=C1)C=CC(=O)OC2C(C(C(OC2OC3=CC(=C4C(=C3)OC(=C(C4=O)OC5C(C(C(C(O5)CO)O)O)OC6C(C(C(C(O6)CO)O)O)O)C7=CC=C(C=C7)O)O)CO)O)O)O	InChI=1S/C43H48O24/c1-59-22-10-16(2-8-20(22)48)3-9-27(50)65-39-34(56)30(52)25(14-45)63-42(39)60-19-11-21(49)28-23(12-19)61-37(17-4-6-18(47)7-5-17)38(32(28)54)66-43-40(35(57)31(53)26(15-46)64-43)67-41-36(58)33(55)29(51)24(13-44)62-41/h2-12,24-26,29-31,33-36,39-49,51-53,55-58H,13-15H2,1H3/b9-3-	BERMBHHIFVPPBN-OQFOIZHKSA-N		339.10765(100.00),177.05428(55.26),449.10832(48.79),287.05494(38.47),340.11102(27.12),450.11131(15.40),321.09663(14.41),611.16125(8.05),178.05760(6.00),288.05812(5.43),127.03844(3.78),341.11342(2.95),322.10028(2.48),451.11365(2.41),612.16431(2.26),195.06511(1.81),145.02738(1.50),261.07594(1.19),501.15994(0.96),339.33258(0.77),289.05974(0.72),339.23984(0.72),342.11475(0.59),179.05960(0.51),949.263…
p1005	Manual			Kaempferol-hydroxyferuloyl-tetrahexoside	positive	Leaves	[M+H]+	C49H58O30	Flavonoid glycoside		3.49	1127.31	1127.31	-1.32882	2	449.108(C21H21O11)=[M+H-3x162.053(C6H10O5)-192.042(C10H8O4)]+ ; 355.103(C16H19O9)=[M+H-3x162.053(C6H10O5)-286.047(C15H10O6)]+ ; 517.156(C22H29O14)=[M+H-2x162.053(C6H10O5)-286.047(C15H10O6)]+ ; 193.050(C10H9O4)=[M+H-4x162.053(C6H10O5)-286.047(C15H10O6)]+ ; 287.055(C15H11O6)=[M+H-4x162.053(C6H10O5)-192.042(C10H8O4)]+		OC1C(O)C(O)C(CO)OC1OC1C(O)C(OC(CO)C1O)OC1C(O)C(O)C(OC1CO)Oc1ccc(cc1O)C=1Oc2cccc(O)c2C(=O)C=1OC1OC(CO)C(OC(=O)/C=C/c2cc(O)c(OC)c(O)c2)C(O)C1O	InChI=1S/C49H58O30/c1-69-41-20(56)9-16(10-21(41)57)5-8-28(58)76-42-26(14-52)75-48(38(67)34(42)63)79-45-32(61)29-18(54)3-2-4-23(29)70-40(45)17-6-7-22(19(55)11-17)71-46-37(66)35(64)43(27(15-53)74-46)77-49-39(68)44(31(60)25(13-51)73-49)78-47-36(65)33(62)30(59)24(12-50)72-47/h2-11,24-27,30-31,33-39,42-44,46-57,59-60,62-68H,12-15H2,1H3/b8-5+	NCOGQKWGCJXMHN-VMPITWQZSA-N		517.15568(100.00),193.04968(75.37),518.15921(35.49),355.10274(14.20),194.05290(9.60),519.16097(7.48),337.09182(6.35),287.05527(4.60),449.10813(4.50),356.10578(3.20),211.06046(3.02),161.02322(1.57),338.09507(1.47),679.20921(1.47),611.16130(1.24),520.16391(1.12),450.11130(1.07),195.05496(1.00),288.05880(0.98),133.02769(0.77),357.10920(0.57),277.07009(0.55),127.03957(0.53),680.21405(0.52),517.43627(…
p1006	Manual			Kaempferol-sinapoyl-trihexoside_isomer	positive	Leaves	[M+H]+	C44H50O25	Flavonoid glycoside		3.79	979.272	979.271	-0.965879	2	611.162(C27H31O16)=[M+H-162.053(C6H10O5)-206.058(C11H10O4)]+ ; 369.118(C17H21O9)[M+H-2x162.053(C6H10O5)-286.047(C15H10O6)]+ ; 287.055(C15H11O6)=[M+H-3x162.053(C6H10O5)-206.058(C11H10O4)]+ ; 207.065(C11H11O4)[M+H-3x162.053(C6H10O4)-286.047(C15H10O6)]+ ; 449.107(C21H21O11)=[M+H-2X162.053(C6H10O5)-206.058(C11H10O4)]+	[2-[7-[4,5-dihydroxy-6-(hydroxymethyl)-3-[3,4,5-trihydroxy-6-(hydroxymethyl)oxan-2-yl]oxyoxan-2-yl]oxy-5-hydroxy-2-(4-hydroxyphenyl)-4-oxochromen-3-yl]oxy-4,5-dihydroxy-6-(hydroxymethyl)oxan-3-yl] (E)-3-(4-hydroxy-3,5-dimethoxyphenyl)prop-2-enoate	COC1=CC(=CC(=C1O)OC)C=CC(=O)OC2C(C(C(OC2OC3=C(OC4=CC(=CC(=C4C3=O)O)OC5C(C(C(C(O5)CO)O)O)OC6C(C(C(C(O6)CO)O)O)O)C7=CC=C(C=C7)O)CO)O)O	InChI=1S/C44H50O25/c1-60-22-9-16(10-23(61-2)29(22)51)3-8-27(50)67-40-35(57)31(53)26(15-47)66-44(40)68-39-33(55)28-20(49)11-19(12-21(28)63-38(39)17-4-6-18(48)7-5-17)62-43-41(36(58)32(54)25(14-46)65-43)69-42-37(59)34(56)30(52)24(13-45)64-42/h3-12,24-26,30-32,34-37,40-49,51-54,56-59H,13-15H2,1-2H3/b8-3+	JLYSGWXWSOZJMT-FPYGCLRLSA-N		369.11838(100.00),207.06544(62.55),449.10874(43.23),287.05532(35.42),370.12210(27.62),351.10794(15.66),450.11235(15.01),611.16236(12.31),208.06885(6.95),288.05885(5.55),371.12379(5.43),127.03874(4.61),352.11149(3.26),612.16548(3.13),175.03917(2.58),451.11411(2.51),291.08628(2.00),531.17098(1.61),225.07568(1.39),369.35372(1.12),369.25459(1.00),289.06137(0.74),613.16721(0.70),369.71706(0.67),209.07…
p1017	Manual			Feruloyl-dihexoside_isomer	positive	Leaves	[M+H-H2O]+	C22H30O14	Hydroxycinnamic acids and derivatives		5.13	501.161	501.16	-0.766235	2	177.055(C10H9O3)=[M+H-18.01(H2O)-2x162.053(C6H10O5)]+ ; 339.107(C16H19O8)=[M+H-18.01(H2O)-162.053(C6H10O5)]+ ; 321.096(C16H17O7)=[M+H-18.01(H2O)-162.053(C6H10O5)-H2O(18.01)]+	[6-[3,4-dihydroxy-2,5-bis(hydroxymethyl)oxolan-2-yl]oxy-3,4,5-trihydroxyoxan-2-yl]methyl (E)-3-(4-hydroxy-3-methoxyphenyl)prop-2-enoate	COC1=C(C=CC(=C1)C=CC(=O)OCC2C(C(C(C(O2)OC3(C(C(C(O3)CO)O)O)CO)O)O)O)O	InChI=1S/C22H30O14/c1-32-12-6-10(2-4-11(12)25)3-5-15(26)33-8-14-16(27)18(29)19(30)21(34-14)36-22(9-24)20(31)17(28)13(7-23)35-22/h2-6,13-14,16-21,23-25,27-31H,7-9H2,1H3/b5-3+	XMBZZLUIFFOAHR-HWKANZROSA-N		177.05473(100.00),339.10745(19.45),145.02783(16.71),321.09566(14.76),195.06495(8.99),178.05888(8.76),97.02752(5.14),117.03354(4.76),149.05975(4.61),340.11128(4.02),127.03813(3.75),322.10257(3.54),146.03094(2.28),118.03770(2.18),501.15877(2.10),194.07881(1.78),99.04331(1.76),101.04316(1.70),261.07283(1.63),109.02795(1.63),387.05875(1.61),134.03607(1.59),149.04249(1.57),261.09269(1.49),103.04950(1.…
p1019	Manual			Kaempferol-feruloyl-rhamnoside-dihexoside	positive	Leaves	[M+H]+	C43H48O23	Flavonoid glycoside		4.23	933.266	933.266	-0.381196	2	177.055(C10H9O3)=[M+H-2x162.053(C6H10O5)-146.058(C6H10O4)-286.047(C15H10O6)]+ ; 287.055(C15H11O6)=[M+H-2x162.053(C6H10O5)-146.058(C6H10O4)-176.047(C10H8O3)]+ ; 339.107(C16H19O8)=[M+H-162.053(C6H10O5)-146.058(C6H10O4)-286.047(C15H10O6)]+ ; 433.113(C21H21O10)=[M+H-2x162.053(C6H10O5)-176.047(C10H8O3)]+	[(2S,3R,4S,5S,6R)-2-[3-[(2S,3R,4S,5S,6R)-4,5-dihydroxy-6-(hydroxymethyl)-3-[(2S,3R,4R,5R,6S)-3,4,5-trihydroxy-6-methyloxan-2-yl]oxyoxan-2-yl]oxy-5-hydroxy-2-(4-hydroxyphenyl)-4-oxochromen-7-yl]oxy-4,5-dihydroxy-6-(hydroxymethyl)oxan-3-yl] (E)-3-(4-hydroxy-3-methoxyphenyl)prop-2-enoate	CC1C(C(C(C(O1)OC2C(C(C(OC2OC3=C(OC4=CC(=CC(=C4C3=O)O)OC5C(C(C(C(O5)CO)O)O)OC(=O)C=CC6=CC(=C(C=C6)O)OC)C7=CC=C(C=C7)O)CO)O)O)O)O)O	InChI=1S/C43H48O23/c1-16-29(50)33(54)36(57)41(59-16)66-40-35(56)31(52)26(15-45)63-43(40)65-38-32(53)28-22(48)12-20(13-24(28)61-37(38)18-5-7-19(46)8-6-18)60-42-39(34(55)30(51)25(14-44)62-42)64-27(49)10-4-17-3-9-21(47)23(11-17)58-2/h3-13,16,25-26,29-31,33-36,39-48,50-52,54-57H,14-15H2,1-2H3/b10-4+/t16-,25+,26+,29-,30+,31+,33+,34-,35-,36+,39+,40+,41-,42+,43-/m0/s1	XOYKGTADBOSUQR-CSPQTVJESA-N		339.10736(100.00),177.05456(55.52),433.11293(29.69),287.05468(28.12),340.11051(15.19),321.09591(10.43),178.05788(7.14),434.11524(6.17),288.05941(4.95),127.03880(2.75),595.16541(2.29),195.06504(1.98),341.11321(1.81),322.10211(1.20),207.06427(1.19),145.02795(1.05),693.21989(0.96),233.08217(0.89),596.16486(0.87),261.07567(0.72),179.05957(0.70),435.11896(0.60),369.11749(0.56),501.16001(0.55),289.0584…
p1037	Standard - internal library			Blumenol C hexoside	positive	Leaves	[M+H]+	C19H32O7	Megastigmanes	5.7	5.64	373.223	373.221	-3.67976	2	193.158(C13H21O)=[M+H-162.053(C6H10O5)-18.01(H2O)]+ ; 211.169(C13H23O2)=[M+H-162.053(C6H10O5)]+ ; 175.148(C13H19)=[M+H-162.053(C6H10O5)-2x18.01(H2O)]+	3,5,5-trimethyl-4-[3-[3,4,5-trihydroxy-6-(hydroxymethyl)oxan-2-yl]oxybutyl]cyclohex-2-en-1-one	CC1=CC(=O)CC(C1CCC(C)OC2C(C(C(C(O2)CO)O)O)O)(C)C	InChI=1S/C19H32O7/c1-10-7-12(21)8-19(3,4)13(10)6-5-11(2)25-18-17(24)16(23)15(22)14(9-20)26-18/h7,11,13-18,20,22-24H,5-6,8-9H2,1-4H3	NYLNHNDMNOPWAZ-UHFFFAOYSA-N		211.16944(100.00),193.15856(83.03),109.10043(67.45),135.11604(54.36),119.08481(25.39),175.14792(18.97),137.09562(17.82),123.07983(16.55),373.08346(16.00),95.08553(16.00),151.11187(13.09),123.11578(10.06),133.10147(10.00),194.16103(9.88),121.10118(7.94),212.17203(7.39),191.04388(7.03),151.14705(6.91),120.08660(6.30),374.08766(5.76),99.08031(5.52),105.01808(5.03),149.13276(4.79),110.10301(4.55),97.…
p1041	GNPS	0.84	mirror_plot (see Supplementary Figure F)	Indolacetamide	positive	Leaves	[M+H]+	C10H10N2O	Indoles and derivatives		4.17	175.087	175.086	-5.58605	2	130.065(C9H8N)=[M+H-45.021(CH3NO)]+ ; 103.055(C8H7)=[M+H-72.031(C2H4N2O)]+	2-(1H-indol-3-yl)acetamide	C1=CC=C2C(=C1)C(=CN2)CC(=O)N	InChI=1S/C10H10N2O/c11-10(13)5-7-6-12-9-4-2-1-3-8(7)9/h1-4,6,12H,5H2,(H2,11,13)	ZOAMBXDOGPRZLP-UHFFFAOYSA-N		130.06455(100.00),103.05333(16.15),131.06828(12.68),95.04847(12.64),105.04313(6.42),117.03294(3.45),105.06917(2.65),104.05722(2.39),102.04525(2.25),117.05738(1.92),115.05483(1.80),128.04907(1.66),133.09925(1.46),96.05344(1.43),158.05814(1.24),161.04426(1.22),95.08405(1.17),135.04447(1.15),175.14599(1.12),104.02283(1.06),127.05269(0.99),119.04945(0.94),108.08690(0.94),107.04633(0.91),151.03665(0.8…
p1093	Manual			Raphanusamic acid	positive	Roots	[M+H]+	C4H5NO2S2	Amino acids, peptides, and analogues		1.66	163.984	163.983	-5.64079	2	117.977(C3H4NS2)=[M+H-46.005(CH2O2)]+	(4R)-2-sulfanylidene-1,3-thiazolidine-4-carboxylic acid	C1C(NC(=S)S1)C(=O)O	InChI=1S/C4H5NO2S2/c6-3(7)2-1-9-4(8)5-2/h2H,1H2,(H,5,8)(H,6,7)/t2-/m0/s1	SQUOCHQOQMZGQP-REOHCLBHSA-N		117.97755(100.00),104.99912(9.63),119.97380(8.16),120.08014(7.55),118.98035(5.79),163.98490(3.73),104.05656(2.20),103.05399(1.94),102.04549(1.88),95.08554(1.50),147.03429(1.48),120.95097(1.48),114.96557(1.48),133.07699(1.39),219.01781(1.36),184.92849(1.27),112.97872(1.21),95.04614(1.19),166.02968(1.16),178.98384(1.10),165.98168(1.07),130.21756(0.93),119.08195(0.84),117.93559(0.78),119.26903(0.55)
p1042	GNPS	0.75	mirror_plot (see Supplementary Figure F)	Kaempferol-rhamnoside-dihexoside	positive	Leaves	[M+H]+	C33H40O20	Flavonoid glycoside		3.85	757.22	757.219	-1.40479	2	595.165(C27H31O15)=[M+H-162.053(C6H10O5)]+ ; 449.107(C21H21O11)=[M+H-162.053(C6H10O5)-146.058(C6H10O4)]+ ; 433.112(C21H21O10)[M +H-2x162.053(C6H10O5)]+ ; 287.055(C15H16O6)[M+H-2x162.053(C6H10O5)-146.058(C6H10O4)]+	3-[(2S,3R,4S,5R,6R)-6-[[(2R,3R,4R,5S,6S)-3,5-dihydroxy-6-methyl-4-[(2S,3R,4S,5S,6R)-3,4,5-trihydroxy-6-(hydroxymethyl)oxan-2-yl]oxyoxan-2-yl]oxymethyl]-3,4,5-trihydroxyoxan-2-yl]oxy-5,7-dihydroxy-2-(4-hydroxyphenyl)chromen-4-one	Oc1ccc(cc1)C=1Oc2cc(O)cc(OC3OC(CO)C(O)C(OC4OC(CO)C(O)C(O)C4O)C3O)c2C(=O)C=1OC1OC(C)C(O)C(O)C1O	InChI=1S/C33H40O20/c1-10-19(38)29(52-32-25(44)23(42)20(39)16(8-34)50-32)27(46)31(48-10)47-9-17-21(40)24(43)26(45)33(51-17)53-30-22(41)18-14(37)6-13(36)7-15(18)49-28(30)11-2-4-12(35)5-3-11/h2-7,10,16-17,19-21,23-27,29,31-40,42-46H,8-9H2,1H3/t10-,16+,17+,19-,20+,21-,23-,24-,25+,26+,27+,29+,31+,32-,33-/m0/s1	MFIXKYXSBNIMPX-CHLFRWFTSA-N		287.05521(100.00),433.11360(42.92),595.16704(20.50),288.05824(13.91),434.11720(8.99),225.07666(8.40),449.10733(7.34),596.16828(5.29),195.06529(5.25),145.04918(3.98),289.06184(2.19),435.11833(1.93),127.03893(1.84),97.02893(1.76),757.22164(1.72),177.05609(1.69),450.11256(1.65),99.04513(1.32),207.06664(1.24),208.06817(1.19),225.15043(1.15),163.03902(1.14),163.06044(0.95),597.17407(0.93),611.16350(0.…
p1114	Manual			Blumenol A hexoside	positive	Leaves	[M+H]+	C19H30O8	Megastigmanes		4.77	387.202	387.202	-1.03211	2	225.148(C13H21O3)=[M+H-162.053(C6H10O5)]+ ; 207.138(C13H19O2)=[M+H-162.053(C6H10O5)-18.01(H2O)]+ ; 115.075(C6H11O2)=[M+H-162.053(C6H10O5)-18.01(H2O)-C7H8(92.062)]+	(4S)-4-hydroxy-3,5,5-trimethyl-4-[(E,3R)-3-[(2R,3R,4S,5S,6R)-3,4,5-trihydroxy-6-(hydroxymethyl)oxan-2-yl]oxybut-1-enyl]cyclohex-2-en-1-one	CC1=CC(=O)CC(C1(C=CC(C)OC2C(C(C(C(O2)CO)O)O)O)O)(C)C	InChI=1S/C19H30O8/c1-10-7-12(21)8-18(3,4)19(10,25)6-5-11(2)26-17-16(24)15(23)14(22)13(9-20)27-17/h5-7,11,13-17,20,22-25H,8-9H2,1-4H3/b6-5+/t11-,13-,14-,15+,16-,17-,19-/m1/s1	SWYRVCGNMNAFEK-MHXFFUGFSA-N		225.14847(100.00),111.08005(15.47),226.15178(9.70),97.02847(7.20),165.12656(6.62),207.13828(4.08),97.06473(3.91),147.11750(3.51),95.08504(2.89),115.07536(2.80),109.06470(2.50),145.04909(2.24),123.11711(2.08),107.08593(1.94),105.01959(1.78),387.20264(1.75),109.02825(1.70),227.15406(1.63),137.09552(1.41),98.03064(1.37),127.03829(1.36),123.08125(1.31),149.09556(1.29),116.07852(1.25),124.08286(1.22),…
p1121	Manual			Hydroxy-dodecadiene-diynoic acid	positive	Leaves	[M+H]+	C12H12O3	Hydroxy acids and derivatives		3.01	205.086	205.087	3.17784	2	187.075(C12H11O2)=[M+H-18.01(H2O)]+ ; 159.081(C11H11O)=[M+H-46.005(CH2O2)]+ ; 115.054(C9H7)=[M+H-46.005(CH2O2)-44.026(C2H4O)]+	4-Hydroxy-5,6-dodecadiene-8,10-diynoic acid	CC#CC#CC=C=CC(CCC(=O)O)O	InChI=1S/C12H12O3/c1-2-3-4-5-6-7-8-11(13)9-10-12(14)15/h6,8,11,13H,9-10H2,1H3,(H,14,15)	JBHZDNMPKRGXNW-UHFFFAOYSA-N		115.05282(100.00),178.04938(50.11),141.07087(30.75),159.08133(23.23),117.07068(20.73),160.03991(20.50),104.04884(17.31),189.12864(16.40),157.06612(16.40),123.08015(15.26),205.08558(14.58),161.04304(14.58),105.04394(14.35),169.06478(13.21),187.07551(12.98),176.09295(12.53),129.06947(12.30),105.03135(12.30),178.08726(11.85),206.04553(11.62),165.03455(11.62),103.05313(11.62),192.04066(11.39),190.135…
p1154	GNPS	0.9	mirror_plot (see Supplementary Figure F)	Syringaresinol hexoside	positive	Leaves	[M+H+NH3]+	C28H36O13	Lignans, neolignans and related compounds		5.37	598.25	598.249	-1.2102	2	265.107(C14H17O5)=[M+H-316.116(C14H20O8)-17.026(NH3)]+ ; 419.170(C22H27O8)=[M+H-162.053(C6H10O5)-17.026(NH3)]+	(2S,3R,4S,5S,6R)-2-[4-[(3S,3aR,6S,6aR)-3-(4-hydroxy-3,5-dimethoxyphenyl)-1,3,3a,4,6,6a-hexahydrofuro[3,4-c]furan-6-yl]-2,6-dimethoxyphenoxy]-6-(hydroxymethyl)oxane-3,4,5-triol	COC1=CC(=CC(=C1O)OC)C2C3COC(C3CO2)C4=CC(=C(C(=C4)OC)OC5C(C(C(C(O5)CO)O)O)O)OC	InChI=1S/C28H36O13/c1-34-16-5-12(6-17(35-2)21(16)30)25-14-10-39-26(15(14)11-38-25)13-7-18(36-3)27(19(8-13)37-4)41-28-24(33)23(32)22(31)20(9-29)40-28/h5-8,14-15,20,22-26,28-33H,9-11H2,1-4H3/t14-,15-,20+,22+,23-,24+,25+,26+,28-/m0/s1	WEKCEGQSIIQPAQ-IRBNZIFYSA-N		265.10707(100.00),205.08543(51.94),401.15929(33.55),167.06946(32.82),217.08607(27.40),235.09582(25.81),173.06017(21.63),266.10994(16.01),402.16273(11.22),383.14919(11.17),190.06283(11.05),330.10924(9.24),247.09447(8.93),206.08861(7.66),180.08644(7.64),191.06954(6.62),145.06392(5.57),223.09692(5.20),161.05982(5.16),236.09965(4.97),97.02767(4.89),315.08889(4.65),219.10228(4.63),187.07405(4.53),174.…
p1216	Manual			Diferuloyl-dihexoside	positive	Leaves	[M+H-H2O]+	C32H38O17	Hydroxycinnamic acids and derivatives		8.45	677.208	677.208	-0.667856	2	177.055(C10H9O3)=[M+H-18.01(H2O)-2x162.053(C6H10O5)-176.047(C10H8O3)]+ ; 339.107(C16H19O8)=[M+H-18.01(H2O)-162.053(C6H10O5)-176.047(C10H8O3)]+ ; 321.096(C16H17O7)=[M+H-162.053(C6H10O5)-176.047(C10H8O3)-18.01(H2O)]+	[(2S,3R,4S,5S,6R)-4,5-dihydroxy-2-[(E)-3-(4-hydroxy-3-methoxyphenyl)prop-2-enoyl]oxy-6-[[(2R,3R,4S,5S,6R)-3,4,5-trihydroxy-6-(hydroxymethyl)oxan-2-yl]oxymethyl]oxan-3-yl] (E)-3-(4-hydroxy-3-methoxyphenyl)prop-2-enoate	COC1=C(C=CC(=C1)C=CC(=O)OC2C(C(C(OC2OC(=O)C=CC3=CC(=C(C=C3)O)OC)COC4C(C(C(C(O4)CO)O)O)O)O)O)O	InChI=1S/C32H38O17/c1-43-19-11-15(3-7-17(19)34)5-9-23(36)48-30-28(41)26(39)22(14-45-31-29(42)27(40)25(38)21(13-33)46-31)47-32(30)49-24(37)10-6-16-4-8-18(35)20(12-16)44-2/h3-12,21-22,25-35,38-42H,13-14H2,1-2H3/b9-5+,10-6+/t21-,22-,25-,26-,27+,28+,29-,30-,31-,32+/m1/s1	DTGPXHDRUSYIIK-ANORCUJWSA-N	Putative ISF of m/z 918.303 at RT 8.49	177.05482(100.00),339.10892(65.43),178.05804(11.16),321.09845(9.08),340.11250(6.06),127.03756(5.55),145.02911(3.84),215.07170(3.15),161.06127(2.94),261.07831(2.71),285.12003(2.48),341.11622(2.30),303.13252(2.25),117.03367(2.02),195.06549(1.92),321.14655(1.89),434.97952(1.64),517.15257(1.61),208.09716(1.59),276.59706(1.51),258.19502(1.51),386.87850(1.48),678.21298(1.33),379.10462(1.33),679.21359(1…
p1244	Manual			Caffeoylquinic acid hexoside_isomer	positive	Leaves	[M+H]+	C22H28O14	Quinic acids and derivatives		2.64	517.156	517.155	-1.07487	2	325.093(C15H17O8)=[M+H-192.063(C7H12O6)]+ ; 163.039(C9H7O3)=[M+H-192.063(C7H12O6)-162.053(C6H10O5)]+	(3R,5R)-1,3,5-trihydroxy-4-[(E)-3-[3-hydroxy-4-[(2R,3R,4S,5S,6R)-3,4,5-trihydroxy-6-(hydroxymethyl)oxan-2-yl]oxyphenyl]prop-2-enoyl]oxycyclohexane-1-carboxylic acid	C1C(C(C(CC1(C(=O)O)O)O)OC(=O)C=CC2=CC(=C(C=C2)OC3C(C(C(C(O3)CO)O)O)O)O)O	InChI=1S/C22H28O14/c23-8-14-16(28)17(29)18(30)20(35-14)34-13-3-1-9(5-10(13)24)2-4-15(27)36-19-11(25)6-22(33,21(31)32)7-12(19)26/h1-5,11-12,14,16-20,23-26,28-30,33H,6-8H2,(H,31,32)/b4-2+/t11-,12-,14-,16-,17+,18-,19?,20+,22?/m1/s1	WFYFOXSDFJBMRW-IUGYZAQGSA-N		163.0386(100.00),164.0418(9.33),325.0915(8),145.028(6.67),135.0432(5),307.081(3.07),177.054(2.8),193.0491(2.6),117.0328(2.33),355.1023(1.87),97.0277(1.47),188.0699(1.2),326.0946(1.2),339.1077(1.2),127.0384(1.13),112.075(1),205.0982(0.87),498.2183(0.8),181.049(0.73),337.0923(0.73),145.0492(0.67),161.0241(0.67),268.1295(0.64),321.0968(0.64),439.0494(0.62),140.0704(0.61),146.0307(0.56),130.0492(0.53…
p1266	Manual			Polynitrogen heterocycle conjugated to homophenylalanine	positive	Roots	[M+H]+	C17H15N5O5	-		6.76	370.115	370.115	-0.878105	2	163.026(C6H3N4O2)=[M+H-207.089(C11H13NO3)]+ ; 324.109(C16H14N5O3)=[M+H-46.005(CH2O2)]+ ; 191.02(C7H3N4O3)=[M+H-179.094(C10H13NO2)]+		O=C(O)C(CCc1ccccc1)NC(=O)c1cnc2c(n1)nc(O)nc2O	InChI=1S/C17H15N5O5/c23-14(11-8-18-12-13(19-11)21-17(27)22-15(12)24)20-10(16(25)26)7-6-9-4-2-1-3-5-9/h1-5,8,10H,6-7H2,(H,20,23)(H,25,26)(H2,19,21,22,24,27)	LCEZADNVHZBBIV-UHFFFAOYSA-N		117.0694(100.00),208.0466(17.28),118.0726(8.52),115.0536(6.91),209.0307(5.06),181.0353(4.94),163.0249(2.96),120.0186(2.22),191.02(2.1),209.0498(1.06),324.1094(0.93),116.0585(0.75),226.0572(0.68),164.0084(0.59),182.0196(0.56),210.0337(0.43),119.0759(0.36),182.0384(0.32),160.0757(0.27),368.212(0.26),105.0689(0.25),192.0228(0.23),325.1139(0.23),135.0299(0.21),176.0711(0.21),101.0594(0.2),372.255(0.2…
n1264	Manual			Glucoberteroin	negative	Leaves	[M-H]-	C13H25NO9S3	Glucosinolates		3.76	434.061	434.062	0.880232	2	96.959(HSO4)=[M-H-337.102(C13H23NO5S2)]-	[(2S,3R,4S,5S,6R)-3,4,5-trihydroxy-6-(hydroxymethyl)oxan-2-yl] (1E)-6-methylsulfanyl-N-sulfooxyhexanimidothioate	CSCCCCC/C(=N\OS(=O)(=O)O)/S[C@H]1[C@@H]([C@H]([C@@H]([C@H](O1)CO)O)O)O	InChI=1S/C13H25NO9S3/c1-24-6-4-2-3-5-9(14-23-26(19,20)21)25-13-12(18)11(17)10(16)8(7-15)22-13/h8,10-13,15-18H,2-7H2,1H3,(H,19,20,21)/b14-9+/t8-,10-,11+,12-,13+/m1/s1	MEFPHTVXBPLRLX-KHXSHCKASA-N		96.95992(100.00),95.95189(97.73),434.06360(49.55),193.05199(15.91),431.85951(13.86),127.92177(13.18),96.01006(10.68),436.05957(10.45),390.89399(9.55),271.10093(9.55),97.94647(8.86),435.06245(7.05),434.36415(6.59),350.74701(6.59),96.92695(5.91),97.17626(5.68),449.07513(5.45),435.46055(4.55)
p1271	Manual			Sinapoyl-feruloyl-dihexoside_isomer	positive	Leaves	[M+H]+	C33H38O17	Hydroxycinnamic acids and derivatives		10.8	707.219	707.218	-0.654275	2	207.066(C11H11O4)=[M+H-2x162.053(C6H10O5)-176.047(C10H8O3)]+ ; 177.055(C10H9O3)=[M+H-2x162.053(C6H10O5)-163.039(C9H7O3)-43.018(C2H3O)]+ ; 369.119(C17H21O9)=[M+H-162.053(C6H10O5)-176.047(C10H8O3)]+	[(2S,3S,4R,5R)-2-[(2R,3R,4S,5S,6R)-6-(acetyloxymethyl)-3,4,5-trihydroxyoxan-2-yl]oxy-4-hydroxy-5-[[(E)-3-(4-hydroxy-3-methoxyphenyl)prop-2-enoyl]oxymethyl]-2-(hydroxymethyl)oxolan-3-yl] (E)-3-(4-hydroxyphenyl)prop-2-enoate	O=C(OC1OC(COC(C)=O)C(OC2OC(CO)C(OC(=O)/C=C/c3ccc(O)cc3)C(O)C2O)C(O)C1O)/C=C/c1ccc(O)c(OC)c1	InChI=1S/C33H38O17/c1-17(35)45-14-23-27(40)29(42)30(43)32(47-23)50-33(16-34)31(48-26(39)12-6-18-3-8-20(36)9-4-18)28(41)24(49-33)15-46-25(38)11-7-19-5-10-21(37)22(13-19)44-2/h3-13,23-24,27-32,34,36-37,40-43H,14-16H2,1-2H3/b11-7+,12-6+/t23-,24-,27-,28-,29+,30-,31+,32-,33+/m1/s1	WORYROBPYQCALN-OLFHVEFWSA-N		207.06532(100.00),177.05457(43.92),369.11910(39.43),208.06885(24.64),707.21990(15.55),339.10457(10.41),145.02844(8.87),351.10594(8.43),1156.95009(7.89),127.08417(7.34),175.07654(7.12),214.11722(6.90),119.04960(6.79),424.22311(6.35),709.36557(6.24),427.22244(6.24),709.24386(6.13),327.69057(6.02),140.06986(6.02),706.75528(5.81),528.18917(5.70),627.64353(5.59),401.20972(5.59),219.07649(5.59),272.090…
p1305	GNPS	0.86	mirror_plot (see Supplementary Figure F)	Isorhamnetin-dihexoside_isomer	positive	Leaves	[M+H]+	C28H32O17	Flavonoid glycoside		3.9	641.172	641.171	-0.785728	2	317.065(C16H13O7)=[M+H-2x162.053(C6H10O5)]+ ; 479.119(C22H23O12)=[M+H-162.053(C6H10O5)]+	5,7-dihydroxy-2-[3-methoxy-4-[3,4,5-trihydroxy-6-(hydroxymethyl)oxan-2-yl]oxyphenyl]-3-[3,4,5-trihydroxy-6-(hydroxymethyl)oxan-2-yl]oxychromen-4-one	COC1=C(C=CC(=C1)C2=C(C(=O)C3=C(C=C(C=C3O2)O)O)OC4C(C(C(C(O4)CO)O)O)O)OC5C(C(C(C(O5)CO)O)O)O	InChI=1S/C28H32O17/c1-40-13-4-9(2-3-12(13)42-27-23(38)21(36)18(33)15(7-29)43-27)25-26(20(35)17-11(32)5-10(31)6-14(17)41-25)45-28-24(39)22(37)19(34)16(8-30)44-28/h2-6,15-16,18-19,21-24,27-34,36-39H,7-8H2,1H3	VKVBSQRURLRCHO-UHFFFAOYSA-N		317.06532(100.00),479.11888(60.20),318.06905(18.45),480.12293(17.77),481.12412(2.46),302.04212(2.42),97.02720(2.36),641.17174(2.23),319.07129(2.18),127.03892(1.34),99.04384(0.94),145.04961(0.90),642.17631(0.88),109.02721(0.55),482.12641(0.54),285.03868(0.54),317.19442(0.37),479.38228(0.35),317.28381(0.35),320.07470(0.33),316.99078(0.33),461.11242(0.32),479.27385(0.30),479.02485(0.30),229.04813(0.…
p1308	GNPS	0.7	mirror_plot (see Supplementary Figure F)	Feruloyl-putrescine_isomer	positive	Leaves	[M+H]+	C14H20N2O3	Phenolamines		2.63	265.155	265.155	-2.60519	2	177.055(C10H9O3)=[M+H-88.100(C4H12N2)]+ ; 149.059(C9H9O2)=[M+H-88.100(C4H12N2)-27.995(CO)]+	(E)-N-(4-aminobutyl)-3-(4-hydroxy-3-methoxyphenyl)prop-2-enamide	COC1=C(C=CC(=C1)C=CC(=O)NCCCCN)O	InChI=1S/C14H20N2O3/c1-19-13-10-11(4-6-12(13)17)5-7-14(18)16-9-3-2-8-15/h4-7,10,17H,2-3,8-9,15H2,1H3,(H,16,18)/b7-5+	SFUVCMKSYKHYLD-FNORWQNLSA-N		177.05481(100.00),117.03353(22.11),145.02785(15.05),178.05787(9.78),134.03558(7.91),149.05886(6.12),106.03964(4.96),248.12764(3.90),135.04366(2.43),146.03089(1.98),118.03764(1.55),115.08464(1.37),266.17425(1.06),179.05933(0.96),95.08634(0.95),105.06875(0.93),150.06418(0.83),98.97509(0.83),134.09778(0.71),201.05244(0.69),177.00423(0.69),163.03868(0.68),158.06147(0.68),146.06167(0.68),95.04677(0.67…
p1311	Manual			Hydroxycoumarin	positive	Leaves	[M+H]+	C9H6O3	Coumarins and derivatives		4.05	163.04	163.039	-4.54649	2	145.028(C9H5O2)=[M+H-18.01(H2O)]+ ; 135.044(C8H7O2)=[M+H-27.996(CO)]+	4-hydroxychromen-2-one	C1=CC=C2C(=C1)C(=CC(=O)O2)O	InChI=1S/C9H6O3/c10-7-5-9(11)12-8-4-2-1-3-6(7)8/h1-5,10H	VXIXUWQIVKSKSA-UHFFFAOYSA-N		135.04391(100.00),117.03319(69.07),163.03833(28.31),107.04813(25.41),145.02809(15.74),95.04853(12.40),136.04772(11.69),118.03778(6.23),105.04457(5.43),164.04407(4.02),95.08411(2.32),96.05145(2.20),134.03560(1.87),108.05298(1.85),107.08529(1.68),146.03185(1.59),145.09753(1.34),115.05405(0.94),148.07772(0.74),147.00585(0.73),125.06016(0.71),109.05598(0.71),105.06822(0.70),119.04878(0.61),164.14285(…
p1327	Standard - internal library			Isorhamnetin-hexoside	positive	Leaves	[M+H]+	C22H22O12	Flavonoid glycoside	5.5	5.49	479.119	479.118	-1.68997	2	317.065(C16H13O7)=[M+H-162.053(C6H10O5)]+	5,7-dihydroxy-2-(4-hydroxy-3-methoxyphenyl)-3-[(2S,3R,4S,5S,6R)-3,4,5-trihydroxy-6-(hydroxymethyl)oxan-2-yl]oxychromen-4-one	COC1=C(C=CC(=C1)C2=C(C(=O)C3=C(C=C(C=C3O2)O)O)OC4C(C(C(C(O4)CO)O)O)O)O	InChI=1S/C22H22O12/c1-31-12-4-8(2-3-10(12)25)20-21(17(28)15-11(26)5-9(24)6-13(15)32-20)34-22-19(30)18(29)16(27)14(7-23)33-22/h2-6,14,16,18-19,22-27,29-30H,7H2,1H3/t14-,16-,18+,19-,22+/m1/s1	CQLRUIIRRZYHHS-LFXZADKFSA-N		317.06611(100.00),318.06910(18.62),302.04241(11.36),285.04132(3.18),97.02863(3.05),145.05022(2.88),274.04737(2.80),319.07233(2.76),303.04816(1.70),127.03892(1.64),257.04465(1.46),246.05287(1.33),153.01933(1.13),109.02754(1.01),99.04284(0.84),273.03929(0.78),275.05395(0.61),139.03894(0.48),317.19058(0.48),121.02806(0.48),256.03684(0.46),229.04394(0.46),317.28398(0.44),230.05236(0.43),228.04140(0.3…
p1339	Manual			Prolylproline	positive	Roots	[M+H]+	C10H16N2O3	Amino acids, peptides, and analogues		0.88	213.124	213.123	-1.99414	2	98.059(C5H8NO)=[M+H-115.063(C5H9NO2)]+	1-(pyrrolidine-2-carbonyl)pyrrolidine-2-carboxylic acid	C1CC(NC1)C(=O)N2CCCC2C(=O)O	InChI=1S/C10H16N2O3/c13-9(7-3-1-5-11-7)12-6-2-4-8(12)10(14)15/h7-8,11H,1-6H2,(H,14,15)	RWCOTTLHDJWHRS-UHFFFAOYSA-N		215.13879(100.00),213.12297(54.82),116.07023(37.46),95.04851(34.14),120.00664(28.16),169.13454(25.42),105.04515(15.95),99.98684(15.86),111.00681(15.61),112.07425(12.46),141.00159(11.30),134.00449(9.05),98.05907(7.89),152.94610(7.39),149.00821(6.73),214.12365(6.31),143.01159(6.06),140.98269(5.90),170.95802(5.73),140.06880(5.65),95.49101(5.65),151.08629(5.40),128.06689(5.32),188.96189(5.23),224.992…
p1335	Manual			Quercetin-hydroxyferuloyl-trihexoside	positive	Leaves	[M+H]+	C43H48O26	Flavonoid glycoside		3.39	981.251	981.251	-0.632748	2	355.102(C16H19O9)=[M+H-2x162.053(C6H10O5)-302.043(C15H10O7)]+ ; 303.049(C15H11O7)=[M+H-3x162.053(C6H10O5)-192.042(C10H8O4)]+; 193.049(C10H9O4)=[M+H-3x162.053(C6H10O5)-302.043(C15H10O7)]+ ; 465.102(C21H21O12)=[M+H-2x162.053(C6H10O5)-192.042(C10H8O4)]+	[(2S,3R,4S,5S,6R)-2-[(2S,3R,4S,5S,6R)-2-[2-(3,4-dihydroxyphenyl)-5-hydroxy-4-oxo-7-[(2S,3R,4S,5S,6R)-3,4,5-trihydroxy-6-(hydroxymethyl)oxan-2-yl]oxychromen-3-yl]oxy-4,5-dihydroxy-6-(hydroxymethyl)oxan-3-yl]oxy-4,5-dihydroxy-6-(hydroxymethyl)oxan-3-yl] (E)-3-(3,4-dihydroxy-5-methoxyphenyl)prop-2-enoate	COC1=CC(=CC(=C1O)O)C=CC(=O)OC2C(C(C(OC2OC3C(C(C(OC3OC4=C(OC5=CC(=CC(=C5C4=O)O)OC6C(C(C(C(O6)CO)O)O)O)C7=CC(=C(C=C7)O)O)CO)O)O)CO)O)O	InChI=1S/C43H48O26/c1-61-22-7-14(6-20(50)28(22)52)2-5-26(51)67-39-34(58)30(54)24(12-45)65-42(39)69-40-35(59)31(55)25(13-46)66-43(40)68-38-32(56)27-19(49)9-16(62-41-36(60)33(57)29(53)23(11-44)64-41)10-21(27)63-37(38)15-3-4-17(47)18(48)8-15/h2-10,23-25,29-31,33-36,39-50,52-55,57-60H,11-13H2,1H3/b5-2+/t23-,24-,25-,29-,30-,31-,33+,34+,35+,36-,39-,40-,41-,42+,43+/m1/s1	DCGZOHBBHJZTMS-CLMXZNASSA-N		355.10185(100.00),193.04926(63.72),465.10201(52.60),303.04958(40.25),356.10467(25.60),466.10467(14.31),337.09094(11.77),194.05280(6.85),627.15459(6.12),304.05321(5.27),357.10658(4.12),127.03836(3.38),338.09450(2.67),467.10775(2.46),161.02307(2.26),628.15897(1.81),211.05997(1.23),277.06987(1.01),517.15334(0.91),981.25072(0.78),305.05586(0.72),133.02750(0.64),195.05446(0.62),355.33351(0.55),982.255…
p1359	Manual			Skimmin	positive	Leaves	[M+H]+	C15H16O8	Coumarins and derivatives		4.53	325.092	325.092	0.402943	2	163.039(C9H7O3)=[M+H-162.053(C6H10O5)]+ ; 135.044(C8H7O2)=[M+H-162.053(C6H10O5)-27.995(CO)]+	7-[(2S,3R,4S,5S,6R)-3,4,5-trihydroxy-6-(hydroxymethyl)oxan-2-yl]oxychromen-2-one	C1=CC(=CC2=C1C=CC(=O)O2)OC3C(C(C(C(O3)CO)O)O)O	InChI=1S/C15H16O8/c16-6-10-12(18)13(19)14(20)15(23-10)21-8-3-1-7-2-4-11(17)22-9(7)5-8/h1-5,10,12-16,18-20H,6H2/t10-,12-,13+,14-,15-/m1/s1	VPAOSFFTKWUGAD-TVKJYDDYSA-N		163.03894(100.00),135.04382(22.98),117.03341(9.58),145.02725(4.57),164.04298(4.08),107.04784(3.79),115.05466(3.50),97.02760(2.82),185.05600(1.65),118.03511(1.60),232.99712(1.51),181.04881(1.46),137.05844(1.43),133.09944(1.41),109.06425(1.41),203.08005(1.29),326.17340(1.22),220.02273(1.22),163.07312(1.22),173.01245(1.17),167.15404(1.17),108.95598(1.17),103.05397(1.17),289.07522(1.09),189.05492(1.0…
p1365	Manual			Isorhamnetin-trihexoside	positive	Leaves	[M+H]+	C34H42O22	Flavonoid glycoside		3.41	803.225	803.224	-0.867071	2	317.065(C16H13O7)=[M+H-3x162.053(C6H10O5)]+; 479.119(C22H23O12)=[M+H-2x162.053(C6H10O5)]+ ; 641.172(C28H33O17)=[M+H-162.053(C6H10O5)]+	3-[(2S,3R,4S,5S,6R)-4,5-dihydroxy-6-(hydroxymethyl)-3-[(2S,3R,4S,5S,6R)-3,4,5-trihydroxy-6-(hydroxymethyl)oxan-2-yl]oxyoxan-2-yl]oxy-5-hydroxy-2-(4-hydroxy-3-methoxyphenyl)-7-[(2S,3R,4S,5S,6R)-3,4,5-trihydroxy-6-(hydroxymethyl)oxan-2-yl]oxychromen-4-one	COC1=C(C=CC(=C1)C2=C(C(=O)C3=C(C=C(C=C3O2)OC4C(C(C(C(O4)CO)O)O)O)O)OC5C(C(C(C(O5)CO)O)O)OC6C(C(C(C(O6)CO)O)O)O)O	InChI=1S/C34H42O22/c1-49-14-4-10(2-3-12(14)38)29-30(23(43)19-13(39)5-11(6-15(19)51-29)50-32-27(47)24(44)20(40)16(7-35)52-32)55-34-31(26(46)22(42)18(9-37)54-34)56-33-28(48)25(45)21(41)17(8-36)53-33/h2-6,16-18,20-22,24-28,31-42,44-48H,7-9H2,1H3/t16-,17-,18-,20-,21-,22-,24+,25+,26+,27-,28-,31-,32-,33+,34+/m1/s1	GFXVHGLRIICEQY-HPNWUOEDSA-N		317.06594(100.00),479.11860(52.29),641.17190(19.08),318.06831(14.56),480.12233(10.65),642.17411(5.28),145.04802(2.33),97.02790(1.78),127.03886(1.62),481.12321(1.58),319.07077(1.53),803.22355(1.37),109.02689(0.84),643.17276(0.75),804.22940(0.57),101.02096(0.53),163.06052(0.45),359.07463(0.44),99.04491(0.40),641.09204(0.31),482.13006(0.30),163.03513(0.27),355.02008(0.26),466.09996(0.26),271.08163(0…
p1370	Manual			Kaempferol-sinapoyl-dihexoside_isomer	positive	Leaves	[M+H]+	C38H40O20	Flavonoid glycoside		4.73	817.219	817.219	-0.302436	2	207.066(C11H11O4)=[M+H-2x162.053(C6H10O5)-286.047(C15H10O6)]+ ; 369.118(C17H21O9)=[M+H-286.047(C15H10O6)-162.053(C6H10O5)]+ ; 449.107(C21H21O11)=[M+H-162.053(C6H10O5)-206.065(C11H10O4)]+ ; 287.055(C15H11O6)=[M+H-2x162.053(C6H10O5)-206.065(C11H10O4)]+	[(2R,3S,4S,5R,6S)-6-[(2S,3R,4S,5R,6R)-2-[5,7-dihydroxy-2-(4-hydroxyphenyl)-4-oxochromen-3-yl]oxy-4,5-dihydroxy-6-(hydroxymethyl)oxan-3-yl]oxy-3,4,5-trihydroxyoxan-2-yl]methyl (E)-3-(4-hydroxy-3,5-dimethoxyphenyl)prop-2-enoate	O=C(O)/C=C/c1cc(OC)c(Oc2cc3OC(=C(OC4OC(CO)C(O)C(O)C4OC4OC(CO)C(O)C(O)C4O)C(=O)c3cc2)c2ccc(O)c(O)c2)c(OC)c1	InChI=1S/C38H40O20/c1-51-21-9-15(10-22(52-2)27(21)44)3-8-25(43)53-14-24-29(46)31(48)33(50)37(56-24)58-36-32(49)28(45)23(13-39)55-38(36)57-35-30(47)26-19(42)11-18(41)12-20(26)54-34(35)16-4-6-17(40)7-5-16/h3-12,23-24,28-29,31-33,36-42,44-46,48-50H,13-14H2,1-2H3/b8-3+/t23-,24-,28+,29-,31+,32+,33-,36-,37+,38+/m1/s1	GCZWMUSXVIZQRI-HHEZHDPJSA-N		369.11815(100.00),207.06532(80.50),287.05517(30.95),370.12192(15.32),208.06910(8.72),351.10712(8.45),175.03944(5.47),288.05845(5.19),449.10713(2.78),371.12342(2.14),127.03835(1.96),575.19589(1.92),225.07583(1.91),209.07048(1.65),352.11036(1.53),177.05447(1.30),251.09114(1.29),263.09158(1.18),291.08519(1.12),261.07673(1.11),576.19589(1.00),413.14218(0.91),273.07587(0.88),219.06713(0.80),450.11078(…
p1374	Manual			Anethole	positive	Leaves	[M+H]+	C10H12O	Phenol ethers		3.99	149.097	149.096	-5.1487	2	116.061(C9H8)=[M+H-15.023(CH3)-18.01(H2O)]+ ; 131.086(C10H11)=[M+H-18.01(H2O)]+	1-methoxy-4-[(E)-prop-1-enyl]benzene	CC=CC1=CC=C(C=C1)OC	InChI=1S/C10H12O/c1-3-4-9-5-7-10(11-2)8-6-9/h3-8H,1-2H3/b4-3+	RUVINXPYWBROJD-ONEGZZNKSA-N		105.06923(100.00),149.09583(64.98),116.06118(60.75),115.05427(51.19),95.04731(34.65),103.05397(31.07),131.08641(20.77),119.08586(16.91),134.07193(14.52),121.10234(13.97),133.06518(13.14),95.08672(12.22),147.07936(11.49),128.06126(10.48),131.04732(10.20),105.04452(10.20),122.06887(9.83),106.07537(9.65),108.05502(9.38),150.09721(8.73),109.06411(8.73),129.06483(8.18),119.05758(8.00),117.06674(7.90),…
p1379	GNPS	0.91	mirror_plot (see Supplementary Figure F)	Quercetin-dihexoside_isomer	positive	Leaves	[M+H]+	C27H30O17	Flavonoid glycoside		3.6	627.156	627.156	-0.602173	2	303.049(C15H11O7)=[M+H-2x162.053(C6H10O5)]+ ; 465.102(C21H21O12)=[M+H-162.053(C6H10O5)]+	2-(3,4-dihydroxyphenyl)-5-hydroxy-3,7-bis[[(2S,3R,4S,5S,6R)-3,4,5-trihydroxy-6-(hydroxymethyl)oxan-2-yl]oxy]chromen-4-one	C1=CC(=C(C=C1C2=C(C(=O)C3=C(C=C(C=C3O2)OC4C(C(C(C(O4)CO)O)O)O)O)OC5C(C(C(C(O5)CO)O)O)O)O)O	InChI=1S/C27H30O17/c28-6-14-17(33)20(36)22(38)26(42-14)40-9-4-12(32)16-13(5-9)41-24(8-1-2-10(30)11(31)3-8)25(19(16)35)44-27-23(39)21(37)18(34)15(7-29)43-27/h1-5,14-15,17-18,20-23,26-34,36-39H,6-7H2/t14-,15-,17-,18-,20+,21+,22-,23-,26-,27+/m1/s1	BNSCASRSSGJHQH-DEFKTLOSSA-N		303.04956(100.00),465.10164(46.71),304.05351(14.62),466.10538(10.34),305.05523(2.34),97.02725(2.27),467.10999(1.20),627.15474(1.16),99.04122(0.61),127.03778(0.56),302.03832(0.52),145.05010(0.50),624.30185(0.49),625.30401(0.45),303.17388(0.37),630.26722(0.34),419.16672(0.32),137.05964(0.31),306.06722(0.31),303.26271(0.31),165.01735(0.31),109.02823(0.30),465.34405(0.29),193.05235(0.29),98.03134(0.2…
p1383	Manual			Kaempferol-hydroxyferuloyl-dihexoside_isomer	positive	Leaves	[M+H]+	C37H38O20	Flavonoid glycoside		4.4	803.203	803.203	0.0224779	2	355.102(C16H19O9)=[M+H-162.053(C6H10O5)-286.047(C15H10O6)]+ ; 193.049(C10H9O4)=[M+H-2x162.053(C6H10O5)-286.047(C15H10O6)]+ ; 287.056(C15H11O6)=[M+H-2x162.053(C6H10O5)-192.042(C10H8O4)]+ ; 449.108(C21H21O11)=[M+H-162.053(C6H10O5)-192.042(C10H8O4)]+	[(2R,3S,4S,5R,6S)-6-[(2S,3R,4S,5S,6R)-2-[5,7-dihydroxy-2-(4-hydroxyphenyl)-4-oxochromen-3-yl]oxy-4,5-dihydroxy-6-(hydroxymethyl)oxan-3-yl]oxy-3,4,5-trihydroxyoxan-2-yl]methyl (E)-3-(3,4-dihydroxy-5-methoxyphenyl)prop-2-enoate	COC1=CC(=CC(=C1O)O)C=CC(=O)OCC2C(C(C(C(O2)OC3C(C(C(OC3OC4=C(OC5=CC(=CC(=C5C4=O)O)O)C6=CC=C(C=C6)O)CO)O)O)O)O)O	InChI=1S/C37H38O20/c1-51-21-9-14(8-19(42)26(21)44)2-7-24(43)52-13-23-28(46)30(48)32(50)36(55-23)57-35-31(49)27(45)22(12-38)54-37(35)56-34-29(47)25-18(41)10-17(40)11-20(25)53-33(34)15-3-5-16(39)6-4-15/h2-11,22-23,27-28,30-32,35-42,44-46,48-50H,12-13H2,1H3/b7-2+/t22-,23-,27-,28-,30+,31+,32-,35-,36+,37+/m1/s1	SWXRAEVIUOTOQC-HMHFVOPPSA-N		355.10256(100.00),193.04936(71.06),287.05493(42.11),356.10533(19.04),337.09160(10.64),194.05265(7.74),288.05914(5.70),127.03804(3.83),161.02261(3.17),449.10817(2.37),357.10741(2.14),338.09467(1.53),195.05362(0.95),211.05965(0.94),289.06312(0.93),277.06964(0.88),247.05961(0.63),99.04186(0.51),128.04185(0.49),517.16008(0.47),445.18782(0.45),133.02687(0.45),450.11071(0.41),358.10926(0.37),249.07530(…
p1390	Manual			Polynitrogen heterocycle conjugated to phenylalanine	positive	Roots	[M+H]+	C16H13N5O5	-		5.42	356.099	356.099	-2.31677	2	310.094(C15H12N5O3)=[M+H-46.005(CH2O2)]+; 163.026(C6H3N4O2)=[M+H-193.074(C10H11NO3)]+ ; 191.021(C7H3N4O3)=[M+H-165.078(C9H11NO2)]+		O=C(O)C(Cc1ccccc1)NC(=O)c1cnc2c(n1)nc(O)nc2O	InChI=1S/C16H13N5O5/c22-13(19-9(15(24)25)6-8-4-2-1-3-5-8)10-7-17-11-12(18-10)20-16(26)21-14(11)23/h1-5,7,9H,6H2,(H,19,22)(H,24,25)(H2,18,20,21,23,26)	DLMAVENJDIEXBU-UHFFFAOYSA-N		310.0939(100.00),181.0355(24.55),120.0189(18.18),163.0248(16.36),292.0831(13.64),311.0962(13.64),103.0537(10),209.0309(10),191.0209(4.09),293.085(3.64),182.0201(3.55),120.0803(3.45),221.0837(3.27),164.0095(3.18),312.098(2.36),195.0563(1.91),182.039(1.73),119.073(1.64),283.0843(1.64),137.0598(1.45),114.0909(1.36),108.0187(1.27),135.0298(1.27),162.0673(1.27),210.0341(1.27),164.0294(1.18),136.014(1.…
p1384	Manual			Kaempferol-feruloyl-trihexoside_isomer	positive	Leaves	[M+H]+	C43H48O24	Flavonoid glycoside		4.19	949.261	949.261	-0.568792	2	611.160(C27H31O16)=[M+H-162.053(C6H10O5)-176.047(C10H8O3)]+ ; 449.107(C21H21O11)=[M+H-2x162.053(C6H10O5)-176.047(C10H8O3)]+ ; 339.107(C16H19O8)=[M+H-2x162.053(C6H10O5)-286.047(C15H10O6)]+ ; 287.055(C15H11O6)=[M+H-3x162.053(C6H10O5)-176.047(C10H8O3)]+, 177.054(C10H9O3)=[M+H-3x162.053(C6H10O5)-286.047(C15H10O6)]+	[2-[3-[4,5-dihydroxy-6-(hydroxymethyl)-3-[3,4,5-trihydroxy-6-(hydroxymethyl)oxan-2-yl]oxyoxan-2-yl]oxy-5-hydroxy-2-(4-hydroxyphenyl)-4-oxochromen-7-yl]oxy-4,5-dihydroxy-6-(hydroxymethyl)oxan-3-yl] (Z)-3-(4-hydroxy-3-methoxyphenyl)prop-2-enoate	COC1=C(C=CC(=C1)C=CC(=O)OC2C(C(C(OC2OC3=CC(=C4C(=C3)OC(=C(C4=O)OC5C(C(C(C(O5)CO)O)O)OC6C(C(C(C(O6)CO)O)O)O)C7=CC=C(C=C7)O)O)CO)O)O)O	InChI=1S/C43H48O24/c1-59-22-10-16(2-8-20(22)48)3-9-27(50)65-39-34(56)30(52)25(14-45)63-42(39)60-19-11-21(49)28-23(12-19)61-37(17-4-6-18(47)7-5-17)38(32(28)54)66-43-40(35(57)31(53)26(15-46)64-43)67-41-36(58)33(55)29(51)24(13-44)62-41/h2-12,24-26,29-31,33-36,39-49,51-53,55-58H,13-15H2,1H3/b9-3-	BERMBHHIFVPPBN-OQFOIZHKSA-N		339.10738(100.00),177.05438(76.52),449.10787(58.24),287.05438(49.41),340.11040(15.07),321.09753(11.84),450.11115(9.29),178.05757(6.97),288.05820(6.96),611.16063(3.95),127.03790(3.21),341.11125(1.85),451.11047(1.52),195.06396(1.47),612.16376(1.14),322.10242(1.12),261.07564(1.04),231.06566(0.95),217.08831(0.91),117.03141(0.85),289.06129(0.82),145.02759(0.82),189.05450(0.72),414.16429(0.71),146.0305…
p1392	Manual			Coumaroylquinic acid	positive	Leaves	[M+H]+	C16H18O8	Quinic acids and derivatives		4.97	339.108	339.108	-1.05398	2	147.044(C9H7O2)=[M+H-192.065(C7H12O6)]+ ; 207.065(C11H11O4)=[M+H-132.043(C5H8O4)]+	(3R,5R)-1,3,5-trihydroxy-4-[(E)-3-(4-hydroxyphenyl)prop-2-enoyl]oxycyclohexane-1-carboxylic acid	C1C(C(C(CC1(C(=O)O)O)O)OC(=O)C=CC2=CC=C(C=C2)O)O	InChI=1S/C16H18O8/c17-10-4-1-9(2-5-10)3-6-13(20)24-14-11(18)7-16(23,15(21)22)8-12(14)19/h1-6,11-12,14,17-19,23H,7-8H2,(H,21,22)/b6-3+/t11-,12-,14?,16?/m1/s1	XWRHBGVVCOSNKO-OPGYGNEESA-N		177.05464(100.00),207.06569(68.61),175.03901(34.65),145.02809(26.09),117.03345(25.47),119.04888(18.20),147.04328(11.36),149.05947(7.56),178.05975(7.44),135.04345(6.73),127.03955(5.53),176.04498(5.42),95.04749(4.99),339.07267(3.90),223.05883(3.84),132.01976(3.59),339.10576(3.24),134.03595(3.12),206.05852(2.99),130.04710(2.85),321.09672(2.53),118.03604(2.53),340.07810(2.45),208.06933(2.43),137.0568…
p1403	GNPS	0.87	mirror_plot (see Supplementary Figure F)	Coumaroyl-hexoside_isomer	positive	Leaves	[M+H-H2O]+	C15H18O8	Hydroxycinnamic acids and derivatives		3.87	309.097	309.097	-0.876793	2	147.044(C9H7O2)=[M+H-18.01(H2O)-162.053(C6H10O5)]+	[(2S,3R,4S,5S,6R)-3,4,5-trihydroxy-6-(hydroxymethyl)oxan-2-yl] (E)-3-(4-hydroxyphenyl)prop-2-enoate	C1=CC(=CC=C1C=CC(=O)OC2C(C(C(C(O2)CO)O)O)O)O	InChI=1S/C15H18O8/c16-7-10-12(19)13(20)14(21)15(22-10)23-11(18)6-3-8-1-4-9(17)5-2-8/h1-6,10,12-17,19-21H,7H2/b6-3+/t10-,12-,13+,14-,15+/m1/s1	DSNCQKUYZOSARM-QVLXMGEUSA-N		147.04404(100.00),119.04871(29.91),148.04699(9.76),127.03762(7.12),233.05989(3.44),97.02870(3.02),177.05519(2.81),109.02841(2.43),146.06369(2.40),112.02086(2.40),95.05061(2.33),165.05612(2.05),262.13011(1.98),120.05114(1.95),269.02230(1.91),179.11976(1.81),291.06125(1.74),277.08865(1.70),182.06249(1.70),97.06440(1.70),175.03044(1.67),117.03349(1.67),113.04273(1.63),308.13083(1.56),307.14115(1.53)…
p1406	Manual			Kaempferol-caffeoyl-trihexoside_isomer	positive	Leaves	[M+H]+	C42H46O24	Flavonoid glycoside		3.98	935.246	935.246	0.099077	2	611.162(C27H31O16)=[M+H-162.053(C6H10O5)-162.031(C9H6O3)]+ ; 449.108(C21H21O11)=[M+H-2x162.053(C6H10O5)-162.031(C9H6O3)]+ ; 325.091(C15H17O8)=[M+H-2x162.053(C6H10O5)-286.047(C15H10O6)]+ ; 163.039(C9H7O3)=[M+H-3x162.053(C6H10O5)-286.047(C15H10O6)]+ ; 287.055(C15H11O6)=[M+H-3x162.053(C6H10O5)-162.031(C9H6O3)]+	[(2S,3R,4S,5S,6R)-2-[(2S,3R,4S,5S,6R)-4,5-dihydroxy-2-[5-hydroxy-2-(4-hydroxyphenyl)-4-oxo-7-[(2S,3R,4S,5S,6R)-3,4,5-trihydroxy-6-(hydroxymethyl)oxan-2-yl]oxychromen-3-yl]oxy-6-(hydroxymethyl)oxan-3-yl]oxy-4,5-dihydroxy-6-(hydroxymethyl)oxan-3-yl] (E)-3-(3,4-dihydroxyphenyl)prop-2-enoate	C1=CC(=CC=C1C2=C(C(=O)C3=C(C=C(C=C3O2)OC4C(C(C(C(O4)CO)O)O)O)O)OC5C(C(C(C(O5)CO)O)O)OC6C(C(C(C(O6)CO)O)O)OC(=O)C=CC7=CC(=C(C=C7)O)O)O	InChI=1S/C42H46O24/c43-12-23-28(51)32(55)35(58)40(61-23)59-18-10-21(49)27-22(11-18)60-36(16-3-5-17(46)6-4-16)37(31(27)54)65-42-39(34(57)30(53)25(14-45)63-42)66-41-38(33(56)29(52)24(13-44)62-41)64-26(50)8-2-15-1-7-19(47)20(48)9-15/h1-11,23-25,28-30,32-35,38-49,51-53,55-58H,12-14H2/b8-2+/t23-,24-,25-,28-,29-,30-,32+,33+,34+,35-,38-,39-,40-,41+,42+/m1/s1	VJUZSHIQLQQUEB-LZRGRPRGSA-N		163.03803(100.00),325.09128(94.26),287.05474(73.48),449.10771(69.27),326.09483(18.81),450.11004(18.14),307.08097(15.84),164.04196(11.65),288.05665(11.44),611.16182(7.54),127.03843(5.01),451.11385(3.49),308.08532(3.01),181.04876(1.97),327.10084(1.94),217.04818(1.80),247.06168(1.73),289.06245(1.38),123.04443(1.33),165.05221(1.30),109.02690(1.28),237.06427(1.14),309.09620(1.05),612.16644(0.87),387.1…
p1415	Manual			Indole-carboxaldehyde	positive	Roots	[M+H]+	C9H7NO	Indoles and derivatives		1.34	146.061	146.062	9.4139	2	118.064(C8H8N)=[M+H-27.995(CO)]+	1H-indole-4-carbaldehyde	C1=CC(=C2C=CNC2=C1)C=O	InChI=1S/C9H7NO/c11-6-7-2-1-3-9-8(7)4-5-10-9/h1-6,10H	JFDDFGLNZWNJTK-UHFFFAOYSA-N		101.0413(100.00),98.0594(97.47),146.0622(68.35),119.0499(22.78),117.0565(15.19),100.0749(13.92),118.0642(12.03),129.0362(9.87),102.0447(8.86),99.0634(7.85),147.0662(6.96),112.1113(4.18),103.0375(3.29),104.0158(3.04),147.0439(2.91),132.0438(2.41),95.0485(2.28),104.0487(2.28),128.0486(2.03),99.0254(1.9),130.0394(1.9)
p1410	Manual			Kaempferol-caffeoyl-dihexoside	positive	Leaves	[M+H]+	C36H36O19	Flavonoid glycoside		4.54	773.193	773.193	0.140326	2	325.091(C15H17O8)=[M+H-162.053(C6H10O5)-286.047(C15H10O6)]+ ; 163.038(C9H7O3)=[M+H-2x162.053(C6H10O5)-286.047(C15H10O6)]+ ; 287.055(C15H11O6)=[M+H-2x162.053(C6H10O5)-162.031(C9H6O3)]+	[(2S,5S)-2-[(2S,4S,5S)-2-[5,7-dihydroxy-2-(4-hydroxyphenyl)-4-oxochromen-3-yl]oxy-4,5-dihydroxy-6-(hydroxymethyl)oxan-3-yl]oxy-4,5-dihydroxy-6-(hydroxymethyl)oxan-3-yl] (E)-3-(3,4-dihydroxyphenyl)prop-2-enoate	C1=CC(=CC=C1C2=C(C(=O)C3=C(C=C(C=C3O2)O)O)OC4C(C(C(C(O4)CO)O)O)OC5C(C(C(C(O5)CO)O)O)OC(=O)C=CC6=CC(=C(C=C6)O)O)O	InChI=1S/C36H36O19/c37-12-22-26(45)29(48)33(53-24(44)8-2-14-1-7-18(41)19(42)9-14)35(51-22)55-34-30(49)27(46)23(13-38)52-36(34)54-32-28(47)25-20(43)10-17(40)11-21(25)50-31(32)15-3-5-16(39)6-4-15/h1-11,22-23,26-27,29-30,33-43,45-46,48-49H,12-13H2/b8-2+/t22?,23?,26-,27-,29?,30+,33?,34?,35+,36+/m1/s1	WWDDIZKMYOSFSR-HVXZAJMFSA-N		325.09130(100.00),287.05482(62.55),163.03846(59.70),326.09496(18.10),288.05851(9.61),307.08008(8.70),164.04189(6.67),449.10773(4.04),127.03838(3.60),181.04951(2.42),327.09919(1.44),135.04346(0.98),414.11895(0.95),265.06954(0.92),145.02676(0.89),773.19362(0.81),289.06007(0.79),248.06374(0.79),165.04442(0.75),199.10666(0.75),231.06711(0.69),374.14246(0.64),308.08098(0.62),501.17837(0.58),766.40923(…
p1425	GNPS	0.75	mirror_plot (see Supplementary Figure F)	Dihydroxybenzoic acid	positive	Leaves	[M+H]+	C7H6O4	Hydroxybenzoic acid derivatives		1.74	155.034	155.033	-6.00312	2	137.023(C7H5O3)=[M+H-18.01(H2O)]+ ; 109.028(C6H5O2)=[M+H-46.005(CH2O2])+	2,3-dihydroxybenzoic acid	C1=CC(=C(C(=C1)O)O)C(=O)O	InChI=1S/C7H6O4/c8-5-3-1-2-4(6(5)9)7(10)11/h1-3,8-9H,(H,10,11)	GLDQAMYCGOIJDV-UHFFFAOYSA-N		137.02320(100.00),96.01934(31.19),114.05545(26.24),154.91053(25.25),109.02852(22.77),96.08171(20.30),95.73198(9.41)
p1428	Manual			Sinapoyl-putrescine_isomer	positive	Leaves	[M+H]+	C15H22N2O4	Phenolamines		2.99	295.166	295.165	-2.24874	2	207.065(C11H11O4)=[M+H-88.100(C4H12N2)]+	(Z)-N-(4-aminobutyl)-3-(4-hydroxy-3,5-dimethoxyphenyl)prop-2-enamide	COC1=CC(=CC(=C1O)OC)C=CC(=O)NCCCCN	InChI=1S/C15H22N2O4/c1-20-12-9-11(10-13(21-2)15(12)19)5-6-14(18)17-8-4-3-7-16/h5-6,9-10,19H,3-4,7-8,16H2,1-2H3,(H,17,18)/b6-5-	ZYERUQAOCQZPJW-WAYWQWQTSA-N		207.06502(100.00),101.04126(52.85),119.05007(30.58),147.04471(21.72),175.03993(21.61),99.07959(9.42),208.06930(6.48),136.06256(5.54),145.02966(5.37),331.21045(4.54),150.02642(4.43),196.03029(3.99),104.02370(3.99),146.07060(3.60),167.11138(3.55),149.02476(3.55),117.08983(3.55),114.09280(3.27),134.03371(2.99),163.03841(2.94),135.03933(2.83),123.06194(2.83),122.02957(2.77),189.91020(2.71),148.04720(…
p1458	Manual			Kaempferol-hydroxyferuloyl-trihexoside_isomer	positive	Leaves	[M+H]+	C43H48O25	Flavonoid glycoside		3.92	965.256	965.256	-0.337463	2	355.102(C16H19O9)=[M+H-2x162.053(C6H10O5)-286.047(C15H10O6)]+ ; 193.049(C10H9O4)=[M+H-3x162.053(C6H10O5)-286.047(C15H10O6)]+ ; 287.054(C15H11O6)=[M+H-3x162.053(C6H10O5)-192.042(C10H8O4)]+ ; 803.206(C37H39O20)=[M+H-162.053(C6H10O5)]+ ; 449.107(C21H21O11)=[M+H-2x162.053(C6H10O5)-192.042(C10H8O4)]+	[(2S,3R,4S,5S,6R)-2-[(2S,3R,4S,5S,6R)-4,5-dihydroxy-2-[5-hydroxy-2-(4-hydroxyphenyl)-4-oxo-7-[(2S,3R,4S,5S,6R)-3,4,5-trihydroxy-6-(hydroxymethyl)oxan-2-yl]oxychromen-3-yl]oxy-6-(hydroxymethyl)oxan-3-yl]oxy-4,5-dihydroxy-6-(hydroxymethyl)oxan-3-yl] (E)-3-(3,4-dihydroxy-5-methoxyphenyl)prop-2-enoate	COC1=CC(=CC(=C1O)O)C=CC(=O)OC2C(C(C(OC2OC3C(C(C(OC3OC4=C(OC5=CC(=CC(=C5C4=O)O)OC6C(C(C(C(O6)CO)O)O)O)C7=CC=C(C=C7)O)CO)O)O)CO)O)O	InChI=1S/C43H48O25/c1-60-22-9-15(8-20(49)28(22)51)2-7-26(50)66-39-34(57)30(53)24(13-45)64-42(39)68-40-35(58)31(54)25(14-46)65-43(40)67-38-32(55)27-19(48)10-18(61-41-36(59)33(56)29(52)23(12-44)63-41)11-21(27)62-37(38)16-3-5-17(47)6-4-16/h2-11,23-25,29-31,33-36,39-49,51-54,56-59H,12-14H2,1H3/b7-2+/t23-,24-,25-,29-,30-,31-,33+,34+,35+,36-,39-,40-,41-,42+,43+/m1/s1	YTDGQVHPSYULRP-RBRHKHDKSA-N		355.10214(100.00),193.04901(76.94),449.10684(70.23),287.05466(56.13),356.10444(19.28),450.11010(16.63),337.09114(10.47),288.05777(8.47),194.05274(6.48),611.16053(5.26),127.03793(4.95),339.10690(3.97),177.05362(2.82),161.02252(2.74),451.11248(2.21),612.16277(2.06),195.05077(1.94),133.02719(1.90),211.06043(1.55),357.11043(1.43),289.06362(1.40),338.08915(1.29),321.09739(1.26),277.07053(1.17),309.096…
p1475	Manual			Caffeoyl-dihexoside	positive	Leaves	[M+H-H2O]+	C21H28O14	Hydroxycinnamic acids and derivatives		3.56	487.145	487.145	-0.950521	2	163.039(C9H7O3)=[M+H-18.01(H2O)-2x162.053(C6H10O5) ; 325.092(C15H17O8)=[M+H-18.01(H2O)-162.053(C6H10O5)]+	[(2S,3R,4S,5S,6R)-3,4,5-trihydroxy-6-(hydroxymethyl)oxan-2-yl] (E)-3-[3-hydroxy-4-[(2S,3R,4S,5S,6R)-3,4,5-trihydroxy-6-(hydroxymethyl)oxan-2-yl]oxyphenyl]prop-2-enoate	C1=CC(=C(C=C1C=CC(=O)OC2C(C(C(C(O2)CO)O)O)O)O)OC3C(C(C(C(O3)CO)O)O)O	InChI=1S/C21H28O14/c22-6-11-14(26)16(28)18(30)20(33-11)32-10-3-1-8(5-9(10)24)2-4-13(25)35-21-19(31)17(29)15(27)12(7-23)34-21/h1-5,11-12,14-24,26-31H,6-7H2/b4-2+/t11-,12-,14-,15-,16+,17+,18-,19-,20-,21+/m1/s1	NCWAFVQNRSHJMH-CQGBVQOQSA-N		163.03867(100.00),164.04158(12.56),325.09216(6.30),145.02730(6.30),117.03311(4.56),183.06477(4.22),487.14318(4.12),135.04489(3.70),307.08179(2.89),127.03994(2.60),146.03596(2.58),284.11617(2.11),97.03055(2.08),141.06426(2.01),193.08708(1.79),107.97366(1.72),383.04460(1.69),181.04935(1.67),132.04888(1.67),326.09559(1.57),171.05348(1.30),165.04347(1.25),324.18403(1.18),280.08231(1.18),196.07953(1.1…
p1487	Manual			Deoxyhexoside-phenylalanine	positive	Leaves	[M+H]+	C15H21NO7	Amino acids, peptides, and analogues		1.45	328.14	328.14	-0.345291	2	310.1295(C15H20NO6)=[M+H-18.01(H2O)]+ ; 282.131(C14H20NO5)=[M+H-46.005(CH2O2)]+ ; 292.118(C15H18NO5)=[M+H-2x18.01(H2O)]+ ; 166.086(C9H12NO2)=[M+H-144.042(C6H8O4)-18.01(H2O)]+ ; 120.080(C8H10N)=[M+H-144.042(C6H8O4)-46.005(CH2O2)-18.01(H2O)]+	(2S)-3-phenyl-2-[[(3S,4S,5R)-2,3,4-trihydroxy-5-(hydroxymethyl)oxolan-2-yl]methylamino]propanoic acid	C1=CC=C(C=C1)CC(C(=O)O)NCC2(C(C(C(O2)CO)O)O)O	InChI=1S/C15H21NO7/c17-7-11-12(18)13(19)15(22,23-11)8-16-10(14(20)21)6-9-4-2-1-3-5-9/h1-5,10-13,16-19,22H,6-8H2,(H,20,21)/t10-,11+,12+,13-,15?/m0/s1	FAVRCIXPIVJIPN-VJDSNFAGSA-N		292.11785(100.00),103.07422(74.59),120.08020(69.67),310.12948(68.85),264.12145(57.92),166.08612(51.91),133.08413(24.86),132.07868(23.50),328.08429(23.22),112.03693(22.68),311.13188(21.04),179.09214(20.77),105.06815(20.22),293.12439(17.21),220.44029(17.21),151.02831(16.12),125.03969(15.57),197.02364(15.30),98.03530(15.03),264.93129(14.75),101.02366(14.75),258.02060(14.48),130.04821(14.48),127.0383…
p1551	Manual			Tryptophol	positive	Leaves	[M+H-H2O]+	C10H11NO	Indoles and derivatives		2.54	144.081	144.08	-7.56044	2	118.065(C8H8N)=[M+H-18.01(H2O)-26.015(C2H2)]+	2-(1H-indol-3-yl)ethanol	C1=CC=C2C(=C1)C(=CN2)CCO	InChI=1S/C10H11NO/c12-6-5-8-7-11-10-4-2-1-3-9(8)10/h1-4,7,11-12H,5-6H2	MBBOMCVGYCRMEA-UHFFFAOYSA-N	Putative ISF of m/z 367.15_2.52 (L-Tryptophan N-glucoside)	144.07966(100.00),143.07262(85.10),118.06479(68.43),115.05376(45.58),117.05660(42.33),117.06855(25.44),116.05922(20.58),142.06286(17.94),145.08427(10.38),128.04874(8.50),155.06043(8.11),95.04816(6.51),140.04837(6.40),146.08671(5.96),104.04852(5.35),127.05388(4.03),144.04330(3.81),145.06303(3.70),146.05880(3.59),134.05981(3.26),118.04247(3.20),144.05664(2.87),125.03834(2.87),129.05651(2.70),105.04…
p1636	GNPS	0.87	mirror_plot (see Supplementary Figure F)	Succinoadenosine	positive	Leaves	[M+H]+	C14H17N5O8	Purine nucleosides		1.97	384.116	384.115	-1.57411	2	252.073(C9H10N5O4)=[M+H-132.042(C5H8O4)]+	(2S)-2-[[9-[(2R,3R,4S,5R)-3,4-dihydroxy-5-(hydroxymethyl)oxolan-2-yl]purin-6-yl]amino]butanedioic acid	C1=NC(=C2C(=N1)N(C=N2)C3C(C(C(O3)CO)O)O)NC(CC(=O)O)C(=O)O	InChI=1S/C14H17N5O8/c20-2-6-9(23)10(24)13(27-6)19-4-17-8-11(15-3-16-12(8)19)18-5(14(25)26)1-7(21)22/h3-6,9-10,13,20,23-24H,1-2H2,(H,21,22)(H,25,26)(H,15,16,18)/t5-,6+,9+,10+,13+/m0/s1	VKGZCEJTCKHMRL-VWJPMABRSA-N		252.07325(100.00),384.11532(28.79),162.07691(17.91),192.05187(15.80),188.05720(15.39),253.07740(9.01),213.12475(7.44),136.06101(6.96),137.06225(6.92),385.11686(3.77),234.06164(3.71),206.06514(2.08),161.04715(1.90),148.06150(1.86),135.06680(1.61),119.03457(1.56),119.05222(1.52),254.07836(1.48),383.12444(1.44),116.07096(1.42),386.11787(1.36),163.07774(1.33),96.06984(1.27),155.02033(1.23),99.04174(1…
p1668	Manual			Caffeoyl-malate	positive	Leaves	[M+H]+	C13H12O8	Hydroxycinnamic acids and derivatives		4.08	297.061	297.061	0.0725358	2	163.038(C9H7O3)=[M+H-134.021(C4H6O5)]+ ; 135.045(C8H7O2)=[M+H-162.016(C5H6O6)]+	2-[(E)-3-(3,4-dihydroxyphenyl)prop-2-enoyl]oxybutanedioic acid	C1=CC(=C(C=C1C=CC(=O)OC(CC(=O)O)C(=O)O)O)O	InChI=1S/C13H12O8/c14-8-3-1-7(5-9(8)15)2-4-12(18)21-10(13(19)20)6-11(16)17/h1-5,10,14-15H,6H2,(H,16,17)(H,19,20)/b4-2+	PMKQSEYPLQIEAY-DUXPYHPUSA-N		163.03842(100.00),135.04386(25.17),117.03283(17.53),164.04146(13.89),145.02711(12.23),247.13235(7.95),296.14825(7.13),265.14634(6.76),107.04872(4.28),135.07915(3.84),149.02437(2.82),119.08459(2.72),217.12321(2.62),98.05675(2.58),145.06571(2.28),263.66693(2.21),139.07661(2.21),229.12146(2.11),201.12515(1.73),158.07307(1.73),297.15433(1.70),168.10085(1.70),247.07772(1.66),120.04291(1.66),95.04814(1…
p1785	Manual			Methylindole-carboxaldehyde	positive	Roots	[M+H]+	C10H9NO	Indoles and derivatives		5.06	160.076	160.076	-3.90439	2	130.065(C9H8N)=[M+H-30.01(CH2O)]+ ; 118.062(C8H8N)=[M+H-42.010(C2H2O)]+	2-methyl-1H-indole-3-carbaldehyde	CC1=C(C2=CC=CC=C2N1)C=O	InChI=1S/C10H9NO/c1-7-9(6-12)8-4-2-3-5-10(8)11-7/h2-6,11H,1H3	CYZIVXOEJNAIBS-UHFFFAOYSA-N		130.06510(100.00),160.07640(45.49),102.04502(35.79),105.04346(28.55),103.05434(28.01),117.05674(27.60),95.04983(23.77),131.07340(22.81),148.07497(21.86),145.05366(18.85),159.07463(15.30),118.06269(15.16),132.08076(13.66),129.05767(10.66),161.07896(10.11),161.04711(9.56),144.04105(9.56),106.06491(7.79),158.07096(7.38),130.04105(7.24),96.07890(6.97),116.04904(6.69),106.04735(6.69),161.10750(6.56),1…
p1673	GNPS	0.95	mirror_plot (see Supplementary Figure F)	Kaempferol-dihexoside	positive	Leaves	[M+H]+	C27H30O16	Flavonoid glycoside		4.43	611.161	611.161	-0.786143	2	287.055(C15H11O6)=[M+H-2x162.053(C6H10O5)]+ ; 449.107(C21H21O11)=[M+H-162.053(C6H10O5)]+	3-[(2S,3R,4S,5S,6R)-4,5-dihydroxy-6-(hydroxymethyl)-3-[(2S,3R,4S,5S,6R)-3,4,5-trihydroxy-6-(hydroxymethyl)oxan-2-yl]oxyoxan-2-yl]oxy-5,7-dihydroxy-2-(4-hydroxyphenyl)chromen-4-one	C1=CC(=CC=C1C2=C(C(=O)C3=C(C=C(C=C3O2)O)O)OC4C(C(C(C(O4)CO)O)O)OC5C(C(C(C(O5)CO)O)O)O)O	InChI=1S/C27H30O16/c28-7-14-17(33)20(36)22(38)26(40-14)43-25-21(37)18(34)15(8-29)41-27(25)42-24-19(35)16-12(32)5-11(31)6-13(16)39-23(24)9-1-3-10(30)4-2-9/h1-6,14-15,17-18,20-22,25-34,36-38H,7-8H2/t14-,15-,17-,18-,20+,21+,22-,25-,26+,27+/m1/s1	LKZDFKLGDGSGEO-UJECXLDQSA-N		287.05412(100.00),288.05777(15.26),449.10674(6.03),289.05972(2.46),97.02746(1.55),450.11033(1.53),145.04728(1.41),127.03792(1.35),109.02578(0.92),429.26511(0.53),163.05829(0.43),177.05481(0.38),95.08494(0.36),133.06424(0.34),609.21708(0.33),286.99181(0.32),119.04603(0.30),353.06998(0.30),481.22248(0.30),414.66071(0.28),260.18287(0.28),194.07478(0.28),137.05940(0.28),136.05964(0.28),265.08432(0.28…
p1801	GNPS	0.65	mirror_plot (see Supplementary Figure F)	Jasmonic acid_isomer	positive	Leaves	[M+H]+	C12H18O3	Lineolic acids and derivatives		9.86	211.133	211.133	-2.62908	2	151.111(C10H15O)=[M+H-60.021(C2H4O2)]+ ; 193.124(C12H17O2)=[M+H-18.01(H2O)]+ ; 165.125(C11H17O)=[M+H-46.005(CH2O2)]+	2-[(1R,2R)-3-oxo-2-[(Z)-pent-2-enyl]cyclopentyl]acetic acid	CCC=CCC1C(CCC1=O)CC(=O)O	InChI=1S/C12H18O3/c1-2-3-4-5-10-9(8-12(14)15)6-7-11(10)13/h3-4,9-10H,2,5-8H2,1H3,(H,14,15)/b4-3-/t9-,10-/m1/s1	ZNJFBWYDHIGLCU-HWKXXFMVSA-N		95.04830(100.00),133.10034(56.64),151.11116(50.72),105.04362(43.68),107.08460(34.08),95.08487(30.56),105.06886(29.44),141.00115(27.68),147.11551(20.64),99.04341(17.92),123.11730(17.60),109.06316(15.84),211.13015(15.20),165.12550(12.64),119.08558(12.48),149.09453(12.00),193.12446(11.84),136.08406(9.76),163.14758(9.44),96.08631(9.12),206.97042(8.64),123.03958(8.64),103.03833(8.64),134.10369(8.48),1…
p1809	Manual			Quinoline-carboxylic acid	positive	Roots	[M+H]+	C10H7NO2	Quinolines and derivatives		3.28	174.056	174.055	-4.73987	2	128.050(C9H6N)=[M+H-46.005(CH2O2)]+	quinoline-4-carboxylic acid	C1=CC=C2C(=C1)C(=CC=N2)C(=O)O	InChI=1S/C10H7NO2/c12-10(13)8-5-6-11-9-4-2-1-3-7(8)9/h1-6H,(H,12,13)	VQMSRUREDGBWKT-UHFFFAOYSA-N	Putative ISF of m/z 249.086_3.3 (N-[(5-hydroxyindol-3-yl)acetyl]-L-glycine)	130.0633(100.00),146.0594(80.25),174.0372(65.43),173.0282(62.96),102.0446(45.68),128.0482(37.04),132.0438(30.86),175.0234(23.46),145.0112(22.22),103.0547(18.52),113.0388(18.52),117.0317(16.05),150.9708(16.05),175.0403(16.05),129.0543(14.81),158.0555(14.81),116.05(13.58),161.0481(13.58),151.9926(12.35),173.0703(12.35),147.0625(11.85),141.0572(11.6),147.0251(11.6),155.0617(11.36),140.052(11.11),104…
p1817	Manual			Caffeoylquinic acid hexoside	positive	Roots	[M+H]+	C22H28O14	Quinic acids and derivatives		2.71	517.156	517.155	-1.01517	2	325.093(C15H17O8)=[M+H-192.063(C7H12O6)]+ ; 163.039(C9H7O3)=[M+H-192.063(C7H12O6)-162.053(C6H10O5)]+	(3R,5R)-1,3,5-trihydroxy-4-[(E)-3-[3-hydroxy-4-[(2R,3R,4S,5S,6R)-3,4,5-trihydroxy-6-(hydroxymethyl)oxan-2-yl]oxyphenyl]prop-2-enoyl]oxycyclohexane-1-carboxylic acid	C1C(C(C(CC1(C(=O)O)O)O)OC(=O)C=CC2=CC(=C(C=C2)OC3C(C(C(C(O3)CO)O)O)O)O)O	InChI=1S/C22H28O14/c23-8-14-16(28)17(29)18(30)20(35-14)34-13-3-1-9(5-10(13)24)2-4-15(27)36-19-11(25)6-22(33,21(31)32)7-12(19)26/h1-5,11-12,14,16-20,23-26,28-30,33H,6-8H2,(H,31,32)/b4-2+/t11-,12-,14-,16-,17+,18-,19?,20+,22?/m1/s1	WFYFOXSDFJBMRW-IUGYZAQGSA-N		163.03880(100.00),164.04256(11.78),145.02780(10.08),325.09387(9.02),470.87453(3.82),97.02870(3.45),307.07996(3.41),177.05372(3.41),135.04298(3.27),325.06984(2.85),420.54645(2.30),230.05522(2.25),165.04474(2.16),520.69516(2.12),492.80252(2.12),118.03708(2.02),461.02438(1.98),165.94380(1.93),343.10456(1.89),336.89451(1.89),332.10232(1.89),496.85827(1.84),367.06594(1.84),418.77805(1.79),366.05382(1.…
p1869	Standard - internal library			Blumenol C malonyl hexoside	positive	Leaves	[M+H]+	C22H34O10	Megastigmanes	7.14	6.82	459.223	459.221	-4.67132	2	211.169(C13H23O2)=[M+H-162.053(C6H10O5)-86.000(C3H2O3)]+ ; 193.159(C13H21O)=[M+H-162.053(C6H10O5)-86.000(C3H2O3)-18.01(H2O)]+ ; 137.096(C9H13O)=[M+H-162.053(C6H10O5)-86.000(C3H2O3)-18.01(H2O)-56.062(C4H8)]+	3-oxo-3-[[(2R,3S,4S,5R,6R)-3,4,5-trihydroxy-6-[4-[(1R)-2,6,6-trimethyl-4-oxocyclohex-2-en-1-yl]butan-2-yloxy]oxan-2-yl]methoxy]propanoic acid	CC1=CC(=O)CC(C)(C)C1CCC(C)OC1OC(COC(=O)CC(=O)O)C(O)C(O)C1O	InChI=1S/C22H34O10/c1-11-7-13(23)9-22(3,4)14(11)6-5-12(2)31-21-20(29)19(28)18(27)15(32-21)10-30-17(26)8-16(24)25/h7,12,14-15,18-21,27-29H,5-6,8-10H2,1-4H3,(H,24,25)/t12?,14-,15+,18+,19-,20+,21+/m0/s1	IXYCPAHOLNUOGS-CZYDVVKVSA-N		211.16929(100.00),193.15894(38.89),109.10068(32.17),135.11679(29.39),175.14830(15.44),95.08553(11.25),119.08450(11.06),212.17379(11.04),133.10095(10.81),137.09646(8.79),194.16251(6.88),105.01772(5.37),121.10217(4.30),191.14463(3.99),149.13238(3.99),107.08499(3.66),127.03835(3.46),151.14679(3.42),209.15550(3.05),176.15114(2.96),109.06516(2.76),110.10397(2.75),123.07824(2.64),97.02747(2.59),151.111…
p1888	Manual			Hydroxy-tryptophane	positive	Leaves	[M+H]+	C11H12N2O3	Amino acids, peptides, and analogues		3.92	221.093	221.092	-3.23536	2	158.059(C10H8NO)=[M+H-46.005(CH2O2)-17.027(NH3)]+ ; 204.065(C11H10NO3)=[M+H-17.026(NH3)]+ ; 133.051(C8H7NO)=[M+H-88.041(C3H6NO2)]+	2-amino-3-(5-hydroxy-1H-indol-3-yl)propanoic acid	C1=CC2=C(C=C1O)C(=CN2)CC(C(=O)O)N	InChI=1S/C11H12N2O3/c12-9(11(15)16)3-6-5-13-10-2-1-7(14)4-8(6)10/h1-2,4-5,9,13-14H,3,12H2,(H,15,16)	LDCYZAJDBXYCGN-UHFFFAOYSA-N		176.07060(100.00),104.04913(23.35),162.05411(19.99),177.07387(11.82),161.04726(11.75),133.05181(10.92),119.03608(10.90),115.04139(7.44),158.05953(7.33),143.03598(5.62),147.03143(5.04),95.04818(4.15),163.05944(3.38),134.05753(3.38),105.05471(3.13),130.06345(2.61),117.05652(2.58),103.05403(2.55),120.03945(2.14),132.04328(2.11),204.06529(1.67),114.03284(1.37),128.04974(1.34),96.04396(1.25),144.04042…
p1947	Manual			Hydroxyphenylacetic acid	positive	Leaves	[M+H]+	C8H8O3	Phenols		2.06	153.055	153.054	-6.07457	2	107.049(C7H7O)=[M+H-46.005(CH2O2)]+ ; 135.043(C8H7O2)=[M+H-18.01(H2O)]+	2-(4-hydroxyphenyl)acetic acid	C1=CC(=CC=C1CC(=O)O)O	InChI=1S/C8H8O3/c9-7-3-1-6(2-4-7)5-8(10)11/h1-4,9H,5H2,(H,10,11)	XQXPVVBIMDBYFF-UHFFFAOYSA-N		107.04882(100.00),95.04726(7.45),135.04378(7.27),126.05481(4.90),96.05173(4.63),105.04321(4.09),106.06366(3.45),154.08757(3.27),108.07826(3.27),108.05096(3.18),154.90719(2.27),120.04457(2.27)
p1962	Manual			Oxo-alpha-ionone	positive	Leaves	[M+H]+	C13H18O2	Sesquiterpenoids		8.27	207.139	207.138	-3.09524	2	137.095(C9H13O)[M+H-70.042(C4H6O)]+ ; 122.072(C8H10O)=[M+H-70.042(C4H6O)-15.023(CH3)]+	3,5,5-trimethyl-4-[(E)-3-oxobut-1-enyl]cyclohex-2-en-1-one	CC1=CC(=O)CC(C1C=CC(=O)C)(C)C	InChI=1S/C13H18O2/c1-9-7-11(15)8-13(3,4)12(9)6-5-10(2)14/h5-7,12H,8H2,1-4H3/b6-5+	MLYOGKJJENFVJN-AATRIKPKSA-N		95.04998(100.00),109.06456(31.83),190.13167(31.19),117.06656(27.97),122.07283(27.33),115.05697(27.33),137.09505(25.72),123.11941(19.29),141.06704(18.33),123.08030(17.68),121.07707(17.36),129.06822(16.72),164.03439(15.76),121.10625(15.43),207.13702(14.79),120.04483(14.79),109.10342(13.50),95.08572(13.18),119.09119(12.22),207.06593(11.90),191.13992(11.90),189.05606(11.58),103.05297(11.58),185.92910…
p1998	Manual			Kaempferol-sinapoyl-trihexoside_isomer	positive	Leaves	[M+H]+	C44H50O25	Flavonoid glycoside		4.12	979.272	979.271	-0.58011	2	611.160(C27H31O16)=[M+H-162.053(C6H10O5)-206.058(C11H10O4)]+ ; 369.118(C17H21O9)=[M+H-2x162.053(C6H10O5)-286.047(C15H10O6)]+ ; 287.055(C15H11O6)=[M+H-3x162.053(C6H10O5)-206.058(C11H10O4)]+ ; 207.065(C11H11O4)=[M+H-3x162.053(C6H10O5)-286.047(C15H10O6)]+ ; 449.108(C21H21O11)=[M+H-2x162.053(C6H10O5)-206.058(C11H10O4)]+	[2-[7-[4,5-dihydroxy-6-(hydroxymethyl)-3-[3,4,5-trihydroxy-6-(hydroxymethyl)oxan-2-yl]oxyoxan-2-yl]oxy-5-hydroxy-2-(4-hydroxyphenyl)-4-oxochromen-3-yl]oxy-4,5-dihydroxy-6-(hydroxymethyl)oxan-3-yl] (E)-3-(4-hydroxy-3,5-dimethoxyphenyl)prop-2-enoate	COC1=CC(=CC(=C1O)OC)C=CC(=O)OC2C(C(C(OC2OC3=C(OC4=CC(=CC(=C4C3=O)O)OC5C(C(C(C(O5)CO)O)O)OC6C(C(C(C(O6)CO)O)O)O)C7=CC=C(C=C7)O)CO)O)O	InChI=1S/C44H50O25/c1-60-22-9-16(10-23(61-2)29(22)51)3-8-27(50)67-40-35(57)31(53)26(15-47)66-44(40)68-39-33(55)28-20(49)11-19(12-21(28)63-38(39)17-4-6-18(48)7-5-17)62-43-41(36(58)32(54)25(14-46)65-43)69-42-37(59)34(56)30(52)24(13-45)64-42/h3-12,24-26,30-32,34-37,40-49,51-54,56-59H,13-15H2,1-2H3/b8-3+	JLYSGWXWSOZJMT-FPYGCLRLSA-N		369.11754(100.00),207.06533(69.65),449.10781(50.14),287.05426(40.87),370.12171(16.60),450.11163(15.82),351.10776(12.86),288.05767(7.49),208.06804(6.28),175.03858(5.17),352.10948(4.37),611.15793(4.28),127.03841(3.66),315.13437(2.65),371.12613(2.62),451.11190(2.61),193.04954(1.66),612.16335(1.54),289.06131(1.51),291.08490(1.49),452.11342(1.27),209.07100(1.21),225.07545(1.19),235.05725(1.08),263.092…
p2009	GNPS	0.69	mirror_plot (see Supplementary Figure F)	Indole carboxylic acid	positive	Leaves	[M+H]+	C9H7NO2	Indoles and derivatives		3.26	162.056	162.055	-4.37655	2	116.049(C8H6N)=M+H-46.005(CH2O2)]+ ; 144.043(C9H6NO)=[M+H-18.01(H2O)]+		C1=CC=C2C(=C1)C(=CN2)C(=O)O	InChI=1S/C9H7NO2/c11-9(12)7-5-10-8-4-2-1-3-6(7)8/h1-5,10H,(H,11,12)	KMAKOBLIOCQGJP-UHFFFAOYSA-N		162.0538(100.00),116.0488(37.5),163.0581(19.06),144.0431(15),134.0607(9.38),118.0634(7.81),146.0606(7.81),95.0498(7.5),120.0427(5.94),105.0428(5.63),105.0691(5.63),117.0361(5.31),103.0529(5),129.0623(5),135.0435(4.69),163.0388(4.69),119.0483(4.06),128.0641(4.06),132.0195(3.75),133.0628(3.75),162.2038(3.75),128.0467(3),99.0252(2.88),102.0376(2.88),123.9984(2.88),131.0687(2.63),161.0421(2.44),100.0…
p2623	GNPS	0.66		Glutamyl-phenylalanine	positive	Roots	[M+H]+	C14H18N2O5	Amino acids, peptides, and analogues		3.34	295.129	295.128	-3.13422	2	130.049(C5H8NO3)=[M+H-165.079(C9H11NO2)]+ ; 166.086(C9H12NO2)=[M+H-129.042(C5H7NO3)]+ ; 149.058(C9H9O2)=[M+H-146.069(C5H10N2O3)]+	(2S)-2-amino-5-[[(1S)-1-carboxy-2-phenylethyl]amino]-5-oxopentanoic acid	C1=CC=C(C=C1)CC(C(=O)O)NC(=O)CCC(C(=O)O)N	InChI=1S/C14H18N2O5/c15-10(13(18)19)6-7-12(17)16-11(14(20)21)8-9-4-2-1-3-5-9/h1-5,10-11H,6-8,15H2,(H,16,17)(H,18,19)(H,20,21)/t10-,11-/m0/s1	XHHOHZPNYFQJKL-QWRGUYRKSA-N		120.0806(100.00),166.0855(34.38),147.0433(26.56),103.0534(14.69),232.0981(12.81),119.0495(12.19),136.076(10.63),107.0488(10.31),278.1088(9.38),131.0475(8.44),189.0179(7.81),116.0682(6.88),250.1067(6.88),99.0445(6.25),186.0898(5.94),130.0498(5.63),128.0508(5.31),95.0484(5),149.0584(5),250.0743(5),102.0543(4.69),166.1059(4.69),295.0001(4.38),297.0025(4.38),133.0308(4.06),138.999(4.06),105.0637(3.75…
p2069	Manual			Jasmonic acid	positive	Roots	[M+H]+	C12H18O3	Lineolic acids and derivatives		9.95	211.133	211.133	-1.06568	2	151.111(C10H15O)=[M+H-60.021(C2H4O2)]+ ; 165.125(C11H17O)=[M+H-46.005(CH2O2)]+	2-[(1R,2R)-3-oxo-2-[(Z)-pent-2-enyl]cyclopentyl]acetic acid	CCC=CCC1C(CCC1=O)CC(=O)O	InChI=1S/C12H18O3/c1-2-3-4-5-10-9(8-12(14)15)6-7-11(10)13/h3-4,9-10H,2,5-8H2,1H3,(H,14,15)/b4-3-/t9-,10-/m1/s1	ZNJFBWYDHIGLCU-HWKXXFMVSA-N		105.0461(100.00),151.1134(71.79),95.0475(61.54),155.0682(46.15),141.0011(43.59),109.0658(35.9),116.0035(33.33),98.0968(30.77),103.0535(30.77),153.0195(30.77),193.1229(30.77),133.1005(28.21),140.0477(28.21),185.0726(25.64),135.1065(23.59),137.0803(21.03),137.1326(20.51),149.1338(20),224.9859(17.95),132.9079(16.41),142.6819(14.87),123.1165(12.31)
p2016	GNPS	0.89	mirror_plot (see Supplementary Figure F)	Coumaroyl-dihexoside	positive	Leaves	[M+H-H2O]+	C21H28O13	Hydroxycinnamic acids and derivatives		5.84	471.15	471.15	-0.738485	2	309.097(C15H17O7)=[M+H-18.01(H2O)-162.053(C6H10O5)]+ ; 147.043(C9H7O2)=[M+H-18.01(H2O)-2x162.053(C6H10O5)]+	[3,4,6-trihydroxy-5-[3,4,5-trihydroxy-6-(hydroxymethyl)oxan-2-yl]oxyoxan-2-yl]methyl (E)-3-(4-hydroxyphenyl)prop-2-enoate	C1=CC(=CC=C1C=CC(=O)OCC2C(C(C(C(O2)O)OC3C(C(C(C(O3)CO)O)O)O)O)O)O	InChI=1S/C21H28O13/c22-7-11-14(25)16(27)18(29)21(33-11)34-19-17(28)15(26)12(32-20(19)30)8-31-13(24)6-3-9-1-4-10(23)5-2-9/h1-6,11-12,14-23,25-30H,7-8H2/b6-3+	ZPHQZULZLQMWGY-ZZXKWVIFSA-N		147.04383(100.00),309.09619(29.06),145.04971(10.99),291.09070(9.69),207.06538(9.42),119.04871(9.42),148.04577(8.38),121.06429(8.12),298.12132(7.33),179.06805(7.20),177.05371(7.20),473.29978(7.07),181.12093(6.28),130.06659(6.28),361.06598(6.15),295.14690(5.89),142.94184(5.89),261.14473(5.76),259.15353(5.76),149.09570(5.76),165.09392(5.63),414.84276(5.50),273.10817(5.50),196.07077(5.50),165.05456(5…
p2098	Manual			Kaempferol-feruloyl-dihexoside_isomer	positive	Leaves	[M+H]+	C37H38O19	Flavonoid glycoside		4.98	787.209	787.208	-0.316842	2	449.108(C21H21O11)=[M+H-162.053(C6H10O5)-176.049(C10H8O3)]+ ; 339.108(C16H19O8)=[M+H-162.053(C6H10O5)-286.047(C15H10O6)]+ ; 287.055(C15H11O6)=[M+H-2x162.053(C6H10O5)-176.049(C10H8O3)]+ ; 177.054(C10H9O3)=[M+H-2x162.053(C6H10O5)-286.047(C15H10O6)]+	[(2S,5S)-2-[(2S,4S,5S)-2-[5,7-dihydroxy-2-(4-hydroxyphenyl)-4-oxochromen-3-yl]oxy-4,5-dihydroxy-6-(hydroxymethyl)oxan-3-yl]oxy-4,5-dihydroxy-6-(hydroxymethyl)oxan-3-yl] (E)-3-(4-hydroxy-3-methoxyphenyl)prop-2-enoate	OC1C(O)C(O)C(CO)OC1Oc1ccc(cc1OC)/C=C/C(=O)OCC1OC(OC=2C(=O)c3c(O)cc(O)cc3OC=2c2ccc(O)cc2)C(O)C(O)C1O	InChI=1S/C37H38O19/c1-50-21-10-15(2-8-19(21)42)3-9-25(44)54-34-30(48)27(45)23(13-38)52-36(34)56-35-31(49)28(46)24(14-39)53-37(35)55-33-29(47)26-20(43)11-18(41)12-22(26)51-32(33)16-4-6-17(40)7-5-16/h2-12,23-24,27-28,30-31,34-43,45-46,48-49H,13-14H2,1H3/b9-3+/t23?,24?,27-,28-,30?,31+,34?,35?,36+,37+/m1/s1	KFGIIYUDNPHGBJ-YRNFGXPYSA-N		339.10796(100.00),177.05442(70.29),287.05549(34.95),340.11146(17.34),321.09839(12.64),178.05849(4.92),288.05809(4.55),127.03852(3.09),449.10797(2.60),207.06569(2.35),341.11135(1.75),195.06515(1.57),322.09879(1.20),99.04432(1.18),231.06620(1.10),145.02799(0.95),450.11646(0.84),259.10197(0.84),501.16378(0.79),355.10100(0.75),262.07594(0.67),179.06083(0.65),446.19832(0.64),199.07154(0.62),298.11260(…
p2121	Manual			Oxo-octadecatrienoic acid	positive	Leaves	[M+H]+	C18H28O3	Lineolic acids and derivatives		7.89	293.212	293.21	-5.22786	2	247.206(C17H27O)=[M+H-46.005(CH2O2)]+ ; 275.201(C18H27O2)=[M+H-18.01(H2O)]+ ; 95.086(C7H11)=[M+H-198.125(C11H18O3)]+ ; 121.101(C9H13)=[M+H-154.099(C9H14O2)-18.01(H2O)]+	(10E,12E,15E)-9-oxooctadeca-10,12,15-trienoic acid	CCC=CCC=CC=CC(=O)CCCCCCCC(=O)O	InChI=1S/C18H28O3/c1-2-3-4-5-6-8-11-14-17(19)15-12-9-7-10-13-16-18(20)21/h3-4,6,8,11,14H,2,5,7,9-10,12-13,15-16H2,1H3,(H,20,21)/b4-3+,8-6+,14-11+	ACHDMUPTZYZIGR-JPAZTHTMSA-N		293.21115(100.00),275.20034(43.24),107.08502(28.04),131.08449(24.66),121.10093(23.65),153.09029(22.30),173.13258(17.40),95.08516(16.39),147.11555(16.05),294.21335(14.70),174.10062(14.70),160.12491(14.36),209.15297(14.19),109.10073(13.85),205.16261(13.68),191.14539(13.68),156.89968(13.68),177.09148(13.34),159.08294(13.34),119.08488(13.18),215.14180(13.01),233.15332(11.99),187.14644(11.99),229.1977…
p2124	Manual			Isorhamnetin-sinapoyl-dihexoside	positive	Leaves	[M+H]+	C39H42O21	Flavonoid glycoside		6.4	847.23	847.229	-0.218983	2	685.176(C33H33O16)=[M+H-162.053(C6H10O5)]+ ; 317.065(C16H13O7)=[M+H-2x162.053(C6H10O5)-206.058(C11H10O4)]+ ; 207.065(C11H11O4)=[M+H-2x162.053(C6H10O5)-316.058(C16H12O7)]+	[(3S,4S,6S)-6-[5,7-dihydroxy-2-(4-hydroxy-3-methoxyphenyl)-4-oxochromen-3-yl]oxy-3,4-dihydroxy-5-[(2S,4S,5S)-3,4,5-trihydroxy-6-(hydroxymethyl)oxan-2-yl]oxyoxan-2-yl]methyl (E)-3-(4-hydroxy-3,5-dimethoxyphenyl)prop-2-enoate	COC1=CC(=CC(=C1O)OC)C=CC(=O)OCC2C(C(C(C(O2)OC3=C(OC4=CC(=CC(=C4C3=O)O)O)C5=CC(=C(C=C5)O)OC)OC6C(C(C(C(O6)CO)O)O)O)O)O	InChI=1S/C39H42O21/c1-52-20-10-16(5-6-18(20)42)35-36(31(48)27-19(43)11-17(41)12-21(27)56-35)59-39-37(60-38-34(51)32(49)29(46)24(13-40)57-38)33(50)30(47)25(58-39)14-55-26(44)7-4-15-8-22(53-2)28(45)23(9-15)54-3/h4-12,24-25,29-30,32-34,37-43,45-47,49-51H,13-14H2,1-3H3/b7-4+/t24?,25?,29-,30-,32+,33+,34?,37?,38+,39+/m1/s1	DOFVGYIVCBEEQK-XMVFAXIKSA-N		207.06527(100.00),317.06629(69.65),685.17657(46.69),686.18021(17.18),208.06881(11.02),369.11713(9.39),687.18311(6.41),318.06986(5.81),209.07214(4.45),848.22704(4.02),351.10805(3.58),847.22842(3.53),177.05453(3.28),109.02812(2.77),147.04285(2.39),175.03858(2.06),355.11246(1.95),533.17849(1.87),847.29034(1.60),397.13125(1.60),795.58395(1.55),339.10823(1.55),225.07581(1.52),97.02634(1.52),370.12123(…
p2135	GNPS	0.9	mirror_plot (see Supplementary Figure F)	Isorhamnetin-dihexoside_isomer	positive	Leaves	[M+H]+	C28H32O17	Flavonoid glycoside		4.27	641.172	641.171	-1.10718	2	317.065(C16H13O7)=[M+H-2x162.053(C6H10O5)]+ ; 479.119(C22H23O12)=[M+H-162.053(C6H10O5)]+	5,7-dihydroxy-2-[3-methoxy-4-[3,4,5-trihydroxy-6-(hydroxymethyl)oxan-2-yl]oxyphenyl]-3-[3,4,5-trihydroxy-6-(hydroxymethyl)oxan-2-yl]oxychromen-4-one	COC1=C(C=CC(=C1)C2=C(C(=O)C3=C(C=C(C=C3O2)O)O)OC4C(C(C(C(O4)CO)O)O)O)OC5C(C(C(C(O5)CO)O)O)O	InChI=1S/C28H32O17/c1-40-13-4-9(2-3-12(13)42-27-23(38)21(36)18(33)15(7-29)43-27)25-26(20(35)17-11(32)5-10(31)6-14(17)41-25)45-28-24(39)22(37)19(34)16(8-30)44-28/h2-6,15-16,18-19,21-24,27-34,36-39H,7-8H2,1H3	VKVBSQRURLRCHO-UHFFFAOYSA-N		317.06560(100.00),479.11885(19.88),193.04918(14.21),318.06996(12.78),163.03854(12.56),480.12139(5.78),319.07143(2.28),287.05260(2.07),175.03866(2.04),97.02793(1.71),288.05784(1.59),365.02541(1.50),164.04118(1.40),641.18245(1.38),481.12614(1.38),450.10938(1.25),161.02333(1.22),313.07830(1.19),163.06089(1.04),145.04758(1.02),111.04283(1.02),312.12878(0.96),182.09648(0.92),298.06573(0.89),110.09498(…
p2198	Manual			Sinapoyl-coumaroyl-hexoside-acetylhexoside	positive	Roots	[M+H]+	C34H40O18	Hydroxycinnamic acids and derivatives		7.61	737.229	737.228	-1.11905	2	369.118(C17H21O9)=[M+H-162.053(C6H10O5)-163.039(C9H7O3)-43.018(C2H3O)]+ ; 207.064(C11H11O4)=[M+H-2x162.053(C6H10O5)-163.039(C9H7O3)-43.018(C2H3O)]+	[(2R,3R,4S,5S)-5-[(2R,3R,4S,5S,6R)-6-(acetyloxymethyl)-3,4,5-trihydroxyoxan-2-yl]oxy-3-hydroxy-4-[(E)-3-(4-hydroxy-3-methoxyphenyl)prop-2-enoyl]oxy-5-(hydroxymethyl)oxolan-2-yl]methyl (E)-3-(4-hydroxy-3-methoxyphenyl)prop-2-enoate	CC(=O)OCC1C(C(C(C(O1)OC2(C(C(C(O2)COC(=O)C=CC3=CC(=C(C=C3)O)OC)O)OC(=O)C=CC4=CC(=C(C=C4)O)OC)CO)O)O)O	InChI=1S/C34H40O18/c1-16(36)47-15-24-32(28(42)29(43)33(49-24)51-26(40)11-7-18-5-9-20(38)22(13-18)46-3)52-34-30(44)27(41)31(23(14-35)48-34)50-25(39)10-6-17-4-8-19(37)21(12-17)45-2/h4-13,23-24,27-35,37-38,41-44H,14-15H2,1-3H3/b10-6+,11-7+	JYCVXPNFPCYFKL-LCYVLNELSA-N		207.0644(100.00),369.1172(72),351.107(16),175.0382(14.67),370.1207(14.67),208.0677(10.53),737.2288(7.87),738.2309(3.2),147.0434(3.07),127.0379(2.8),225.0753(2.67),352.112(2.67),176.0413(2.13),371.1211(2),291.0852(1.6),209.0693(1.47),119.0481(1.32),739.2395(1.24),261.0754(1.13),353.1129(1.08),333.0955(0.75),277.0705(0.72),167.0687(0.69),233.0792(0.68),263.0896(0.65),219.0648(0.57),235.059(0.57),27…
p2163	Manual			Kaempferol-sinapoyl-dihexoside_isomer	positive	Leaves	[M+H]+	C38H40O20	Flavonoid glycoside		6.28	817.219	817.219	-0.564621	2	655.164(C32H31O15)=[M+H-162.053(C6H10O5)]+ ; 287.055(C15H11O6)=[M+H-2x162.053(C6H10O5)-206.058(C11H10O4)]+ ; 207.065(C11H11O4)=[M+H-2x162.053(C6H10O5)-286.047(C15H10O6)]+ ; 369.118(C17H21O9)=[M+H-162.053(C6H10O5)-286.047(C15H10O6)]+	[(2R,3S,4S,5R,6S)-6-[(2S,3R,4S,5R,6R)-2-[5,7-dihydroxy-2-(4-hydroxyphenyl)-4-oxochromen-3-yl]oxy-4,5-dihydroxy-6-(hydroxymethyl)oxan-3-yl]oxy-3,4,5-trihydroxyoxan-2-yl]methyl (E)-3-(4-hydroxy-3,5-dimethoxyphenyl)prop-2-enoate	O=C(O)/C=C/c1cc(OC)c(Oc2cc3OC(=C(OC4OC(CO)C(O)C(O)C4OC4OC(CO)C(O)C(O)C4O)C(=O)c3cc2)c2ccc(O)c(O)c2)c(OC)c1	InChI=1S/C38H40O20/c1-51-21-9-15(10-22(52-2)27(21)44)3-8-25(43)53-14-24-29(46)31(48)33(50)37(56-24)58-36-32(49)28(45)23(13-39)55-38(36)57-35-30(47)26-19(42)11-18(41)12-20(26)54-34(35)16-4-6-17(40)7-5-16/h3-12,23-24,28-29,31-33,36-42,44-46,48-50H,13-14H2,1-2H3/b8-3+/t23-,24-,28+,29-,31+,32+,33-,36-,37+,38+/m1/s1	GCZWMUSXVIZQRI-HHEZHDPJSA-N		207.06456(100.00),287.05555(62.26),655.16413(56.04),656.16909(18.59),369.11788(17.17),208.06845(11.24),175.03867(10.14),351.10608(8.05),288.05759(5.59),657.16945(3.19),817.22436(3.01),370.12341(2.66),209.07048(2.29),531.17334(2.23),176.04157(2.23),821.41706(1.97),449.10371(1.88),159.02274(1.74),406.11306(1.62),369.08977(1.62),247.06158(1.53),263.06079(1.51),219.09778(1.48),658.16810(1.42),426.223…
p2208	Manual			Kaempferol-hydroxyferuloyl-pentahexoside	positive	Leaves	[M+H]+	C55H68O35	Flavonoid glycoside		3.47	1289.36	1289.36	-0.762206	2	517.155(C22H29O14)=[M+H-3x162.053(C6H10O5)-286.047(C15H10O6)]+ ; 287.055(C15H11O6)=[M+H-5x162.053(C6H10O5)-192.042(C10H8O4)]+ ; 193.049(C10H9O4)=[M+H-5x162.053(C6H10O5)-286.047(C15H10O6)]+ ; 611.162(C27H31O16)=[M+H-3x162.053(C6H10O5)-192.042(C10H8O4) ; 355.102(C16H19O9)=[M+H-4x162.053(C6H10O5)-286.047(C15H10O6)]+ ; 679.210(C28H39O19)=[M+H-2x162.053(C6H10O5)-286.047(C15H10O6)]+		Oc1cc(cc(O)c1OC)/C=C/C(=O)OC1C(O)C(O)C(OC1CO)OC=1C(=O)c2c(O)cccc2OC=1c1ccc(OC2OC(CO)C(OC3OC(CO)C(O)C(OC4OC(CO)C(OC5OC(CO)C(O)C(O)C5O)C(O)C4O)C3O)C(O)C2O)c(O)c1	InChI=1S/C55H68O35/c1-78-45-21(63)9-17(10-22(45)64)5-8-30(65)86-46-27(14-58)84-54(41(75)36(46)70)90-50-34(68)31-19(61)3-2-4-24(31)79-44(50)18-6-7-23(20(62)11-18)80-51-40(74)37(71)48(28(15-59)83-51)88-55-43(77)49(33(67)26(13-57)82-55)89-53-42(76)38(72)47(29(16-60)85-53)87-52-39(73)35(69)32(66)25(12-56)81-52/h2-11,25-29,32-33,35-43,46-49,51-64,66-67,69-77H,12-16H2,1H3/b8-5+	NOJQSSCUAABKCR-VMPITWQZSA-N		517.15482(100.00),193.04924(51.05),518.15839(29.25),355.10226(15.39),287.05490(8.96),519.15976(6.00),337.09160(5.60),194.05289(5.43),356.10576(3.20),211.05979(1.86),449.10955(1.27),288.05734(1.11),611.16229(1.08),679.21007(1.02),520.16477(0.98),773.21793(0.95),338.09560(0.91),1289.35757(0.81),195.05561(0.58),680.20985(0.55),1290.36362(0.51),161.02449(0.51),212.06172(0.51),517.31623(0.46),319.0823…
p2209	Manual			Kaempferol-caffeoyl-pentahexoside	positive	Leaves	[M+H]+	C54H66O34	Flavonoid glycoside		3.55	1259.35	1259.35	-1.18916	2	649.196(C27H37O18)=[M+H-2x162.053(C6H10O5)-286.047(C15H10O6)]+ ; 611.158(C27H31O16)=[M+H-3x162.053(C6H10O5)-162.031(C9H6O3)]+ ; 163.039(C9H7O3)=[M+H-5x162.053(C6H10O5)-286.047(C15H10O6)]+ ; 325.092(C15H17O8)=[M+H-4x162.053(C6H10O5)-286.047(C15H10O6)]+ ; 487.145(C21H27O13)=[M+H-3x162.053(C6H10O5)-286.047(C15H10O6)]+ ; 287.055(C15H11O6)=[M+H-5x162.053(C6H10O5)-162.031(C9H6O3)]+		Oc1ccc(cc1O)/C=C/C(=O)OC1C(O)C(O)C(OC1CO)OC=1C(=O)c2c(O)cc(cc2OC=1c1ccc(OC2OC(CO)C(O)C(O)C2O)cc1)OC1C(O)C(OC2OC(CO)C(OC3OC(CO)C(O)C(O)C3O)C(O)C2O)C(CO)OC1O	InChI=1S/C54H66O34/c55-12-21-32(62)47(74)86-50(34(21)64)79-15-23-36(66)52(88-49(76)45(23)84-53-35(65)22(33(63)48(75)87-53)14-78-51-42(72)40(70)37(67)28(13-56)82-51)80-20-10-26(60)31-27(11-20)81-44(18-3-5-19(57)6-4-18)46(39(31)69)85-54-43(73)41(71)38(68)29(83-54)16-77-30(61)8-2-17-1-7-24(58)25(59)9-17/h1-11,21-23,28-29,32-38,40-43,45,47-60,62-68,70-76H,12-16H2/b8-2+	MEORZVGMHUZFKF-KRXBUXKQSA-N		487.14456(100.00),163.03857(50.62),488.14742(23.23),325.09160(21.90),287.05486(11.32),307.08095(5.89),489.15036(5.50),326.09462(3.83),164.04224(3.62),181.04984(2.26),611.15892(1.98),288.05788(1.92),449.10798(1.51),649.19583(1.39),308.08449(1.19),145.04950(1.00),490.15100(0.99),773.21503(0.86),1260.35450(0.76),327.09881(0.67),1259.34892(0.65),612.16567(0.60),97.02851(0.50),355.10156(0.47),774.2224…
p2218	Manual			Quercetin-caffeoyl-tetrahexoside	positive	Leaves	[M+H]+	C48H56O30	Flavonoid glycoside		3.43	1113.29	1113.29	-0.74867	2	163.039(C9H7O3)=[M+H-4x162.053(C6H10O5)-302.042(C15H10O7)]+ ; 303.050(C15H11O7)=[M+H-4x162.053(C6H10O5)-162.031(C9H6O3)]+ ; 325.092(C15H17O8)=[M+H-3x162.053(C6H10O5)-302.042(C15H10O7)]+ ; 487.144(C21H27O13)=[M+H-2x162.053(C6H10O5)-302.042(C15H10O7)]+		OC1C(O)C(O)C(CO)OC1OC1C(O)C(OC(CO)C1O)OC1C(O)C(O)C(OC1CO)Oc1ccc(cc1O)C=1Oc2cc(O)cc(O)c2C(=O)C=1OC1OC(CO)C(OC(=O)/C=C/c2ccc(O)c(O)c2)C(O)C1O	InChI=1S/C48H56O30/c49-11-24-30(59)33(62)36(65)46(71-24)77-43-31(60)25(12-50)72-48(39(43)68)76-42-27(14-52)73-45(37(66)35(42)64)70-22-5-3-16(8-20(22)56)40-44(32(61)29-21(57)9-17(53)10-23(29)69-40)78-47-38(67)34(63)41(26(13-51)74-47)75-28(58)6-2-15-1-4-18(54)19(55)7-15/h1-10,24-27,30-31,33-39,41-43,45-57,59-60,62-68H,11-14H2/b6-2+	VBNSQCCHVXDZMZ-QHHAFSJGSA-N		325.09198(100.00),303.05004(64.35),163.03899(47.87),326.09478(20.74),627.15628(19.87),307.08071(19.47),487.14406(17.71),304.05357(11.94),465.10354(8.59),628.16024(8.30),164.04205(6.92),488.14875(4.88),308.08535(4.19),127.03864(4.07),501.16087(3.39),1114.29408(3.31),449.10521(3.26),341.08695(3.20),177.05489(3.17),327.09657(2.76),789.20969(2.67),287.05591(2.55),145.04884(2.03),179.03287(1.95),1113.…
p2221	Manual			Kaempferol-feruloyl-tetrahexoside	positive	Leaves	[M+H]+	C49H58O29	Flavonoid glycoside		4.15	1111.31	1111.31	-1.35726	2	287.055(C15H11O6)=[M+H-4x162.053(C6H10O5)-176.047(C10H8O3)]+ ; 177.054(C10H9O3)=[M+H-4x162.053(C6H10O5)-286.047(C15H10O6)]+ ; 339.107(C16H19O8)=[M+H-3x162.053(C6H10O5)-286.047(C15H10O6)]+ ; 449.107(C21H21O11)=[M+H-3x162.053(C6H10O5)-176.047(C10H8O3)]+	[2-[2-[7-[3,4-dihydroxy-6-(hydroxymethyl)-5-[3,4,5-trihydroxy-6-(hydroxymethyl)oxan-2-yl]oxyoxan-2-yl]oxy-5-hydroxy-2-(4-hydroxyphenyl)-4-oxochromen-3-yl]oxy-4,5-dihydroxy-6-(hydroxymethyl)oxan-3-yl]oxy-4,5-dihydroxy-6-(hydroxymethyl)oxan-3-yl] (E)-3-(4-hydroxy-3-methoxyphenyl)prop-2-enoate	COC1=C(O)C=CC(\C=C\C(=O)OC2C(OC3C(OC4=C(OC5=CC(OC6OC(CO)C(OC7OC(CO)C(O)C(O)C7O)C(O)C6O)=CC(O)=C5C4=O)C4=CC=C(O)C=C4)OC(CO)C(O)C3O)OC(CO)C(O)C2O)=C1	InChI=1S/C49H58O29/c1-68-25-10-17(2-8-24(25)72-48-39(64)37(62)34(59)27(15-52)73-48)3-9-29(55)69-16-28-35(60)38(63)40(65)49(74-28)76-43-36(61)30-23(54)11-20(12-26(30)71-41(43)18-4-6-19(53)7-5-18)70-46-33(58)22(14-51)42(45(67)78-46)75-47-32(57)21(13-50)31(56)44(66)77-47/h2-12,21-22,27-28,31-35,37-40,42,44-54,56-60,62-67H,13-16H2,1H3/b9-3+	DOZDRLSOBUJUTD-YCRREMRBSA-N		339.10732(100.00),287.05488(46.02),177.05449(45.57),340.11030(21.31),321.09686(16.97),611.15998(16.82),288.05817(7.69),612.16357(5.50),178.05801(4.72),449.10725(3.51),322.10002(3.39),773.21212(2.96),341.11317(2.83),355.10283(2.11),127.03875(1.97),501.15827(1.82),195.06525(1.50),261.07578(1.38),450.10922(1.35),613.16508(1.32),145.04891(1.26),289.06107(1.14),1111.31073(1.01),193.05103(0.87),774.215…
p2305	GNPS	0.89	mirror_plot (see Supplementary Figure F)	Hydroxybenzoic acid	positive	Roots	[M+H]+	C7H6O3	Hydroxybenzoic acid derivatives		3.24	139.04	139.039	-5.93356	2	121.028(C7H5O2)=[M-18.01(H2O)]+	2-hydroxybenzoic acid	C1=CC=C(C(=C1)C(=O)O)O	InChI=1S/C7H6O3/c8-6-4-2-1-3-5(6)7(9)10/h1-4,8H,(H,9,10)	YGSDEFSMJLZEOE-UHFFFAOYSA-N		121.02874(100.00),122.03034(9.74),116.96610(9.53),97.02939(8.90),95.04900(7.75),111.05510(6.81),98.95463(6.07),140.04392(5.97),98.02526(4.40),111.04430(3.46),109.02864(3.46),95.25825(3.35)
p2224	Manual			Loliolid-hexoside	positive	Leaves	[M+H]+	C17H26O8	Benzofurans		4.06	359.171	359.17	-2.33974	2	197.117(C11H17O3)=[M+H-162.053(C6H10O5)]+ ; 179.106(C11H15O2)=[M+H-162.053(C6H10O5)-18.011(H2O)]+ ; 133.101(C10H13)=[M+H-162.053(C6H10O5)-18.01(H2O)-46.006(CH2O2)]+	4,4,7a-Trimethyl-6-[(2R,3R,4S,5S,6R)-3,4,5-trihydroxy-6-(hydroxymethyl)tetrahydro-2H-pyran-2-yloxy]-1-oxa-5,6,7,7a-tetrahydro-2(4H)-indenone	CC12CC(CC(C)(C)C1=CC(=O)O2)O[C@@H]1O[C@H](CO)[C@@H](O)[C@H](O)[C@H]1O	InChI=1S/C17H26O8/c1-16(2)5-8(6-17(3)10(16)4-11(19)25-17)23-14-9(7-18)24-15(22)13(21)12(14)20/h4,8-9,12-15,18,20-22H,5-7H2,1-3H3	SXICKIQEKMXXGF-UHFFFAOYSA-N		197.11660(100.00),179.10696(33.70),198.11942(17.26),133.10088(13.43),135.11584(8.76),161.09586(8.20),97.02844(7.86),105.06940(7.74),107.08493(6.41),180.10963(6.20),145.04925(4.03),136.11837(2.91),200.13851(2.86),95.04961(2.50),155.11713(2.48),103.07503(2.40),137.05472(2.35),99.04344(2.32),123.11682(2.30),162.09823(2.25),109.02766(2.25),108.08980(2.25),116.06975(2.22),109.06405(1.99),358.22407(1.9…
p2267	GNPS	0.9	mirror_plot (see Supplementary Figure F)	Caffeoylshikimic acid	positive	Leaves	[M+H]+	C16H16O8	Hydroxycinnamic acids and derivatives		4.04	337.092	337.093	0.888987	2	163.039(C9H7O3)=[M+H-174.052(C7H10O5)]+ ; 135.044(C8H7O2)=[M+H-202.047(C8H10O6)]+	(3R,4R,5R)-5-[(E)-3-(3,4-dihydroxyphenyl)prop-2-enoyl]oxy-3,4-dihydroxycyclohexene-1-carboxylic acid	C1C(C(C(C=C1C(=O)O)O)O)OC(=O)C=CC2=CC(=C(C=C2)O)O	InChI=1S/C16H16O8/c17-10-3-1-8(5-11(10)18)2-4-14(20)24-13-7-9(16(22)23)6-12(19)15(13)21/h1-6,12-13,15,17-19,21H,7H2,(H,22,23)/b4-2+/t12-,13-,15-/m1/s1	QMPHZIPNNJOWQI-GDDAOPKQSA-N		163.03843(100.00),117.03337(23.25),135.04363(23.02),147.04364(13.33),164.04215(9.96),145.02805(7.55),119.04846(6.55),95.04818(6.31),136.04600(3.68),118.03464(3.31),177.05518(3.20),107.05012(2.72),181.05108(2.63),105.04287(1.91),139.03867(1.76),161.05857(1.57),134.03601(1.22),337.10412(1.18),221.04050(1.15),114.09021(1.15),241.09710(1.07),165.03745(1.04),243.08923(1.02),152.04400(1.02),103.07506(1…
p2328	GNPS	0.79	mirror_plot (see Supplementary Figure F)	Spirobrassinin_isomer	positive	Leaves	[M+H]+	C11H10N2OS2	Indoles and derivatives		10.5	251.031	251.031	-1.3304	2	203.027(C10H7N2OS)=[M+H-48.003(CH4S)]+ ; 178.032(C9H8NOS)=[M+H-72.998(C2H3NS)]+	(3S)-2'-methylsulfanylspiro[1H-indole-3,5'-4H-1,3-thiazole]-2-one	CSC1=NCC2(S1)C3=CC=CC=C3NC2=O	InChI=1S/C11H10N2OS2/c1-15-10-12-6-11(16-10)7-4-2-3-5-8(7)13-9(11)14/h2-5H,6H2,1H3,(H,13,14)/t11-/m1/s1	FUHQSEOSBHASCH-LLVKDONJSA-N		178.03172(100.00),203.02702(52.69),117.05640(42.36),116.04896(37.05),145.05163(19.75),160.02137(18.73),251.03023(15.45),106.06467(9.33),179.03479(8.85),144.04364(8.08),204.02979(6.15),141.04430(6.00),133.05214(5.77),150.03649(5.02),133.01000(4.68),104.04802(4.64),160.06284(4.37),134.05978(4.31),114.03302(4.27),175.08602(4.01),180.02909(3.71),118.06072(3.35),217.04382(3.03),161.01925(2.91),176.016…
p2383	GNPS	0.72	mirror_plot (see Supplementary Figure F)	Jasmonoyl-isoleucine	positive	Leaves	[M+H]+	C18H29NO4	Amino acids, peptides, and analogues		13.7	324.217	324.217	-1.10018	2	193.123(C12H17O2)=[M+H-131.094(C6H13NO2)]+ ; 132.101(C6H14NO2)=[M+H-192.115(C12H16O2)]+ ; 151.112(C10H15O)=[M+H-173.105(C8H15NO3)]+ ; 278.212(C17H28NO2)=[M+H-46.005(CH2O2)]+ ;	(2S,3S)-3-methyl-2-[[2-[(1R,2R)-3-oxo-2-[(Z)-pent-2-enyl]cyclopentyl]acetyl]amino]pentanoic acid	CCC=CCC1C(CCC1=O)CC(=O)NC(C(C)CC)C(=O)O	InChI=1S/C18H29NO4/c1-4-6-7-8-14-13(9-10-15(14)20)11-16(21)19-17(18(22)23)12(3)5-2/h6-7,12-14,17H,4-5,8-11H2,1-3H3,(H,19,21)(H,22,23)/b7-6-/t12-,13+,14+,17-/m0/s1	IBZYPBGPOGJMBF-QRHMYKSGSA-N		278.21223(100.00),151.11148(92.76),132.10101(49.46),105.07000(35.21),133.10279(28.97),147.11694(26.04),260.20131(21.26),193.12279(17.49),324.21480(16.41),95.04971(15.72),133.06520(15.10),95.08540(14.64),109.06370(14.56),306.20404(12.79),151.07612(12.02),279.21562(11.25),289.17904(9.40),175.10986(9.09),111.07976(9.09),128.10493(7.86),222.14934(7.32),325.22181(6.70),148.12093(6.47),149.09582(6.39),…
p2385	Manual			Hydroxybenzoic acid	positive	Leaves	[M+H]+	C7H6O3	Hydroxybenzoic acid derivatives		3.2	139.04	139.039	-6.10869	2	121.028(C7H5O2)=[M-18.01(H2O)]+	2-hydroxybenzoic acid	C1=CC=C(C(=C1)C(=O)O)O	InChI=1S/C7H6O3/c8-6-4-2-1-3-5(6)7(9)10/h1-4,8H,(H,9,10)	YGSDEFSMJLZEOE-UHFFFAOYSA-N		121.02789(100.00),122.03190(2.53),111.03836(2.30),95.03984(1.94),96.04552(1.66),121.61776(0.88),123.16951(0.74),121.96056(0.65),121.89758(0.60),95.85295(0.55)
p2390	GNPS	0.86	mirror_plot (see Supplementary Figure F)	Glutamylphenylalanine	positive	Leaves	[M+H]+	C14H18N2O5	Amino acids, peptides, and analogues		3.31	295.129	295.129	-1.99579	2	130.049(C5H8NO3)=[M+H-165.079(C9H11NO2)]+ ; 166.086(C9H12NO2)=[M+H-129.042(C5H7NO3)]+ ; 149.058(C9H9O2)=[M+H-146.069(C5H10N2O3)]+	(2S)-2-amino-5-[[(1S)-1-carboxy-2-phenylethyl]amino]-5-oxopentanoic acid	C1=CC=C(C=C1)CC(C(=O)O)NC(=O)CCC(C(=O)O)N	InChI=1S/C14H18N2O5/c15-10(13(18)19)6-7-12(17)16-11(14(20)21)8-9-4-2-1-3-5-9/h1-5,10-11H,6-8,15H2,(H,16,17)(H,18,19)(H,20,21)/t10-,11-/m0/s1	XHHOHZPNYFQJKL-QWRGUYRKSA-N		120.08035(100.00),166.08556(31.36),103.05316(27.58),232.09744(10.27),130.04896(8.06),121.08329(7.83),186.09094(7.22),278.10366(6.90),149.05887(3.88),131.04869(3.79),107.05052(3.63),119.04673(3.37),147.04429(2.83),295.12654(2.57),136.07461(2.50),102.04658(2.31),132.08119(2.05),137.07575(1.93),120.10767(1.93),103.07439(1.83),296.13704(1.64),294.15673(1.61),280.11336(1.61),276.14181(1.61),194.08158(…
p2410	Manual			Glutamylvaline	positive	Leaves	[M+H]+	C10H18N2O5	Amino acids, peptides, and analogues		1.3	247.129	247.129	-1.96309	2	230.103(C10H16NO5)=[M+H-16.018(NH2)]+ ; 130.049(C5H8NO3)=[M+H-117.079(C5H11NO2)]+ ; 184.097(C9H14NO3)=[M+H-46.005(CH2O2)-17.026(NH3)]+	(4S)-4-amino-5-[[(1S)-1-carboxy-2-methylpropyl]amino]-5-oxopentanoic acid	CC(C)C(C(=O)O)NC(=O)C(CCC(=O)O)N	InChI=1S/C10H18N2O5/c1-5(2)8(10(16)17)12-9(15)6(11)3-4-7(13)14/h5-6,8H,3-4,11H2,1-2H3,(H,12,15)(H,13,14)(H,16,17)/t6-,8-/m0/s1	SITLTJHOQZFJGG-XPUUQOCRSA-N		184.09732(100.00),118.08492(75.75),230.10282(74.16),130.04969(32.74),247.13313(18.58),102.05299(17.70),156.10086(17.35),129.00075(15.40),140.52075(15.04),240.07344(12.04),96.04308(10.44),97.07602(10.27),153.49597(9.91),145.02541(9.73),131.05253(9.73),185.09809(9.56),132.95719(9.38),226.96693(9.20),175.92849(9.03),133.03416(8.85),202.14188(8.67),120.08185(8.67),119.08938(8.67),229.06811(8.50),113.…
p2435	Manual			Hydroxyindole-carboxylic acid	positive	Leaves	[M+H]+	C9H7NO3	Indoles and derivatives		1.97	178.05	178.05	-3.34684	2	132.044(C8H6NO)=[M+H-46.005(CH2O2)]+ ; 134.060(C8H8NO)=[M+H-43.989(CO2)]+ ; 116.049(C8H6N)=[M+H-43.991(CO2)-18.01(H2O)]+	5-hydroxy-1H-indole-2-carboxylic acid	C1=CC2=C(C=C1O)C=C(N2)C(=O)O	InChI=1S/C9H7NO3/c11-6-1-2-7-5(3-6)4-8(10-7)9(12)13/h1-4,10-11H,(H,12,13)	BIMHWDJKNOMNLD-UHFFFAOYSA-N		134.06041(100.00),132.04453(49.03),107.04856(40.85),106.06497(28.43),160.03987(26.60),104.04874(20.66),105.03350(16.95),133.05239(16.01),118.06450(11.48),178.04945(10.75),105.04456(8.24),106.04140(7.82),135.06434(7.30),117.05602(6.99),105.05768(6.47),116.04701(5.89),144.05468(5.74),96.05002(5.22),161.04286(4.85),178.12180(4.80),134.09754(4.69),95.04850(4.69),107.06794(3.23),106.02914(3.13),145.06…
p2448	Manual			Demethylblumenol B malonyl hexoside	positive	Leaves	[M+H+NH3]+	C21H32O11	Megastigmanes		6.85	478.229	478.229	1.29812	2	195.138(C12H19O2)=[M+H-162.053(C6H10O5)-86.000(C3H2O3)-18.01(H2O)-17.026(NH3)]+ ; 213.148(C12H21O3)=[M+H-162.053(C6H10O5)-86.000(C3H2O3)-17.026(NH3)]+ ; 135.116(C10H15)=[M+H-162.053(C6H10O5)-86.000(C3H2O2)-18.01(H2O)-60.021(C2H4O2)-17.026(NH3)]+		O=C(O)CC(=O)OCC1OC(OC(C)CCC2(O)C(C)=CC(=O)CC2C)C(O)C(O)C1O	InChI=1S/C21H32O11/c1-10-6-13(22)7-11(2)21(10,29)5-4-12(3)31-20-19(28)18(27)17(26)14(32-20)9-30-16(25)8-15(23)24/h6,11-12,14,17-20,26-29H,4-5,7-9H2,1-3H3,(H,23,24)	HJNWEIFPTNCBEQ-UHFFFAOYSA-N		195.13793(100),213.14814(83.42),177.12764(38.48),95.08495(30.64),135.11643(29.35),196.14221(15.53),127.03849(7.82),214.15186(7.27),159.11725(6.9),149.13207(6.85),479.19085(6.51),133.10187(5.51),96.08794(5.19),145.0481(4.77),231.05019(4.77),105.0188(3.73),99.04304(3.59),110.03151(3.15),97.02874(2.94),107.08669(2.81),121.10182(2.7),435.19657(2.49),149.09589(2.44),197.14147(2.39),211.16821(2.36),215…
p2470	Manual			Dinor-oxo-phytodienoic acid	positive	Leaves	[M+H]+	C16H24O3	Fatty Acyls		7.29	265.18	265.18	-2.22821	2	247.167(C16H23O2)=[M+H-18.01(H2O)]+ ; 149.096(C10H13O)=[M+H-116.084(C6H12O2)]+ ; 219.175(C15H23O)=[M+H-46.005(CH2O2)]+	6-[(1S,5S)-4-oxo-5-[(Z)-pent-2-enyl]cyclopent-2-en-1-yl]hexanoic acid	CCC=CCC1C(C=CC1=O)CCCCCC(=O)O	InChI=1S/C16H24O3/c1-2-3-5-9-14-13(11-12-15(14)17)8-6-4-7-10-16(18)19/h3,5,11-14H,2,4,6-10H2,1H3,(H,18,19)/b5-3-/t13-,14-/m0/s1	SZVNKXCDJUBPQO-DWMAKUKJSA-N		95.08546(100.00),97.06324(95.68),121.10013(83.81),131.08567(80.94),137.09669(76.98),95.04823(75.90),135.07993(73.74),247.16732(70.50),201.16200(70.14),105.06970(69.78),109.06406(65.47),109.09933(55.04),119.08556(47.12),107.04782(44.24),121.06453(43.17),107.08424(42.09),187.10930(41.73),203.14166(40.65),149.09600(40.65),103.05330(39.21),133.10090(38.85),145.09943(36.33),151.11326(34.53),169.09831(…
p2515	Manual			Phytoprostane A1	positive	Leaves	[M+H]+	C18H28O4	Fatty Acyls		12.65	309.207	309.206	-1.82844	2	291.197(C18H27O3)=[M+H-18.01(H2O)]+ ; 165.092(C10H13O2)=[M+H-144.115(C8H16O2)	8-[2-[(E)-3-hydroxypent-1-enyl]-5-oxocyclopent-3-en-1-yl]octanoic acid	CCC(C=CC1C=CC(=O)C1CCCCCCCC(=O)O)O	InChI=1S/C18H28O4/c1-2-15(19)12-10-14-11-13-17(20)16(14)8-6-4-3-5-7-9-18(21)22/h10-16,19H,2-9H2,1H3,(H,21,22)/b12-10+	OXXJZDJLYSMGIQ-ZRDIBKRKSA-N		105.06980(100.00),291.19769(56.05),151.11196(48.39),121.10223(46.77),125.09597(45.56),95.04815(40.73),131.08679(39.92),95.08438(38.71),109.06296(36.29),133.10310(35.89),107.08573(34.68),211.13417(27.42),131.04770(27.42),97.09904(26.21),138.08996(25.40),111.08151(25.40),109.02675(25.00),129.06377(24.60),245.15359(24.19),189.13104(23.79),237.10905(23.39),176.10969(22.98),158.10440(22.98),106.06987(…
p2533	Standard - internal library			Quercetin-dihexoside_isomer	positive	Leaves	[M+H]+	C27H30O17	Flavonoid glycoside	4.18	4.14	627.156	627.156	-0.309266	2	303.049(C15H11O7)=[M+H-2x162.053(C6H10O5)]+ ; 465.102(C21H21O12)=[M+H-162.053(C6H10O5)]+	2-(3,4-dihydroxyphenyl)-5-hydroxy-3,7-bis[[(2S,3R,4S,5S,6R)-3,4,5-trihydroxy-6-(hydroxymethyl)oxan-2-yl]oxy]chromen-4-one	C1=CC(=C(C=C1C2=C(C(=O)C3=C(C=C(C=C3O2)OC4C(C(C(C(O4)CO)O)O)O)O)OC5C(C(C(C(O5)CO)O)O)O)O)O	InChI=1S/C27H30O17/c28-6-14-17(33)20(36)22(38)26(42-14)40-9-4-12(32)16-13(5-9)41-24(8-1-2-10(30)11(31)3-8)25(19(16)35)44-27-23(39)21(37)18(34)15(7-29)43-27/h1-5,14-15,17-18,20-23,26-34,36-39H,6-7H2/t14-,15-,17-,18-,20+,21+,22-,23-,26-,27+/m1/s1	BNSCASRSSGJHQH-DEFKTLOSSA-N		303.04961(100.00),465.10208(23.02),304.05239(16.01),466.10420(4.85),97.02733(2.22),305.05387(1.89),467.10888(1.05),127.03802(1.03),145.04892(1.03),303.17710(0.47),99.04423(0.43),608.20286(0.38),285.03903(0.36),98.03358(0.35),303.26197(0.34),177.05615(0.34),431.15419(0.31),163.06205(0.30),109.02868(0.30),469.04210(0.26),302.88344(0.26),522.67721(0.26),303.00276(0.26),313.11217(0.26),102.05476(0.25…
p2535	Manual			Lysine(butyryl)-OH	positive	Leaves	[M+H]+	C10H20N2O3	Amino acids, peptides, and analogues		3.29	217.155	217.155	-1.00384	2	200.128(C10H18NO3)=[M+H-17.026(NH3)]+, 171.149(C9H19N2O)=[M+H-46.005(CH2O2)]+	2-amino-6-(butanoylamino)hexanoic acid	CCCC(=O)NCCCCC(C(=O)O)N	InChI=1S/C10H20N2O3/c1-2-5-9(13)12-7-4-3-6-8(11)10(14)15/h8H,2-7,11H2,1H3,(H,12,13)(H,14,15)	VRWLRMTUPOYQFV-UHFFFAOYSA-N		200.12791(100.00),130.04943(23.88),171.14777(11.41),95.04892(10.91),96.05193(8.58),102.05195(5.24),201.13028(5.10),124.04502(4.39),141.08869(4.18),129.06723(4.11),160.02376(3.69),113.05692(3.61),143.99956(3.54),106.04865(3.40),169.04871(3.26),142.99571(3.19),130.06757(3.19),105.04357(3.05),127.04267(2.83),97.05780(2.83),133.97783(2.76),173.15675(2.69),172.15318(2.69),111.02233(2.62),137.09579(2.4…
p2536	GNPS	0.8	mirror_plot (see Supplementary Figure F)	Spirobrassinin_isomer	positive	Leaves	[M+H]+	C11H10N2OS2	Indoles and derivatives		10.9	251.031	251.031	-1.73901	2	203.027(C10H7N2OS)=[M+H-48.003(CH4S)]+ ; 178.032(C9H8NOS)=[M+H-72.998(C2H3NS)]+	(3S)-2'-methylsulfanylspiro[1H-indole-3,5'-4H-1,3-thiazole]-2-one	CSC1=NCC2(S1)C3=CC=CC=C3NC2=O	InChI=1S/C11H10N2OS2/c1-15-10-12-6-11(16-10)7-4-2-3-5-8(7)13-9(11)14/h2-5H,6H2,1H3,(H,13,14)/t11-/m1/s1	FUHQSEOSBHASCH-LLVKDONJSA-N		178.03143(100.00),203.02722(43.59),116.04947(19.17),117.05666(15.21),145.05128(14.80),251.03063(11.97),160.02097(10.34),179.03342(7.52),160.06215(4.80),134.05894(4.05),175.08697(3.81),204.02912(3.33),133.00914(3.20),150.03779(2.73),252.03602(2.57),144.04390(2.35),180.02832(2.11),141.04334(2.00),114.03304(1.98),253.02747(1.82),223.03610(1.82),102.04899(1.52),148.02001(1.47),132.04422(1.47),104.049…
p2562	GNPS	0.7	mirror_plot (see Supplementary Figure F)	Methoxyindole-carbaldehyde	positive	Leaves	[M+H]+	C10H9NO2	Indoles and derivatives		6.47	176.071	176.071	-3.50726	2	144.044(C9H6NO)=[M+H-32.026(CH4O)]+ ; 148.075(C9H10NO)=[M+H-27.996(CO)]+ ; 116.049(C8H6N)=[M+H-27.996(CO)-32.026(CH4O)]+	5-methoxy-1H-indole-3-carbaldehyde	COC1=CC2=C(C=C1)NC=C2C=O	InChI=1S/C10H9NO2/c1-13-8-2-3-10-9(4-8)7(6-12)5-11-10/h2-6,11H,1H3	TUWARWGEOHQXCO-UHFFFAOYSA-N		161.04659(100.00),104.04774(69.15),176.07069(39.81),160.03842(37.87),133.05121(29.75),148.07307(19.95),117.05402(14.37),158.05938(12.00),116.04895(10.82),162.05033(9.30),145.05237(9.13),105.04350(9.04),130.06357(7.44),174.05458(6.68),105.05601(6.59),102.03959(6.00),146.05804(5.92),117.03126(5.41),115.03878(5.41),118.04588(5.07),176.97620(4.82),159.02871(4.82),132.06325(4.48),114.03365(4.40),144.0…
p2594	Manual			Leucylleucine	positive	Roots	[M+H]+	C12H24N2O3	Amino acids, peptides, and analogues		3.79	245.187	245.186	-1.32552	2	132.101(C6H14NO2)=[M+H-113.084(C6H11NO)]+	2-[(2-amino-4-methylpentanoyl)amino]-4-methylpentanoic acid	CC(C)CC(C(=O)NC(CC(C)C)C(=O)O)N	InChI=1S/C12H24N2O3/c1-7(2)5-9(13)11(15)14-10(12(16)17)6-8(3)4/h7-10H,5-6,13H2,1-4H3,(H,14,15)(H,16,17)	LCPYQJIKPJDLLB-UHFFFAOYSA-N		247.1084(100.00),117.0573(50),132.1013(47.22),103.0404(41.67),154.0649(38.89),232.0886(33.33),248.1004(30.56),182.0492(27.78),301.0887(27.78),143.0466(26.11),245.1341(25.56),149.0977(24.44),172.0728(23.89),229.0948(23.89),116.0496(22.22),136.0754(22.22),213.0659(22.22),186.0896(21.67),198.1092(20.56),187.0814(20),245.0947(20),160.007(19.44),160.0794(19.44),116.0709(18.89),224.9124(18.89),109.0639…
p2602	Manual			Isoleucyl-glutamate	positive	Roots	[M+H]+	C11H20N2O5	Amino acids, peptides, and analogues		1.04	261.145	261.145	-1.24452	2	148.060(C5H10NO4)=[M+H-113.085(C6H11NO)]+	2-[(2-amino-3-methylpentanoyl)amino]pentanedioic acid	CCC(C)C(C(=O)NC(CCC(=O)O)C(=O)O)N	InChI=1S/C11H20N2O5/c1-3-6(2)9(12)10(16)13-7(11(17)18)4-5-8(14)15/h6-7,9H,3-5,12H2,1-2H3,(H,13,16)(H,14,15)(H,17,18)	KTGFOCFYOZQVRJ-UHFFFAOYSA-N		119.0153(100.00),200.1289(60),98.983(56.67),148.0599(38),246.1371(29.33),130.0516(24.67),113.0701(20),102.0532(18),132.1015(14),198.9838(12.67),200.0547(12.67),173.056(10.67),208.9952(10.67),228.1259(10),112.981(9.33),121.0332(9.33),146.0271(9.33),243.1637(9.33),191.0157(8.67),101.0435(8),127.0512(8),147.0446(8),201.0668(8),105.0048(7.33),123.043(7.33),125.9527(7.33),128.5722(7.33),133.0489(7.33)…
p2611	Manual			Sinapoyl-dihexoside	positive	Roots	[M+H-H2O]+	C23H32O15	Hydroxycinnamic acids and derivatives		5.91	531.171	531.171	-0.160024	2	369.118(C17H21O9)=[M+H-18.01(H2O)-162.053(C6H10O5)]+ ; 207.064(C11H11O4)=[M+H-18.01(H2O)-2x162.053(C6H10O5)]+	[(2R,3S,4S,5R,6R)-6-[(2S,3S,4S,5R)-3,4-dihydroxy-2,5-bis(hydroxymethyl)oxolan-2-yl]oxy-3,4,5-trihydroxyoxan-2-yl]methyl (E)-3-(4-hydroxy-3,5-dimethoxyphenyl)prop-2-enoate	COC1=CC(=CC(=C1O)OC)/C=C/C(=O)OC[C@@H]2[C@H]([C@@H]([C@H]([C@H](O2)O[C@]3([C@H]([C@@H]([C@H](O3)CO)O)O)CO)O)O)O	InChI=1S/C23H32O15/c1-33-11-5-10(6-12(34-2)16(11)27)3-4-15(26)35-8-14-17(28)19(30)20(31)22(36-14)38-23(9-25)21(32)18(29)13(7-24)37-23/h3-6,13-14,17-22,24-25,27-32H,7-9H2,1-2H3/b4-3+/t13-,14-,17-,18-,19+,20-,21+,22-,23+/m1/s1	DJBWDHVUJCXYBH-IBVGEFGBSA-N		207.0652(100.00),175.0392(31.58),369.1182(26.32),351.1077(21.05),208.0685(16.14),147.0437(11.75),225.0756(8.42),163.0747(7.02),119.0487(6.84),146.0596(5.96),370.1218(5.44),131.0482(5.26),352.1113(4.91),176.0431(4.39),97.0279(3.33),531.1714(2.98),127.0392(2.81),291.085(2.46),109.028(2.28),192.0668(2.28),145.0497(2.11),137.0583(1.93),318.0993(1.93),209.0796(1.65),174.0547(1.6),531.1424(1.53),336.10…
p2588	GNPS	0.92	mirror_plot (see Supplementary Figure F)	Quercetin-hexoside	positive	Leaves	[M+H]+	C21H20O12	Flavonoid glycoside		3.41	465.103	465.103	-1.07144	2	303.049(C15H11O7)=[M+H-162.053(C6H10O5)]+	3,5,7-trihydroxy-2-[4-hydroxy-3-[(2S,5S)-3,4,5-trihydroxy-6-(hydroxymethyl)oxan-2-yl]oxyphenyl]chromen-4-one	C1=CC(=C(C=C1C2=C(C(=O)C3=C(C=C(C=C3O2)O)O)O)OC4C(C(C(C(O4)CO)O)O)O)O	InChI=1S/C21H20O12/c22-6-13-15(26)17(28)19(30)21(33-13)32-11-3-7(1-2-9(11)24)20-18(29)16(27)14-10(25)4-8(23)5-12(14)31-20/h1-5,13,15,17,19,21-26,28-30H,6H2/t13?,15-,17?,19?,21-/m1/s1	YLWQTYZKYGNKPI-CHJOGEPZSA-N		303.04993(100.00),304.05371(9.45),229.04897(3.97),165.01839(3.76),247.05826(3.70),267.08470(3.06),127.03679(2.98),257.04430(2.92),465.10032(2.77),99.04383(2.68),201.05026(2.39),207.05986(2.19),274.04982(2.16),285.03909(2.10),183.01638(1.84),105.03144(1.75),306.05761(1.66),255.00785(1.63),109.03366(1.63),105.01803(1.60),267.10826(1.55),463.99921(1.52),302.09093(1.52),305.04455(1.46),275.05418(1.46…
p2637	Manual			Coumaroylquinic acid hexoside	positive	Leaves	[M+H]+	C22H28O13	Quinic acids and derivatives		3.1	501.161	501.16	-2.27287	2	147.044(C9H7O2)=[M+H-162.053(C6H10O5)-192.063(C7H12O6)]+ ; 309.095(C15H17O7)=[M+H-192.063(C7H12O6)]+		OC1C(OC2CC(O)(CC(O)C2OC(=O)/C=C/c2cccc(O)c2)C(=O)O)C(O)C(CO)OC1O	InChI=1S/C22H28O13/c23-9-14-16(27)19(17(28)20(29)34-14)33-13-8-22(32,21(30)31)7-12(25)18(13)35-15(26)5-4-10-2-1-3-11(24)6-10/h1-6,12-14,16-20,23-25,27-29,32H,7-9H2,(H,30,31)/b5-4+	VCAYILZPSSBOBT-SNAWJCMRSA-N		147.04389(100.00),148.04723(10.45),119.04917(8.36),309.09497(4.35),291.08745(2.37),310.10096(1.51),120.05164(1.40),165.05333(1.32),263.05030(1.11),339.00094(1.02),310.94574(1.00),99.04363(1.00),482.14049(0.97),436.85550(0.95),149.05244(0.95),483.78168(0.93),137.07789(0.93),499.08114(0.90),147.59432(0.88),97.02948(0.88),218.92317(0.86),247.91504(0.84),229.04260(0.84),311.00869(0.83),131.05313(0.83…
p2664	GNPS	0.79	mirror_plot (see Supplementary Figure F)	Sinapoyl-malate_isomer	positive	Leaves	[M+H]+	C15H16O9	Hydroxycinnamic acids and derivatives		3.37	341.087	341.087	-1.30385	2	207.065(C11H11O4)=[M+H-134.021(C4H6O5)]+ ; 177.055(C10H9O3)=[M+H-164.032(C5H8O6)]+	2-[(E)-3-(4-hydroxy-3,5-dimethoxyphenyl)prop-2-enoyl]oxybutanedioic acid	COC1=CC(=CC(=C1O)OC)C=CC(=O)OC(CC(=O)O)C(=O)O	InChI=1S/C15H16O9/c1-22-9-5-8(6-10(23-2)14(9)19)3-4-13(18)24-11(15(20)21)7-12(16)17/h3-6,11,19H,7H2,1-2H3,(H,16,17)(H,20,21)/b4-3+	DUDGAPSRYCQPBG-ONEGZZNKSA-N		207.06475(100.00),175.03844(40.94),119.04828(30.38),183.06561(14.93),147.04425(11.41),135.04303(10.55),163.03867(9.38),145.02926(8.53),177.05651(8.21),103.07545(7.89),146.03078(7.04),178.08694(6.61),327.24437(6.40),299.08099(6.08),245.11232(5.76),145.05046(5.44),123.03622(5.44),108.05590(5.44),295.04044(5.33),157.03900(5.33),180.08661(5.12),339.15541(5.01),293.09636(5.01),256.01881(5.01),171.0549…
p2695	Manual			Methoxyindolecarbinole	positive	Leaves	[M+H]+	C10H11NO2	Indoles and derivatives		3.03	178.087	178.086	-3.57424	2	146.0603(C9H8NO)=[M+H-32.026(CH4O)]+	(1-methoxyindol-3-yl)methanol	CON1C=C(C2=CC=CC=C21)CO	InChI=1S/C10H11NO2/c1-13-11-6-8(7-12)9-4-2-3-5-10(9)11/h2-6,12H,7H2,1H3	AQEZKEWAYCAHAX-UHFFFAOYSA-N		177.9859(100.00),98.0603(28.03),136.0764(28.03),99.0674(25.31),95.0489(16.53),103.0565(15.27),179.984(14.85),136.052(10.88),180.9842(10.67),119.0498(10.46),163.0369(10.46),120.0798(10.04),108.9478(9.83),106.9508(9.62),117.0378(9.62),179.1162(9.21),214.925(9.21),132.0467(9),106.0668(7.95),107.0849(7.53),146.0603(7.53),97.9952(7.32),163.0859(7.32),178.16(6.9),146.0336(6.69),132.9635(5.44)
p2705	Manual			Ethyl syringate	positive	Leaves	[M+H]+	C11H14O5	Benzoic acids and derivatives		3.08	227.092	227.091	-2.54201	2	209.081(C11H13O4)=[M+H-18.01(H2O)]+ ; 181.049(C9H9O4)=[M+H-46.042(C2H6O)]+ ; 155.069(C8H11O3)=[M+H-72.022(C3H4O2)]+	ethyl 4-hydroxy-3,5-dimethoxybenzoate	CCOC(=O)C1=CC(=C(C(=C1)OC)O)OC	InChI=1S/C11H14O5/c1-4-16-11(13)7-5-8(14-2)10(12)9(6-7)15-3/h5-6,12H,4H2,1-3H3	WKUVKFZZCHINKG-UHFFFAOYSA-N		181.04992(100.00),140.04605(35.96),151.03757(22.37),155.06803(16.74),100.11136(16.07),97.02913(12.69),108.01920(12.31),182.05321(12.01),209.08150(10.96),173.07985(10.21),95.04808(8.93),141.05245(7.81),95.01261(6.83),171.06408(6.61),125.02369(6.38),109.02437(6.16),110.03653(6.01),123.04466(5.86),99.04412(5.48),98.03676(4.65),127.03928(4.50),210.08985(4.43),95.08450(4.35),124.04747(4.28),121.02583(…
p2768	Standard - internal library			Sinapine	positive	Leaves	[M]+	C16H24NO5+	Hydroxycinnamic acids and derivatives	3.65	3.69	310.165	310.165	-0.771007	2	207.065(C11H11O4)=[M-103.099(C5H13NO)]+ ; 251.091(C12H15O5)=[M-59.073(C3H10N)]+ ; 147.043(C9H7O2)=[M-103.099(C5H3NO)-2x30.010(CH2O)]+	2-[(E)-3-(4-hydroxy-3,5-dimethoxyphenyl)prop-2-enoyl]oxyethyl-trimethylazanium	C[N+](C)(C)CCOC(=O)C=CC1=CC(=C(C(=C1)OC)O)OC	InChI=1S/C16H23NO5/c1-17(2,3)8-9-22-15(18)7-6-12-10-13(20-4)16(19)14(11-12)21-5/h6-7,10-11H,8-9H2,1-5H3/p+1	HUJXHFRXWWGYQH-UHFFFAOYSA-O		251.09151(100.00),252.09437(13.53),119.04886(12.49),175.03865(10.56),147.04332(8.91),310.16410(3.81),207.06494(3.41),179.06856(2.32),135.04297(2.15),253.09619(2.14),149.02224(2.05),164.04664(1.89),163.03889(1.65),132.01988(1.64),134.03485(1.63),118.04015(1.55),115.05354(1.45),236.07146(1.11),120.05300(1.10),129.03233(1.06),235.05981(0.98),117.06861(0.85),121.02807(0.85),128.06102(0.82),193.04918(…
p2772	Manual			Feruloyl-dihexoside_isomer	positive	Leaves	[M+H]+	C22H30O14	Hydroxycinnamic acids and derivatives		3.48	519.172	519.17	-4.6309	2	177.055(C10H9O3)=[M+H-2x162.053(C6H10O5)-18.01(H2O)]+ ; 339.106(C16H19O8)=[M+H-162.053(C6H10O5)-18.01(H2O)]+	[6-[3,4-dihydroxy-2,5-bis(hydroxymethyl)oxolan-2-yl]oxy-3,4,5-trihydroxyoxan-2-yl]methyl (E)-3-(4-hydroxy-3-methoxyphenyl)prop-2-enoate	COC1=C(C=CC(=C1)C=CC(=O)OCC2C(C(C(C(O2)OC3(C(C(C(O3)CO)O)O)CO)O)O)O)O	InChI=1S/C22H30O14/c1-32-12-6-10(2-4-11(12)25)3-5-15(26)33-8-14-16(27)18(29)19(30)21(34-14)36-22(9-24)20(31)17(28)13(7-23)35-22/h2-6,13-14,16-21,23-25,27-31H,7-9H2,1H3/b5-3+	XMBZZLUIFFOAHR-HWKANZROSA-N		177.05447(100.00),339.10657(40.32),193.04730(37.21),195.06500(36.91),147.04460(15.55),178.05757(13.64),163.03740(13.54),97.02824(13.44),145.02809(12.64),146.02907(12.34),127.03854(9.53),119.04664(9.03),163.06003(8.63),137.05865(8.32),194.05330(8.12),135.04551(6.02),339.13463(5.82),145.05079(5.82),130.06647(5.82),187.07545(5.72),116.07061(5.62),178.02193(5.52),467.11871(5.42),161.02322(5.42),344.0…
p2803	Manual			Feruloyl-hexoside	positive	Leaves	[M+H-H2O]+	C16H20O9	Hydroxycinnamic acids and derivatives		5.79	339.108	339.108	0.151943	2	177.054(C10H9O3)=[M+H-18.01(H2O)-162.053(C6H10O5)]+ ; 149.060(C9H9O2)=[M+H-18.01(H2O)-162.053(C6H10O5)-27.995(CO)]+	(E,5R,6S,7R,8R)-5,6,7,8,9-pentahydroxy-1-(4-hydroxy-3-methoxyphenyl)non-1-ene-3,4-dione	COC1=C(C=CC(=C1)C=CC(=O)C(=O)C(C(C(C(CO)O)O)O)O)O	InChI=1S/C16H20O9/c1-25-12-6-8(2-4-9(12)18)3-5-10(19)13(21)15(23)16(24)14(22)11(20)7-17/h2-6,11,14-18,20,22-24H,7H2,1H3/b5-3+/t11-,14-,15+,16+/m1/s1	FWHJRKHBZLMKQW-DZLOKQDQSA-N		177.05383(100.00),117.03324(38.66),145.02738(23.63),149.06005(11.75),178.05669(8.27),114.09066(7.08),97.02740(4.18),134.03759(3.40),340.26145(3.36),195.05860(3.24),109.10045(3.07),128.03943(2.83),229.08478(2.78),322.25718(2.74),391.73783(2.58),116.05293(2.46),127.03939(2.29),107.04769(2.25),193.05110(2.17),321.09837(2.13),196.94451(2.01),140.99948(2.01),151.03891(1.92),187.07755(1.88),223.10786(1…
p2851	Manual			Feruloyl-dihexoside_isomer	positive	Leaves	[M+H]+	C22H30O14	Hydroxycinnamic acids and derivatives		2.3	519.172	519.171	-2.43109	2	177.054(C10H9O3)=[M+H-2x162.053(C6H10O5)-18.01(H2O)]+ ; 339.107(C16H19O8)=[M+H-162.053(C6H10O5)-18.01(H2O)]+	[6-[3,4-dihydroxy-2,5-bis(hydroxymethyl)oxolan-2-yl]oxy-3,4,5-trihydroxyoxan-2-yl]methyl (E)-3-(4-hydroxy-3-methoxyphenyl)prop-2-enoate	COC1=C(C=CC(=C1)C=CC(=O)OCC2C(C(C(C(O2)OC3(C(C(C(O3)CO)O)O)CO)O)O)O)O	InChI=1S/C22H30O14/c1-32-12-6-10(2-4-11(12)25)3-5-15(26)33-8-14-16(27)18(29)19(30)21(34-14)36-22(9-24)20(31)17(28)13(7-23)35-22/h2-6,13-14,16-21,23-25,27-31H,7-9H2,1H3/b5-3+	XMBZZLUIFFOAHR-HWKANZROSA-N		177.05428(100.00),339.10748(52.99),145.02803(17.27),321.09434(9.62),322.09954(8.64),146.03093(7.75),163.04089(7.56),178.05563(7.26),340.10908(7.07),501.15936(6.97),127.03769(6.97),200.07594(5.69),149.05764(5.69),291.08465(5.59),389.07547(5.40),375.84166(5.40),426.94566(5.10),521.72674(5.00),332.91656(4.71),196.02575(4.71),141.07313(4.61),324.97702(4.51),474.12486(4.22),302.98712(4.12),177.02957(4…
p2887	Manual			1-aci-nitro-2-(1H-indol-3-yl)ethane	positive	Leaves	[M+H]+	C10H10N2O2	Indoles and derivatives		3.23	191.082	191.081	-4.26379	2	116.049(C8H6N)=[M+H-75.032(C2H5NO2)]+ ; 130.065(C9H8N)=[M+H]-61.016(CH3NO2)]+	N-hydroxy-2-(1H-indol-3-yl)ethanimine oxide	C1=CC=C2C(=C1)C(=CN2)C/C=[N+](/O)\[O-]	InChI=1S/C10H10N2O2/c13-12(14)6-5-8-7-11-10-4-2-1-3-9(8)10/h1-4,6-7,11H,5H2,(H,13,14)	LZEDEUNADWSJKX-UHFFFAOYSA-N		146.0596(100.00),128.0489(26.67),162.0547(24.44),147.063(10.44),104.0489(10),144.0439(10),132.0439(9.33),95.0485(6.89),116.0489(6.44),101.038(5.11),129.0459(4.44),117.0559(4),133.028(3.78),118.0643(3.56),163.0575(3.33),105.0446(3.11),190.0497(2.89),105.0331(2.44),119.0485(2),173.0289(1.96),174.0547(1.91),145.0473(1.56),103.0538(1.31),130.0649(1.18),151.0376(1.18),133.047(1.13),161.023(1.13),130.0…
p2963	Manual			Indole acetic acid	positive	Leaves	[M+H]+	C10H9NO2	Indoles and derivatives		3.93	176.071	176.071	-2.95325	2	130.065(C9H8N)=[M+H-46.005(CH2O2)]+ ; 158.059(C10H8NO)=[M+H-18.01(H2O)]+ ; 161.046(C9H7NO2)=[M+H-15.024(CH3)]+		C1=CC=C2C(=C1)C(=CN2)CC(=O)O	InChI=1S/C10H9NO2/c12-10(13)5-7-6-11-9-4-2-1-3-8(7)9/h1-4,6,11H,5H2,(H,12,13)	SEOVTRFCIGRIMH-UHFFFAOYSA-N		176.0704(100.00),158.0593(74.16),117.0332(43.77),161.0460(35.91),115.040694118057(29.87),133.051710444865(27.94),105.033135860085(25.66),104.049177906248(25.35),145.027890584489(19.9),149.058532753772(19.18),95.0484007248193(13.97),177.073828928047(13.76),114.033643444769(12.8),130.064748149089(11.97),178.051938908829(11.38),103.054121173707(10.69),108.020315608837(7.76),134.036921499607(7.55),13…
p3004	Manual			Kaempferol-tetrahexoside_isomer	positive	Leaves	[M+H]+	C39H50O26	Flavonoid glycoside		3.79	935.267	935.264	-2.55017	2	611.158(C27H31O16)=[M+H-2x162.053(C6H10O5)]+ ; 773.210(C33H41O21)=[M+H-162.053(C6H10O5)]+ ; 449.106(C21H21O11)=[M+H-3x162.053(C6H10O5)]+ ; 287.054(C15H11O6)=[M+H-4x162.053(C6H10O5)]+	7-[3,4-dihydroxy-6-(hydroxymethyl)-5-[3,4,5-trihydroxy-6-(hydroxymethyl)oxan-2-yl]oxyoxan-2-yl]oxy-3-[4,5-dihydroxy-6-(hydroxymethyl)-3-[3,4,5-trihydroxy-6-(hydroxymethyl)oxan-2-yl]oxyoxan-2-yl]oxy-5-hydroxy-2-(4-hydroxyphenyl)chromen-4-one	C1=CC(=CC=C1C2=C(C(=O)C3=C(C=C(C=C3O2)OC4C(C(C(C(O4)CO)OC5C(C(C(C(O5)CO)O)O)O)O)O)O)OC6C(C(C(C(O6)CO)O)O)OC7C(C(C(C(O7)CO)O)O)O)O	InChI=1S/C39H50O26/c40-7-16-21(46)25(50)29(54)37(59-16)63-33-19(10-43)62-36(31(56)28(33)53)57-13-5-14(45)20-15(6-13)58-32(11-1-3-12(44)4-2-11)34(24(20)49)64-39-35(27(52)23(48)18(9-42)61-39)65-38-30(55)26(51)22(47)17(8-41)60-38/h1-6,16-19,21-23,25-31,33,35-48,50-56H,7-10H2	ARCGCLWCGQKSSN-UHFFFAOYSA-N		287.05423(100.00),611.15873(15.07),288.05705(15.02),449.10677(5.70),773.20953(4.51),612.16110(4.31),145.04864(3.27),774.21101(2.48),325.11281(1.74),289.06006(1.71),97.02691(1.50),935.26151(1.50),130.06416(1.50),450.11136(1.47),163.05961(1.36),936.26844(1.00),326.11081(0.88),289.09149(0.77),127.03707(0.69),613.16343(0.65),385.08692(0.49),190.04577(0.49),329.06123(0.48),109.02725(0.47),453.12502(0.…
p3023	Manual			Phenylacetylaspartic acid	positive	Leaves	[M+H]+	C12H13NO5	Amino acids, peptides, and analogues		4.01	252.087	252.088	1.64616	2	134.044(C4H8NO4)=[M+H-118.042(C8H6O)]+ ; 116.034(C4H6NO3)=[M+H-118.042(C8H6O)-18.01(H2O)]+	2-[(2-phenylacetyl)amino]butanedioic acid	C1=CC=C(C=C1)CC(=O)NC(CC(=O)O)C(=O)O	InChI=1S/C12H13NO5/c14-10(6-8-4-2-1-3-5-8)13-9(12(17)18)7-11(15)16/h1-5,9H,6-7H2,(H,13,14)(H,15,16)(H,17,18)	SVFKZPQPMMZHLZ-UHFFFAOYSA-N		134.04430(100.00),116.03329(33.50),99.00693(11.77),135.04753(9.60),136.07506(7.91),98.02323(6.13),207.13723(3.15),101.09642(2.89),131.03986(2.75),146.06075(2.71),171.05404(2.67),103.05281(2.58),236.13008(2.49),222.04081(2.49),137.08105(2.49),99.07855(2.40),143.06864(2.31),121.04785(2.31),117.05555(2.27),115.05217(2.27),192.06170(2.22),132.10046(2.18),219.13719(2.13),234.07442(2.09),190.12318(2.04…
p3025	Manual			Methylindole-carboxaldehyde	positive	Leaves	[M+H]+	C10H9NO	Indoles and derivatives		4.77	160.076	160.076	-2.26307	2	130.064(C9H8N)=[M+H-30.01(CH2O)]+ ; 118.067(C8H8N)=[M+H-42.010(C2H2O)]+	2-methyl-1H-indole-3-carbaldehyde	CC1=C(C2=CC=CC=C2N1)C=O	InChI=1S/C10H9NO/c1-7-9(6-12)8-4-2-3-5-10(8)11-7/h2-6,11H,1H3	CYZIVXOEJNAIBS-UHFFFAOYSA-N		130.06445(100.00),160.07518(41.38),103.05326(29.73),105.04276(28.89),117.05630(27.51),131.06680(26.05),132.08025(23.30),95.04807(20.00),128.04839(17.93),102.04510(14.56),148.07562(11.65),158.06902(11.03),115.05322(6.36),161.04585(5.06),106.06351(4.98),129.05168(4.21),103.04046(4.06),100.07580(3.98),145.04963(3.75),161.07569(3.37),130.27433(3.37),118.06702(3.22),96.05008(3.22),134.05415(2.91),143.…
p3047	Manual			Serinyl-Indole-carboxylic acid	positive	Leaves	[M+H]+	C12H12N2O4	Indoles and derivatives		3.29	249.088	249.087	-3.17517	2	162.055(C9H8NO2)=[M+H-87.032(C3H5NO2)]+ ; 116.050(C8H6N)=[M+H-133.037(C4H7NO4)]+	(S)-2-Amino-3-(3-indolylcarbonyloxy)propionic acid	N[C@@H](COC(=O)C1=CNC2=CC=CC=C12)C(O)=O	InChI=1S/C12H12N2O4/c13-9(11(15)16)6-18-12(17)8-5-14-10-4-2-1-3-7(8)10/h1-5,9,14H,6,13H2,(H,15,16)/t9-/m0/s1	IYOVEQSRCPYGPP-VIFPVBQESA-N		162.05469(100.00),134.05956(64.58),249.08602(46.65),146.05850(46.56),175.08702(41.30),106.06491(35.96),221.09160(29.62),116.04976(26.99),163.05722(24.00),185.07137(21.47),118.06436(19.66),144.05429(15.76),203.08219(15.49),158.05930(14.95),204.06541(14.58),250.09063(10.69),105.05413(8.33),104.05757(8.33),175.06372(7.79),103.05400(7.79),117.05562(7.61),132.04490(7.43),213.06747(6.88),186.05335(6.70…
p3084	Manual			Raphanusamic acid	positive	Leaves	[M+H]+	C4H5NO2S2	Amino acids, peptides, and analogues		1.61	163.984	163.983	-5.61461	2	117.977(C3H4NS2)=[M+H-46.005(CH2O2)]+	(4R)-2-sulfanylidene-1,3-thiazolidine-4-carboxylic acid	C1C(NC(=S)S1)C(=O)O	InChI=1S/C4H5NO2S2/c6-3(7)2-1-9-4(8)5-2/h2H,1H2,(H,5,8)(H,6,7)/t2-/m0/s1	SQUOCHQOQMZGQP-REOHCLBHSA-N		120.08023(100.00),117.97739(50.20),95.04961(35.88),103.05516(18.04),104.99852(15.29),118.06488(15.10),106.02888(13.53),166.05241(12.16),121.06513(11.57),105.06896(11.18),105.04378(11.18),163.05110(9.80),96.05355(9.61),108.05264(7.84),124.98646(7.65),124.05052(7.45),119.71460(5.88),164.41034(5.69),107.04990(5.69),118.72689(5.10),220.32772(4.90),99.79021(4.90),95.36827(3.92)
p3177	Manual			Demethylblumenol B hexoside	positive	Leaves	[M+H+NH3]+	C18H30O8	Megastigmanes		5.73	392.228	392.228	-1.28648	2	195.138(C12H19O2)=[M+H-162.053(C6H10O5)-18.01(H2O)-17.026(NH3)]+ ; 135.117(C10H15)=[M+H-162.053(C6H10O5)-18.01(H2O)-60.021(C2H4O2)-17.026(NH3)]+		CC1=CC(=O)CC(C)C1(O)CCC(C)OC1OC(CO)C(O)C(O)C1O	InChI=1S/C18H30O8/c1-9-6-12(20)7-10(2)18(9,24)5-4-11(3)25-17-16(23)15(22)14(21)13(8-19)26-17/h6,10-11,13-17,19,21-24H,4-5,7-8H2,1-3H3	CNNDMAJBJGUXRB-UHFFFAOYSA-N		195.13775(100),95.08434(36.38),135.11672(35.35),177.12786(22.76),213.14899(20.71),149.02292(16.8),393.19007(13.93),159.11805(11),196.14173(10.28),105.06999(6.99),96.0899(6.58),135.08007(6.53),178.12968(6.27),107.08494(6.12),133.10186(5.76),137.09691(5.65),117.06956(4.27),170.08242(3.44),109.0636(3.29),119.08632(3.29),394.18756(3.24),149.13106(3.19),189.16406(3.08),392.20478(3.08),123.07965(3.03),…
p3211	Manual			Kaempferol-feruloyl-dihexoside_isomer	positive	Leaves	[M+H]+	C37H38O19	Flavonoid glycoside		6.49	787.209	787.208	-0.249483	2	339.108(C16H19O8)=[M+H-162.053(C6H10O5)-286.047(C15H10O6)]+ ; 287.055(C15H11O6)=[M+H-2x162.053(C6H10O5)-176.049(C10H8O3)]+ ; 177.054(C10H9O3)=[M+H-2x162.053(C6H10O5)-286.047(C15H10O6)]+	[(2S,5S)-2-[(2S,4S,5S)-2-[5,7-dihydroxy-2-(4-hydroxyphenyl)-4-oxochromen-3-yl]oxy-4,5-dihydroxy-6-(hydroxymethyl)oxan-3-yl]oxy-4,5-dihydroxy-6-(hydroxymethyl)oxan-3-yl] (E)-3-(4-hydroxy-3-methoxyphenyl)prop-2-enoate	OC1C(O)C(O)C(CO)OC1Oc1ccc(cc1OC)/C=C/C(=O)OCC1OC(OC=2C(=O)c3c(O)cc(O)cc3OC=2c2ccc(O)cc2)C(O)C(O)C1O	InChI=1S/C37H38O19/c1-50-21-10-15(2-8-19(21)42)3-9-25(44)54-34-30(48)27(45)23(13-38)52-36(34)56-35-31(49)28(46)24(14-39)53-37(35)55-33-29(47)26-20(43)11-18(41)12-22(26)51-32(33)16-4-6-17(40)7-5-16/h2-12,23-24,27-28,30-31,34-43,45-46,48-49H,13-14H2,1H3/b9-3+/t23?,24?,27-,28-,30?,31+,34?,35?,36+,37+/m1/s1	KFGIIYUDNPHGBJ-YRNFGXPYSA-N		177.05469(100.00),287.05521(44.82),625.15432(33.06),626.15879(12.35),288.05781(11.81),321.09616(11.19),178.05740(10.18),787.21796(7.97),339.10785(7.85),207.06334(5.22),145.02778(4.97),127.03802(4.05),329.07223(3.71),371.12540(3.42),788.20538(3.34),195.06667(3.13),520.18022(2.92),100.04708(2.88),373.12858(2.50),137.06054(2.38),182.08307(2.34),179.06104(2.30),696.20640(2.21),369.12050(2.17),337.087…
p3215	Manual			Kaempferol-hydroxyferuloyl-dihexoside_isomer	positive	Leaves	[M+H]+	C37H38O20	Flavonoid glycoside		5.3	803.203	803.203	-0.139145	2	355.102(C16H19O9)=[M+H-162.053(C6H10O5)-286.047(C15H10O6)]+ ; 193.049(C10H9O4)=[M+H-2x162.053(C6H10O5)-286.047(C15H10O6)]+ ; 287.056(C15H11O6)=[M+H-2x162.053(C6H10O5)-192.042(C10H8O4)]+ ; 641.151(C31H29O15)=[M+H-162.053(C6H10O5)]+	[(2R,3S,4S,5R,6S)-6-[(2S,3R,4S,5S,6R)-2-[5,7-dihydroxy-2-(4-hydroxyphenyl)-4-oxochromen-3-yl]oxy-4,5-dihydroxy-6-(hydroxymethyl)oxan-3-yl]oxy-3,4,5-trihydroxyoxan-2-yl]methyl (E)-3-(3,4-dihydroxy-5-methoxyphenyl)prop-2-enoate	COC1=CC(=CC(=C1O)O)C=CC(=O)OCC2C(C(C(C(O2)OC3C(C(C(OC3OC4=C(OC5=CC(=CC(=C5C4=O)O)O)C6=CC=C(C=C6)O)CO)O)O)O)O)O	InChI=1S/C37H38O20/c1-51-21-9-14(8-19(42)26(21)44)2-7-24(43)52-13-23-28(46)30(48)32(50)36(55-23)57-35-31(49)27(45)22(12-38)54-37(35)56-34-29(47)25-18(41)10-17(40)11-20(25)53-33(34)15-3-5-16(39)6-4-15/h2-11,22-23,27-28,30-32,35-42,44-46,48-50H,12-13H2,1H3/b7-2+/t22-,23-,27-,28-,30+,31+,32-,35-,36+,37+/m1/s1	SWXRAEVIUOTOQC-HMHFVOPPSA-N		193.04938(100.00),287.05593(50.05),641.15133(47.54),161.02146(12.30),337.08867(8.80),642.15491(8.22),288.05913(7.70),355.10379(7.02),803.19958(6.65),177.05459(5.08),315.13667(4.45),804.38627(4.29),127.03857(3.66),267.08784(3.14),109.02885(3.04),501.14246(2.93),807.33893(2.83),137.05928(2.83),175.03864(2.72),356.12767(2.67),164.04221(2.67),706.15329(2.51),658.14124(2.51),498.25357(2.51),195.05210(…
p3451	Manual			Indole acetaldoxime	positive	Leaves	[M+H]+	C10H10N2O	Indoles and derivatives		5.54	175.087	175.086	-6.9609	2	130.065(C9H8N)=[M+H-45.021(CH3NO)]+ ; 160.062(C9H8N2O)=[M+H-15.024(CH3)]+	(NE)-N-[2-(1H-indol-3-yl)ethylidene]hydroxylamine	C1=CC=C2C(=C1)C(=CN2)C/C=N/O	InChI=1S/C10H10N2O/c13-12-6-5-8-7-11-10-4-2-1-3-9(8)10/h1-4,6-7,11,13H,5H2/b12-6+	ZLIGRGHTISHYNH-WUXMJOGZSA-N		175.0868(100.00),160.0635(97.7),132.068(44.83),95.0507(25.29),131.06(21.84),176.0733(20.69),161.0652(16.09),130.0653(13.79),101.038(12.64),131.0458(12.64),141.0407(12.64),144.0577(12.64),160.0437(12.64),116.0498(11.03),129.067(11.03),177.0923(10.8),115.0398(10.57),144.0705(10.34),176.0898(10.11),105.0427(9.89),105.0548(9.66),133.0697(9.43),135.0448(9.43),114.0377(8.74),177.0528(8.74),117.0555(8.2…
p3505	Manual			Quercetin-sinapoyl-tetrahexoside	positive	Leaves	[M+H]+	C50H60O31	Flavonoid glycoside		3.6	1157.32	1157.32	-1.263	2	207.065(C11H11O4)=[M+H-4x162.053(C6H10O5)-302.042(C15H10O7)]+ ; 303.051(C15H11O7)=4x162.053(C6H10O5)-206.058(C11H10O4)]+ ; 369.118(C17H21O9)=[M+H-3x162.053(C6H10O5)-302.042(C15H10O7)]+ ; 627.156(C27H31O17)=[M+H-2X162.053(C6H10O5)-206.058(C11H10O4)]+	[(2S,3R,4S,5S,6R)-2-[(2S,3R,4S,5S,6R)-2-[7-[(2S,3R,4R,5S,6R)-3,4-dihydroxy-6-(hydroxymethyl)-5-[(2S,3R,4S,5S,6R)-3,4,5-trihydroxy-6-(hydroxymethyl)oxan-2-yl]oxyoxan-2-yl]oxy-2-(3,4-dihydroxyphenyl)-5-hydroxy-4-oxochromen-3-yl]oxy-4,5-dihydroxy-6-(hydroxymethyl)oxan-3-yl]oxy-4,5-dihydroxy-6-(hydroxymethyl)oxan-3-yl] (E)-3-(4-hydroxy-3,5-dimethoxyphenyl)prop-2-enoate	COC1=CC(=CC(=C1O)OC)C=CC(=O)OC2C(C(C(OC2OC3C(C(C(OC3OC4=C(OC5=CC(=CC(=C5C4=O)O)OC6C(C(C(C(O6)CO)OC7C(C(C(C(O7)CO)O)O)O)O)O)C8=CC(=C(C=C8)O)O)CO)O)O)CO)O)O	InChI=1S/C50H60O31/c1-70-23-7-16(8-24(71-2)31(23)59)3-6-29(58)78-45-37(65)33(61)26(13-52)75-49(45)81-46-38(66)34(62)27(14-53)76-50(46)80-44-35(63)30-21(57)10-18(11-22(30)73-42(44)17-4-5-19(55)20(56)9-17)72-47-41(69)39(67)43(28(15-54)77-47)79-48-40(68)36(64)32(60)25(12-51)74-48/h3-11,25-28,32-34,36-41,43,45-57,59-62,64-69H,12-15H2,1-2H3/b6-3+/t25-,26-,27-,28-,32-,33-,34-,36+,37+,38+,39-,40-,41-,43…	DNBBKXCYYPPOHC-IIQAPGPSSA-N		369.11858(100.00),207.06553(49.42),303.05079(48.96),531.17191(19.10),370.12176(19.01),351.10746(18.49),627.15651(17.78),304.05317(8.18),208.06876(5.40),628.16148(4.82),532.17311(4.10),352.11139(3.25),465.10443(2.82),225.07548(2.50),371.12302(2.48),789.21238(2.36),127.03770(2.20),1158.32830(1.73),629.15711(1.68),1157.32725(1.61),291.08535(1.61),145.04796(1.44),175.03988(1.42),790.21324(1.29),163.0…
p3506	Manual			Quercetin-tetrahexoside	positive	Leaves	[M+H]+	C39H50O27	Flavonoid glycoside		3.24	951.262	951.261	-0.806827	2	789.207(C33H41O22)=[M+H-162.053(C6H10O5)]+ ; 627.156(C27H31O17)=[M+H-2x162.053(C6H10O5)]+ ; 465.102(C21H21O12)=[M+H-3x162.053(C6H10O5)]]+ ; 303.050(C15H11O7)=[M+H-4x162.053(C6H10O5)]]+	2-(3,4-dihydroxyphenyl)-5,7-dihydroxy-3-[(2S,3R,4S,5S,6R)-3,4,5-trihydroxy-6-[[(2R,3R,4S,5S,6R)-3,4,5-trihydroxy-6-[[(2R,3R,4S,5S,6R)-3,4,5-trihydroxy-6-[[(2R,3R,4S,5S,6R)-3,4,5-trihydroxy-6-(hydroxymethyl)oxan-2-yl]oxymethyl]oxan-2-yl]oxymethyl]oxan-2-yl]oxymethyl]oxan-2-yl]oxychromen-4-one	C1=CC(=C(C=C1C2=C(C(=O)C3=C(C=C(C=C3O2)O)O)OC4C(C(C(C(O4)COC5C(C(C(C(O5)COC6C(C(C(C(O6)COC7C(C(C(C(O7)CO)O)O)O)O)O)O)O)O)O)O)O)O)O)O	InChI=1S/C39H50O27/c40-6-16-21(45)26(50)30(54)36(62-16)58-7-17-22(46)27(51)31(55)37(63-17)59-8-18-23(47)28(52)32(56)38(64-18)60-9-19-24(48)29(53)33(57)39(65-19)66-35-25(49)20-14(44)4-11(41)5-15(20)61-34(35)10-1-2-12(42)13(43)3-10/h1-5,16-19,21-24,26-33,36-48,50-57H,6-9H2/t16-,17-,18-,19-,21-,22-,23-,24-,26+,27+,28+,29+,30-,31-,32-,33-,36-,37-,38-,39+/m1/s1	DLIYOJUVMRMRGS-UMQUMIMUSA-N		303.04901(100.00),304.05258(19.39),627.15617(14.69),207.05778(14.08),130.06438(12.77),628.15700(7.83),369.11107(7.64),465.10306(7.41),789.20766(5.39),951.25743(5.37),407.06791(4.92),391.09329(4.60),145.04870(4.24),325.11521(3.67),487.01696(3.28),466.10034(3.10),855.11835(2.70),370.11195(2.59),505.02328(2.49),467.09756(2.46),634.08477(2.43),714.03635(2.38),790.21224(2.32),305.05508(2.14),629.16217…
p3598	Manual			Didehydrojasmonic acid	positive	Leaves	[M+H]+	C12H16O3	Lineolic acids and derivatives		6.08	209.118	209.117	-3.17224	2	149.095(C10H13O)=[M+H-60.021(C2H4O2)]+ ; 191.106(C12H15O2)=[M+H-18.01(H2O)]+ ; 163.112(C11H15O)=[M+H-46.005(CH2O2)]+ ; 95.049(C6H7O)=[M+H-46.005(CH2O2)-68.061(C5H8)]+	2-(3-oxo-2-penta-2,4-dienylcyclopentyl)acetic acid	C=CC=CCC1C(CCC1=O)CC(=O)O	InChI=1S/C12H16O3/c1-2-3-4-5-10-9(8-12(14)15)6-7-11(10)13/h2-4,9-10H,1,5-8H2,(H,14,15)	GZTJZQTVWWHUNH-UHFFFAOYSA-N		107.08539(100.00),105.06919(86.00),131.08437(78.38),149.09501(71.99),95.04912(51.60),111.04290(43.73),191.10617(40.05),105.04573(37.59),121.09977(34.89),135.07908(33.17),145.10262(31.20),109.06574(30.22),119.08457(29.98),147.11627(28.75),125.05969(28.01),121.06708(27.27),120.08047(26.29),103.05388(25.55),132.08724(24.32),95.08490(24.08),107.04738(23.59),147.08001(21.62),97.06503(20.88),173.13380(…
p3632	Manual			Hexadecatrienoic acid glycerol	positive	Leaves	[M+H]+	C17H33O4	Fatty Acyls		19.96	325.235	325.237	5.29554	2	233.187(C16H25O)=[M-92.048(C3H8O3)]+	3-hydroxy-2-propanyl (7Z,10Z,13Z)-7,10,13-hexadecatrienoate	OCC(CO)OC(=O)CCCCC\C=C\C\C=C\C\C=C\CC	InChI=1S/C19H32O4/c1-2-3-4-5-6-7-8-9-10-11-12-13-14-15-19(22)23-18(16-20)17-21/h3-4,6-7,9-10,18,20-21H,2,5,8,11-17H2,1H3/b4-3+,7-6+,10-9+	LKILNCWFQNOOEA-IUQGRGSQSA-N		233.18717(100.00),95.08499(90.98),121.10153(73.73),105.06846(56.47),131.08378(41.18),135.11591(33.33),149.12999(32.55),167.08166(31.37),159.11693(30.59),137.13192(28.24),233.05615(26.67),107.08264(25.49),178.07876(24.71),137.09357(21.57),114.09070(20.39),198.95030(20.00),173.13360(20.00),145.10161(18.04),109.10033(18.04),201.12214(17.65),288.26927(17.25),327.21157(16.86),191.18157(16.47),124.1172…
p3636	GNPS	0.71	mirror_plot (see Supplementary Figure F)	Spirobrassinin_isomer	positive	Leaves	[M+H]+	C11H10N2OS2	Indoles and derivatives		11.4	251.031	251.031	-1.45469	2	203.027(C10H7N2OS)=[M+H-48.003(CH4S)]+ ; 178.032(C9H8NOS)=[M+H-72.998(C2H3NS)]+	(3S)-2'-methylsulfanylspiro[1H-indole-3,5'-4H-1,3-thiazole]-2-one	CSC1=NCC2(S1)C3=CC=CC=C3NC2=O	InChI=1S/C11H10N2OS2/c1-15-10-12-6-11(16-10)7-4-2-3-5-8(7)13-9(11)14/h2-5H,6H2,1H3,(H,13,14)/t11-/m1/s1	FUHQSEOSBHASCH-LLVKDONJSA-N		178.03138(100.00),203.02638(55.97),117.05627(25.04),160.02062(17.98),251.03159(17.09),116.04819(14.73),175.08635(13.56),179.03566(11.76),160.06022(10.64),145.04980(10.59),104.04810(7.39),146.05816(6.44),169.04353(5.38),95.04925(5.04),141.04336(4.99),106.06320(4.71),217.04416(4.59),144.04370(4.59),95.08183(3.92),134.06330(3.25),163.11328(3.14),251.16348(3.08),205.02527(3.08),135.07932(2.97),109.06…
p3857	GNPS	0.76	mirror_plot (see Supplementary Figure F)	Jasmonic acid_isomer	positive	Leaves	[M+H]+	C12H18O3	Lineolic acids and derivatives		4.47	211.133	211.133	-1.73286	2	151.111(C10H15O)=[M+H-60.021(C2H4O2)]+ ; 193.124(C12H17O2)=[M+H-18.01(H2O)]+ ; 165.125(C11H17O)=[M+H-46.005(CH2O2)]+	2-[(1R,2R)-3-oxo-2-[(Z)-pent-2-enyl]cyclopentyl]acetic acid	CCC=CCC1C(CCC1=O)CC(=O)O	InChI=1S/C12H18O3/c1-2-3-4-5-10-9(8-12(14)15)6-7-11(10)13/h3-4,9-10H,2,5-8H2,1H3,(H,14,15)/b4-3-/t9-,10-/m1/s1	ZNJFBWYDHIGLCU-HWKXXFMVSA-N		133.10000(100.00),95.04803(100.00),151.11096(84.36),109.06419(55.41),105.06876(50.77),193.12182(37.45),109.09993(35.14),158.02402(26.25),119.08584(23.94),175.10946(22.97),107.08647(22.39),137.05818(21.81),97.06362(19.88),106.07201(18.92),147.11563(18.73),132.08811(15.44),211.13270(14.86),125.05859(14.86),134.10381(13.90),123.07832(13.90),121.10305(13.71),105.04485(12.93),138.09002(12.36),131.0812…
p3867	GNPS	0.69	mirror_plot (see Supplementary Figure F)	Sinapoyl-malate_isomer	positive	Leaves	[M+H]+	C15H16O9	Hydroxycinnamic acids and derivatives		4.52	341.087	341.086	-4.21316	2	207.065(C11H11O4)=[M+H-134.021(C4H6O5)]+ ; 177.055(C10H9O3)=[M+H-164.032(C5H8O6)]+	2-[(E)-3-(4-hydroxy-3,5-dimethoxyphenyl)prop-2-enoyl]oxybutanedioic acid	COC1=CC(=CC(=C1O)OC)C=CC(=O)OC(CC(=O)O)C(=O)O	InChI=1S/C15H16O9/c1-22-9-5-8(6-10(23-2)14(9)19)3-4-13(18)24-11(15(20)21)7-12(16)17/h3-6,11,19H,7H2,1-2H3,(H,16,17)(H,20,21)/b4-3+	DUDGAPSRYCQPBG-ONEGZZNKSA-N		207.06565(100.00),177.05464(55.57),175.03799(37.35),119.04836(28.02),117.03319(20.25),145.02780(18.44),147.04388(16.28),208.06892(16.15),224.06798(12.13),176.04434(9.20),149.02300(8.55),183.06568(8.38),120.05155(6.26),149.05936(6.17),180.07623(5.44),178.05663(5.18),179.06827(5.05),206.05526(4.92),122.03709(4.84),117.05615(4.23),139.07425(4.19),340.07926(3.97),341.07656(3.71),162.03134(3.71),159.0…
p3909	GNPS	0.73	mirror_plot (see Supplementary Figure F)	Riboflavin	positive	Leaves	[M+H]+	C17H20N4O6	Pteridines and derivatives		3.95	377.146	377.146	0.467618	2	243.088(C12H11N4O2)=[M+H-134.058(C5H10O4)]+	7,8-dimethyl-10-[(2S,3S,4R)-2,3,4,5-tetrahydroxypentyl]benzo[g]pteridine-2,4-dione	CC1=CC2=C(C=C1C)N(C3=NC(=O)NC(=O)C3=N2)CC(C(C(CO)O)O)O	InChI=1S/C17H20N4O6/c1-7-3-9-10(4-8(7)2)21(5-11(23)14(25)12(24)6-22)15-13(18-9)16(26)20-17(27)19-15/h3-4,11-12,14,22-25H,5-6H2,1-2H3,(H,20,26,27)/t11-,12+,14-/m0/s1	AUNGANRZJHBGPY-SCRDCRAPSA-N		377.14545(100.00),243.08799(26.80),378.14998(20.44),172.08753(14.11),177.05352(7.00),178.05693(6.11),186.12367(4.83),216.07731(4.63),198.06707(4.58),244.09405(4.43),99.04399(4.33),200.08079(4.14),130.06424(3.94),173.09060(3.77),170.06994(3.33),118.03392(3.15),147.07638(3.03),145.02806(2.96),118.04981(2.86),379.15143(2.78),133.10359(2.66),117.03435(2.46),199.06288(2.34),103.05459(2.34),196.07070(2…
p3913	GNPS	0.82	mirror_plot (see Supplementary Figure F)	Formyl-kynurenine	positive	Leaves	[M+H]+	C11H12N2O4	Ketones		1.43	237.088	237.086	-6.83464	2	136.075(C8H10NO)=[M+H-101.011(C3H3NO3)]+, 120.044(C7H6NO)=[M+H-117.042(C4H7NO3)]+	2-amino-4-(2-formamidophenyl)-4-oxobutanoic acid	C1=CC=C(C(=C1)C(=O)CC(C(=O)O)N)NC=O	InChI=1S/C11H12N2O4/c12-8(11(16)17)5-10(15)7-3-1-2-4-9(7)13-6-14/h1-4,6,8H,5,12H2,(H,13,14)(H,16,17)	BYHJHXPTQMMKCA-UHFFFAOYSA-N		146.06101(100.00),136.07551(73.32),174.05540(44.25),117.05714(36.23),95.04772(35.79),118.06413(35.36),150.05445(22.78),137.07871(18.22),128.05108(16.70),102.03616(16.27),132.04411(14.97),175.04089(13.88),226.02718(12.58),231.98800(12.36),130.06429(12.36),174.12729(12.15),102.96952(12.15),213.00528(11.93),136.00724(11.71),129.09414(11.71),177.05351(11.28),144.08052(10.85),102.05346(10.41),112.0476…
p3974	Manual			6-Hydroxyblumenol B malonyl hexoside_isomer	positive	Leaves	[M+H+NH3]+	C22H36O11	Megastigmanes		7.29	494.26	494.26	-1.23893	2	211.169(C13H23O2)=[M+H-162.053(C6H10O5)-86.000(C3H2O3)-18.01(H2O)-NH3(17.026)]+ ; 193.159(C13H21O)=[M+H-162.053(C6H10O5)-86.000(C3H2O3)-2x18.01(H2O)-NH3(17.026)]+ ; 175.148(C13H19)=[M+H-162.053(C6H10O5)-86.000(C3H2O3)-3x18.01(H2O)-NH3(17.026)]+		O=C(O)CC(=O)OCC1OC(OC(C)CCC2(O)C(C)=CC(O)CC2(C)C)C(O)C(O)C1O	InChI=1S/C22H36O11/c1-11-7-13(23)9-21(3,4)22(11,30)6-5-12(2)32-20-19(29)18(28)17(27)14(33-20)10-31-16(26)8-15(24)25/h7,12-14,17-20,23,27-30H,5-6,8-10H2,1-4H3,(H,24,25)	VGIFQEMBDJMOSW-UHFFFAOYSA-N		211.16878(100),193.15885(60.58),175.1479(35.28),135.11715(32.97),105.06964(21.78),213.18531(15.66),95.08431(14.66),107.0852(14.61),133.10081(14.61),212.17169(11.52),176.15199(10.86),194.16295(8.99),123.11613(7),109.1021(6.67),109.02819(5.9),134.10623(5.57),97.02806(5.18),131.08713(4.8),249.06037(4.52),119.08675(4.41),258.15844(4.19),121.0686(3.69),193.11948(3.64),117.07023(3.58),137.09187(3.42),2…
p3982	Manual			Pyroglutamylphenylalanine	positive	Leaves	[M+H]+	C14H16N2O4	Amino acids, peptides, and analogues		2.72	277.119	277.118	-1.90465	2	120.080(C8H10N)=[M+H-113.047(C5H7NO2)-43.99(CO2)]+ ; 231.114(C13H15N2O2)=[M+H-46.005(CH2O2)]+	2-(5-Oxo-2-pyrrolidinylcarbonylamino)-3-phenylpropionic acid	C1CC(=O)NC1C(=O)NC(CC2=CC=CC=C2)C(=O)O	InChI=1S/C14H16N2O4/c17-12-7-6-10(15-12)13(18)16-11(14(19)20)8-9-4-2-1-3-5-9/h1-5,10-11H,6-8H2,(H,15,17)(H,16,18)(H,19,20)	XCEZCXFVJLMPKG-UHFFFAOYSA-N		120.07898(100.00),231.11430(49.33),103.05290(42.22),166.08732(35.11),259.10618(29.33),279.09399(28.89),189.95393(23.56),131.04713(22.67),126.06418(22.67),130.06110(22.22),105.04102(22.22),128.07311(21.78),109.05836(21.33),145.06699(20.89),161.00993(20.00),268.13353(19.56),124.99001(19.56),275.13043(19.11),189.08372(18.67),147.04524(18.67),178.06370(18.22),125.05039(18.22),280.11836(17.78),211.091…
p4028	Manual			Hydroxybenzoic acid-hexoside	positive	Leaves	[M+H]+	C13H16O8	Phenolic glycosides		2.12	301.092	301.092	-2.01625	2	139.039(C7H7O3)=[M+H-162.053(C6H10O5)]+ ; 121.028(C7H5O2)=[M+H-180.063(C6H12O6)]+ ; 95.048(C6H7O)=[M+H-162.053(C6H10O5)-43.991(CO2)]+	4-[3,4,5-trihydroxy-6-(hydroxymethyl)oxan-2-yl]oxybenzoic acid	C1=CC(=CC=C1C(=O)O)OC2C(C(C(C(O2)CO)O)O)O	InChI=1S/C13H16O8/c14-5-8-9(15)10(16)11(17)13(21-8)20-7-3-1-6(2-4-7)12(18)19/h1-4,8-11,13-17H,5H2,(H,18,19)	XSSDYIMYZONMBL-UHFFFAOYSA-N		139.03852(100.00),121.02753(48.07),95.04847(36.22),301.12556(11.27),156.07552(10.98),140.04121(10.89),147.04440(8.77),302.12430(6.45),121.10184(6.26),114.51599(6.07),122.03110(5.78),200.96670(5.11),166.09030(5.11),110.07130(4.82),105.04547(4.82),299.29032(4.72),138.91831(4.72),119.04948(4.53),159.11359(4.24),353.19360(4.14),249.18942(4.14),304.14139(4.05),301.09032(4.05),195.08245(3.95),153.06868…
p4070	GNPS	0.81	mirror_plot (see Supplementary Figure F)	Coumaroyl-hexoside_isomer	positive	Leaves	[M+H+NH3]+	C15H18O8	Hydroxycinnamic acids and derivatives		3.5	344.135	344.134	-0.931801	2	147.044(C9H7O2)=[M+H-180.063(C6H12O6)-17.026(NH3)]+	[(2S,3R,4S,5S,6R)-3,4,5-trihydroxy-6-(hydroxymethyl)oxan-2-yl] (E)-3-(4-hydroxyphenyl)prop-2-enoate	C1=CC(=CC=C1C=CC(=O)C(=O)C(C(C(C(CO)O)O)O)O)O	InChI=1S/C15H18O8/c16-7-11(19)13(21)15(23)14(22)12(20)10(18)6-3-8-1-4-9(17)5-2-8/h1-6,11,13-17,19,21-23H,7H2/b6-3+/t11-,13-,14+,15+/m1/s1	DSNCQKUYZOSARM-QVLXMGEUSA-N		147.04338(100.00),165.05390(52.52),119.04788(27.61),148.04641(15.55),191.10670(7.81),117.09106(5.00),149.09606(4.09),344.20595(3.49),383.06415(3.34),145.05021(2.79),133.08272(2.71),231.05263(2.66),192.10852(2.66),149.05868(2.56),278.13675(2.51),97.02790(2.49),105.06866(2.46),303.13779(2.39),131.08359(2.31),191.08220(2.29),166.05772(2.14),129.10100(2.06),132.09096(2.01),110.97696(1.96),107.04854(1…
p4171	Manual			Desulfo-pentylglucosinolate	positive	Leaves	[M+H]+	C12H23NO6S	Glucosinolates		2.45	310.132	310.131	-3.25318	2	146.064(C6H12NOS)=[M+H-164.068(C6H12O5)]+ ; 113.042(C6H9S)=[M+H-162.053(C6H10O5)-18.01(H2O)-17.026(NH3)]+	(Z)-2-Ethyl-1-[3,4,5-trihydroxy-6-(hydroxymethyl)tetrahydro-2H-pyran-2-ylthio]-1-butanone oxime	CCC(CC)C(=NO)SC1C(C(C(C(O1)CO)O)O)O	InChI=1S/C12H23NO6S/c1-3-6(4-2)11(13-18)20-12-10(17)9(16)8(15)7(5-14)19-12/h6-10,12,14-18H,3-5H2,1-2H3/b13-11-	PRBPRCRNYPOLRX-QBFSEMIESA-N		131.05203(100.00),97.06424(42.85),146.06329(26.94),97.02870(19.77),127.03980(11.80),113.04189(7.93),145.05018(6.00),257.08543(4.17),155.05413(4.10),132.05608(4.02),133.04828(3.68),161.03019(3.61),305.05131(3.26),143.01570(3.23),128.04415(3.07),252.09267(3.00),96.99275(2.96),99.04348(2.92),211.06874(2.85),256.18023(2.81),275.04912(2.35),119.04904(2.24),225.93239(2.09),273.18693(1.97),175.04257(1.9…
p4189	Manual			Glutamyl-leucine_isomer	positive	Leaves	[M+H]+	C11H20N2O5	Amino acids, peptides, and analogues		2.93	261.145	261.144	-5.37273	2	244.118(C11H18NO5)=[M+H-17.026(NH3)]+ ; 130.051(C5H8NO3)=[M+H-131.094(C6H13NO2)]+	(2S)-2-[[(2S)-2-amino-4-carboxybutanoyl]amino]-4-methylpentanoic acid	CC(C)CC(C(=O)O)NC(=O)C(CCC(=O)O)N	InChI=1S/C11H20N2O5/c1-6(2)5-8(11(17)18)13-10(16)7(12)3-4-9(14)15/h6-8H,3-5,12H2,1-2H3,(H,13,16)(H,14,15)(H,17,18)/t7-,8-/m0/s1	YBAFDPFAUTYYRW-YUMQZZPRSA-N		261.13170(100.00),198.11091(28.25),244.11875(19.92),132.10148(17.68),130.05122(15.35),262.13802(13.52),142.05068(11.38),245.12147(10.57),198.97792(10.16),105.06831(8.03),175.01715(6.81),143.07490(6.30),133.09999(6.30),95.05932(6.10),170.05821(6.00),95.04789(6.00),199.11608(5.89),157.07656(5.89),95.01240(5.89),146.03636(5.79),169.08568(5.69),97.06563(5.69),125.06060(5.59),99.04275(5.39),262.15895(…
p4220	Manual			Glutamyl-leucine_isomer	positive	Leaves	[M+H]+	C11H20N2O5	Amino acids, peptides, and analogues		2.7	261.145	261.145	-0.816486	2	244.118(C11H18NO5)=[M+H-17.026(NH3)]+ ; 130.049(C5H8NO3)=[M+H-131.094(C6H13NO2)]+	(2S)-2-[[(2S)-2-amino-4-carboxybutanoyl]amino]-4-methylpentanoic acid	CC(C)CC(C(=O)O)NC(=O)C(CCC(=O)O)N	InChI=1S/C11H20N2O5/c1-6(2)5-8(11(17)18)13-10(16)7(12)3-4-9(14)15/h6-8H,3-5,12H2,1-2H3,(H,13,16)(H,14,15)(H,17,18)/t7-,8-/m0/s1	YBAFDPFAUTYYRW-YUMQZZPRSA-N		261.13167(100.00),130.04968(36.27),132.10233(31.86),244.11808(30.00),262.13541(15.08),102.05211(14.75),121.06491(13.90),198.11548(13.39),109.02772(13.39),115.08719(11.02),141.01826(9.66),244.09799(9.32),199.99878(8.81),193.08727(8.81),286.14069(8.64),255.06961(8.47),241.04723(8.47),171.06015(8.47),237.07760(8.31),201.08993(8.31),161.03010(8.31),104.06182(8.31),243.11371(7.63),131.05643(7.63),111.…
p4330	Manual			Pterosin B putative	positive	Leaves	[M+H]+	C14H18O2	Indanes		5.05	219.139	219.139	2.16758	2	201.127(C14H16O)=[M+H-18.01(H2O)]+ ; 173.132(C13H17)=[M+H-30.010(CH2O)-15.994(O)]+	(2R)-6-(2-hydroxyethyl)-2,5,7-trimethyl-2,3-dihydroinden-1-one	CC1CC2=C(C1=O)C(=C(C(=C2)C)CCO)C	InChI=1S/C14H18O2/c1-8-6-11-7-9(2)14(16)13(11)10(3)12(8)4-5-15/h6,9,15H,4-5,7H2,1-3H3/t9-/m1/s1	SJNCSXMTBXDZQA-SECBINFHSA-N		219.13743(100.00),159.11638(94.81),117.06960(81.82),115.05339(77.92),131.08505(64.50),201.12645(63.42),105.06837(46.54),191.14413(45.02),95.04902(38.53),135.07938(33.77),173.13111(33.12),97.06143(25.76),143.08511(25.54),129.06975(21.00),159.08126(19.70),109.06546(18.83),105.03293(18.83),184.12149(18.61),145.10136(18.61),172.08795(16.67),163.11064(16.45),220.14126(16.23),107.08577(16.23),133.10154…
p4350	Manual			Kaempferol-feruloyl-dihexoside_isomer	positive	Leaves	[M+H]+	C37H38O19	Flavonoid glycoside		6.23	787.209	787.208	-0.266412	2	339.108(C16H19O8)=[M+H-162.053(C6H10O5)-286.047(C15H10O6)]+ ; 287.055(C15H11O6)=[M+H-2x162.053(C6H10O5)-176.049(C10H8O3)]+ ; 177.054(C10H9O3)=[M+H-2x162.053(C6H10O5)-286.047(C15H10O6)]+ ; 449.108(C21H21O11)=[M+H-162.053(C6H10O5)-176.049(C10H8O3)]+	[(2S,5S)-2-[(2S,4S,5S)-2-[5,7-dihydroxy-2-(4-hydroxyphenyl)-4-oxochromen-3-yl]oxy-4,5-dihydroxy-6-(hydroxymethyl)oxan-3-yl]oxy-4,5-dihydroxy-6-(hydroxymethyl)oxan-3-yl] (E)-3-(4-hydroxy-3-methoxyphenyl)prop-2-enoate	OC1C(O)C(O)C(CO)OC1Oc1ccc(cc1OC)/C=C/C(=O)OCC1OC(OC=2C(=O)c3c(O)cc(O)cc3OC=2c2ccc(O)cc2)C(O)C(O)C1O	InChI=1S/C37H38O19/c1-50-21-10-15(2-8-19(21)42)3-9-25(44)54-34-30(48)27(45)23(13-38)52-36(34)56-35-31(49)28(46)24(14-39)53-37(35)55-33-29(47)26-20(43)11-18(41)12-22(26)51-32(33)16-4-6-17(40)7-5-16/h2-12,23-24,27-28,30-31,34-43,45-46,48-49H,13-14H2,1H3/b9-3+/t23?,24?,27-,28-,30?,31+,34?,35?,36+,37+/m1/s1	KFGIIYUDNPHGBJ-YRNFGXPYSA-N		339.10624(100.00),177.05371(95.04),287.05513(78.68),340.10843(15.25),178.05727(13.55),321.09510(9.52),147.04227(9.17),112.07581(8.29),127.03731(6.19),199.07769(4.56),261.07417(4.50),195.06755(4.26),787.23830(4.15),604.15963(3.74),162.01878(3.68),217.04837(3.62),145.02767(3.50),341.11036(3.45),370.11880(3.33),583.72096(3.27),355.20915(3.27),369.10531(3.21),304.13434(3.21),269.02839(3.21),713.21093…
p4360	Manual			Glutaminyl-isoleucine	positive	Leaves	[M+H]+	C11H21N3O4	Amino acids, peptides, and analogues		1.58	260.161	260.16	-5.28103	2	129.063(C5H9N2O2)=[M+H-131.098(C6H13NO2)]+ ; 132.101(C6H14NO2)=[M+H-128.058(C5H8N2O2)]+ ; 242.151(C11H20N3O3)=[M+H-18.01(H2O)]+	(2S,3S)-2-[[(2S)-2,5-diamino-5-oxopentanoyl]amino]-3-methylpentanoic acid	CCC(C)C(C(=O)O)NC(=O)C(CCC(=O)N)N	InChI=1S/C11H21N3O4/c1-3-6(2)9(11(17)18)14-10(16)7(12)4-5-8(13)15/h6-7,9H,3-5,12H2,1-2H3,(H2,13,15)(H,14,16)(H,17,18)/t6-,7-,9-/m0/s1	XITLYYAIPBBHPX-ZKWXMUAHSA-N		242.15083(100.00),197.12897(91.29),132.10088(71.37),114.05400(63.07),101.00792(36.93),125.05944(24.90),207.03443(24.48),198.05359(23.65),143.07090(22.82),173.93197(22.41),108.08332(21.99),101.06979(21.99),200.09340(21.58),129.06342(21.58),115.02076(21.58),142.04538(21.16),235.02134(20.75),175.05781(20.33),215.93002(19.92),198.97951(19.92),243.13346(19.50),196.14547(19.50),132.92104(19.09),96.0456…
p4494	Manual			Quinoline-carboxylic acid	positive	Leaves	[M+H]+	C10H7NO2	Quinolines and derivatives		3.22	174.056	174.055	-3.76519	2	128.050(C9H6N)=[M+H-46.005(CH2O2)]+	quinoline-4-carboxylic acid	C1=CC=C2C(=C1)C(=CC=N2)C(=O)O	InChI=1S/C10H7NO2/c12-10(13)8-5-6-11-9-4-2-1-3-7(8)9/h1-6H,(H,12,13)	VQMSRUREDGBWKT-UHFFFAOYSA-N	Putative ISF of m/z 249.086_3.3 (N-[(5-hydroxyindol-3-yl)acetyl]-L-glycine)	146.05956(100.00),130.06529(62.05),173.02967(35.84),174.03112(26.20),95.04795(25.30),128.05092(21.99),103.05432(18.67),104.04822(15.96),99.02439(15.36),130.03930(15.06),117.05823(14.16),101.03718(14.16),147.02596(13.86),173.07155(12.95),156.06725(12.65),129.05325(12.35),175.14286(11.75),145.06376(10.84),140.05018(10.54),175.03587(7.83),102.63475(7.23),120.07486(6.93),176.07114(6.63)
p4631	Manual			6-Hydroxyblumenol B malonyl hexoside_isomer	positive	Leaves	[M+H]+	C22H36O11	Megastigmanes		6.85	477.234	477.233	-0.671484	2	211.169(C13H23O2)=[M+H-162.053(C6H10O5)-86.000(C3H2O3)-18.01(H2O)]+ ; 193.159(C13H21O)=[M+H-162.053(C6H10O5)-86.000(C3H2O3)-2x18.01(H2O)]+ ; 175.148(C13H19)=[M+H-162.053(C6H10O5)-86.000(C3H2O3)-3x18.01(H2O)]+		O=C(O)CC(=O)OCC1OC(OC(C)CCC2(O)C(C)=CC(O)CC2(C)C)C(O)C(O)C1O	InChI=1S/C22H36O11/c1-11-7-13(23)9-21(3,4)22(11,30)6-5-12(2)32-20-19(29)18(28)17(27)14(33-20)10-31-16(26)8-15(24)25/h7,12-14,17-20,23,27-30H,5-6,8-10H2,1-4H3,(H,24,25)	VGIFQEMBDJMOSW-UHFFFAOYSA-N		211.16878(100),193.15885(60.58),175.1479(35.28),135.11715(32.97),105.06964(21.78),213.18531(15.66),95.08431(14.66),107.0852(14.61),133.10081(14.61),212.17169(11.52),176.15199(10.86),194.16295(8.99),123.11613(7),109.1021(6.67),109.02819(5.9),134.10623(5.57),97.02806(5.18),131.08713(4.8),249.06037(4.52),119.08675(4.41),258.15844(4.19),121.0686(3.69),193.11948(3.64),117.07023(3.58),137.09187(3.42),2…
p4740	Manual			Blumenol B malonyl hexoside_isomer	positive	Leaves	[M+H]+	C22H34O11	Megastigmanes		5.98	475.218	475.217	-1.50966	2	227.165(C13H23O3)=[M+H-162.053(C6H10O5)-86.000(C3H2O3)]+ ; 209.153(C13H21O2)=[M+H-162.053(C6H10O5)-86.000(C3H2O3)-18.01(H2O)]+ ; 191.143(C13H19O)=[M+H-162.053(C6H10O5)-86.000(C3H2O3)-2xH2O(18.01)]+ ; 173.132(C13H17)=[M+H-162.053(C6H10O5)-86.000(C3H2O3)-3xH2O(18.01)]+		O=C(O)CC(=O)OCC1OC(OC(C)CCC2(O)C(C)=CC(=O)CC2(C)C)C(O)C(O)C1O	InChI=1S/C22H34O11/c1-11-7-13(23)9-21(3,4)22(11,30)6-5-12(2)32-20-19(29)18(28)17(27)14(33-20)10-31-16(26)8-15(24)25/h7,12,14,17-20,27-30H,5-6,8-10H2,1-4H3,(H,24,25)	FPWYNRBQFKEEMI-UHFFFAOYSA-N		209.15341(100),191.14322(66.44),119.08509(36.74),105.06992(23.55),173.13164(22.37),133.10046(18.68),210.15797(13.7),95.0852(11.97),151.11063(10.85),107.08466(10.01),103.0756(9.17),127.04028(9.17),192.14646(8.78),109.10062(7.94),123.1166(7.94),121.10138(7.44),191.06868(6.82),135.08009(6.43),145.10121(5.93),227.16513(5.65),125.09634(5.31),109.06639(4.59),112.02193(4.47),231.05018(4.42),281.13805(4.…
p4762	Manual			Dihydro-hydroxyblumenol B malonyl hexoside	positive	Leaves	[M+H]+	C22H38O11	Megastigmanes		6.6	479.249	479.248	-1.89806	2	213.185(C13H25O2)=[M+H-162.053(C6H10O5)-86.000(C3H2O3)-18.01(H2O)]+ ; 195.174(C13H23O)=[M+H-162.053(C6H10O5)-86.000(C3H2O3)-2x18.01(H2O)]+ ; 177.164(C13H21)=[M+H-162.053(C6H10O5)-86.000(C3H2O3)-3x18.01(H2O)]+		O=C(O)CC(=O)OCC1OC(OC(C)CCC2(O)C(C)CC(O)CC2(C)C)C(O)C(O)C1O	InChI=1S/C22H38O11/c1-11-7-13(23)9-21(3,4)22(11,30)6-5-12(2)32-20-19(29)18(28)17(27)14(33-20)10-31-16(26)8-15(24)25/h11-14,17-20,23,27-30H,5-10H2,1-4H3,(H,24,25)	UXEZLZODJBKGJJ-UHFFFAOYSA-N		213.18465(100),195.17458(77.54),177.16374(46.69),109.10059(29.32),214.18844(18.66),95.08461(18.5),125.09618(11.95),231.19663(9.21),329.09982(8.48),107.08526(8.24),121.0984(8.16),127.03971(8.16),135.11624(7.43),196.17869(7.03),178.16788(6.87),303.19933(6.46),435.19947(6.14),137.13264(5.98),235.16728(5.9),281.17574(5.82),105.01892(5.74),249.0634(5.17),169.10021(5.09),268.07381(5.09),479.19109(5.01)…
p4763	Manual			Blumenol B malonyl hexoside_isomer	positive	Leaves	[M+H+NH3]+	C22H34O11	Megastigmanes		7.07	492.244	492.243	-3.61925	2	227.165(C13H23O3)=[M+H-162.053(C6H10O5)-86.000(C3H2O3)-NH3(17.026)]+ ; 209.153(C13H21O2)=[M+H-162.053(C6H10O5)-86.000(C3H2O3)-18.01(H2O)-NH3(17.026)]+ ; 191.143(C13H19O)=[M+H-162.053(C6H10O5)-104.011(C3H4O4)-2xH2O(18.01)-NH3(17.026)]+ ; 173.132(C13H17)=[M+H-162.053(C6H10O5)-104.011(C3H4O4)-3xH2O(18.01)-NH3(17.026)]+		O=C(O)CC(=O)OCC1OC(OC(C)CCC2(O)C(C)=CC(=O)CC2(C)C)C(O)C(O)C1O	InChI=1S/C22H34O11/c1-11-7-13(23)9-21(3,4)22(11,30)6-5-12(2)32-20-19(29)18(28)17(27)14(33-20)10-31-16(26)8-15(24)25/h7,12,14,17-20,27-30H,5-6,8-10H2,1-4H3,(H,24,25)	FPWYNRBQFKEEMI-UHFFFAOYSA-N		209.15368(100),191.14329(33.45),119.08506(23.4),109.10146(20.73),105.06875(20.1),283.15472(19.26),211.17027(14.76),129.08944(14.05),281.14004(13.35),175.148(13.28),192.14745(13),227.16514(12.86),210.15722(11.67),151.11155(11.31),174.13475(11.31),127.03706(10.4),173.13032(9.07),217.10426(9),149.13176(8.71),95.08467(8.43),125.09462(8.43),149.09451(8.43),165.12761(8.29),99.0462(6.39),137.09375(6.39)…
p4824	Manual			Hydroxy-dihydrojasmonic acid hexoside	positive	Leaves	[M+Na]+	C18H30O9	Fatty acyl glycosides		6.25	413.179	413.178	-0.784308	2	251.125(C12H20O4Na)=[M-162.053(C6H10O5)]+	2-[(1R,2R)-3-oxo-2-[4-[(2R,3R,4S,5S,6R)-3,4,5-trihydroxy-6-(hydroxymethyl)oxan-2-yl]oxypentyl]cyclopentyl]acetic acid	CC(CCCC1C(CCC1=O)CC(=O)O)OC2C(C(C(C(O2)CO)O)O)O	InChI=1S/C18H30O9/c1-9(26-18-17(25)16(24)15(23)13(8-19)27-18)3-2-4-11-10(7-14(21)22)5-6-12(11)20/h9-11,13,15-19,23-25H,2-8H2,1H3,(H,21,22)/t9?,10-,11-,13-,15-,16+,17-,18-/m1/s1	QPYZJXJBZOQDGA-XGNCEZCHSA-N		413.17891(100.00),251.12574(84.41),414.18165(16.34),252.13079(6.78),247.17259(4.91),128.06075(4.43),114.08994(4.38),298.10391(3.90),135.08250(3.68),223.20723(3.42),130.05768(3.42),187.07365(3.26),353.11454(3.10),295.03888(3.10),133.09142(2.99),232.09522(2.94),266.18960(2.83),386.14962(2.72),163.03707(2.72),381.14667(2.67),333.17016(2.67),304.89266(2.67),199.11366(2.67),137.09566(2.62),257.08465(2…
p5065	Manual			Methyl-tryptophane	positive	Leaves	[M+H]+	C12H14N2O2	Amino acids, peptides, and analogues		3.45	219.113	219.113	-1.11479	2	130.065(C9H8N)=[M+H-89.047(C3H7NO2)]+	(2R)-2-amino-3-(1H-indol-3-yl)-2-methylpropanoic acid	CC(CC1=CNC2=CC=CC=C21)(C(=O)O)N	InChI=1S/C12H14N2O2/c1-12(13,11(15)16)6-8-7-14-10-5-3-2-4-9(8)10/h2-5,7,14H,6,13H2,1H3,(H,15,16)/t12-/m1/s1	ZTTWHZHBPDYSQB-GFCCVEGCSA-N		219.11206(100.00),146.05910(45.39),204.08955(32.46),117.05624(18.20),187.08646(16.45),105.05741(10.48),160.06146(9.85),220.11485(8.55),160.07512(6.83),148.07528(6.33),118.06458(6.17),173.07020(5.87),145.05166(5.67),115.05458(5.34),116.04942(5.27),104.04952(5.01),159.05544(4.91),174.07637(4.54),130.06553(4.41),205.09174(3.95),169.07653(3.61),176.06934(3.55),161.04533(3.38),145.07724(3.05),200.1294…
p5178	Manual			Kaempferol-dihexoside dimer	positive	Leaves	[2M+H]+	C54H60O32	Flavonoid glycoside		3.81	1221.31	1221.31	-2.2526	2	611.160(C27H31O16)=[M+H]+ ; 287.055(C15H11O6)=[M+H-2x162.053(C6H10O5)]+; 449.108(C21H21O11)=[M+H-162.053(C6H10O5)]+		Oc1ccc(cc1)C=1Oc2cc(O)cc(O)c2C(=O)C=1OC1OC(CO)C(O)C(O)C1OC1OC(CO)C(O)C(O)C1O.Oc1ccc(cc1)C=1Oc2cc(O)cc(O)c2C(=O)C=1OC1OC(CO)C(O)C(O)C1OC1OC(CO)C(O)C(O)C1O	InChI=1S/2C27H30O16/c2*28-7-14-17(33)20(36)22(38)26(40-14)43-25-21(37)18(34)15(8-29)41-27(25)42-24-19(35)16-12(32)5-11(31)6-13(16)39-23(24)9-1-3-10(30)4-2-9/h2*1-6,14-15,17-18,20-22,25-34,36-38H,7-8H2	GOMYZILQQFDLIJ-UHFFFAOYSA-N		611.16140(100.00),449.10838(90.33),287.05522(45.78),612.16420(37.35),450.11155(23.17),613.16668(7.67),288.05845(7.39),451.11365(4.38),145.04998(1.83),614.16778(1.24),289.06087(1.12),611.46155(0.59),97.02822(0.56),611.33158(0.51),127.03865(0.50),773.21423(0.48),611.93946(0.38),452.11383(0.34),453.11865(0.25),449.96977(0.22),611.58797(0.21),610.72951(0.20),449.37047(0.20),611.27730(0.20),610.92254(…
p5647	Manual			Kaempferol-hydroxyferuloyl-trihexoside_isomer	positive	Leaves	[M+H]+	C43H48O25	Flavonoid glycoside		4.28	965.256	965.256	-0.640711	2	193.049(C10H9O4)=[M+H-3x162.053(C6H10O5)-286.047(C15H10O6)]+ ; 517.156(C22H29O14)=[M+H-162.053(C6H10O5)-286.047(C15H10O6)]+ ; 355.102(C16H19O9)=[M+H-2x162.053(C6H10O5)-286.047(C15H10O6)]+ ; 287.054(C15H11O6)=[M+H-3x162.053(C6H10O5)-192.042(C10H8O4)]+ ; 449.107(C21H21O11)=[M+H-2x162.053(C6H10O5)-192.042(C10H8O4)]+	[(2S,3R,4S,5S,6R)-2-[(2S,3R,4S,5S,6R)-4,5-dihydroxy-2-[5-hydroxy-2-(4-hydroxyphenyl)-4-oxo-7-[(2S,3R,4S,5S,6R)-3,4,5-trihydroxy-6-(hydroxymethyl)oxan-2-yl]oxychromen-3-yl]oxy-6-(hydroxymethyl)oxan-3-yl]oxy-4,5-dihydroxy-6-(hydroxymethyl)oxan-3-yl] (E)-3-(3,4-dihydroxy-5-methoxyphenyl)prop-2-enoate	COC1=CC(=CC(=C1O)O)C=CC(=O)OC2C(C(C(OC2OC3C(C(C(OC3OC4=C(OC5=CC(=CC(=C5C4=O)O)OC6C(C(C(C(O6)CO)O)O)O)C7=CC=C(C=C7)O)CO)O)O)CO)O)O	InChI=1S/C43H48O25/c1-60-22-9-15(8-20(49)28(22)51)2-7-26(50)66-39-34(57)30(53)24(13-45)64-42(39)68-40-35(58)31(54)25(14-46)65-43(40)67-38-32(55)27-19(48)10-18(61-41-36(59)33(56)29(52)23(12-44)63-41)11-21(27)62-37(38)16-3-5-17(47)6-4-16/h2-11,23-25,29-31,33-36,39-49,51-54,56-59H,12-14H2,1H3/b7-2+/t23-,24-,25-,29-,30-,31-,33+,34+,35+,36-,39-,40-,41-,42+,43+/m1/s1	YTDGQVHPSYULRP-RBRHKHDKSA-N		193.04941(100.00),517.15588(95.39),518.15937(23.37),355.10258(20.50),287.05612(15.39),194.05377(9.79),519.16182(6.27),449.11032(6.19),211.05886(4.19),161.02346(3.15),356.10708(3.06),337.09531(2.60),611.16204(2.55),450.11017(1.86),207.06441(1.58),145.04805(1.45),315.13358(1.33),612.17365(1.22),127.03779(1.20),288.05517(1.19),97.02615(1.19),520.17285(1.18),363.07882(0.94),444.14657(0.87),133.02614(…
p5707	Manual			Kaempferol-sinapoyl-dihexoside_isomer	positive	Leaves	[M+H]+	C38H40O20	Flavonoid glycoside		5.76	817.219	817.219	-0.304281	2	287.055(C15H11O6)=[M+H-2x162.053(C6H10O5)-206.058(C11H10O4)]+ ; 207.065(C11H11O4)=[M+H-2x162.053(C6H10O5)-286.047(C15H10O6)]+ ; 369.118(C17H21O9)=[M+H-162.053(C6H10O5)-286.047(C15H10O6)]+	[(2R,3S,4S,5R,6S)-6-[(2S,3R,4S,5R,6R)-2-[5,7-dihydroxy-2-(4-hydroxyphenyl)-4-oxochromen-3-yl]oxy-4,5-dihydroxy-6-(hydroxymethyl)oxan-3-yl]oxy-3,4,5-trihydroxyoxan-2-yl]methyl (E)-3-(4-hydroxy-3,5-dimethoxyphenyl)prop-2-enoate	O=C(O)/C=C/c1cc(OC)c(Oc2cc3OC(=C(OC4OC(CO)C(O)C(O)C4OC4OC(CO)C(O)C(O)C4O)C(=O)c3cc2)c2ccc(O)c(O)c2)c(OC)c1	InChI=1S/C38H40O20/c1-51-21-9-15(10-22(52-2)27(21)44)3-8-25(43)53-14-24-29(46)31(48)33(50)37(56-24)58-36-32(49)28(45)23(13-39)55-38(36)57-35-30(47)26-19(42)11-18(41)12-20(26)54-34(35)16-4-6-17(40)7-5-16/h3-12,23-24,28-29,31-33,36-42,44-46,48-50H,13-14H2,1-2H3/b8-3+/t23-,24-,28+,29-,31+,32+,33-,36-,37+,38+/m1/s1	GCZWMUSXVIZQRI-HHEZHDPJSA-N		207.06489(100.00),369.11761(87.35),287.05431(32.36),351.10419(15.40),208.07005(12.96),370.11863(11.55),288.05777(10.60),175.04150(8.33),127.03841(8.01),137.05836(7.93),145.04893(7.62),531.16435(6.76),509.18262(5.66),656.17084(5.34),652.77073(5.11),745.05532(5.03),397.17135(4.95),164.06834(4.63),217.08318(4.48),193.05100(4.40),535.19347(4.32),568.22280(4.24),438.70742(4.01),817.27123(3.85),520.996…
p5885	Manual			Feruloylcholine	positive	Leaves	[M]+	C15H22NO4+	Hydroxycinnamic acids and derivatives		3.61	280.154	280.155	-0.557477	2	221.080(C12H13O4)=[M-59.073(C3H9N)]+, 177.054(C10H9O3)=[M-103.099(C5H13NO)]+	2-[(E)-3-(4-hydroxy-3-methoxyphenyl)prop-2-enoyl]oxyethyl-trimethylazanium	C[N+](C)(C)CCOC(=O)C=CC1=CC(=C(C=C1)O)OC	InChI=1S/C15H21NO4/c1-16(2,3)9-10-20-15(18)8-6-12-5-7-13(17)14(11-12)19-4/h5-8,11H,9-10H2,1-4H3/p+1	XHSNXOZZHHJDDX-UHFFFAOYSA-O		221.08056(100.00),117.03286(24.33),145.02840(18.74),134.03541(11.98),222.08368(8.14),177.05344(6.84),149.05967(5.51),206.05698(2.93),146.03189(2.03),280.15553(1.85),118.03771(1.50),106.04138(1.40),119.04981(1.12),223.08648(1.07),135.04238(0.91),145.04525(0.74),279.08884(0.66),190.11955(0.63),178.05401(0.60),174.05339(0.60),108.05629(0.56),163.03697(0.55),105.03167(0.53),221.49979(0.51),162.02910(…
p6035	Manual			Pyroglutamylvaline	positive	Leaves	[M+H]+	C10H16N2O4	Amino acids, peptides, and analogues		1.01	229.119	229.117	-6.50639	2	183.113(C9H15N2O2)=[M+H-46.005(CH2O2)]+ ; 102.053(C4H8NO2)=[M+H-14.016(CH2)-113.047(C5H7NO2)]+	(2S)-3-methyl-2-[[(2S)-5-oxopyrrolidine-2-carbonyl]amino]butanoic acid	CC(C)C(C(=O)O)NC(=O)C1CCC(=O)N1	InChI=1S/C10H16N2O4/c1-5(2)8(10(15)16)12-9(14)6-3-4-7(13)11-6/h5-6,8H,3-4H2,1-2H3,(H,11,13)(H,12,14)(H,15,16)/t6-,8-/m0/s1	DTSWLLBBGHRXQH-XPUUQOCRSA-N		229.11883(100.00),102.05362(99.05),131.03403(60.14),183.11350(55.85),130.04826(54.18),142.08608(28.88),231.09121(28.16),229.15564(27.92),151.08623(21.00),124.07591(20.53),140.08788(18.62),148.05967(15.99),227.17456(14.80),137.10487(14.56),97.03895(14.32),171.06993(14.08),113.04145(12.89),230.14069(12.65),228.14763(12.65),142.04980(12.65),183.05472(12.41),113.96345(12.41),210.04837(11.93),168.1018…
p6106	Manual			Pyrrolidine-carboxylic acid	positive	Leaves	[M+H]+	C10H16N2O3	Amino acids, peptides, and analogues		0.91	213.124	213.123	-2.36435	2	116.070(C5H10NO2)=[M+H-97.052(C5H7NO)]+ ; 98.060(C5H8NO)=[M+H-115.063(C5H9NO2)]+	(2S)-1-[(2R)-pyrrolidine-2-carbonyl]pyrrolidine-2-carboxylic acid	C1CC(NC1)C(=O)N2CCCC2C(=O)O	InChI=1S/C10H16N2O3/c13-9(7-3-1-5-11-7)12-6-2-4-8(12)10(14)15/h7-8,11H,1-6H2,(H,14,15)/t7-,8+/m1/s1	RWCOTTLHDJWHRS-SFYZADRCSA-N		116.07047(100.00),213.12354(76.15),95.04864(68.86),98.05969(36.03),140.99963(33.43),105.04423(29.24),167.11745(23.65),120.00682(19.86),215.13968(17.37),126.05592(15.77),158.02632(14.17),156.10279(10.98),215.01685(10.08),214.12377(10.08),140.98406(9.48),152.10703(9.38),111.04131(8.18),149.10722(7.98),120.07893(7.98),97.07507(7.68),117.07385(7.58),177.00775(7.29),111.00273(7.09),156.98391(6.49),146…
